# Supplementary material for: Syntheses, crystal structures and Hirshfeld surface analyses of four mol­ecular salts of amitriptynol
Source: Acta Crystallogr E Crystallogr Commun. 2023 Apr 14;79(Pt 5):451–7. doi: 10.1107/S2056989023003225 (PMC10162082; doi:10.1107/S2056989023003225)
Supplement: Supplementary file 1 [file e-79-00451-sup1.cif]

##############################################################################
#                                                                            #
# This CIF contains the data in a paper accepted for publication in          #
# Acta Crystallographica Section E. It conforms to the requirements of       #
# Notes for Authors for Acta Crystallographica Section E, and has been       #
# peer reviewed under the auspices of the IUCr Commission on Journals.       #
#                                                                            #
# Full details of the Crystallographic Information File format               #
# are given in the paper "The Crystallographic Information File (CIF):       #
# a New Standard Archive File for Crystallography" by S. R. Hall, F. H.      #
# Allen and I. D. Brown [Acta Cryst. (1991), A47, 655-685].                  #
#                                                                            #
# The current version of the core CIF dictionary is obtainable from          #
# ftp://ftp.iucr.org/pub/cif_core.dic.                                       #
#                                                                            #
# Software is freely available for graphical display of the structure(s)     #
# in this CIF. For information consult the CIF software page                 #
# http://www.iucr.org/resources/cif/software.                                #
#                                                                            #
# This file may be used for bona fide research purposes within the           #
# scientific community so long as proper attribution is given to the journal # 
# article from which it was obtained.                                        #
#                                                                            #
##############################################################################
data_I
_audit_creation_method     'SHELXL-2019/2 and CIFFIX'
_chemical_name_systematic
;\
(3-{2-Hydroxytricyclo[9.4.0.0^3,8^]pentadeca-1(11),3,5,7,12,14-hexaen-\
2-yl}propyl)dimethylazanium 4-methoxybenzoate monohydrate
;
_chemical_name_common
;
Amitriptynolium 4-methoxybenzoate monohydrate
;
_chemical_formula_moiety     'C20 H26 N O +, C8 H7 O3 -, H2 O'
_chemical_formula_sum     'C28 H35 N O5'
_chemical_formula_iupac     'C20 H26 N O +, C8 H7 O3 -, H2 O'
_chemical_formula_weight     465.57
_chemical_melting_point     ?
_chemical_absolute_configuration     .
_space_group_crystal_system     monoclinic
_space_group_name_H-M_alt     'P n'
_space_group_name_Hall     'P -2yac'
loop_
    _space_group_symop_operation_xyz
    'x, y, z'
    'x+1/2, -y, z+1/2'
_cell_length_a     6.2398(2)
_cell_length_b     14.7216(4)
_cell_length_c     13.5383(4)
_cell_angle_alpha     90
_cell_angle_beta     94.2290(10)
_cell_angle_gamma     90
_cell_volume     1240.24(6)
_cell_formula_units_Z     2
_cell_measurement_reflns_used     9880
_cell_measurement_theta_min     3.00
_cell_measurement_theta_max     74.38
_cell_measurement_temperature     90.0(2)
_exptl_crystal_description     'cut block'
_exptl_crystal_colour     colourless
_exptl_crystal_size_max     0.300
_exptl_crystal_size_mid     0.240
_exptl_crystal_size_min     0.180
_exptl_crystal_density_diffrn     1.247
_exptl_crystal_density_meas     ?
_exptl_crystal_density_method     ?
_exptl_crystal_F_000     500
_exptl_absorpt_coefficient_mu     0.683
_exptl_absorpt_correction_type     multi-scan
_exptl_absorpt_process_details
;
(<i>SADABS</i>; Krause <i>et al.</i>,  2015)
;
_exptl_absorpt_correction_T_min     0.893
_exptl_absorpt_correction_T_max     0.971
_exptl_special_details
;
The crystal was mounted using polyisobutene oil on the tip of a fine glass
fibre, which was fastened in a copper mounting pin with electrical solder.
It was placed directly into the cold gas stream of a liquid-nitrogen based
cryostat (Hope, 1994; Parkin & Hope, 1998).
Diffraction data were collected with the crystal at 90K, which is standard
practice in this laboratory for the majority of flash-cooled crystals.
;
_diffrn_ambient_temperature     90.0(2)
_diffrn_source     'microsource'
_diffrn_radiation_type     CuK\a
_diffrn_radiation_wavelength     1.54178
_diffrn_measurement_device_type     'Bruker D8 Venture dual source'
_diffrn_measurement_method     '\f and \w scans'
_diffrn_detector_area_resol_mean     7.41
_diffrn_reflns_number     15326
_diffrn_reflns_av_R_equivalents     0.0223
_diffrn_reflns_av_unetI/netI     0.0264
_diffrn_reflns_theta_min     3.002
_diffrn_reflns_theta_max     74.377
_diffrn_reflns_theta_full     67.679
_diffrn_measured_fraction_theta_max     0.994
_diffrn_measured_fraction_theta_full     0.998
_diffrn_reflns_limit_h_min     -6
_diffrn_reflns_limit_h_max     7
_diffrn_reflns_limit_k_min     -18
_diffrn_reflns_limit_k_max     18
_diffrn_reflns_limit_l_min     -16
_diffrn_reflns_limit_l_max     16
_refine_special_details
;
Refinement progress was checked using <i>Platon</i> (Spek, 2020) and by
an <i>R</i>-tensor (Parkin, 2000). The final model was further checked
with the IUCr utility <i>checkCIF</i>.
;
_reflns_number_total     4078
_reflns_number_gt     3995
_reflns_threshold_expression     'I > 2\s(I)'
_refine_ls_structure_factor_coef     Fsqd
_refine_ls_matrix_type     full
_refine_ls_R_factor_all     0.0249
_refine_ls_R_factor_gt     0.0241
_refine_ls_wR_factor_gt     0.0632
_refine_ls_wR_factor_ref     0.0637
_refine_ls_goodness_of_fit_ref     1.023
_refine_ls_restrained_S_all     1.030
_refine_ls_number_reflns     4078
_refine_ls_number_parameters     327
_refine_ls_number_restraints     3
_refine_ls_hydrogen_treatment     mixed
_refine_ls_weighting_scheme     calc
_refine_ls_weighting_details
              'w=1/[\s^2^(Fo^2^)+(0.0320P)^2^+0.2099P] where P=(Fo^2^+2Fc^2^)/3'
_atom_sites_solution_hydrogens     mixed
_atom_sites_solution_primary     direct
_atom_sites_solution_secondary     difmap
_refine_ls_shift/su_max     0.001
_refine_ls_shift/su_mean     0.000
_refine_diff_density_max     0.163
_refine_diff_density_min     -0.138
_refine_ls_extinction_method
;
<i>SHELXL2019/2</i> (Sheldrick, 2015b)
;
_refine_ls_extinction_coef     0.0035(6)
_refine_ls_extinction_expression
                                  'Fc^*^=kFc[1+0.001xFc^2^\l^3^/sin(2\q)]^-1/4^'
_refine_ls_abs_structure_details
;
Flack <i>x</i> obtained from 1479 quotients
[(<i>I</i>^+^)-(<i>I</i>^-^)]/[(<i>I</i>^+^)+(<i>I</i>^-^)]
(Parsons <i>et al.</i>,  2013)
;
_refine_ls_abs_structure_Flack     0.08(7)
loop_
    _atom_type_symbol
    _atom_type_description
    _atom_type_scat_dispersion_real
    _atom_type_scat_dispersion_imag
    _atom_type_scat_source
    'C' 'C' 0.0181 0.0091
                         'International Tables Vol C Tables 4.2.6.8 and 6.1.1.4'
    'H' 'H' 0.0000 0.0000
                         'International Tables Vol C Tables 4.2.6.8 and 6.1.1.4'
    'N' 'N' 0.0311 0.0180
                         'International Tables Vol C Tables 4.2.6.8 and 6.1.1.4'
    'O' 'O' 0.0492 0.0322
                         'International Tables Vol C Tables 4.2.6.8 and 6.1.1.4'
_computing_data_collection
;
<i>APEX3</i> (Bruker, 2016)
;
_computing_cell_refinement
;
<i>APEX3</i> (Bruker, 2016)
;
_computing_data_reduction
;
<i>APEX3</i> (Bruker, 2016)
;
_computing_structure_solution
;
<i>SHELXT</i> (Sheldrick, 2015a)
;
_computing_structure_refinement
;
<i>SHELXL2019/2</i> (Sheldrick, 2015b)
;
_computing_molecular_graphics
;
<i>XP</i> in <i>SHELXTL</i> (Sheldrick, 2008)
;
_computing_publication_material
;
<i>SHELX</i> (Sheldrick, 2008) and <i>publCIF</i> (Westrip,
2010)
;
loop_
    _atom_site_type_symbol
    _atom_site_label
    _atom_site_fract_x
    _atom_site_fract_y
    _atom_site_fract_z
    _atom_site_U_iso_or_equiv
    _atom_site_adp_type
    _atom_site_calc_flag
    _atom_site_occupancy
    _atom_site_disorder_assembly
    _atom_site_disorder_group
    O O1 0.05552(19) 0.72439(8) 0.57107(10) 0.0207(3) Uani d 1 . .
    H H1O 0.053(4) 0.6672(19) 0.561(2) 0.039(7) Uiso d 1 . .
    N N1 0.5936(2) 0.54909(9) 0.72662(11) 0.0169(3) Uani d 1 . .
    H H1N 0.537(3) 0.5239(15) 0.6666(18) 0.021(5) Uiso d 1 . .
    C C1 0.2571(3) 0.85982(11) 0.57192(12) 0.0169(3) Uani d 1 . .
    C C2 0.0971(3) 0.89257(12) 0.62852(13) 0.0195(3) Uani d 1 . .
    H H2 -0.017827 0.853518 0.642767 0.023 Uiso calc 1 . .
    C C3 0.1005(3) 0.98071(12) 0.66482(13) 0.0224(4) Uani d 1 . .
    H H3 -0.012447 1.001724 0.702307 0.027 Uiso calc 1 . .
    C C4 0.2695(3) 1.03815(12) 0.64621(13) 0.0240(4) Uani d 1 . .
    H H4 0.273384 1.098709 0.670526 0.029 Uiso calc 1 . .
    C C5 0.4316(3) 1.00568(12) 0.59177(14) 0.0231(4) Uani d 1 . .
    H H5 0.548457 1.044559 0.579907 0.028 Uiso calc 1 . .
    C C6 0.4294(3) 0.91754(12) 0.55353(13) 0.0197(3) Uani d 1 . .
    C C7 0.6095(3) 0.88649(12) 0.49423(14) 0.0220(4) Uani d 1 . .
    H H7A 0.670947 0.829778 0.523644 0.026 Uiso calc 1 . .
    H H7B 0.724160 0.933119 0.498402 0.026 Uiso calc 1 . .
    C C8 0.5390(3) 0.86947(13) 0.38562(14) 0.0242(4) Uani d 1 . .
    H H8A 0.511844 0.929638 0.354531 0.029 Uiso calc 1 . .
    H H8B 0.663866 0.843058 0.354795 0.029 Uiso calc 1 . .
    C C9 0.3461(3) 0.81008(11) 0.35504(13) 0.0207(4) Uani d 1 . .
    C C10 0.3015(4) 0.80517(12) 0.25206(14) 0.0279(4) Uani d 1 . .
    H H10 0.399634 0.832237 0.210388 0.033 Uiso calc 1 . .
    C C11 0.1211(4) 0.76264(12) 0.20880(14) 0.0318(5) Uani d 1 . .
    H H11 0.095222 0.761135 0.138778 0.038 Uiso calc 1 . .
    C C12 -0.0207(3) 0.72250(12) 0.26846(16) 0.0299(5) Uani d 1 . .
    H H12 -0.147085 0.693966 0.239991 0.036 Uiso calc 1 . .
    C C13 0.0220(3) 0.72390(11) 0.37074(15) 0.0238(4) Uani d 1 . .
    H H13 -0.076086 0.695359 0.411320 0.029 Uiso calc 1 . .
    C C14 0.2061(3) 0.76630(10)
                              0.41590(13) 0.0181(3) Uani d 1 . .
    C C15 0.2394(3) 0.76263(11) 0.53007(13) 0.0170(3) Uani d 1 . .
    C C16 0.4325(3) 0.70040(11) 0.56309(12) 0.0165(3) Uani d 1 . .
    H H16B 0.391728 0.636220 0.550513 0.020 Uiso calc 1 . .
    H H16A 0.554670 0.714706 0.523040 0.020 Uiso calc 1 . .
    C C17 0.5035(3) 0.71235(11) 0.67311(12) 0.0196(4) Uani d 1 . .
    H H17A 0.561491 0.774523 0.683229 0.024 Uiso calc 1 . .
    H H17B 0.375332 0.707074 0.711697 0.024 Uiso calc 1 . .
    C C18 0.6713(3) 0.64510(11) 0.71430(13) 0.0197(3) Uani d 1 . .
    H H18A 0.790325 0.644083 0.669854 0.024 Uiso calc 1 . .
    H H18B 0.730746 0.667431 0.779651 0.024 Uiso calc 1 . .
    C C19 0.4136(3) 0.54363(13) 0.79194(15) 0.0274(4) Uani d 1 . .
    H H19A 0.376582 0.479798 0.802175 0.041 Uiso calc 1 . .
    H H19B 0.288444 0.575669 0.760923 0.041 Uiso calc 1 . .
    H H19C 0.456773 0.571815 0.855914 0.041 Uiso calc 1 . .
    C C20 0.7769(3) 0.49130(12) 0.76608(15) 0.0259(4) Uani d 1 . .
    H H20A 0.728457 0.428261 0.771203 0.039 Uiso calc 1 . .
    H H20B 0.829547 0.513304 0.831755 0.039 Uiso calc 1 . .
    H H20C 0.892900 0.494386 0.721206 0.039 Uiso calc 1 . .
    O O2 0.4034(2) 0.45194(8) 0.57830(10)
                                        0.0234(3) Uani d 1 . .
    O O3 0.6984(2) 0.43518(11) 0.49734(13) 0.0426(4) Uani d 1 . .
    O O4 0.2349(2) 0.07544(8) 0.35022(10) 0.0245(3) Uani d 1 . .
    C C21 0.5175(3) 0.41034(11) 0.51922(13) 0.0198(3) Uani d 1 . .
    C C22 0.4306(3) 0.32348(11) 0.47354(12) 0.0169(3) Uani d 1 . .
    C C23 0.2284(3) 0.28982(11) 0.49120(12) 0.0180(3) Uani d 1 . .
    H H23 0.138870 0.323687 0.531451 0.022 Uiso calc 1 . .
    C C24 0.1549(3) 0.20751(11) 0.45102(13) 0.0186(3) Uani d 1 . .
    H H24 0.015986 0.185752 0.463216 0.022 Uiso calc 1 . .
    C C25 0.2868(3) 0.15731(11) 0.39276(13) 0.0184(3) Uani d 1 . .
    C C26 0.4889(3) 0.19091(11) 0.37383(13) 0.0204(4) Uani d 1 . .
    H H26 0.578018 0.157350 0.333126 0.024 Uiso calc 1 . .
    C C27 0.5595(3) 0.27239(11) 0.41385(13) 0.0189(3) Uani d 1 . .
    H H27 0.697803 0.294343 0.400821 0.023 Uiso calc 1 . .
    C C28 0.0414(3) 0.03267(12) 0.37610(16) 0.0271(4) Uani d 1 . .
    H H28A 0.028544 -0.027200 0.344564 0.041 Uiso calc 1 . .
    H H28B -0.082092 0.070258 0.353305 0.041 Uiso calc 1 . .
    H H28C 0.045039 0.025594 0.448178 0.041 Uiso calc 1 . .
    O O1W 1.0235(3) 0.54257(9) 0.55570(14) 0.0366(4) Uani d 1 . .
    H H1W1 0.913(5) 0.511(2) 0.539(2) 0.052(8) Uiso d 1 . .
    H H2W1 1.141(5) 0.508(2) 0.553(2) 0.051(8) Uiso d 1 . .
loop_
    _atom_site_aniso_label
    _atom_site_aniso_U_11
    _atom_site_aniso_U_22
    _atom_site_aniso_U_33
    _atom_site_aniso_U_12
    _atom_site_aniso_U_13
    _atom_site_aniso_U_23
    O1 0.0184(6) 0.0168(6) 0.0275(7) -0.0032(5) 0.0055(5) -0.0024(5)
    N1 0.0190(7) 0.0155(6) 0.0160(7) -0.0029(5) -0.0002(6) 0.0004(5)
    C1 0.0180(8) 0.0181(8) 0.0140(7) 0.0007(6) -0.0024(6) 0.0014(6)
    C2 0.0221(9) 0.0200(8) 0.0162(8) -0.0006(7) 0.0005(6) 0.0016(6)
    C3 0.0290(9) 0.0226(8) 0.0159(8) 0.0028(7) 0.0027(7) -0.0016(6)
    C4 0.0368(11) 0.0164(7) 0.0182(8) -0.0004(7) -0.0015(7) -0.0030(6)
    C5 0.0274(10) 0.0206(8) 0.0207(9) -0.0054(7) -0.0015(7) 0.0005(6)
    C6 0.0207(8) 0.0197(8) 0.0184(8) -0.0021(7) -0.0011(6) 0.0010(6)
    C7 0.0201(8) 0.0211(8) 0.0246(9) -0.0043(7) 0.0004(7) 0.0036(7)
    C8 0.0256(9) 0.0273(9) 0.0202(9) -0.0011(8) 0.0063(7) 0.0028(7)
    C9 0.0274(9) 0.0174(8) 0.0170(9) 0.0054(7) 0.0006(7) -0.0002(6)
    C10 0.0431(12) 0.0209(8) 0.0193(9) 0.0032(8) 0.0008(8) 0.0016(7)
    C11 0.0550(14) 0.0202(8) 0.0182(9) 0.0059(9) -0.0107(9) -0.0026(7)
    C12 0.0351(11) 0.0207(8) 0.0312(10) 0.0034(8) -0.0148(8) -0.0066(7)
    C13 0.0241(9) 0.0188(8) 0.0274(9) 0.0026(7) -0.0063(7) -0.0038(7)
    C14 0.0207(8) 0.0139(7) 0.0190(8) 0.0045(6) -0.0030(6) -0.0015(6)
    C15 0.0161(8) 0.0165(8) 0.0186(8) -0.0018(6) 0.0016(6) 0.0000(6)
    C16 0.0183(8) 0.0159(7) 0.0153(8) -0.0010(6) 0.0009(6) 0.0009(6)
    C17 0.0265(9) 0.0170(8) 0.0150(8) -0.0011(7) 0.0000(7) 0.0008(6)
    C18 0.0226(8) 0.0164(8) 0.0193(8) -0.0047(7) -0.0037(6) 0.0015(6)
    C19 0.0325(11) 0.0230(9) 0.0284(10) -0.0040(7) 0.0135(8) 0.0004(7)
    C20 0.0284(9) 0.0196(8) 0.0284(10) 0.0000(7) -0.0063(8) 0.0029(7)
    O2 0.0246(7) 0.0201(6) 0.0247(7) 0.0006(5) -0.0032(5) -0.0066(5)
    O3 0.0331(8) 0.0486(9) 0.0481(10) -0.0244(7) 0.0155(7) -0.0238(8)
    O4 0.0283(7) 0.0177(6) 0.0275(7) -0.0019(5) 0.0024(5) -0.0047(5)
    C21 0.0213(8) 0.0209(8) 0.0166(8) -0.0017(7) -0.0031(6) 0.0000(6)
    C22 0.0189(8) 0.0170(7) 0.0143(7) 0.0011(6) -0.0026(6) 0.0025(6)
    C23 0.0188(8) 0.0187(8) 0.0164(8) 0.0022(6) 0.0006(6) -0.0012(6)
    C24 0.0168(8) 0.0186(8) 0.0201(8) -0.0013(7) -0.0005(6) 0.0010(6)
    C25 0.0221(8) 0.0154(7) 0.0172(8) 0.0015(7) -0.0023(6) 0.0010(6)
    C26 0.0220(9) 0.0211(8) 0.0183(8) 0.0051(7) 0.0027(7) -0.0011(6)
    C27 0.0170(8) 0.0228(8) 0.0167(8) 0.0012(7) 0.0007(6) 0.0034(6)
    C28 0.0256(9) 0.0198(8) 0.0347(10) -0.0028(8) -0.0049(8) -0.0046(7)
    O1W 0.0214(7) 0.0192(6) 0.0687(11) -0.0040(6) -0.0012(7) -0.0097(6)
_geom_special_details
;
 All esds (except the esd in the dihedral angle between two l.s. planes)
 are estimated using the full covariance matrix.  The cell esds are taken
 into account individually in the estimation of esds in distances, angles
 and torsion angles; correlations between esds in cell parameters are only
 used when they are defined by crystal symmetry.  An approximate (isotropic)
 treatment of cell esds is used for estimating esds involving l.s. planes.
;
loop_
    _geom_bond_atom_site_label_1
    _geom_bond_atom_site_label_2
    _geom_bond_site_symmetry_2
    _geom_bond_distance
    _geom_bond_publ_flag
    O1 C15 . 1.427(2) ?
    O1 H1O . 0.85(3) ?
    N1 C19 . 1.482(2) ?
    N1 C20 . 1.492(2) ?
    N1 C18 . 1.507(2) ?
    N1 H1N . 0.94(2) ?
    C1 C2 . 1.389(2) ?
    C1 C6 . 1.407(2) ?
    C1 C15 . 1.540(2) ?
    C2 C3 . 1.387(2) ?
    C2 H2 . 0.9500 ?
    C3 C4 . 1.389(3) ?
    C3 H3 . 0.9500 ?
    C4 C5 . 1.380(3) ?
    C4 H4 . 0.9500 ?
    C5 C6 . 1.397(2) ?
    C5 H5 . 0.9500 ?
    C6 C7 . 1.500(3) ?
    C7 C8 . 1.524(3) ?
    C7 H7A . 0.9900 ?
    C7 H7B . 0.9900 ?
    C8 C9 . 1.521(3) ?
    C8 H8A . 0.9900 ?
    C8 H8B . 0.9900 ?
    C9 C14 . 1.401(3) ?
    C9 C10 . 1.403(3) ?
    C10 C11 . 1.381(3) ?
    C10 H10 . 0.9500 ?
    C11 C12 . 1.374(3) ?
    C11 H11 . 0.9500 ?
    C12 C13 . 1.391(3) ?
    C12 H12 . 0.9500 ?
    C13 C14 . 1.407(2) ?
    C13 H13 . 0.9500 ?
    C14 C15 . 1.545(2) ?
    C15 C16 . 1.553(2) ?
    C16 C17 . 1.532(2) ?
    C16 H16B . 0.9900 ?
    C16 H16A . 0.9900 ?
    C17 C18 . 1.517(2) ?
    C17 H17A . 0.9900 ?
    C17 H17B . 0.9900 ?
    C18 H18A . 0.9900 ?
    C18 H18B . 0.9900 ?
    C19 H19A . 0.9800 ?
    C19 H19B . 0.9800 ?
    C19 H19C . 0.9800 ?
    C20 H20A . 0.9800 ?
    C20 H20B . 0.9800 ?
    C20 H20C . 0.9800 ?
    O2 C21 . 1.267(2) ?
    O3 C21 . 1.243(2) ?
    O4 C25 . 1.364(2) ?
    O4 C28 . 1.428(2) ?
    C21 C22 . 1.504(2) ?
    C22 C23 . 1.392(2) ?
    C22 C27 . 1.401(2) ?
    C23 C24 . 1.392(2) ?
    C23 H23 . 0.9500 ?
    C24 C25 . 1.393(2) ?
    C24 H24 . 0.9500 ?
    C25 C26 . 1.396(3) ?
    C26 C27 . 1.375(2) ?
    C26 H26 . 0.9500 ?
    C27 H27 . 0.9500 ?
    C28 H28A . 0.9800 ?
    C28 H28B . 0.9800 ?
    C28 H28C . 0.9800 ?
    O1W H1W1 . 0.84(3) ?
    O1W H2W1 . 0.90(3) ?
loop_
    _geom_angle_atom_site_label_1
    _geom_angle_atom_site_label_2
    _geom_angle_atom_site_label_3
    _geom_angle_site_symmetry_1
    _geom_angle_site_symmetry_3
    _geom_angle
    _geom_angle_publ_flag
    C15 O1 H1O . . 109.4(18) ?
    C19 N1 C20 . . 110.48(14) ?
    C19 N1 C18 . . 112.39(14) ?
    C20 N1 C18 . . 109.28(13) ?
    C19 N1 H1N . . 104.0(13) ?
    C20 N1 H1N . . 108.3(13) ?
    C18 N1 H1N . . 112.2(13) ?
    C2 C1 C6 . . 118.54(15) ?
    C2 C1 C15 . . 119.39(15) ?
    C6 C1 C15 . . 122.07(15) ?
    C3 C2 C1 . . 121.84(16) ?
    C3 C2 H2 . . 119.1 ?
    C1 C2 H2 . . 119.1 ?
    C2 C3 C4 . . 119.81(17) ?
    C2 C3 H3 . . 120.1 ?
    C4 C3 H3 . . 120.1 ?
    C5 C4 C3 . . 118.82(16) ?
    C5 C4 H4 . . 120.6 ?
    C3 C4 H4 . . 120.6 ?
    C4 C5 C6 . . 122.16(17) ?
    C4 C5 H5 . . 118.9 ?
    C6 C5 H5 . . 118.9 ?
    C5 C6 C1 . . 118.81(16) ?
    C5 C6 C7 . . 119.64(15) ?
    C1 C6 C7 . . 121.55(15) ?
    C6 C7 C8 . . 113.10(15) ?
    C6 C7 H7A . . 109.0 ?
    C8 C7 H7A . . 109.0 ?
    C6 C7 H7B . . 109.0 ?
    C8 C7 H7B . . 109.0 ?
    H7A C7 H7B . . 107.8 ?
    C9 C8 C7 . . 121.58(15) ?
    C9 C8 H8A . . 106.9 ?
    C7 C8 H8A . . 106.9 ?
    C9 C8 H8B . . 106.9 ?
    C7 C8 H8B . . 106.9 ?
    H8A C8 H8B . . 106.7 ?
    C14 C9 C10 . . 118.31(17) ?
    C14 C9 C8 . . 128.30(16) ?
    C10 C9 C8 . . 113.26(16) ?
    C11 C10 C9 . . 122.71(19) ?
    C11 C10 H10 . . 118.6 ?
    C9 C10 H10 . . 118.6 ?
    C12 C11 C10 . . 119.06(18) ?
    C12 C11 H11 . . 120.5 ?
    C10 C11 H11 . . 120.5 ?
    C11 C12 C13 . . 119.64(18) ?
    C11 C12 H12 . . 120.2 ?
    C13 C12 H12 . . 120.2 ?
    C12 C13 C14 . . 121.97(19) ?
    C12 C13 H13 . . 119.0 ?
    C14 C13 H13 . . 119.0 ?
    C9 C14 C13 . . 118.22(16) ?
    C9 C14 C15 . . 124.09(15) ?
    C13 C14 C15 . . 117.69(16) ?
    O1 C15 C1 . . 105.14(13) ?
    O1 C15 C14 . . 110.50(13) ?
    C1 C15 C14 . . 109.65(13) ?
    O1 C15 C16 . . 106.53(13) ?
    C1 C15 C16 . . 114.15(13) ?
    C14 C15 C16 . . 110.67(13) ?
    C17 C16 C15 . . 111.99(14) ?
    C17 C16 H16B . . 109.2 ?
    C15 C16 H16B . . 109.2 ?
    C17 C16 H16A . . 109.2 ?
    C15 C16 H16A . . 109.2 ?
    H16B C16 H16A . . 107.9 ?
    C18 C17 C16 . . 115.12(14) ?
    C18 C17 H17A . . 108.5 ?
    C16 C17 H17A . . 108.5 ?
    C18 C17 H17B . . 108.5 ?
    C16 C17 H17B . . 108.5 ?
    H17A C17 H17B . . 107.5 ?
    N1 C18 C17 . . 115.72(14) ?
    N1 C18 H18A . . 108.4 ?
    C17 C18 H18A . . 108.4 ?
    N1 C18 H18B . . 108.4 ?
    C17 C18 H18B . . 108.4 ?
    H18A C18 H18B . . 107.4 ?
    N1 C19 H19A . . 109.5 ?
    N1 C19 H19B . . 109.5 ?
    H19A C19 H19B . . 109.5 ?
    N1 C19 H19C . . 109.5 ?
    H19A C19 H19C . . 109.5 ?
    H19B C19 H19C . . 109.5 ?
    N1 C20 H20A . . 109.5 ?
    N1 C20 H20B . . 109.5 ?
    H20A C20 H20B . . 109.5 ?
    N1 C20 H20C . . 109.5 ?
    H20A C20 H20C . . 109.5 ?
    H20B C20 H20C . . 109.5 ?
    C25 O4 C28 . . 117.67(14) ?
    O3 C21 O2 . . 124.79(16) ?
    O3 C21 C22 . . 117.31(16) ?
    O2 C21 C22 . . 117.89(15) ?
    C23 C22 C27 . . 118.31(15) ?
    C23 C22 C21 . . 122.41(15) ?
    C27 C22 C21 . . 119.23(15) ?
    C24 C23 C22 . . 121.28(16) ?
    C24 C23 H23 . . 119.4 ?
    C22 C23 H23 . . 119.4 ?
    C23 C24 C25 . . 119.45(15) ?
    C23 C24 H24 . . 120.3 ?
    C25 C24 H24 . . 120.3 ?
    O4 C25 C24 . . 125.17(15) ?
    O4 C25 C26 . . 115.15(15) ?
    C24 C25 C26 . . 119.69(15) ?
    C27 C26 C25 . . 120.30(16) ?
    C27 C26 H26 . . 119.9 ?
    C25 C26 H26 . . 119.9 ?
    C26 C27 C22 . . 120.96(16) ?
    C26 C27 H27 . . 119.5 ?
    C22 C27 H27 . . 119.5 ?
    O4 C28 H28A . . 109.5 ?
    O4 C28 H28B . . 109.5 ?
    H28A C28 H28B . . 109.5 ?
    O4 C28 H28C . . 109.5 ?
    H28A C28 H28C . . 109.5 ?
    H28B C28 H28C . . 109.5 ?
    H1W1 O1W H2W1 . . 109(3) ?
loop_
    _geom_torsion_atom_site_label_1
    _geom_torsion_atom_site_label_2
    _geom_torsion_atom_site_label_3
    _geom_torsion_atom_site_label_4
    _geom_torsion_site_symmetry_1
    _geom_torsion_site_symmetry_2
    _geom_torsion_site_symmetry_3
    _geom_torsion_site_symmetry_4
    _geom_torsion
    _geom_torsion_publ_flag
    C6 C1 C2 C3 . . . . 1.7(2) ?
    C15 C1 C2 C3 . . . . -177.45(15) ?
    C1 C2 C3 C4 . . . . -1.2(3) ?
    C2 C3 C4 C5 . . . . -0.2(3) ?
    C3 C4 C5 C6 . . . . 1.0(3) ?
    C4 C5 C6 C1 . . . . -0.5(3) ?
    C4 C5 C6 C7 . . . . 179.51(17) ?
    C2 C1 C6 C5 . . . . -0.8(2) ?
    C15 C1 C6 C5 . . . . 178.29(15) ?
    C2 C1 C6 C7 . . . . 179.15(15) ?
    C15 C1 C6 C7 . . . . -1.8(2) ?
    C5 C6 C7 C8 . . . . -112.86(18) ?
    C1 C6 C7 C8 . . . . 67.2(2) ?
    C6 C7 C8 C9 . . . . -50.9(2) ?
    C7 C8 C9 C14 . . . . 2.0(3) ?
    C7 C8 C9 C10 . . . . 177.79(17) ?
    C14 C9 C10 C11 . . . . 3.0(3) ?
    C8 C9 C10 C11 . . . . -173.25(17) ?
    C9 C10 C11 C12 . . . . -0.6(3) ?
    C10 C11 C12 C13 . . . . -1.2(3) ?
    C11 C12 C13 C14 . . . . 0.7(3) ?
    C10 C9 C14 C13 . . . . -3.4(2) ?
    C8 C9 C14 C13 . . . . 172.22(17) ?
    C10 C9 C14 C15 . . . . 177.46(16) ?
    C8 C9 C14 C15 . . . . -6.9(3) ?
    C12 C13 C14 C9 . . . . 1.6(2) ?
    C12 C13 C14 C15 . . . . -179.15(16) ?
    C2 C1 C15 O1 . . . . -5.43(19) ?
    C6 C1 C15 O1 . . . . 175.48(15) ?
    C2 C1 C15 C14 . . . . 113.37(16) ?
    C6 C1 C15 C14 . . . . -65.71(19) ?
    C2 C1 C15 C16 . . . . -121.82(16) ?
    C6 C1 C15 C16 . . . . 59.1(2) ?
    C9 C14 C15 O1 . . . . 171.96(14) ?
    C13 C14 C15 O1 . . . . -7.22(19) ?
    C9 C14 C15 C1 . . . . 56.5(2) ?
    C13 C14 C15 C1 . . . . -122.66(16) ?
    C9 C14 C15 C16 . . . . -70.29(19) ?
    C13 C14 C15 C16 . . . . 110.54(16) ?
    O1 C15 C16 C17 . . . . -73.23(16) ?
    C1 C15 C16 C17 . . . . 42.34(19) ?
    C14 C15 C16 C17 . . . . 166.61(13) ?
    C15 C16 C17 C18 . . . . 172.16(14) ?
    C19 N1 C18 C17 . . . . -57.8(2) ?
    C20 N1 C18 C17 . . . . 179.13(15) ?
    C16 C17 C18 N1 . . . . -71.7(2) ?
    O3 C21 C22 C23 . . . . -178.82(18) ?
    O2 C21 C22 C23 . . . . 2.4(2) ?
    O3 C21 C22 C27 . . . . 3.6(2) ?
    O2 C21 C22 C27 . . . . -175.24(15) ?
    C27 C22 C23 C24 . . . . 0.1(2) ?
    C21 C22 C23 C24 . . . . -177.54(16) ?
    C22 C23 C24 C25 . . . . 0.6(2) ?
    C28 O4 C25 C24 . . . . -7.5(2) ?
    C28 O4 C25 C26 . . . . 172.93(15) ?
    C23 C24 C25 O4 . . . . 179.18(16) ?
    C23 C24 C25 C26 . . . . -1.2(2) ?
    O4 C25 C26 C27 . . . . -179.22(15) ?
    C24 C25 C26 C27 . . . . 1.2(3) ?
    C25 C26 C27 C22 . . . . -0.4(3) ?
    C23 C22 C27 C26 . . . . -0.2(2) ?
    C21 C22 C27 C26 . . . . 177.53(15) ?
loop_
    _geom_hbond_atom_site_label_D
    _geom_hbond_atom_site_label_H
    _geom_hbond_atom_site_label_A
    _geom_hbond_site_symmetry_A
    _geom_hbond_distance_DH
    _geom_hbond_distance_HA
    _geom_hbond_distance_DA
    _geom_hbond_angle_DHA
    _geom_hbond_publ_flag
    O1 H1O O1W 1_455 0.85(3) 1.84(3) 2.6911(18) 171(3) yes
    N1 H1N O2 . 0.94(2) 1.76(2) 2.6711(18) 163(2) yes
    C18 H18A O1 1_655 0.99 2.50 3.400(2) 150.9 yes
    C18 H18A O1W . 0.99 2.66 3.523(3) 146.0 yes
    C19 H19C O3 2_465 0.98 2.59 3.191(3) 119.3 yes
    C20 H20C O1W . 0.98 2.54 3.420(3) 149.2 yes
    O1W H1W1 O3 . 0.84(3) 1.81(3) 2.646(2) 173(3) yes
    O1W H2W1 O2 1_655 0.90(3) 1.84(3) 2.718(2) 165(3) yes
_shelx_space_group_comment
;
The symmetry employed for this shelxl refinement is uniquely defined
by the following loop, which should always be used as a source of
symmetry information in preference to the above space-group names.
They are only intended as comments.
;
_shelx_estimated_absorpt_T_min     0.821
_shelx_estimated_absorpt_T_max     0.887
_shelx_hkl_file
;
   1   0   0 0.26198 0.17594  13
   1   0   0 0.75958 0.27823  10
  -1   0   0 0.17314 0.44020   1
  -1   0   0 0.64838 0.11912   6
   1   0   0 0.65297 0.47861   1
  -2   0   0 2601.06 83.4846   1
   2   0   0 2525.25 81.0001   1
   3   0   0 0.00201 0.66767  13
  -3   0   0 0.35699 2.13837   1
  -3   0   0 0.01078 0.56372   6
  -3   0   0 0.68075 0.33589   6
  -3   0   0 4.13192 2.07170   1
   3   0   0 1.25194 0.92386  10
   4   0   0 816.947 28.0167  10
  -4   0   0 812.576 26.3884   6
   5   0   0 2.18432 2.40571   4
   5   0   0 -0.0160 2.83738   9
   5   0   0 0.27098 1.92036  10
   5   0   0 0.86599 2.71001  14
  -5   0   0 0.18222 0.85468   6
   5   0   0 -1.2854 2.53136  16
   6   0   0 406.127 15.7462  14
   6   0   0 396.618 15.4768  16
   6   0   0 398.777 15.7104   9
   6   0   0 410.060 15.3811   4
   7   0   0 0.53946 1.64174  14
   7   0   0 1.75943 1.36124   4
   0  -1   0 25.3737 1.05597   1
   0  -1   0 21.9157 0.80133   6
   0   1   0 19.9484 0.78915   6
   0   1   0 21.0451 1.06282   1
  -1  -1   0 1293.68 41.0769   1
  -1  -1   0 1233.35 40.7215   6
   1   1   0 1332.12 42.9875   1
  -1   1   0 1251.86 40.7723   1
  -1   1   0 1308.68 40.7191   1
  -2  -1   0 499.836 16.4223   6
   2  -1   0 502.050 16.5187  13
   2  -1   0 510.124 16.8639  10
  -2  -1   0 507.929 17.0916   1
  -2   1   0 518.310 16.3099   1
  -2   1   0 510.496 16.3228   1
   2   1   0 497.692 16.9119   1
   2   1   0 498.578 16.8622  10
  -2   1   0 494.418 16.2647   6
  -3  -1   0 950.778 31.0878   6
  -3  -1   0 951.580 32.3108   1
  -3  -1   0 976.823 30.9720   6
   3  -1   0 951.523 31.4698  13
   3  -1   0 969.456 32.0152  10
   3   1   0 964.518 32.0237  10
  -3   1   0 964.838 30.8089   6
   4  -1   0 182.372 7.77776  10
  -4  -1   0 182.943 6.40276   6
  -4   1   0 181.776 6.20292   6
   4   1   0 187.452 7.81512  10
   5  -1   0 125.814 6.97631  16
   5  -1   0 125.184 6.54546  10
   5  -1   0 123.139 7.09043  14
  -5  -1   0 124.145 4.75079   6
   5  -1   0 125.404 7.27268   9
   5  -1   0 118.543 6.74528   4
   5   1   0 123.204 7.31803  14
   5   1   0 131.483 6.82282   4
   5   1   0 125.081 7.18685   9
   5   1   0 121.789 6.62608  10
   5   1   0 117.845 6.93924  16
  -5   1   0 125.937 4.51938   6
   6  -1   0 173.594 8.10554  16
   6  -1   0 164.046 7.88076   4
   6  -1   0 162.836 8.17788  14
   6  -1   0 163.531 8.25019   9
   6   1   0 165.427 8.28986   9
   6   1   0 164.111 8.34240  14
   6   1   0 160.942 8.03331  16
   6   1   0 167.401 7.76450   4
   7  -1   0 31.4232 3.31788  14
   7  -1   0 36.2154 2.75039   4
   7  -1   0 37.1891 3.55719   9
   7   1   0 31.6623 2.60035  14
   7   1   0 31.7414 2.36593   4
   7   1   0 28.0828 3.32386   9
   0  -2   0 489.134 15.8460   6
   0  -2   0 492.140 16.2225   1
   0   2   0 481.859 15.8385   6
   0   2   0 501.808 16.2551   1
   1  -2   0 1819.75 58.0595   1
  -1  -2   0 1837.06 59.1784   1
   1   2   0 1798.73 58.4642   1
  -1   2   0 1825.30 58.7692   1
  -2  -2   0 340.391 12.3619   1
   2  -2   0 335.066 11.5459  13
  -2  -2   0 342.089 11.1021   6
   2  -2   0 347.233 11.5511  10
   2   2   0 344.146 12.2424   1
   2   2   0 343.476 11.8474  10
  -2   2   0 338.384 11.0808   6
  -3  -2   0 173.789 6.01781   6
   3  -2   0 170.769 6.38214  13
  -3  -2   0 176.887 9.14319   1
   3  -2   0 175.864 6.84320  10
   3   2   0 176.851 6.91499  10
   3   2   0 175.281 8.70388   1
  -3   2   0 169.292 5.68970   6
  -4  -2   0 144.244 5.17904   6
   4  -2   0 135.471 5.56639  13
   4  -2   0 134.017 6.09949  10
  -4   2   0 135.523 4.96167   6
   4   2   0 132.860 6.19718  10
  -4   2   0 140.252 4.77442   6
   5  -2   0 113.544 6.38775  10
   5  -2   0 116.006 6.44664   4
   5  -2   0 114.065 6.67400  16
   5  -2   0 117.831 6.98644   9
  -5  -2   0 114.493 4.57303   6
   5  -2   0 112.124 6.90232  14
   5   2   0 121.482 7.01438   9
   5   2   0 107.498 6.91038   2
   5   2   0 113.764 6.37051   4
   5   2   0 113.820 7.05101  14
  -5   2   0 112.896 3.89229   6
   5   2   0 120.088 6.63203  16
   5   2   0 112.446 6.34938  10
   6  -2   0 170.696 8.22317   9
   6  -2   0 172.672 8.21624  14
   6  -2   0 170.637 7.98971   4
   6  -2   0 176.737 8.38171  16
   6   2   0 165.503 8.33447   9
   6   2   0 178.358 8.62118  14
   6   2   0 171.078 8.15961  16
   6   2   0 168.707 7.89455   4
   7  -2   0 62.7740 3.84008   9
   7   2   0 63.6582 3.96435  14
   0  -3   0 754.349 24.7607   6
   0  -3   0 774.455 25.3901   1
   0   3   0 759.752 24.7626   6
   0   3   0 784.298 25.3687   1
   1  -3   0 2460.91 79.7152   1
  -1  -3   0 2460.17 79.1246   1
   1   3   0 2497.51 80.1113   1
  -1   3   0 2402.78 78.3705   6
  -1   3   0 2484.08 78.7653   1
  -2  -3   0 1086.82 34.6994   6
   2  -3   0 1097.72 35.4154  13
   2  -3   0 1117.31 35.6568  10
  -2  -3   0 1085.64 36.0511   1
  -2   3   0 1064.98 35.1202   6
   2   3   0 1085.28 37.1166   1
   2   3   0 1088.13 35.8064  10
  -2   3   0 1087.17 34.4981   6
   3  -3   0 172.534 6.84397  10
   3  -3   0 181.191 6.51191  13
  -3  -3   0 175.778 6.24506   6
  -3  -3   0 170.464 10.9284   1
   3   3   0 176.810 6.96610  10
  -3   3   0 178.421 5.81900   6
   3   3   0 165.526 10.3040   1
   4  -3   0 197.666 8.21632  10
   4  -3   0 193.865 8.20248  13
  -4  -3   0 205.487 7.25617   6
   4   3   0 202.860 8.38108  10
  -4   3   0 196.620 6.65649   6
   5  -3   0 118.890 6.96420   9
   5  -3   0 111.376 6.50183   4
   5  -3   0 116.498 6.75708  16
  -5  -3   0 117.174 4.86917   6
   5  -3   0 110.993 7.13795  14
   5  -3   0 109.515 6.93237   7
   5  -3   0 116.533 6.35954  10
   5   3   0 117.196 6.56120  16
   5   3   0 116.405 6.44606  10
   5   3   0 120.022 6.92978   9
   5   3   0 121.426 6.41515   2
   5   3   0 100.598 4.98238   5
   5   3   0 119.054 6.39253   4
   5   3   0 117.871 7.11081  14
   6  -3   0 39.2819 4.62316   9
   6  -3   0 34.6607 3.77730   4
   6  -3   0 33.9807 4.14402  16
   6   3   0 30.1931 4.19941  14
   6   3   0 31.8002 3.01125   4
   6   3   0 30.7168 3.79977  16
   6   3   0 33.0291 4.14518   9
   7  -3   0 76.1806 4.20360  16
   7  -3   0 73.0190 3.96166   9
   7  -3   0 72.7159 3.69168   4
   7   3   0 75.3138 3.87091   4
   7   3   0 77.4894 3.89423  16
   7   3   0 73.8010 4.25161  14
   0  -4   0 6105.22 193.402   1
   0   4   0 5950.28 193.398   1
   1  -4   0 2360.44 74.4292   1
  -1  -4   0 2312.80 73.5876   1
   1   4   0 2277.27 74.5107  10
  -1   4   0 2218.56 72.7671   6
   1   4   0 2291.84 74.4553   6
   1   4   0 2337.60 75.4622   1
   2  -4   0 745.558 24.1997   1
   2  -4   0 745.368 24.4930  10
  -2  -4   0 744.519 23.7697   6
  -2  -4   0 741.526 25.9762   1
  -2   4   0 734.720 24.1077   1
  -2   4   0 710.060 23.8198   6
   2   4   0 743.663 26.0564   1
  -2   4   0 744.629 23.7873   6
   2   4   0 745.609 24.9066  10
   3  -4   0 2203.46 71.0959  10
  -3  -4   0 2157.64 69.1058   6
   3  -4   0 2143.73 70.7331  13
  -3   4   0 2138.18 68.9213   6
   3   4   0 2204.16 70.9377  10
   4  -4   0 70.8299 3.86724  13
  -4  -4   0 72.7578 3.26856   6
   4  -4   0 69.1541 4.09231  10
  -4   4   0 72.9712 2.61211   6
   4   4   0 74.8636 4.30043  10
   5  -4   0 311.600 13.0588  16
   5  -4   0 315.459 12.8366   4
  -5  -4   0 321.596 11.4721   6
   5  -4   0 320.444 12.6673  15
   5  -4   0 318.667 12.6713   7
   5  -4   0 321.432 13.2895   9
   5  -4   0 290.290 14.2578  14
   5   4   0 315.145 11.5428   5
   5   4   0 331.691 13.2104   9
   5   4   0 314.273 12.8348  16
   5   4   0 325.171 12.4999   4
   5   4   0 324.320 12.8920  10
   6  -4   0 76.6949 5.29893   4
   6  -4   0 78.7889 5.76168  16
   6  -4   0 63.7164 4.64594   7
   6   4   0 78.6640 5.67517   9
   6   4   0 59.2822 5.59039  14
   6   4   0 78.8406 5.04324  16
   6   4   0 68.8318 5.19732   2
   7  -4   0 6.23373 1.32932  16
   7  -4   0 8.11446 1.47991   4
   7   4   0 6.60920 1.43641  16
   7   4   0 7.13751 1.12275   4
   7   4   0 8.43576 1.37852   9
   7   4   0 6.78182 1.33329  14
   0  -5   0 1321.89 42.9001   1
   0  -5   0 1265.49 41.7627   6
   0   5   0 1307.04 41.8028   6
   0   5   0 1316.13 42.9298   1
   0   5   0 1269.01 41.5294  10
  -1  -5   0 1921.27 63.0415   1
   1  -5   0 1927.89 61.8028   1
  -1  -5   0 1905.67 61.7117   6
   1   5   0 1893.07 61.8152  10
   1   5   0 1918.73 62.9970   1
  -1   5   0 1920.41 62.2818   1
   1   5   0 1916.51 61.7978   6
  -2  -5   0 560.341 21.2688   1
  -2  -5   0 576.480 18.7090   6
   2  -5   0 559.034 18.6749  13
  -2   5   0 547.175 18.4759   6
   2   5   0 563.194 18.8483  10
  -2   5   0 576.291 19.5725   1
  -2   5   0 563.454 18.3817   6
  -3  -5   0 196.665 7.14135   6
   3  -5   0 175.118 6.64114  13
   3  -5   0 171.388 6.75679  10
  -3   5   0 171.160 6.16400   6
   3   5   0 169.297 6.92033  10
   4  -5   0 46.7604 3.43034  13
  -4  -5   0 49.9783 2.63450   6
   4   5   0 48.1882 3.63333  10
  -4   5   0 44.7579 1.88347   6
   5  -5   0 106.166 6.67336   9
   5  -5   0 131.770 7.06044   4
   5  -5   0 116.043 7.10810  15
   5  -5   0 129.686 7.11434   7
  -5  -5   0 116.736 5.35167   6
   5  -5   0 92.3739 7.39314  11
   5   5   0 116.084 5.45989   5
   5   5   0 132.083 6.94816   4
   6  -5   0 277.459 11.0393   4
   6  -5   0 277.386 10.9753   9
   6  -5   0 296.549 11.6236  16
   6  -5   0 283.020 10.8560   7
   6   5   0 287.426 11.6492   9
   6   5   0 281.159 12.0211  14
   6   5   0 289.468 10.9578   4
   6   5   0 285.595 10.6517   2
   6   5   0 250.647 11.8760  16
   7  -5   0 149.661 5.91479   4
   7  -5   0 149.583 6.16467  16
   7   5   0 139.447 6.20324  14
   7   5   0 156.684 6.12002  16
   7   5   0 149.648 5.82169   4
   7   5   0 141.922 6.10749   9
   0  -6   0 202.122 7.18400   6
   0  -6   0 207.414 10.3637   1
   0   6   0 213.589 7.16619   6
   0   6   0 203.136 9.64717   1
   0   6   0 204.638 6.73118  10
   1  -6   0 413.897 15.2070   1
  -1  -6   0 411.080 13.7760   6
   1  -6   0 409.346 13.7884  13
  -1  -6   0 411.991 16.4917   1
   1   6   0 410.897 16.4442   1
  -1   6   0 398.047 15.7140   1
   1   6   0 409.379 13.7728   6
   1   6   0 407.556 13.6044  10
  -1   6   0 419.358 13.6304   6
  -2  -6   0 1103.34 38.6423   1
  -2  -6   0 1073.07 35.4016   6
   2  -6   0 1077.61 35.0518  13
   2   6   0 1079.69 35.3074  10
  -2   6   0 1082.95 35.2120   6
   2   6   0 1043.55 37.7107   1
  -3  -6   0 13.8335 1.47391   6
   3   6   0 12.6829 1.83505  10
  -3   6   0 11.6074 1.01882   6
  -4  -6   0 75.8401 3.65048   6
   4  -6   0 75.2873 6.06180  15
  -4  -6   0 74.6809 6.15285  12
   4  -6   0 73.5841 4.82625  13
   4  -6   0 77.0064 5.83124  16
   4  -6   0 72.3963 5.57144   4
  -4   6   0 72.1685 2.82604   6
   4   6   0 73.9749 4.65539  10
   4   6   0 73.4579 5.09427   4
   5  -6   0 123.036 6.72281  15
   5  -6   0 118.380 8.06913  11
   5  -6   0 131.933 6.42341   7
   5  -6   0 127.387 7.13217  16
   5  -6   0 108.570 7.92774   9
   5  -6   0 129.175 6.85833   4
   5   6   0 127.905 5.92025   5
   5   6   0 102.514 8.21755  10
   5   6   0 132.335 6.79272  16
   5   6   0 124.966 6.37962   4
   5   6   0 131.430 7.16850   9
   6  -6   0 246.821 9.57782   7
   6  -6   0 242.754 9.78929   4
   6  -6   0 245.163 10.1618  16
   6  -6   0 231.466 9.95902  15
   6   6   0 232.126 9.32543   2
   6   6   0 239.759 9.44999   4
   6   6   0 253.231 10.7446  14
   6   6   0 255.713 10.2885   9
   6   6   0 236.899 9.63229  16
   7  -6   0 116.163 4.81315   4
   7   6   0 120.242 5.36052  14
   7   6   0 119.831 5.06061   9
   7   6   0 125.151 4.95323  16
   7   6   0 118.326 4.74010   4
   0  -7   0 1891.10 63.2735   6
   0  -7   0 1981.74 64.5439   1
   0   7   0 1981.59 62.6816   6
   0   7   0 1943.49 64.8580   1
   1  -7   0 601.242 22.2579   1
  -1  -7   0 612.784 20.3223   6
   1  -7   0 608.838 20.3102  13
  -1  -7   0 612.318 23.9050   1
  -1   7   0 633.764 20.2315   6
   1   7   0 611.746 23.7718   1
  -1   7   0 587.818 23.1299   1
   1   7   0 614.657 20.2387   6
  -2  -7   0 2131.70 69.4681   6
  -2  -7   0 2150.48 72.3983   1
   2  -7   0 2118.18 68.6238  13
  -2   7   0 2143.45 69.4619   6
   3  -7   0 101.360 4.73235  13
  -3  -7   0 92.6904 4.21882   6
   3   7   0 96.5320 4.90254  10
  -3   7   0 95.7546 3.66095   6
   4  -7   0 255.455 10.7458  11
   4  -7   0 256.096 10.8759  16
   4  -7   0 255.546 10.5581   7
   4  -7   0 251.125 10.6645  15
   4  -7   0 255.655 10.1889  13
  -4  -7   0 260.781 9.70079   6
   4   7   0 290.827 10.9936   3
  -4   7   0 258.681 8.79066   6
   4   7   0 258.213 10.5916  16
   4   7   0 245.083 10.3692   5
   4   7   0 215.263 10.8914   4
   5  -7   0 156.250 8.09920  11
   5  -7   0 158.572 8.11026  16
   5  -7   0 158.074 7.69381   4
   5  -7   0 160.047 7.42353   7
   5  -7   0 154.602 7.65037  15
   5   7   0 170.194 7.64305  16
   5   7   0 142.925 10.3171   9
   5   7   0 158.593 7.61854   4
   5   7   0 165.856 7.15898   5
   6  -7   0 119.942 6.02664  16
   6  -7   0 114.128 5.62620   4
   6  -7   0 103.901 5.94175  15
   6  -7   0 113.340 5.50439   7
   6   7   0 111.611 5.19594   4
   6   7   0 118.402 6.34929  14
   6   7   0 117.188 5.56119  16
   6   7   0 111.513 5.91448   9
   7  -7   0 8.38174 1.27653  16
   7   7   0 5.74649 1.26879  14
   7   7   0 11.9005 1.69271   9
   0  -8   0 542.798 23.8560   1
   0   8   0 568.002 18.2524   6
   0   8   0 518.650 22.8269   1
   1  -8   0 272.503 9.86931  13
  -1  -8   0 275.939 17.9351   1
  -1  -8   0 269.325 9.64093   6
   1   8   0 278.545 17.7269   1
  -1   8   0 274.111 9.52916   6
   1   8   0 281.453 9.84687   6
   2  -8   0 629.462 21.2905  13
  -2  -8   0 622.121 21.1427   6
  -2   8   0 632.270 20.7786   6
   2   8   0 626.838 20.9951  10
   3  -8   0 314.553 11.6677  13
  -3  -8   0 314.195 11.5420   6
   3  -8   0 331.045 13.2041  15
   3   8   0 305.534 12.5055   3
  -3   8   0 327.577 11.0800   6
   4  -8   0 179.413 8.40178  15
   4  -8   0 193.616 8.32353   7
   4  -8   0 172.682 9.18875   4
   4  -8   0 186.774 9.01815  11
   4  -8   0 182.440 8.26833  13
  -4  -8   0 189.828 7.73462   6
   4  -8   0 154.900 7.90164   2
   4  -8   0 179.410 8.64342  16
   4   8   0 186.304 9.76494   9
  -4   8   0 187.745 6.68827   6
   4   8   0 174.645 7.87860   4
   4   8   0 190.138 8.68307   5
   4   8   0 169.175 8.60236   3
   4   8   0 189.951 8.28839  16
   5  -8   0 15.0032 2.80003  16
   5  -8   0 11.8919 2.59344  11
   5  -8   0 11.4775 2.70483   4
   5  -8   0 10.9976 2.36214   7
   5  -8   0 13.6393 2.45638  15
   5   8   0 12.2828 2.96900   9
   5   8   0 7.20632 2.15151   4
   5   8   0 10.6658 2.23045  16
   5   8   0 10.6642 1.98743   5
   6  -8   0 20.9343 2.79686   4
   6  -8   0 16.9833 2.40376  16
   6  -8   0 22.3417 2.74483  15
   6  -8   0 17.9532 2.55987   7
   6   8   0 19.9595 3.78646   9
   6   8   0 23.7551 3.11222  14
   6   8   0 22.0546 2.33524   4
   6   8   0 27.2607 3.43065   2
   6   8   0 20.4896 2.12563  16
   7   8   0 7.96050 1.51498  14
   0   9   0 98.1696 5.53305   3
   1  -9   0 155.774 6.11508  13
  -1  -9   0 144.739 6.23668   6
  -1   9   0 157.734 5.89522   6
   1   9   0 143.288 6.84167   3
   1   9   0 157.544 6.23473   6
  -1   9   0 150.168 7.32993   3
   2  -9   0 135.573 5.75669  13
  -2  -9   0 134.986 5.92525   6
  -2   9   0 138.846 5.27363   6
  -2   9   0 130.426 6.83320   3
   2   9   0 134.877 6.58565   3
   3  -9   0 279.379 12.5088  11
   3  -9   0 292.446 11.4258   2
   3  -9   0 292.233 11.9861  15
   3  -9   0 301.639 11.2588  13
   3  -9   0 284.171 11.9492   7
   3   9   0 287.339 12.1606   5
   3   9   0 314.480 12.5626   3
  -3   9   0 303.635 10.6262   6
   3   9   0 292.253 11.6203  16
  -4  -9   0 974.739 32.9724   6
   4  -9   0 972.466 32.6106  13
   4  -9   0 858.584 33.0582   7
   4   9   0 976.454 32.5723   3
  -4   9   0 976.612 31.7976   6
   4   9   0 986.092 33.6335   5
   5  -9   0 12.5155 2.48698  11
   5  -9   0 14.5687 3.19591   4
   5  -9   0 11.5679 2.72993   7
   5   9   0 11.3953 2.85746   9
   5   9   0 11.4181 2.16113   4
   6  -9   0 55.4991 3.78893  15
   6  -9   0 57.9685 3.37213   7
   6  -9   0 57.0353 3.67463  16
   6   9   0 54.8274 4.06491   9
   6   9   0 52.2938 3.62224   4
   0 -10   0 14.0379 1.77957  13
   0  10   0 14.5072 1.95387   6
   0  10   0 16.4128 2.43136   3
   1 -10   0 121.289 5.22203  13
   1  10   0 113.039 5.28967   6
  -1  10   0 123.321 5.02436   6
  -1  10   0 114.343 6.09156   3
   1  10   0 116.270 6.06186   3
   2 -10   0 163.973 7.75185  13
   2 -10   0 181.622 8.32087  15
   2 -10   0 174.499 7.72485   5
  -2 -10   0 175.250 7.47018   6
   2 -10   0 199.606 9.09247  11
   2 -10   0 164.754 8.19541   7
   2  10   0 183.368 9.00469  12
  -2  10   0 159.190 8.02740   3
   3 -10   0 1299.79 42.8380  13
  -3 -10   0 1255.81 42.2182   6
   3 -10   0 1277.74 43.2884  11
   3 -10   0 1301.27 42.9438   7
   3 -10   0 1298.80 42.9210  15
   3 -10   0 1247.28 43.2151  16
   3 -10   0 1287.05 42.5973   2
   3  10   0 1255.90 43.0644   3
  -3  10   0 1289.94 41.7818   6
   3  10   0 1228.53 43.3281   5
   4 -10   0 3.03712 2.26127  11
   4 -10   0 1.26390 2.27396   2
   4 -10   0 0.21037 2.07562   7
   4 -10   0 2.24380 2.41616  16
   4 -10   0 0.97927 2.03572  15
   4  10   0 2.84434 2.34711   3
   4  10   0 1.90418 2.07489   5
   5 -10   0 32.8749 3.10367   7
   5 -10   0 30.1575 3.56161  11
   5 -10   0 27.5304 3.32051  15
   5 -10   0 30.0111 3.73578  16
   5  10   0 33.1069 2.93568   5
   5  10   0 25.4842 3.93777   9
   6 -10   0 95.4863 4.39226  16
   6 -10   0 92.8827 4.71285  15
   6 -10   0 93.3669 4.29198   7
   6  10   0 97.9958 4.64202  14
   6  10   0 88.3444 4.09375   2
   0 -11   0 765.243 27.1153   5
   0 -11   0 770.940 27.1506  11
   0  11   0 761.742 27.3063  12
   0  11   0 783.718 26.1108   6
   1 -11   0 39.3732 4.90972  15
  -1 -11   0 39.4262 5.44915   5
   1 -11   0 49.6892 3.34523  13
  -1  11   0 54.3095 5.61387  12
   1  11   0 47.3823 4.08600   3
  -1  11   0 47.3313 3.03702   6
   2 -11   0 737.059 25.1972  11
   2 -11   0 703.697 24.5538   2
  -2 -11   0 705.881 26.0836   5
   2 -11   0 711.617 25.1438  15
   2 -11   0 719.406 24.5089   5
   2 -11   0 692.497 24.9963   7
   2 -11   0 715.362 24.6778  13
   2  11   0 696.731 25.1176  12
  -2  11   0 704.330 25.0738   3
   2  11   0 722.348 25.1563   3
   2  11   0 695.368 25.8153   5
  -2  11   0 720.570 23.8949   6
   3 -11   0 63.9595 5.79248  16
   3 -11   0 74.6219 5.49119  13
   3 -11   0 83.8775 5.68839  15
   3 -11   0 79.3637 5.43420   7
   3 -11   0 79.6178 5.59534  11
   3  11   0 68.6679 6.07681   5
  -3  11   0 73.9363 3.99428   6
   3  11   0 74.9997 5.11988   3
   4 -11   0 65.4243 4.67049  11
   4 -11   0 66.5881 4.99458  16
   4 -11   0 69.0838 4.44262   7
   4 -11   0 61.4236 4.57165  15
   4 -11   0 57.6392 4.34025   2
   4  11   0 59.8783 4.67342   5
   4  11   0 62.1866 4.90875   3
   5 -11   0 75.0745 4.36323  16
   5 -11   0 82.3737 4.52454  15
   5 -11   0 81.7478 4.40308   7
   5  11   0 86.4363 4.29332   5
   6 -11   0 24.2798 1.95835  15
   6 -11   0 23.7771 2.09636   7
   6  11   0 26.5350 2.67669  14
   0 -12   0 432.708 16.5724   5
   0 -12   0 427.381 16.6601  11
   0 -12   0 425.115 15.7425  13
   0  12   0 442.921 16.7501   3
   0  12   0 446.804 15.7510   6
   0  12   0 442.526 17.2318  12
  -1 -12   0 106.164 5.45263  13
   1 -12   0 109.038 5.56015  13
  -1 -12   0 101.729 6.75117   5
   1 -12   0 105.357 5.79332   2
   1 -12   0 111.203 5.92022   5
   1 -12   0 114.121 6.33812  11
   1 -12   0 103.391 6.37257  15
   1  12   0 109.528 6.62475  12
   1  12   0 109.142 6.58428   3
  -1  12   0 116.883 5.30154   6
  -1  12   0 101.143 7.50365  12
  -1  12   0 113.853 6.25340   3
  -2 -12   0 339.918 15.0217   5
   2 -12   0 315.828 12.2216  13
  -2  12   0 321.370 13.0173   3
  -2  12   0 322.886 11.9997   6
   2  12   0 269.883 13.5506   5
  -2  12   0 335.058 14.0992  12
   2  12   0 323.729 12.4968   3
   3 -12   0 285.091 11.5339   7
   3 -12   0 292.243 11.7295  11
   3 -12   0 281.885 11.0199   2
   3 -12   0 281.280 11.8462  16
   3 -12   0 289.827 11.5840  15
  -3  12   0 251.229 12.2292  12
   3  12   0 288.631 11.6987   3
   3  12   0 286.766 12.1949   5
   4 -12   0 66.6220 4.20150   7
   4 -12   0 68.9126 4.79516  16
   4 -12   0 70.3606 4.55206  11
   4  12   0 65.4297 4.54459   5
   4  12   0 64.8957 4.71749   3
   5 -12   0 7.13092 1.22165   7
   5 -12   0 8.13472 1.80881  16
   5 -12   0 5.17789 1.65687  11
   5 -12   0 7.47600 1.32551  15
   5  12   0 7.37891 1.38061   5
   5  12   0 6.63970 1.37300  14
   0 -13   0 4.24351 2.20984  13
   0  13   0 6.54791 2.64163   3
  -1 -13   0 202.862 8.88912   5
   1 -13   0 188.927 8.82621  15
   1 -13   0 200.441 9.06484  11
   1 -13   0 204.751 8.85679   5
  -1  13   0 200.385 9.19410  12
   1  13   0 190.042 9.14475  12
  -1  13   0 149.919 8.59056   6
   2 -13   0 186.341 8.50480  15
   2 -13   0 176.380 8.21435   7
   2 -13   0 183.229 7.50647   5
  -2 -13   0 171.972 9.48844   5
   2 -13   0 190.950 8.58941  11
  -2  13   0 180.434 8.44115   3
   2  13   0 189.204 8.71462   3
   2  13   0 188.397 8.47195  12
  -2  13   0 188.187 8.75389  12
   2  13   0 175.841 9.55238   5
  -3 -13   0 11.7919 4.10519   5
  -3  13   0 13.0751 3.15477  12
   3  13   0 14.7306 2.72948   3
   4 -13   0 420.249 14.8350   7
   4 -13   0 411.140 15.0937  11
   4 -13   0 416.737 15.1163  15
   4 -13   0 427.617 15.2433  16
   4  13   0 401.410 15.2631   3
   4  13   0 419.688 15.2661   5
   5 -13   0 17.7136 2.14617  11
   5 -13   0 16.4859 2.06550  15
   5 -13   0 14.4528 1.93459   7
   5 -13   0 14.5723 2.20023  16
   5  13   0 14.3233 1.72998  14
   5  13   0 17.2325 1.61625   5
   0 -14   0 73.6247 5.11516   5
   0  14   0 73.6153 5.30936  12
   0  14   0 72.6503 5.03805   3
  -1 -14   0 31.7389 4.34538   5
   1 -14   0 29.7273 4.11410  11
   1 -14   0 30.3909 4.97806  15
   1 -14   0 34.6209 3.48605   5
  -1  14   0 34.5096 3.99401   3
  -1  14   0 32.7749 4.31622  12
   1  14   0 35.0290 3.77245   3
   1  14   0 38.5984 4.07637  12
  -2 -14   0 85.2208 5.51772   5
   2 -14   0 80.5254 5.10312   7
   2  14   0 85.8705 6.73149   5
  -2  14   0 81.1557 5.54980   3
   2  14   0 87.5749 5.29496   3
  -2  14   0 89.9337 5.61151  12
   3 -14   0 470.304 16.6881  15
   3 -14   0 453.140 16.9140  11
   3 -14   0 463.821 16.3718   7
   3 -14   0 453.562 16.7124  16
  -3 -14   0 466.537 17.8214   5
   3  14   0 470.108 16.9235   3
   3  14   0 463.826 17.1891   5
  -3  14   0 462.165 16.8897  12
   4 -14   0 223.709 8.54904  16
   4 -14   0 225.837 8.36182   7
   4 -14   0 219.896 8.59620  11
   4 -14   0 218.034 8.51725  15
   4  14   0 216.664 8.61789   5
   4  14   0 216.915 8.82467  14
   5 -14   0 18.0539 1.91706   7
   5 -14   0 22.4175 1.88824  15
   0  15   0 5.25625 2.14461   3
   1 -15   0 9.19475 3.18564  15
   1 -15   0 14.5422 2.54020   5
  -1 -15   0 10.6891 2.46705   5
   1  15   0 11.2375 2.31920   3
   1  15   0 11.8336 2.75641  12
  -1  15   0 11.5265 2.56249  12
  -2 -15   0 284.772 11.5004   5
   2 -15   0 283.349 11.1664  11
   2 -15   0 281.447 9.80753   5
   2 -15   0 282.487 10.8083  15
   2 -15   0 293.736 10.9768  16
  -2  15   0 280.384 11.2699   3
   2  15   0 277.785 11.3456   3
   2  15   0 278.497 11.5761   5
  -2  15   0 294.637 11.6987  12
   2  15   0 279.734 11.0057  12
   3 -15   0 174.548 7.30522  11
  -3 -15   0 180.394 8.33903   5
   3 -15   0 174.517 7.24723  16
   3 -15   0 174.020 6.89719   7
   3  15   0 182.257 7.56117   3
  -3  15   0 181.287 7.60742  12
   3  15   0 169.057 7.44892   5
   4 -15   0 21.8333 2.02848   7
   4 -15   0 22.4864 2.41932  15
   4 -15   0 17.7875 2.41079  16
   4  15   0 25.0727 2.12482   5
   0 -16   0 58.6063 3.55363   5
   0  16   0 61.4072 4.19169   3
   0  16   0 61.4834 4.30105  12
  -1 -16   0 83.8549 4.65311   5
   1 -16   0 85.3319 4.16862   5
   1  16   0 89.4878 4.84863  12
  -1  16   0 83.6457 4.91295   3
   1  16   0 84.5942 4.93479   3
  -1  16   0 89.6414 5.10144  12
   2 -16   0 137.848 5.95531  15
  -2 -16   0 110.045 5.73238   5
   2 -16   0 136.115 5.85714  16
  -2  16   0 131.505 6.00740   3
   2  16   0 132.809 5.80710  12
   2  16   0 125.002 6.27847   5
  -2  16   0 133.995 5.95620  12
   2  16   0 130.443 6.18043   3
   3 -16   0 120.551 4.88098  16
  -3 -16   0 102.485 5.07415   5
   3  16   0 115.902 5.30973   5
  -3  16   0 122.933 5.38895  12
   3  16   0 99.6962 5.52428   3
   0 -17   0 -0.0422 1.13229   5
   0  17   0 -1.6096 1.57973   3
   0  17   0 -0.4068 0.96347  12
   1 -17   0 180.938 7.27421  16
   1 -17   0 191.688 6.77277   5
  -1 -17   0 195.547 7.60539   5
   1  17   0 187.115 7.72648   3
   1  17   0 194.593 7.39790  12
  -1  17   0 191.730 7.91178   3
  -1  17   0 190.027 7.76818  12
   2 -17   0 17.2005 1.96852  16
  -2 -17   0 17.0221 2.65303   5
   2  17   0 19.1023 2.38322   5
   2  17   0 22.4795 2.39523   3
   0 -18   0 1.48381 0.93400   5
   0  18   0 2.85299 1.12246  12
  -1 -18   0 12.1166 1.32379   5
  -1  18   0 14.5547 1.86351  12
   7   0  -1 13.6526 2.33678   9
   7   0  -1 20.2703 2.50911  16
   7   0  -1 15.3048 2.64768  14
   7   0  -1 17.4424 2.24512   4
   6   0  -1 3.13321 1.99939   4
   6   0  -1 -0.0513 2.29872   2
   6   0  -1 1.22384 2.22139   9
   6   0  -1 -0.1868 2.11363  16
   6   0  -1 1.99110 1.58757  14
  -5   0   1 813.133 26.4140   6
   5   0  -1 807.596 28.9159  16
   5   0  -1 821.235 29.1450   9
   5   0  -1 831.940 28.9767  10
   5   0  -1 825.733 28.7087   4
   5   0  -1 826.232 29.3819  14
   4   0  -1 1.34294 1.14984  10
  -4   0   1 0.29490 0.47251   6
  -3   0   1 1651.69 53.0216   6
   3   0  -1 1596.54 53.0830  13
  -3   0   1 1644.95 52.8869   6
   3   0  -1 1674.17 53.5527  10
  -2   0   1 0.13496 0.18302   6
   2   0  -1 1.68891 0.97978   1
  -2   0   1 0.15337 1.00833   1
   2   0  -1 0.25303 0.38301  13
  -2   0   1 0.34220 0.23657   6
   2   0  -1 1.24795 0.53314  10
   0   0  -1 2.14776 0.17093  13
   0   0   1 -0.0571 0.36375   1
   0   0  -1 1.98982 0.18835   6
  -1   0  -1 2103.55 67.5703   1
   1   0   1 2104.59 67.5817   1
  -2   0  -1 0.61412 1.39504   1
  -2   0  -1 -0.0113 1.57646   1
   2   0   1 2.20915 0.57072  10
   2   0   1 0.47491 0.35538  13
  -2   0  -1 1.33426 0.25863   6
   3   0   1 699.578 23.6219  10
  -3   0  -1 688.422 23.5429   1
  -3   0  -1 684.925 23.3540   1
  -3   0  -1 711.006 22.5335   6
  -4   0  -1 0.26242 0.49445   6
   4   0   1 2.03393 1.22977  10
   5   0   1 822.752 29.2140   4
   5   0   1 827.718 29.5234   9
  -5   0  -1 827.680 27.0765   6
   5   0   1 824.519 29.7968  14
   5   0   1 839.171 29.1231  16
   5   0   1 839.856 28.9866  10
   6   0   1 1.45313 2.39196   9
   6   0   1 0.56472 2.35315  14
   6   0   1 0.99348 1.90916   4
   6   0   1 -0.2435 2.02666  16
   7   0   1 144.443 6.71385   9
   7   0   1 119.188 7.14637  16
   7  -1  -1 24.7771 2.54452   4
   7  -1  -1 28.1832 2.79053  14
   7   1  -1 28.4869 2.52875   4
   7   1  -1 19.2522 3.25488  14
   7   1  -1 25.3078 2.78635   9
   6  -1  -1 116.072 6.22882  16
   6  -1  -1 117.500 6.50676   2
   6  -1  -1 119.736 6.36218   9
   6  -1  -1 124.180 6.74079  14
   6  -1  -1 119.940 6.34404   4
   6   1  -1 121.231 6.27025   4
   6   1  -1 113.583 6.75009   9
   6   1  -1 120.768 6.63961  16
   6   1  -1 117.416 6.91815  14
   6   1  -1 118.054 6.51839   2
   5  -1  -1 305.555 12.3793   4
   5  -1  -1 304.197 12.6051  16
   5  -1  -1 299.205 12.6987   9
   5  -1  -1 297.571 12.7672  14
  -5  -1   1 307.841 10.5098   6
   5  -1  -1 305.786 12.4086  10
   5   1  -1 300.431 12.2262   4
   5   1  -1 305.135 12.4802  16
   5   1  -1 305.611 12.8008   9
   5   1  -1 311.803 12.2284   2
   5   1  -1 303.209 13.0443  14
  -5   1   1 307.988 10.1228   6
   5   1  -1 305.073 12.3391  10
   4  -1  -1 37.5323 2.99102  10
  -4  -1   1 38.7379 1.87760   6
  -4   1   1 36.6824 1.55248   6
   4   1  -1 38.4557 3.04132  10
  -3  -1   1 218.937 7.65387   6
   3  -1  -1 223.213 8.04007  13
  -3  -1   1 225.298 8.79158   1
  -3  -1   1 225.212 7.40712   6
   3  -1  -1 224.451 8.48314  10
  -3   1   1 216.392 7.32860   6
  -3   1   1 224.656 7.32019   6
   3   1  -1 224.303 8.78953   1
   3   1  -1 227.423 8.52347  10
  -2  -1   1 1082.85 34.5815   1
   2  -1  -1 1037.68 34.1732  13
   2  -1  -1 1071.66 34.4785  10
  -2  -1   1 1036.12 34.0809   6
  -2  -1   1 1060.30 34.0709   6
   2   1  -1 1059.08 34.3555   1
   2   1  -1 1063.27 34.4993  10
   2   1  -1 1034.81 34.1530  13
   1  -1  -1 232.274 7.45621   1
   1  -1  -1 225.252 7.76206  10
   1  -1  -1 238.828 7.78891  13
  -1  -1   1 219.374 7.40880   6
  -1  -1   1 234.112 7.82037   1
   1  -1  -1 233.527 7.45817   1
   1   1  -1 238.740 8.04098   1
   1   1  -1 235.508 7.91321  10
   1   1  -1 232.786 7.89439  13
   1   1  -1 217.736 7.57882   6
   0  -1  -1 1212.28 38.8267   1
   0  -1   1 1220.14 39.2403   1
   0   1   1 1202.84 38.8063   1
   0   1  -1 1210.87 39.2487   1
  -1  -1  -1 5174.15 169.137   1
  -1   1  -1 5410.66 169.559   1
  -2  -1  -1 140.908 6.08498   1
   2  -1   1 141.447 5.08447  13
   2  -1   1 142.003 5.34229  10
  -2  -1  -1 141.962 4.83974   6
  -2   1  -1 140.512 5.39754   1
  -2   1  -1 139.989 4.74543   6
   2   1   1 149.123 5.38590  10
  -2   1  -1 150.062 5.52325   1
  -3  -1  -1 568.829 20.6264   6
  -3  -1  -1 639.856 20.1227   6
   3  -1   1 629.052 21.0545  13
   3  -1   1 655.248 21.7136  10
  -3  -1  -1 611.186 21.8456   1
   3   1   1 632.642 21.6743  10
  -3   1  -1 623.723 20.4036   1
  -3   1  -1 635.711 19.9942   6
  -3   1  -1 626.163 20.4660   1
  -4  -1  -1 277.636 9.40069   6
   4  -1   1 269.003 10.5850  10
  -4   1  -1 272.455 9.23667   6
   4   1   1 278.456 10.7256  10
   5  -1   1 39.7228 5.02739  14
   5  -1   1 38.5139 4.31451   4
   5  -1   1 40.8728 4.66839  16
  -5  -1  -1 38.7975 2.38647   6
   5  -1   1 38.8660 3.82158  10
   5  -1   1 36.2038 5.01762   9
   5   1   1 37.2899 4.84480  14
   5   1   1 33.9049 3.91242  10
   5   1   1 37.2808 4.50750  16
   5   1   1 41.4906 4.38736   4
  -5   1  -1 37.0763 2.03260   6
   5   1   1 38.7123 4.62870   9
   6  -1   1 26.0141 3.56590   4
   6  -1   1 25.3614 3.95731   9
   6  -1   1 31.9271 4.22024  14
   6  -1   1 26.0341 3.09424  16
   6   1   1 23.1624 3.95279  14
   6   1   1 21.9746 4.01339   9
   6   1   1 27.3092 3.54166   4
   6   1   1 22.5771 3.79349  16
   7  -1   1 14.4768 2.70967   9
   7   1   1 17.2761 2.00768  14
   7   1   1 22.0945 2.51439   9
   7  -2  -1 126.441 5.70881  14
   7  -2  -1 111.570 6.13669  16
   7  -2  -1 128.786 5.71168   9
   7   2  -1 126.330 5.72555  14
   6  -2  -1 213.631 9.19325   4
   6  -2  -1 207.197 9.56335   9
   6  -2  -1 209.446 9.60365  14
   6  -2  -1 215.559 9.52364  16
   6   2  -1 212.959 9.62873   9
   6   2  -1 208.848 9.87005  14
   6   2  -1 210.683 9.33320  16
   6   2  -1 208.202 8.73360   2
   6   2  -1 214.470 9.04537   4
  -5  -2   1 233.610 8.30602   6
   5  -2  -1 216.025 10.3030   9
   5  -2  -1 229.710 10.3660  16
   5  -2  -1 237.207 9.84963   2
   5  -2  -1 229.593 10.5098  14
   5  -2  -1 243.369 10.0306   4
   5  -2  -1 228.829 10.0883  10
   5   2  -1 222.333 10.0266   2
   5   2  -1 227.280 10.4211   9
   5   2  -1 229.474 9.97576   4
   5   2  -1 235.883 10.2210  10
   5   2  -1 237.281 10.0999  16
   5   2  -1 230.793 10.6824  14
   4  -2  -1 447.883 16.1560  10
  -4  -2   1 441.192 14.7869   6
   4  -2  -1 445.227 15.5427  13
   4   2  -1 440.992 16.2135  10
  -4   2   1 443.847 18.8859   6
   3  -2  -1 1077.03 35.1947  13
  -3  -2   1 1074.96 34.4426   6
   3  -2  -1 1085.03 35.6207  10
  -3  -2   1 1041.29 35.5412   1
   3   2  -1 1057.76 35.7271   1
  -3   2   1 1074.06 34.0608   6
   3   2  -1 1073.39 35.6586  10
  -2  -2   1 79.2857 2.90306   6
  -2  -2   1 79.4046 4.76056   1
   2  -2  -1 82.5586 3.34036  10
   2  -2  -1 78.2418 3.12498  13
   2   2  -1 78.7006 3.38943  10
   2   2  -1 77.5890 4.81548   1
  -1  -2   1 1424.28 45.1556   1
   1  -2  -1 1389.65 44.6337   1
  -1  -2   1 1344.62 44.5787   6
  -1   2   1 1325.10 43.8571   6
  -1   2   1 1430.27 44.0683   1
   1   2  -1 1372.97 45.1249   6
   1   2  -1 1441.49 45.7373   1
   0  -2   1 1996.41 63.9044   1
   0  -2  -1 1942.46 62.6046   1
   0   2  -1 1961.02 63.4184   1
   0   2   1 1955.45 63.3351   1
  -1  -2  -1 1442.56 47.4434   1
   1  -2   1 1420.54 46.4967  13
   1  -2   1 1434.73 45.8660   1
  -1   2  -1 1455.04 46.4431   1
   1   2   1 1447.44 46.5050   1
  -2  -2  -1 5.44313 2.69434   1
   2  -2   1 4.54381 0.82751  10
  -2  -2  -1 4.39892 0.53826   6
   2  -2   1 6.48769 0.73669  13
  -2   2  -1 4.96683 1.50263   1
   2   2   1 4.83182 2.43066   1
   2   2   1 4.39285 0.72367  10
  -2   2  -1 4.06824 0.38380   6
   3  -2   1 715.164 23.9567  10
  -3  -2  -1 689.812 25.2855   1
  -3  -2  -1 709.841 22.8495   6
   3  -2   1 716.003 23.6169  13
   3   2   1 713.342 23.9536  10
  -3   2  -1 707.265 22.6382   6
   3   2   1 694.380 24.8625   1
  -4  -2  -1 29.8563 1.72359   6
   4  -2   1 18.3289 2.40068  13
   4  -2   1 22.3322 2.46166  10
  -4   2  -1 25.3430 1.42156   6
   4   2   1 23.8156 2.51012  10
   5  -2   1 104.534 6.39181  16
   5  -2   1 100.958 6.66637   9
   5  -2   1 105.362 7.37615  14
   5  -2   1 104.685 6.03193  10
   5  -2   1 93.6826 7.17371   7
  -5  -2  -1 100.696 4.29107   6
   5  -2   1 90.2376 6.13850   4
   5   2   1 101.270 5.98720  10
   5   2   1 97.4552 6.64009  14
   5   2   1 109.712 6.26949  16
  -5   2  -1 102.523 3.85197   6
   5   2   1 99.3817 6.15161   4
   5   2   1 102.942 6.54299   9
   6  -2   1 51.4038 4.16959   4
   6  -2   1 43.8436 4.44062  16
   6  -2   1 47.7734 4.57254   9
   6   2   1 49.4669 4.09159   4
   6   2   1 54.4348 4.61915  14
   6   2   1 47.0806 4.35114  16
   6   2   1 44.6258 4.55290   9
   7  -2   1 58.6026 4.23113  16
   7  -2   1 61.7593 3.33135   4
   7  -2   1 60.3949 3.69462   9
   7   2   1 63.8014 3.74475  14
   7   2   1 59.9430 3.29343   4
   7  -3  -1 8.39521 1.53513   4
   7  -3  -1 5.77939 1.68996  16
   7  -3  -1 6.38289 1.54751   9
   7   3  -1 6.36358 1.55132   9
   7   3  -1 6.96777 1.72684  14
   7   3  -1 3.33383 1.53893   4
   7   3  -1 6.25198 1.73590  16
   6  -3  -1 96.4980 5.87440   9
   6  -3  -1 98.0804 5.56426   4
   6  -3  -1 91.7811 5.96849  16
   6   3  -1 89.6681 6.03758  14
   6   3  -1 93.2266 5.70692  16
   6   3  -1 93.6016 5.94646   9
   6   3  -1 91.2071 5.34014   4
  -5  -3   1 912.803 30.0962   6
   5  -3  -1 852.866 30.5033   7
   5  -3  -1 872.418 30.8215   4
   5  -3  -1 904.496 31.3361  16
   5  -3  -1 875.826 31.0576   9
   5  -3  -1 875.289 30.2316   2
   5  -3  -1 842.565 30.7332  15
   5  -3  -1 891.411 31.2145  14
   5   3  -1 888.553 30.9554  16
   5   3  -1 872.544 30.2803   2
   5   3  -1 930.363 31.7039  14
   5   3  -1 913.834 31.4259   9
   5   3  -1 926.416 30.5041   4
   5   3  -1 891.249 31.2024  10
   4  -3  -1 443.525 15.8350  13
   4  -3  -1 449.822 16.3053  10
  -4  -3   1 453.516 15.2787   6
   4   3  -1 458.602 16.4881  10
   3  -3  -1 672.469 22.6853  13
   3  -3  -1 686.512 23.0351  10
  -3  -3   1 674.234 24.7985   1
  -3  -3   1 702.643 22.5379   6
   3   3  -1 675.693 24.4048   1
   3   3  -1 683.661 23.1403  10
  -3   3   1 682.327 22.0222   6
   2  -3  -1 1333.50 43.8299  13
  -2  -3   1 1378.05 44.5550   1
  -2  -3   1 1363.02 43.5267   6
   2  -3  -1 1373.69 44.0222  10
  -2   3   1 1330.09 42.9784   6
  -2   3   1 1317.58 42.9892   6
   2   3  -1 1353.80 44.9124   1
   2   3  -1 1365.33 44.3229  10
  -1  -3   1 2032.55 64.8760   1
   1  -3  -1 2019.99 64.3196   1
   1   3  -1 1948.06 64.4698   6
   1   3  -1 2051.43 65.3123   1
  -1   3   1 2011.33 63.8866   1
  -1   3   1 1925.61 63.5295   6
   0  -3  -1 3149.44 102.594   1
   0  -3   1 3215.90 102.728   1
   0   3   1 3151.55 102.073   1
   0   3  -1 3248.92 103.259   1
  -1  -3  -1 1730.78 57.7083   1
   1  -3   1 1802.91 57.5367   1
  -1   3  -1 1780.78 56.9524   1
   1   3   1 1757.34 57.8917   1
   2  -3   1 115.728 4.48146  10
  -2  -3  -1 112.248 6.42613   1
  -2  -3  -1 114.699 4.04704   6
   2  -3   1 113.580 4.17626  13
  -2   3  -1 110.517 4.92953   1
  -2   3  -1 113.116 3.87794   6
  -2   3  -1 106.777 4.92312   1
   2   3   1 115.379 4.49744  10
  -3  -3  -1 463.360 15.1972   6
   3  -3   1 454.223 15.9126  10
   3  -3   1 458.605 15.4430  13
  -3  -3  -1 448.737 18.9322   1
   3   3   1 463.015 15.9630  10
   3   3   1 453.290 18.3625   1
  -3   3  -1 455.829 14.8970   6
   4  -3   1 207.470 8.02927  13
   4  -3   1 209.464 8.57557  10
  -4  -3  -1 207.281 7.34269   6
   4   3   1 211.091 8.72879  10
  -4   3  -1 201.217 6.92982   6
   5  -3   1 137.127 8.03662   9
   5  -3   1 138.725 7.28979  16
   5  -3   1 131.166 6.93448   7
   5  -3   1 129.837 7.14274   4
  -5  -3  -1 136.196 5.44385   6
   5   3   1 128.764 7.85157   9
  -5   3  -1 131.370 4.66028   6
   5   3   1 133.460 7.10703  16
   5   3   1 128.534 6.90785   4
   5   3   1 137.616 7.10993  10
   5   3   1 123.801 5.66608   5
   6  -3   1 217.455 9.39501  16
   6  -3   1 216.590 9.37274   4
   6  -3   1 216.068 9.38401   7
   6   3   1 220.451 9.86009   9
   6   3   1 218.207 9.45412  16
   6   3   1 216.665 10.0510  14
   6   3   1 215.943 9.22731   4
   7  -3   1 10.7813 1.79843  16
   7  -3   1 14.5930 2.25894   9
   7  -3   1 11.4711 1.72329   4
   7   3   1 12.3455 1.75394  16
   7   3   1 11.5524 1.86315   9
   7   3   1 10.8491 1.55223   4
   7   3   1 11.6420 2.36860  14
   7  -4  -1 25.0744 2.41436   9
   7  -4  -1 24.4800 1.95433   4
   7  -4  -1 25.9090 2.71458  16
   7   4  -1 22.6006 1.89159   4
   7   4  -1 23.9054 2.71921  14
   7   4  -1 29.7711 2.71413   9
   7   4  -1 25.8728 2.13187  16
   6  -4  -1 101.183 6.06871  14
   6  -4  -1 129.987 6.88423  16
   6  -4  -1 103.888 6.22348   7
   6   4  -1 125.718 6.50945   4
   6   4  -1 113.522 6.02448  16
   6   4  -1 105.306 6.67412  14
   6   4  -1 107.173 6.34205   9
   6   4  -1 111.123 5.72455   2
   5  -4  -1 152.674 7.62572  15
   5  -4  -1 156.063 7.50123  13
   5  -4  -1 143.308 8.57118  11
   5  -4  -1 147.443 7.68928   2
   5  -4  -1 142.878 7.51538  10
   5  -4  -1 152.233 7.78441   9
   5  -4  -1 137.892 7.78955  16
  -5  -4   1 153.267 6.19260   6
   5  -4  -1 150.099 7.50892   4
   5  -4  -1 141.738 7.71831   7
   5  -4  -1 150.203 8.53960  14
   5   4  -1 148.832 6.08545   5
   5   4  -1 151.272 7.34690   4
   5   4  -1 154.635 7.90010  10
   5   4  -1 152.420 8.02695   9
   5   4  -1 161.502 8.09271  14
   5   4  -1 161.771 7.61919  16
  -4  -4   1 218.065 7.94325   6
   4  -4  -1 215.281 8.65264  10
   4  -4  -1 211.342 8.28362  13
   4   4  -1 206.843 8.86336  10
   3  -4  -1 444.784 15.4994  10
   3  -4  -1 447.428 15.2833  13
  -3  -4   1 421.831 18.2519   1
  -3  -4   1 437.828 14.5126   6
  -3   4   1 438.303 13.9820   6
   3   4  -1 449.337 15.6905  10
   3   4  -1 441.526 19.3669   1
   2  -4  -1 745.652 24.4564  13
  -2  -4   1 725.362 25.9022   1
  -2  -4   1 754.157 24.1100   6
   2  -4  -1 751.534 24.5357  10
  -2   4   1 738.800 23.8323   6
   2   4  -1 734.460 24.6433  10
   2   4  -1 735.284 26.0512   1
  -2   4   1 734.071 23.8603   6
  -1  -4   1 4244.99 136.777   1
   1  -4  -1 4270.02 135.834   1
  -1   4   1 4243.86 136.298   1
   1   4  -1 4189.15 136.338   1
   0  -4   1 1202.54 39.3970   6
   0  -4  -1 1198.80 39.3968   6
   0  -4   1 1219.77 39.5936   1
   0  -4  -1 1232.89 39.5567   1
   0   4  -1 1208.40 40.0940   1
   0   4  -1 1211.07 38.9289   6
   0   4   1 1205.73 39.2979   1
   0   4   1 1203.58 38.9443   6
  -1  -4  -1 1196.32 39.4069   1
  -1  -4  -1 1192.26 38.2190   6
   1  -4   1 1204.32 38.8122   1
   1  -4   1 1149.11 38.2008  13
  -1   4  -1 1192.10 39.0872   1
   1   4   1 1190.95 39.1180   1
   1   4   1 1179.66 37.9994  10
  -1   4  -1 1166.19 38.2644   6
  -2  -4  -1 1180.32 38.9399   1
   2  -4   1 1136.43 37.0303  13
   2  -4   1 1166.81 37.3001   1
  -2  -4  -1 1144.58 37.1967   6
  -2   4  -1 1121.91 37.5445   1
  -2   4  -1 1145.38 36.9200   6
   2   4   1 1115.21 38.4556   1
   2   4   1 1149.12 37.3099  10
   3  -4   1 5.42828 1.06009  13
  -3  -4  -1 4.94959 0.84589   6
   3  -4   1 3.51378 1.03336  10
  -3  -4  -1 -0.6306 6.97833   1
   3   4   1 6.00984 1.18414  10
  -3   4  -1 3.98911 0.49318   6
   3   4   1 1.87496 6.25299   1
  -4  -4  -1 323.771 11.2831   6
   4  -4   1 360.723 12.5931  13
  -4   4  -1 322.923 10.7444   6
   4   4   1 316.210 12.6847  10
  -5  -4  -1 188.898 10.2261  12
  -5  -4  -1 201.465 7.62097   6
   5  -4   1 190.536 9.22181  16
   5  -4   1 201.196 9.15969   4
   5  -4   1 193.317 9.53391  15
   5  -4   1 194.148 9.32565   9
   5  -4   1 188.810 8.66748   7
   5   4   1 192.741 7.95214   5
   5   4   1 198.173 9.08063  10
   5   4   1 201.693 8.85882   2
   5   4   1 199.756 8.98177  16
   5   4   1 196.443 9.41729   9
   5   4   1 193.277 8.82519   4
   6  -4   1 47.4974 4.13615   7
   6  -4   1 46.6993 4.48639   9
   6   4   1 57.3696 4.50724   4
   7  -4   1 19.5686 2.61487   9
   7  -4   1 21.5687 2.18033   4
   7  -4   1 20.0616 1.97121  16
   7   4   1 21.0137 2.43360   9
   7   4   1 20.9123 1.89239  16
   7   4   1 17.8795 1.66842   4
   7   4   1 19.7213 1.99934  14
   7  -5  -1 101.240 4.30976   4
   7  -5  -1 98.3978 4.60973  16
   7  -5  -1 89.5729 5.17843   9
   7   5  -1 103.960 4.76205   9
   7   5  -1 105.937 4.57118  16
   7   5  -1 94.6225 4.76013  14
   7   5  -1 105.183 4.36084   4
   6  -5  -1 105.427 5.71699   7
   6  -5  -1 110.665 5.83957   4
   6  -5  -1 107.959 5.78309   9
   6  -5  -1 106.976 5.75527  16
   6  -5  -1 101.914 5.91196  15
   6   5  -1 106.928 6.26496   9
   6   5  -1 110.425 5.57439   4
   6   5  -1 124.707 6.59927  16
   6   5  -1 113.596 5.50661   2
   6   5  -1 110.467 6.25891  14
  -5  -5   1 454.065 16.3183   6
   5  -5  -1 416.835 16.8783  13
   5  -5  -1 434.981 16.5534   4
   5  -5  -1 430.145 16.0390   2
   5  -5  -1 452.274 16.9947  16
   5  -5  -1 430.233 16.5288   9
   5  -5  -1 427.327 16.5775  15
   5  -5  -1 441.700 16.5779  11
   5  -5  -1 442.417 16.7699  14
   5  -5  -1 478.874 17.0244   7
   5   5  -1 446.137 15.4877   5
   5   5  -1 472.409 16.4972   4
   5   5  -1 407.400 17.4532   9
   4  -5  -1 492.141 16.1738  13
   4  -5  -1 469.473 16.5600  10
  -4  -5   1 487.455 16.6962   6
   4   5  -1 467.326 16.7713  10
   4   5  -1 382.203 16.7924   3
   3  -5  -1 446.125 15.6422  13
  -3  -5   1 464.090 15.8816   6
   3  -5  -1 461.608 15.8136  10
   3   5  -1 452.314 16.0432  10
  -3   5   1 452.813 14.9226   6
  -2  -5   1 1115.80 36.0673   6
   2  -5  -1 1104.57 35.8411  10
   2  -5  -1 1105.21 35.8966  13
  -2   5   1 1107.91 36.0679   1
  -2   5   1 1102.19 35.7867   6
  -2   5   1 1108.52 35.7051   6
   2   5  -1 1084.04 37.7128   1
   2   5  -1 1101.35 36.1333  10
  -1  -5   1 386.083 14.9639   1
   1  -5  -1 393.642 14.1345   1
   1  -5  -1 394.648 13.1426  13
  -1  -5   1 388.917 13.0501   6
   1   5  -1 388.852 13.2070  10
   1   5  -1 387.892 13.1311   6
  -1   5   1 398.455 14.0545   1
  -1   5   1 389.241 12.8200   6
   1   5  -1 403.302 15.0959   1
   0  -5   1 243.167 8.43144   6
   0  -5  -1 237.787 8.29261   6
   0  -5   1 256.287 10.0433   1
   0   5  -1 248.232 10.1252   1
   0   5   1 249.685 9.96611   1
   0   5  -1 254.341 8.36898   6
   0   5   1 248.198 8.42991   6
   1  -5   1 239.874 8.13471  13
  -1  -5  -1 229.971 10.3838   1
  -1  -5  -1 234.855 7.99252   6
   1  -5   1 243.042 9.76358   1
  -1   5  -1 232.881 7.84827   6
   1   5   1 232.109 10.3083   1
  -1   5  -1 231.520 9.38393   1
   1   5   1 233.270 7.95125  10
   2  -5   1 489.209 16.5561  13
  -2  -5  -1 488.691 19.9974   1
  -2  -5  -1 494.181 16.2686   6
   2  -5   1 509.713 17.4791   1
  -2   5  -1 485.101 16.0178   6
   2   5   1 483.347 16.6506  10
   2   5   1 505.121 19.7765   1
  -2   5  -1 486.617 17.2649   1
   3  -5   1 240.083 8.79083  13
  -3  -5  -1 251.537 8.76931   6
   3   5   1 243.829 9.14504  10
  -3   5  -1 244.614 8.38398   6
   4  -5   1 3.48573 2.94359  16
   4  -5   1 4.37912 2.74214   7
  -4  -5  -1 5.02434 1.07492   6
   4  -5   1 4.49715 2.09463  13
   4   5   1 10.5763 2.19087  10
  -4   5  -1 4.83811 0.77521   6
   4   5   1 5.83720 2.09830   5
   4   5   1 3.18920 2.62768  16
  -5  -5  -1 173.686 6.94435   6
   5   5   1 170.169 8.50723  10
   6  -5   1 79.4963 4.90812   4
   6  -5   1 76.2829 4.99575   9
   6  -5   1 80.9379 4.74369   7
   6  -5   1 79.5332 5.17896  16
   6   5   1 78.0657 5.03900  14
   6   5   1 76.3057 4.87781  16
   6   5   1 74.6625 4.54505   4
   6   5   1 75.5234 5.26600   9
   7  -5   1 54.7427 2.92308   4
   7  -5   1 49.6917 2.92764  16
   7   5   1 53.1137 3.22811   9
   7   5   1 50.6387 3.18470   4
   7   5   1 50.7627 2.77569  16
   7   5   1 50.9741 3.19270  14
   7  -6  -1 13.2414 2.01641   4
   7  -6  -1 11.8489 1.75666  16
   7   6  -1 10.6455 1.77562   9
   7   6  -1 11.7520 1.62348  14
   7   6  -1 13.0178 1.48826  16
   6  -6  -1 20.5872 3.14115   7
   6  -6  -1 14.2004 2.92216  15
   6  -6  -1 13.7156 2.85662   9
   6  -6  -1 14.3773 2.55024  16
   6  -6  -1 12.6909 2.34761   4
   6   6  -1 18.7897 3.33742   9
   6   6  -1 12.3733 2.17430   2
   6   6  -1 14.7723 2.18545  16
   6   6  -1 10.9437 2.43829  14
   6   6  -1 12.8153 2.09492   4
   5  -6  -1 47.2023 5.11363  16
   5  -6  -1 47.1313 4.68247   4
   5  -6  -1 49.2930 4.28015   7
   5  -6  -1 47.1890 4.56232  15
   5  -6  -1 50.4084 5.22840   9
   5  -6  -1 45.4683 5.71560  11
   5   6  -1 46.0508 3.25045   5
   5   6  -1 46.7678 4.18019   4
   5   6  -1 47.4835 5.07344   9
   5   6  -1 47.1801 5.55323  10
   5   6  -1 48.6440 4.46956  16
   4  -6  -1 921.079 30.8374  13
   4  -6  -1 963.209 31.9519  15
   4  -6  -1 888.845 31.5538  16
  -4  -6   1 911.446 30.3493   6
   4  -6  -1 902.809 31.5763  11
   4   6  -1 883.635 30.8508   3
   4   6  -1 860.898 31.4899   9
   4   6  -1 909.130 30.9741   4
   4   6  -1 915.813 31.1736  10
  -3  -6   1 293.739 10.2471   6
   3  -6  -1 280.864 10.4412  13
   3   6  -1 282.641 10.8125  10
  -3   6   1 285.059 9.67841   6
   3   6  -1 296.999 11.4029   3
   2  -6  -1 2048.55 66.0556  13
  -2  -6   1 2039.71 66.2132   6
  -2  -6   1 2071.86 68.2860   1
  -2   6   1 1999.61 66.2989   6
   2   6  -1 2006.70 65.8774  10
   2   6  -1 2045.67 68.4735   1
  -2   6   1 2060.68 65.5871   6
   1  -6  -1 288.379 9.86882  13
  -1  -6   1 295.623 10.1675   6
   1  -6  -1 284.567 11.9876   1
  -1  -6   1 288.831 13.1058   1
   1   6  -1 288.463 9.84023   6
  -1   6   1 305.879 11.8142   1
   1   6  -1 283.103 14.0038   1
  -1   6   1 294.037 9.95392   6
   1   6  -1 284.941 9.83420  10
   0  -6  -1 1628.73 54.2280   6
   0  -6   1 1682.15 57.1273   1
   0  -6  -1 1698.41 55.5030   1
   0  -6   1 1809.05 55.5896   6
   0   6  -1 1693.72 54.2884   6
   0   6   1 1705.13 57.1706   1
   0   6  -1 1704.13 55.8583   1
   0   6   1 1695.11 55.4504   6
   1  -6   1 834.761 27.8720  13
  -1  -6  -1 855.618 28.0598   6
   1  -6   1 871.389 29.4154   1
  -1  -6  -1 851.128 30.4433   1
  -1   6  -1 867.526 29.8253   1
   1   6   1 831.710 27.4340  10
   1   6   1 869.126 27.8370   6
   1   6   1 850.400 29.9357   1
  -1   6  -1 864.798 28.0071   6
   2  -6   1 1946.67 63.0131  13
  -2  -6  -1 1955.03 62.3967   6
   2   6   1 1941.43 65.3430   1
  -2   6  -1 1938.34 63.1674   6
   2   6   1 1949.69 62.9077  10
   3  -6   1 19.3247 1.90633  13
  -3  -6  -1 20.9677 1.69478   6
   3   6   1 19.9965 2.32431  10
  -3   6  -1 19.5203 1.35313   6
  -4  -6  -1 205.322 7.59215   6
   4  -6   1 205.300 8.61271  13
  -4  -6  -1 189.130 9.89631  12
   4  -6   1 219.718 9.58164  15
   4  -6   1 195.628 9.13838   4
   4   6   1 204.895 8.68550  10
   4   6   1 199.270 9.30500   4
   5  -6   1 78.9420 6.49560   4
   5  -6   1 79.9698 5.73352  16
   5  -6   1 76.4220 5.26769  15
   5  -6   1 79.4318 4.89810   7
   5   6   1 71.0843 5.08323   4
   5   6   1 77.6526 4.30759   5
   5   6   1 78.8668 5.28160  16
   5   6   1 73.7209 5.59106   9
   6  -6   1 198.403 8.46161   4
   6  -6   1 199.438 8.80778  16
   6  -6   1 196.886 8.22323   7
   6   6   1 193.416 8.02577   4
   6   6   1 206.029 8.92425   9
   6   6   1 197.172 8.41733  16
   6   6   1 203.162 9.06836  14
   7  -6   1 94.5107 4.18731  16
   7  -6   1 92.9223 3.87166   4
   7   6   1 83.1277 4.13862   4
   7   6   1 98.5997 4.05573  16
   7   6   1 87.2822 4.50858   9
   7   7  -1 29.0123 2.08231   9
   7   7  -1 19.1064 2.13548   4
   6  -7  -1 96.4226 5.01125   7
   6  -7  -1 102.161 5.09987   4
   6  -7  -1 92.9824 5.07034  16
   6  -7  -1 98.5595 5.13157  15
   6   7  -1 93.3893 5.05384  16
   6   7  -1 97.3568 4.74546   4
   6   7  -1 94.3681 4.96071   2
   6   7  -1 103.129 5.60402  14
   6   7  -1 91.1504 4.96296   9
   5  -7  -1 85.3218 5.02424   2
   5  -7  -1 78.8935 5.96201  15
   5  -7  -1 83.5104 5.18627   7
   5  -7  -1 86.3896 5.84054  16
   5  -7  -1 80.4116 5.46803   4
   5  -7  -1 77.3200 5.40426  11
   5   7  -1 85.1893 4.77592  16
   5   7  -1 80.0775 4.42582   5
   5   7  -1 78.6350 5.95078   9
   5   7  -1 84.9282 5.02118   4
   4  -7  -1 62.3669 4.78311   7
   4  -7  -1 61.0565 5.57172  16
   4  -7  -1 56.7318 5.56078  11
   4  -7  -1 62.0667 5.56228  15
  -4  -7   1 57.4576 3.75836   6
   4  -7  -1 57.7027 4.99777  13
   4   7  -1 56.8422 4.40803   4
   4   7  -1 63.0992 4.98790   5
   4   7  -1 52.1899 6.53525   9
   4   7  -1 61.7212 4.65363  10
   4   7  -1 56.5124 4.57695  16
  -3  -7   1 486.187 16.7826   6
   3  -7  -1 487.670 16.8747  13
   3   7  -1 481.218 17.5104   3
  -3   7   1 489.086 16.1000   6
  -2  -7   1 1056.34 34.6979   6
   2  -7  -1 1036.44 34.2747  13
  -2   7   1 1057.16 34.3477   6
   2   7  -1 1029.48 38.7098   1
   2   7  -1 1041.91 34.1818  10
   1  -7  -1 868.253 28.4927  13
  -1  -7   1 862.584 31.4420   1
   1   7  -1 845.681 28.2631  10
  -1   7   1 898.196 28.3447   6
   1   7  -1 869.765 28.4193   6
  -1   7   1 837.261 30.2560   1
   1   7  -1 875.393 31.5656   1
   0  -7  -1 1757.46 57.8081   1
   0  -7   1 1780.35 59.3331   1
   0  -7  -1 1677.59 55.6362   6
   0  -7   1 1767.90 57.6145   6
   0   7   1 1786.52 59.2504   1
   0   7  -1 1773.67 58.0352   1
   0   7  -1 1669.53 55.5750  10
   0   7   1 1767.78 57.3203   6
   0   7  -1 1759.60 55.8626   6
  -1  -7  -1 2315.06 76.3935   1
   1  -7   1 2284.55 74.3778  13
  -1  -7  -1 2304.12 73.8452   6
   1  -7   1 2263.61 76.9564   1
   1   7   1 2333.75 74.1334   6
  -1   7  -1 2254.82 76.8745   1
   1   7   1 2349.86 76.4705   1
  -1   7  -1 2327.58 73.9999   6
  -2  -7  -1 676.060 22.5359   6
   2  -7   1 669.185 22.0282  13
   2   7   1 604.501 29.1036   1
   2   7   1 683.592 21.7881  10
  -3  -7  -1 137.763 5.64676   6
   3  -7   1 131.256 5.51532  13
   3   7   1 126.797 5.65439  10
  -3   7  -1 143.585 5.22292   6
   4  -7   1 116.036 6.01694   7
   4  -7   1 112.681 6.28717  15
  -4  -7  -1 107.498 5.23219   6
   4  -7   1 111.680 7.01680   4
   4  -7   1 109.952 6.62304  16
   4  -7   1 114.600 7.25535  11
   4   7   1 109.135 5.97981   5
  -4   7  -1 113.396 4.33993   6
   4   7   1 103.150 6.41303   4
   4   7   1 110.376 6.15302  16
   5  -7   1 76.0501 5.34489   4
   5  -7   1 77.7841 5.62063  11
   5  -7   1 79.2938 5.25537  15
   5  -7   1 85.6223 5.03081   7
   5  -7   1 80.1793 5.66008  16
   5   7   1 79.0146 4.78754   5
   5   7   1 68.0966 5.73739   9
   5   7   1 83.3353 4.96573   4
   5   7   1 85.3578 5.08723  16
   6  -7   1 88.0093 4.84161   7
   6  -7   1 97.9201 5.47659  15
   6  -7   1 96.0928 5.27062  16
   6  -7   1 89.6855 4.94816   4
   6   7   1 87.4668 4.86566   9
   6   7   1 91.5757 4.92095   4
   6   7   1 92.8563 5.51625  14
   6   7   1 88.6675 4.57500  16
   7  -7   1 32.8843 2.28600  16
   7   7   1 32.8931 2.32834  14
   7   7   1 30.6927 2.27592   9
   7   8  -1 36.3126 2.15421  14
   6  -8  -1 16.7065 2.46454   4
   6  -8  -1 20.0992 2.47112   7
   6   8  -1 13.3219 2.09598   4
   6   8  -1 16.1132 2.46008   2
   6   8  -1 14.2110 2.82433  14
   6   8  -1 19.4880 3.38206   9
   5  -8  -1 76.8334 4.80896   7
   5  -8  -1 76.5921 5.02422  15
   5  -8  -1 82.3167 4.91734   2
   5  -8  -1 76.4841 5.03647  11
   5  -8  -1 69.2950 5.22294   4
   5  -8  -1 79.9730 5.51633  16
   5   8  -1 73.9814 4.79374  16
   5   8  -1 75.0513 5.49711   9
   5   8  -1 74.8562 4.40275   5
   5   8  -1 71.1206 4.56248   4
   4  -8  -1 44.0144 4.58205  13
   4  -8  -1 47.5958 5.15400  11
   4  -8  -1 53.0908 4.44223  15
   4  -8  -1 50.7743 4.32697   2
   4  -8  -1 53.7429 4.33462   7
   4  -8  -1 52.0846 5.09347  16
  -4  -8   1 52.7719 3.67373   6
   4   8  -1 46.3202 4.15631   4
   4   8  -1 47.0531 4.55015   3
   4   8  -1 56.8808 5.82470   9
   4   8  -1 52.8172 4.66338   5
   4   8  -1 47.8943 4.09772  16
  -3  -8   1 384.538 13.6572   6
   3  -8  -1 387.725 13.7906  13
  -3   8   1 388.531 13.0941   6
   3   8  -1 381.696 14.3964   3
   3   8  -1 373.438 14.0114  10
   2  -8  -1 37.0877 2.44387  13
  -2  -8   1 37.6629 2.46549   6
  -2   8   1 34.9287 1.99768   6
   2   8  -1 39.4455 3.08129  10
   1  -8  -1 382.003 13.2685  13
  -1  -8   1 407.027 26.2143   1
  -1  -8   1 375.381 13.4441   6
   1   8  -1 392.010 20.2331   1
   1   8  -1 377.820 13.1767   6
  -1   8   1 398.297 13.2961   6
   1   8  -1 380.238 12.9264  10
   0  -8   1 188.005 16.5292   1
   0  -8  -1 195.309 7.11824  13
   0  -8  -1 187.747 7.17702   6
   0   8   1 192.988 6.98774   6
   0   8  -1 194.946 16.4343   1
   0   8  -1 195.591 7.03411   6
   0   8  -1 192.953 6.68963  10
  -1  -8  -1 54.4990 3.08038   6
   1  -8   1 56.5140 2.75460  13
  -1   8  -1 58.4226 2.72118   6
   1   8   1 33.1947 10.8668   1
   2  -8   1 148.464 5.95496  13
  -2  -8  -1 143.736 5.91537   6
  -2   8  -1 157.660 5.71474   6
   2   8   1 152.007 7.25511   3
  -3  -8  -1 235.238 9.04714   6
   3  -8   1 227.488 9.81451   7
   3  -8   1 224.675 10.6739  16
   3  -8   1 222.806 9.85077  15
   3  -8   1 240.023 9.04978  13
   3   8   1 225.194 9.65842   3
   3   8   1 252.990 10.6992   5
  -3   8  -1 247.291 8.58883   6
   4  -8   1 471.740 17.1003   7
  -4  -8  -1 468.646 16.5114   6
   4  -8   1 470.546 17.5432  16
   4  -8   1 456.884 17.3115   4
   4  -8   1 469.555 17.2312  15
   4  -8   1 460.197 17.3799  11
   4   8   1 470.686 17.1064  16
  -4   8  -1 467.742 15.7278   6
   4   8   1 465.498 17.2147   5
   4   8   1 426.384 16.5314   4
   5  -8   1 95.8052 5.88910  16
   5  -8   1 89.9545 5.50714  15
   5  -8   1 98.3591 5.37250   7
   5  -8   1 89.3013 5.59755   4
   5   8   1 93.6804 5.34280  16
   5   8   1 95.7148 6.10085   9
   5   8   1 95.2302 5.01143   5
   6  -8   1 35.6603 3.31708  16
   6  -8   1 32.1024 3.02963   4
   6  -8   1 30.9467 3.58440  15
   6   8   1 33.4194 2.87971  16
   6   8   1 33.8208 2.94764  14
   6   8   1 36.0981 2.70357   4
   6  -9  -1 39.9748 2.61048   7
   6  -9  -1 44.5300 3.34210  16
   6  -9  -1 39.3771 3.63072  15
   6  -9  -1 36.4415 4.08275  11
   6   9  -1 48.4214 3.69433   9
   6   9  -1 45.2342 2.89257   2
   6   9  -1 41.8221 2.67882   4
   5  -9  -1 139.968 7.49749  11
   5   9  -1 157.923 6.65060   4
   5   9  -1 152.932 7.51446   9
  -4  -9   1 581.120 20.3601   6
   4  -9  -1 591.359 20.3050  13
   4  -9  -1 477.843 20.3535   7
   4   9  -1 595.476 20.3389   3
   3  -9  -1 31.0898 4.03648  11
   3  -9  -1 32.8330 3.13148  13
   3  -9  -1 30.7875 4.05884   7
   3  -9  -1 33.6763 4.90679  15
   3   9  -1 31.0083 3.61075   3
  -3   9   1 32.6503 2.14821   6
   3   9  -1 25.1087 4.33273   5
  -2  -9   1 580.896 20.1498   6
   2  -9  -1 593.935 20.0730  13
   2   9  -1 574.352 20.9827   3
  -2   9   1 595.919 19.6917   6
   1  -9  -1 9.14609 1.49214  13
  -1  -9   1 11.8662 1.92211   6
  -1   9   1 12.9894 1.57836   6
   1   9  -1 10.0726 2.17697   3
   1   9  -1 9.66449 1.69386   6
   0  -9  -1 442.559 14.9013  13
   0   9   1 445.948 15.3271   6
   0   9  -1 420.490 15.7889   3
  -1  -9  -1 164.913 6.65283   6
   1  -9   1 181.666 6.88950  13
   1   9   1 174.889 7.77007   3
  -1   9  -1 176.774 6.49221   6
  -1   9  -1 167.625 7.44629   3
   2  -9   1 417.887 14.6352  13
  -2  -9  -1 403.047 14.6879   6
   2   9   1 410.231 15.4179   3
  -2   9  -1 428.418 14.2543   6
   3  -9   1 651.173 23.0280   7
   3  -9   1 656.327 23.3493  16
   3  -9   1 628.338 23.1438  15
   3  -9   1 700.601 23.6817  11
   3   9   1 652.281 23.7998   3
   3   9   1 626.383 23.4088   5
  -3   9  -1 648.434 21.6799   6
   3   9   1 635.605 22.8445  16
   4  -9   1 109.863 6.05710   7
   4  -9   1 108.903 6.17423  15
   4  -9   1 112.213 7.24156  11
   4  -9   1 115.425 6.57647  16
   4   9   1 113.395 6.88431   3
   4   9   1 108.714 5.96707  16
   4   9   1 116.218 6.29362   5
  -4   9  -1 105.426 4.57101   6
   5  -9   1 80.6690 4.93460   4
   5  -9   1 75.9310 4.95950  11
   5  -9   1 57.4875 5.33570  16
   5  -9   1 82.6608 4.82784  15
   5   9   1 80.9964 5.41853   9
   6  -9   1 91.9577 4.47591  16
   6  -9   1 91.9220 4.35603   7
   6  -9   1 88.9262 4.42417  15
   6   9   1 94.6259 4.91422  14
   6   9   1 93.6153 4.68820   9
   6 -10  -1 112.417 4.83104   7
   6 -10  -1 110.897 4.85648  15
   6  10  -1 117.377 5.42876  14
   5 -10  -1 28.1503 3.20163  15
   5 -10  -1 22.2572 3.02521   7
   5 -10  -1 28.1159 3.30141  11
   5 -10  -1 32.4272 3.12438  16
   5  10  -1 26.1582 2.73142   5
   5  10  -1 27.5003 3.03820  14
   5  10  -1 31.1350 3.08961   4
   4 -10  -1 65.6275 5.29061  16
   4 -10  -1 57.6620 4.41282   7
   4 -10  -1 70.5400 4.77328  15
   4 -10  -1 59.8272 5.10963   2
   4 -10  -1 60.0515 4.70205  11
   4  10  -1 64.4787 4.38375   4
   4  10  -1 60.3386 4.86299   3
   4  10  -1 58.4418 4.63839   5
  -3 -10   1 584.223 20.7958   6
   3 -10  -1 584.060 21.3913  16
   3 -10  -1 590.641 20.6275   2
   3 -10  -1 588.575 21.3009  15
   3 -10  -1 590.044 20.9024  13
   3 -10  -1 588.494 21.4334  11
   3 -10  -1 588.422 21.2192   7
  -3  10   1 603.152 19.7502   6
  -3  10   1 582.355 21.3238   3
   3  10  -1 588.822 21.6186   5
   3  10  -1 589.763 21.1460   3
   2 -10  -1 514.619 18.8256   7
   2 -10  -1 539.681 18.3552   5
   2 -10  -1 533.517 19.0875  15
   2 -10  -1 534.931 18.4664   2
   2  10  -1 459.066 19.9528   5
   2  10  -1 527.713 19.0422  12
   1 -10  -1 256.120 9.40099  13
   1  10  -1 236.326 10.4012   3
   1  10  -1 249.134 9.37043   6
  -1  10   1 249.121 9.14406   6
  -1  10   1 246.998 10.0307   3
   0 -10  -1 178.685 7.06945  13
   0  10   1 175.360 6.70152   6
   0  10  -1 177.390 7.89048   3
   0  10   1 164.555 7.65321   3
   0  10  -1 181.814 7.06047   6
   1 -10   1 259.693 9.70851  13
  -1  10  -1 259.973 9.29766   6
   1  10   1 257.623 10.5161   3
  -1  10  -1 243.753 10.1520   3
   2 -10   1 329.834 12.6471  15
   2 -10   1 297.169 11.8804   7
   2 -10   1 284.510 12.7091  11
   2 -10   1 308.534 11.3245   5
   2 -10   1 298.736 11.1786  13
  -2 -10  -1 294.951 11.2643   6
  -2  10  -1 286.391 11.7984   3
   2  10   1 296.393 12.5660  12
  -2  10  -1 318.345 10.8606   6
   2  10   1 278.451 12.8615   5
   3 -10   1 732.222 26.9489   2
   3 -10   1 793.807 27.6131  15
   3 -10   1 794.345 27.7894  16
   3 -10   1 803.354 27.4875  11
   3 -10   1 809.743 27.2343   7
  -3 -10  -1 780.300 27.2307   6
   3 -10   1 793.198 27.3398  13
  -3  10  -1 811.473 26.4451   6
   3  10   1 775.922 27.9455   5
   3  10   1 791.306 27.5416   3
   4 -10   1 5.61691 2.55623  11
   4 -10   1 12.2004 2.45126  15
   4 -10   1 7.57747 3.06171   4
   4 -10   1 11.3599 2.40843   7
   4 -10   1 11.5734 2.61742  16
   4  10   1 15.2968 4.16064   9
   4  10   1 5.83898 2.68253   3
   4  10   1 8.00617 2.33666   5
   5 -10   1 103.691 5.71961  16
   5 -10   1 98.3040 4.90171   7
   5 -10   1 104.233 5.39307  15
   5 -10   1 94.3783 5.37108  11
   5  10   1 102.425 5.05535   5
   5  10   1 97.8275 6.36986   9
   6 -10   1 3.14504 1.22360   7
   6 -10   1 7.79785 1.49996  16
   6 -10   1 4.11063 1.89620  15
   6  10   1 4.04928 1.09353  14
   6 -11  -1 18.2215 1.75463   7
   6 -11  -1 19.6672 2.10052  15
   6  11  -1 20.9312 2.01702  14
   5 -11  -1 81.3485 4.43892   7
   5 -11  -1 87.6187 5.40241  16
   5 -11  -1 81.9147 4.52010  15
   5 -11  -1 81.3215 4.59051  11
   5  11  -1 82.7787 5.04778  14
   5  11  -1 80.6299 4.28635   5
   4 -11  -1 174.780 8.09422  15
   4 -11  -1 172.304 7.94351   7
   4 -11  -1 176.140 8.11781  11
   4 -11  -1 181.684 8.44040  16
   4  11  -1 182.856 8.30572   5
   4  11  -1 180.463 8.23661   3
   3 -11  -1 917.420 30.6593  13
   3 -11  -1 825.179 31.2588  15
   3 -11  -1 805.860 31.3142  11
   3  11  -1 930.666 31.2944   5
   3  11  -1 935.079 30.6870   3
   2 -11  -1 555.424 19.5710  13
   2 -11  -1 544.551 20.2656   7
  -2 -11   1 534.502 20.9540   5
   2 -11  -1 562.988 19.3496   5
   2 -11  -1 564.696 20.2286  11
   2 -11  -1 550.482 20.0334  15
   2 -11  -1 538.818 19.6125   2
   2  11  -1 564.300 20.2321   3
   2  11  -1 541.673 20.9195   5
  -2  11   1 559.018 18.6914   6
  -2  11   1 545.471 19.9539   3
   2  11  -1 560.730 20.1558  12
  -1 -11   1 20.2891 4.10425   5
   1 -11  -1 24.1488 2.54593  13
   1 -11  -1 23.2338 3.57752  15
   1  11  -1 18.7439 2.97394   6
  -1  11   1 19.2174 2.76156   3
  -1  11   1 30.2533 4.73626  12
  -1  11   1 19.6509 2.57280   6
   1  11  -1 18.1382 3.20680   3
   0 -11   1 135.122 7.15534   5
   0 -11  -1 156.599 7.26085   2
   0 -11   1 133.125 7.33620  11
   0 -11  -1 127.002 7.36065  11
   0 -11  -1 136.304 7.23232   5
   0  11  -1 139.694 5.99027   6
   0  11  -1 125.703 7.75736  12
   0  11   1 127.397 7.55715  12
   1 -11   1 119.635 6.34137   2
   1 -11   1 117.814 5.40083  13
   1 -11   1 95.6512 6.50962  15
  -1 -11  -1 113.119 5.21534  13
   1  11   1 122.014 7.39426  12
   1  11   1 111.805 6.17300   3
  -1  11  -1 109.221 4.99787   6
  -1  11  -1 104.046 6.99717  12
   2 -11   1 336.683 12.8911   2
   2 -11   1 325.950 13.2806  11
   2 -11   1 325.024 13.1529   7
   2 -11   1 333.837 12.5707  13
   2 -11   1 326.879 13.0800  15
   2 -11   1 329.821 12.4907   5
  -2 -11  -1 306.142 13.9789   5
  -2  11  -1 321.462 13.5146  12
   2  11   1 339.506 13.1746   3
  -2  11  -1 337.520 11.8490   6
   2  11   1 336.876 13.8711   5
  -2  11  -1 338.010 12.9102   3
   2  11   1 325.954 13.5487  12
   3 -11   1 195.350 8.96203  15
   3 -11   1 185.325 8.34310   7
   3 -11   1 180.392 9.01567  13
   3 -11   1 201.706 8.90583  11
   3 -11   1 182.723 8.69958  16
   3  11   1 197.207 9.34279   5
  -3  11  -1 186.414 7.46498   6
   4 -11   1 12.1265 2.62360  16
   4 -11   1 10.2084 2.25418  15
   4 -11   1 14.5418 2.32774   7
   4 -11   1 13.2836 2.83853  11
   4  11   1 9.72770 2.59979   3
   4  11   1 10.9856 2.42944   5
   5 -11   1 24.8434 3.28492  16
   5 -11   1 27.7957 2.88362  15
   5 -11   1 21.8388 3.13687  11
   5 -11   1 22.3843 2.65513   7
   5  11   1 27.0225 2.61543   5
   6 -11   1 20.3959 1.82206   7
   6 -11   1 23.1269 2.03456  16
   6  11   1 18.4396 1.74979  14
   5 -12  -1 103.186 4.71613   7
   5 -12  -1 98.9702 5.20894  16
   5 -12  -1 108.288 4.84473  15
   5 -12  -1 97.5497 4.73782  11
   5  12  -1 99.7820 5.21010  14
   5  12  -1 98.4438 4.51883   5
   4 -12  -1 305.888 11.9803   2
   4 -12  -1 330.335 12.4441   7
   4 -12  -1 343.527 12.7786  11
   4 -12  -1 327.798 12.8887  16
   4 -12  -1 328.823 12.6619  15
   4  12  -1 330.547 12.6328   3
   4  12  -1 337.533 12.7098   5
   3 -12  -1 3.44559 2.15450   7
  -3 -12   1 -0.3909 4.53027   5
   3 -12  -1 5.27290 2.18551  11
   3 -12  -1 4.27145 2.15701  15
   3 -12  -1 2.34034 2.41196   2
   3 -12  -1 1.72661 2.48218  16
  -3  12   1 4.41701 2.65522   3
   3  12  -1 2.81004 2.19330   3
   3  12  -1 3.97190 2.60385   5
   2 -12  -1 762.912 26.4565  13
  -2 -12   1 754.297 28.9732   5
   2  12  -1 753.602 26.8623   3
  -2  12   1 783.883 28.2296  12
  -2  12   1 790.058 27.3971   3
   1 -12  -1 481.432 17.4823   5
   1 -12  -1 480.111 17.2997   2
   1 -12  -1 483.563 17.8661  11
   1 -12  -1 448.202 17.9524   7
   1 -12  -1 466.938 17.5362  15
   1 -12  -1 502.603 17.2775  13
  -1 -12   1 462.773 18.2388   5
  -1  12   1 493.097 17.9310   3
   1  12  -1 454.244 19.4511   5
   1  12  -1 483.230 18.1978  12
   1  12  -1 497.673 18.0404   3
  -1  12   1 476.227 18.4133  12
   0 -12  -1 48.1460 4.58712   5
   0 -12  -1 45.6679 3.55576  13
   0 -12   1 42.9621 3.52082  13
   0 -12  -1 45.8455 4.70425  11
   0 -12   1 45.4718 4.51643   5
   0 -12   1 44.7904 4.71603  11
   0  12   1 46.1019 5.03803  12
   0  12  -1 44.8391 4.23480   3
   0  12  -1 41.4050 5.69988  12
   0  12   1 51.3057 4.25456   3
   0  12  -1 48.0863 3.88313   6
  -1 -12  -1 44.0111 3.40621  13
   1 -12   1 41.0011 3.91869   5
   1 -12   1 37.7443 3.57188  13
   1 -12   1 40.9999 4.45511  15
  -1 -12  -1 46.9136 5.09480   5
   1 -12   1 37.6983 4.25750  11
   1  12   1 38.6747 5.29001  12
   1  12   1 39.9970 3.95908   3
  -1  12  -1 35.3046 4.12001   3
  -1  12  -1 33.8871 4.80722  12
  -1  12  -1 28.4795 3.67794   6
   2 -12   1 234.825 9.91566  13
  -2 -12  -1 242.292 9.56626  13
  -2  12  -1 221.498 10.4632   3
   2  12   1 239.608 10.3652   3
  -2  12  -1 231.363 9.03751   6
   3 -12   1 79.6899 5.27127  11
   3 -12   1 83.1414 5.25330  15
  -3 -12  -1 82.3317 7.95712   5
   3 -12   1 85.0697 5.48323  16
   3 -12   1 87.0881 5.16239   7
   3  12   1 81.7181 5.42714   3
   3  12   1 79.6026 5.98357   5
  -3  12  -1 88.4679 6.05465  12
   4 -12   1 133.415 6.46404  11
   4 -12   1 130.272 6.38769  15
   4 -12   1 127.875 6.51381  16
   4 -12   1 137.303 6.29005   7
   4  12   1 122.448 6.60071   3
   4  12   1 140.248 6.67437   5
   5 -12   1 2.35271 2.18449  11
   5 -12   1 5.17159 1.44858  15
   5 -12   1 2.92124 1.22929  16
   5 -12   1 1.68775 1.34569   7
   5  12   1 3.97578 1.48031  14
   5  12   1 2.92012 1.28235   5
   5 -13  -1 67.4856 3.31907   7
   5 -13  -1 65.2037 3.44207  15
   5  13  -1 66.9579 3.60560  14
   4 -13  -1 83.6676 4.39939   7
   4 -13  -1 84.5976 4.38554  11
   4 -13  -1 81.6149 4.58574  15
   4  13  -1 79.7491 4.42609   5
   4  13  -1 76.4849 4.75415   3
  -3 -13   1 80.4964 7.36557   5
   3 -13  -1 55.3199 5.06525  16
   3 -13  -1 63.4690 4.11265   2
   3  13  -1 63.8543 4.75162   3
  -3  13   1 56.0224 5.15084  12
  -2 -13   1 271.161 12.2164   5
   2 -13  -1 276.070 10.8286   2
   2 -13  -1 276.241 10.4091   5
   2 -13  -1 269.467 10.9892   7
   2 -13  -1 258.672 12.0766  15
   2 -13  -1 279.527 11.3726  11
  -2  13   1 276.268 11.3048   3
  -2  13   1 265.651 11.5413  12
   2  13  -1 273.584 11.4492  12
   2  13  -1 278.940 12.3227   5
   2  13  -1 280.169 11.5135   3
   1 -13  -1 537.325 19.3532  11
   1 -13  -1 513.021 18.9530  15
   1 -13  -1 521.826 18.9456   5
  -1 -13   1 528.186 20.1933   5
   1  13  -1 536.149 19.5879  12
   1  13  -1 500.394 21.6213   5
  -1  13   1 542.120 19.9322  12
   0 -13  -1 53.4226 4.32732  13
   0 -13   1 60.8757 5.04825   5
   0 -13  -1 48.6790 4.99848   5
   0 -13   1 63.0440 4.54387  13
   0  13  -1 44.5767 5.67258   6
   0  13   1 64.5920 5.25511   3
   0  13   1 67.3622 5.88297  12
   1 -13   1 30.4490 3.63914   5
  -1 -13  -1 29.4707 4.64614   5
   1 -13   1 33.5615 4.19542  11
   1 -13   1 23.2090 3.38521  15
  -1  13  -1 33.5236 4.41129  12
   1  13   1 30.0453 4.28266  12
   2 -13   1 258.618 10.6381  15
   2 -13   1 259.289 10.9221  11
   2 -13   1 256.274 10.3022   7
  -2 -13  -1 257.312 11.5519   5
   2 -13   1 257.682 9.79815   5
   2  13   1 262.008 10.9691  12
  -2  13  -1 255.994 11.1387   3
   2  13   1 250.759 10.9849   3
   2  13   1 249.679 11.8178   5
  -2  13  -1 251.368 10.9907  12
   3 -13   1 52.7682 4.70048   7
   3 -13   1 62.5958 5.57260  15
  -3 -13  -1 70.5852 6.98858   5
   3  13   1 63.0750 4.67414   3
  -3  13  -1 61.8113 5.06511  12
   3  13   1 60.4326 4.37230   5
   4 -13   1 142.903 6.56258  15
   4 -13   1 151.514 6.47691   7
   4 -13   1 152.612 6.87543  16
   4 -13   1 145.970 6.49585  11
   4  13   1 155.054 7.20468   3
   4  13   1 147.107 6.85177   5
   5 -13   1 427.639 14.7100  16
   5 -13   1 436.574 14.7376  15
   5 -13   1 437.292 14.6082   7
   5  13   1 426.226 14.5125   5
   5  13   1 417.061 15.5721  14
   5 -14  -1 21.1498 1.76949  15
   5 -14  -1 21.1755 1.61667   7
   4 -14  -1 238.994 9.09352  16
   4 -14  -1 241.892 9.34342  11
   4 -14  -1 241.660 8.93929   7
   4 -14  -1 246.040 9.11207  15
   4  14  -1 234.102 9.23771   3
   4  14  -1 234.607 9.24252   5
   4  14  -1 241.105 9.31478  14
   3 -14  -1 11.2815 2.23820  16
  -3 -14   1 7.05812 4.07380   5
   3 -14  -1 8.40076 1.62473  15
   3 -14  -1 10.8509 2.11698   7
   3 -14  -1 10.1292 2.12403  11
   3  14  -1 16.4225 2.67529   5
   3  14  -1 15.3951 2.32111   3
  -3  14   1 14.6811 3.06399  12
  -2 -14   1 11.4744 3.08713   5
   2 -14  -1 16.2760 2.79017  15
   2 -14  -1 7.33563 2.91744   7
  -2  14   1 10.9831 3.49259  12
  -2  14   1 13.6356 2.59299   3
   2  14  -1 10.1076 3.30942   5
   2  14  -1 9.42198 2.26012   3
   1 -14  -1 140.513 7.62022  15
   1 -14  -1 148.731 6.81243   5
   1 -14  -1 147.755 7.50470  11
  -1 -14   1 149.706 7.35959   5
   1  14  -1 154.233 7.32816   3
  -1  14   1 144.487 7.79018  12
  -1  14   1 148.963 7.49072   3
   1  14  -1 144.267 7.42496  12
   1  14  -1 142.133 10.0630   5
   0 -14   1 177.194 8.33449   5
   0 -14  -1 172.617 8.05198   5
   0  14   1 181.654 8.65092  12
   0  14   1 173.801 8.41124   3
   0  14  -1 168.416 8.13265   3
   0  14  -1 167.139 8.42290  12
   1 -14   1 27.7746 3.29423   5
  -1 -14  -1 28.0829 4.18660   5
   1 -14   1 28.3945 4.07332  15
   1 -14   1 31.2373 3.94183  11
  -1  14  -1 32.2897 4.18053  12
   1  14   1 31.3257 4.64775  12
   1  14   1 30.0057 3.68037   3
  -1  14  -1 26.3023 4.02161   3
  -2 -14  -1 69.2071 5.72046   5
   2 -14   1 63.3975 5.15233   7
   2 -14   1 64.3224 5.07459  15
   2  14   1 73.5643 4.78351   3
   2  14   1 65.6961 5.08151   5
  -2  14  -1 72.1776 5.56027  12
   3 -14   1 216.498 9.16362  16
   3 -14   1 213.828 8.72721   7
   3 -14   1 226.389 9.08487  15
   3 -14   1 218.773 9.21364  11
   3  14   1 226.757 9.65156   5
   3  14   1 225.263 9.30054   3
  -3  14  -1 219.936 9.27074  12
   4 -14   1 9.15115 1.66163  15
   4 -14   1 12.9608 2.35083  11
   4 -14   1 11.7785 1.61120   7
   4 -14   1 8.82187 1.72034  16
   4  14   1 7.13815 1.36893   5
   4 -15  -1 23.3534 2.18470  11
   4 -15  -1 22.7777 1.90671   7
   4  15  -1 21.6331 1.75465   5
   3 -15  -1 14.7596 2.33067  15
   3 -15  -1 10.5583 1.94936  16
  -3 -15   1 7.15477 2.88862   5
   3 -15  -1 9.21570 1.58941  11
   3 -15  -1 10.8137 1.75951   7
   3  15  -1 12.0418 1.91394   5
  -3  15   1 12.0664 2.23379  12
   3  15  -1 10.6673 1.68272   3
  -2 -15   1 75.6200 4.80239   5
   2 -15  -1 82.8204 4.73836  16
   2 -15  -1 75.2673 4.53833  15
   2 -15  -1 76.0443 4.77259  11
   2  15  -1 80.9757 4.89198  12
  -2  15   1 78.1822 5.07872  12
   2  15  -1 78.4274 4.81920   3
  -2  15   1 74.4413 4.90503   3
   2  15  -1 76.1829 4.99399   5
  -1 -15   1 37.2482 4.17709   5
   1 -15  -1 41.4446 3.27582   5
   1 -15  -1 43.5346 3.97216  11
   1  15  -1 38.8159 3.68431   3
  -1  15   1 45.0178 4.19428  12
   1  15  -1 44.5906 8.15702   5
   1  15  -1 38.1444 3.83540  12
   0 -15   1 38.1495 3.64831   5
   0 -15  -1 33.9891 3.43797   5
   0  15   1 33.6223 3.83706   3
   0  15  -1 37.8121 3.84929   3
   0  15  -1 29.0697 4.22470  12
   0  15   1 39.5875 3.98007  12
   1 -15   1 25.3671 3.94448  15
   1 -15   1 22.3062 2.80147   5
  -1 -15  -1 24.5753 3.51812   5
   1  15   1 22.5485 3.46989  12
   1  15   1 28.3311 3.28355   3
  -1  15  -1 20.6742 3.66362  12
  -1  15  -1 19.5721 3.18174   3
   2 -15   1 298.257 11.2819  15
  -2 -15  -1 304.316 12.3572   5
   2 -15   1 292.851 11.4014  16
   2 -15   1 298.594 10.2311   5
   2  15   1 283.057 11.3867   3
  -2  15  -1 306.781 12.1191  12
   2  15   1 286.762 12.1425   5
  -2  15  -1 314.830 12.1990   3
   2  15   1 297.539 11.2531  12
   3 -15   1 61.1838 3.50933  16
   3 -15   1 63.8277 3.74945  15
  -3 -15  -1 53.4318 3.96516   5
   3 -15   1 55.0455 3.87709   7
  -3  15  -1 59.6398 4.11629  12
   3  15   1 74.2368 4.81441   3
   3  15   1 60.7983 3.85969   5
   4 -15   1 57.3333 3.29410  16
   4 -15   1 58.7393 3.04043   7
   4 -15   1 57.1078 3.54854  15
   4  15   1 57.4676 3.57687   5
  -3 -16   1 3.20519 2.06092   5
   3  16  -1 2.52060 1.31252   5
   3  16  -1 2.62630 1.58835   3
  -3  16   1 4.51846 1.61518  12
   2 -16  -1 64.8278 4.15602  15
   2 -16  -1 65.1613 4.17752  16
  -2 -16   1 72.5519 4.49753   5
  -2  16   1 65.4982 3.85510  12
   2  16  -1 62.1841 3.78355  12
   2  16  -1 62.1883 4.10614   5
  -2  16   1 74.3022 4.74683   3
   2  16  -1 72.0458 3.86691   3
   1 -16  -1 382.158 13.0648   5
  -1 -16   1 364.781 13.9877   5
   1  16  -1 356.760 13.7896   3
  -1  16   1 379.304 14.1194  12
   1  16  -1 369.941 13.6864  12
  -1  16   1 379.260 13.9311   3
   0 -16   1 116.163 5.45382   5
   0 -16  -1 124.095 5.71669   5
   0  16  -1 113.191 5.97580   3
   0  16   1 113.760 5.97503  12
   0  16   1 118.558 5.67268   3
   0  16  -1 119.402 5.95532  12
  -1 -16  -1 38.9735 3.45141   5
   1 -16   1 38.8493 2.69317   5
  -1  16  -1 38.3615 3.50667  12
   1  16   1 37.2230 2.96641   3
   1  16   1 33.6233 3.27311  12
  -1  16  -1 38.7415 3.58231   3
   2 -16   1 24.7393 2.69942  16
   2 -16   1 27.1051 3.27822  15
  -2 -16  -1 29.9491 3.24060   5
  -2  16  -1 29.4950 3.10376  12
   2  16   1 18.4482 3.24044  12
   2  16   1 31.9724 3.13474   5
   2  16   1 21.8598 2.79467   3
  -3 -16  -1 16.5279 3.00730   5
  -3  16  -1 16.0110 2.36278  12
   3  16   1 16.3906 2.59240   3
   2  17  -1 79.7461 4.07622   3
  -1 -17   1 36.5220 2.88032   5
   1 -17  -1 33.7815 3.10662  16
   1 -17  -1 36.8410 2.01642   5
  -1  17   1 41.0321 3.01808  12
   1  17  -1 39.8309 3.05377  12
   1  17  -1 35.8370 2.64710   3
  -1  17   1 41.3455 3.16298   3
   0 -17  -1 32.6502 2.49671   5
   0 -17   1 35.5070 2.36555   5
   0  17   1 39.0427 3.10977   3
   0  17   1 34.5880 2.57320  12
   0  17  -1 34.1927 3.11544   3
   0  17  -1 36.1994 2.94363  12
  -1 -17  -1 27.2917 2.55293   5
   1 -17   1 27.5512 1.85083   5
   1 -17   1 24.0990 2.08989  16
   1  17   1 27.9519 2.50237  12
   1  17   1 26.8320 2.35545   3
  -1  17  -1 24.8664 2.22678  12
   2 -17   1 113.522 4.57780  16
  -2  17  -1 101.392 5.71574  12
   2  17   1 108.074 5.78968   3
  -1 -18   1 44.7738 2.39313   5
  -1  18   1 41.8694 2.52217  12
   0 -18  -1 135.615 4.84986   5
   0 -18   1 134.367 4.94683   5
   0  18  -1 136.041 5.42747  12
   0  18   1 136.179 5.44024  12
  -1 -18  -1 49.9644 2.45617   5
  -1  18  -1 45.6623 2.66005  12
   7   0  -2 -1.0410 1.48657  14
   7   0  -2 -0.3471 1.39386   9
   7   0  -2 -0.4638 1.31251   4
   6   0  -2 1173.84 39.3177  16
   6   0  -2 1133.65 38.3722   2
   6   0  -2 1173.63 39.1353   4
   6   0  -2 1146.37 39.7452  14
   6   0  -2 1138.99 39.4936   9
   5   0  -2 1.91010 2.67371  14
  -5   0   2 -0.5697 0.76520   6
   5   0  -2 -0.0357 2.71059  16
   5   0  -2 3.67574 2.36469   4
   5   0  -2 -0.9526 2.10426  10
   5   0  -2 -4.9357 2.47665   2
   5   0  -2 1.96769 2.61747   9
   4   0  -2 81.3260 4.54457  10
  -4   0   2 86.2999 3.24111   6
   3   0  -2 -0.7080 0.76488  10
  -3   0   2 0.37521 0.33293   6
  -3   0   2 0.63112 0.58065   6
   3   0  -2 -0.3218 0.63266  13
   2   0  -2 238.728 8.48792  13
  -2   0   2 243.566 8.27241   1
   2   0  -2 251.187 8.79242  10
   2   0  -2 249.000 8.53052   1
  -2   0   2 233.954 7.82200   6
  -1   0   2 0.40986 0.20861   6
   1   0  -2 0.47964 0.29267  13
   1   0  -2 0.53447 0.31832  10
  -1   0   2 0.62047 0.87057   1
   1   0  -2 -0.1185 0.86957   1
   0   0  -2 2503.17 80.4219   1
   0   0   2 2549.24 81.8751   1
  -1   0  -2 1.35750 0.22571   6
  -1   0  -2 0.77106 1.09194   1
  -1   0  -2 0.14139 1.06170   1
  -2   0  -2 1178.15 38.4173   1
  -2   0  -2 1161.79 38.3332   1
   2   0   2 1141.62 37.2816  10
  -2   0  -2 1162.83 37.5635   6
  -3   0  -2 -0.0699 0.37938   6
  -3   0  -2 -7.2908 4.66637   1
   3   0   2 4.24819 0.98035  10
  -4   0  -2 1434.66 46.3881   6
   4   0   2 1452.16 48.2797  10
   5   0   2 -0.0031 2.40045   4
   5   0   2 6.68628 2.69729  16
   5   0   2 -0.7289 2.99649  14
   5   0   2 -6.5642 2.76403   9
  -5   0  -2 -0.6687 1.10486   6
   6   0   2 4.71248 2.17876  16
   6   0   2 4.08514 2.45945   9
   6   0   2 3.56697 2.09363   4
   7   0   2 -0.0918 1.50109   9
   7   0   2 -0.2381 0.99655  16
   7   0   2 1.08890 0.90292   4
   7  -1  -2 67.2078 3.97015  14
   7  -1  -2 71.0514 4.11258   9
   7  -1  -2 62.3681 4.03931  16
   7   1  -2 65.3895 3.72267   9
   7   1  -2 67.3598 3.73591   4
   7   1  -2 70.1244 4.16295  14
   6  -1  -2 402.382 14.9825   4
   6  -1  -2 387.608 15.4645  14
   6  -1  -2 397.829 14.3679   2
   6  -1  -2 406.516 15.3911   9
   6  -1  -2 401.941 15.1939  16
   6   1  -2 396.364 14.5797   2
   6   1  -2 386.960 15.3097   9
   6   1  -2 395.646 14.8160   4
   6   1  -2 391.330 15.6669  14
   6   1  -2 388.028 15.1299  16
   5  -1  -2 1032.56 36.3371  14
   5  -1  -2 1040.83 35.2048   2
   5  -1  -2 1057.23 35.7762   4
   5  -1  -2 1032.89 36.0652   9
  -5  -1   2 1046.29 34.0166   6
   5  -1  -2 1022.59 35.9116  16
   5  -1  -2 1055.66 35.8822  10
   5   1  -2 1051.46 35.4749   4
   5   1  -2 1026.87 35.1683   2
   5   1  -2 1039.92 36.1324   9
   5   1  -2 1060.35 36.2208  14
   5   1  -2 1047.91 36.1850  10
   5   1  -2 1019.69 35.8075  16
  -4  -1   2 455.954 14.7765   6
   4  -1  -2 451.438 16.4715  10
   4  -1  -2 446.974 15.8052  13
   4   1  -2 458.000 16.5806  10
  -4   1   2 433.610 14.5225   6
  -4   1   2 444.760 14.4880   6
  -3  -1   2 182.142 7.87087   1
   3  -1  -2 179.891 7.24040  10
  -3  -1   2 184.160 6.28324   6
   3  -1  -2 185.267 6.77368  13
  -3  -1   2 183.258 6.43485   6
  -3   1   2 180.853 6.06062   6
   3   1  -2 183.426 7.61871   1
   3   1  -2 183.132 7.25411  10
  -3   1   2 184.948 6.06099   6
   2  -1  -2 422.343 14.1172  13
   2  -1  -2 426.600 14.3741  10
  -2  -1   2 422.200 13.8963   1
  -2  -1   2 402.332 13.2287   6
  -2  -1   2 403.232 13.1988   6
   2   1  -2 418.978 14.3713  10
  -2   1   2 392.297 13.0526   6
   2   1  -2 423.105 14.5302   1
   2   1  -2 414.583 14.0632  13
   1  -1  -2 1261.46 39.1344   1
   1  -1  -2 1211.09 40.2046  10
   1  -1  -2 1220.96 40.1254  13
  -1  -1   2 1261.28 40.3700   1
  -1   1   2 1213.27 39.4013   6
   1   1  -2 1246.22 39.7224   1
   1   1  -2 1244.00 40.5307  13
   0  -1  -2 648.361 20.8936   1
   0  -1  -2 621.647 20.4300  13
   0  -1  -2 618.220 20.4305   6
   0  -1   2 680.598 22.1435   1
   0   1  -2 634.343 20.6107   6
   0   1   2 660.105 21.9194   1
   0   1  -2 662.099 21.1159   1
  -1  -1  -2 141.169 4.89036   6
   1  -1   2 139.944 4.75706  13
  -1  -1  -2 150.068 5.68748   1
   1   1   2 145.591 5.00536  10
  -1   1  -2 141.650 4.85646   6
   1   1   2 145.940 5.58674   1
  -1   1  -2 144.198 5.46152   1
  -2  -1  -2 236.350 9.23663   1
   2  -1   2 230.533 7.83417  13
   2  -1   2 240.933 8.54642  10
  -2   1  -2 241.062 8.93467   1
  -2   1  -2 228.566 8.85444   1
   2   1   2 234.779 8.34044  10
  -2   1  -2 233.084 7.78034   6
   2   1   2 232.172 9.00798   1
  -3  -1  -2 383.101 12.4584   6
  -3  -1  -2 373.098 15.4329   1
   3  -1   2 373.349 13.3676  10
  -3   1  -2 366.371 14.2338   1
   3   1   2 380.405 13.3334  10
  -3   1  -2 373.143 12.3519   6
   4  -1   2 62.8632 3.80294  10
  -4  -1  -2 60.6130 2.74323   6
   4   1   2 61.4531 3.83374  10
  -4   1  -2 63.2557 2.60973   6
   5  -1   2 25.0764 4.32678  16
  -5  -1  -2 30.4109 2.20859   6
   5  -1   2 26.8881 5.10883  14
   5  -1   2 26.4567 4.73391   9
   5  -1   2 33.6824 4.26974   4
   5   1   2 26.9306 5.43403  14
  -5   1  -2 28.8684 2.10711   6
   5   1   2 34.6812 3.82776  10
   5   1   2 29.8373 4.23101  16
   5   1   2 31.4431 4.25009   4
   6  -1   2 437.987 16.0524   9
   6  -1   2 378.051 15.8345  14
   6  -1   2 423.090 16.0984  16
   6  -1   2 423.316 15.8458   4
   6   1   2 428.122 16.3101   9
   6   1   2 423.530 15.7677   4
   6   1   2 424.794 15.9965  16
   7  -1   2 55.9116 3.25689  16
   7  -1   2 60.8850 3.67825   9
   7  -1   2 56.0851 3.34269   4
   7   1   2 58.0146 3.62244   9
   7   1   2 52.6042 3.48861  16
   7   1   2 55.7231 3.34347   4
   7  -2  -2 76.6309 4.20918  14
   7  -2  -2 74.6339 3.97499   9
   7  -2  -2 80.0466 4.51654   4
   7  -2  -2 80.9911 4.30906  16
   7   2  -2 88.3588 4.75963   9
   7   2  -2 77.3690 4.24421  16
   7   2  -2 79.0776 4.49004  14
   6  -2  -2 225.352 9.90394  16
   6  -2  -2 227.955 9.48085   4
   6  -2  -2 222.636 10.0013  14
   6  -2  -2 223.895 9.93134   9
   6  -2  -2 229.931 9.11793   2
   6   2  -2 224.833 10.0266   9
   6   2  -2 224.423 10.0292  14
   6   2  -2 217.614 9.13683   2
   6   2  -2 225.246 9.54980  16
   6   2  -2 217.801 9.46246   4
   5  -2  -2 257.736 10.4421   2
   5  -2  -2 255.128 11.2991  11
   5  -2  -2 262.586 10.8920   4
  -5  -2   2 262.703 9.28223   6
   5  -2  -2 264.045 11.2811  16
   5  -2  -2 264.942 11.0553  10
   5  -2  -2 251.528 11.2400   9
   5  -2  -2 269.613 11.4901  14
   5   2  -2 251.344 10.6034   2
   5   2  -2 259.077 11.6313  14
   5   2  -2 263.951 11.2032  10
   5   2  -2 248.307 11.2150   9
   5   2  -2 272.597 10.7950   4
   5   2  -2 266.570 11.0742  16
  -4  -2   2 23.2647 1.57332   6
   4  -2  -2 23.8187 2.30212  13
   4  -2  -2 23.0590 2.56696  10
   4   2  -2 24.2449 2.71587  10
  -3  -2   2 42.1017 7.10637   1
   3  -2  -2 42.0868 2.79967  10
  -3  -2   2 42.1862 1.92472   6
   3  -2  -2 42.9689 2.37491  13
  -3   2   2 42.3756 1.46901   6
   3   2  -2 46.0944 2.76860  10
   3   2  -2 41.4266 5.01152   1
   2  -2  -2 763.223 25.0230  13
  -2  -2   2 714.363 24.5149   6
   2  -2  -2 760.806 25.2246  10
  -2  -2   2 782.999 24.9543   1
   2   2  -2 758.512 26.7756   1
  -2   2   2 751.210 24.1699   6
   2   2  -2 787.979 25.4733  10
  -1  -2   2 2290.87 74.0089   1
   1  -2  -2 2179.48 69.9465   1
   1   2  -2 2249.06 71.3824   1
   1   2  -2 2162.34 70.6864   6
   0  -2   2 3076.21 101.140   1
   0  -2  -2 3046.91 98.2942   1
   0   2  -2 3095.86 99.2734   1
   0   2   2 3125.45 98.2943   1
   1  -2   2 8292.71 264.497   1
  -1  -2  -2 8321.87 265.006   1
   1   2   2 8215.94 263.901   1
  -1   2  -2 8249.19 265.513   1
   2  -2   2 1035.08 33.5245  10
   2  -2   2 1019.21 33.6078  13
  -2  -2  -2 1029.55 34.3172   1
  -2  -2  -2 1036.06 33.0722   6
  -2   2  -2 1023.32 32.9557   6
  -2   2  -2 1018.90 34.2527   1
   2   2   2 1033.14 33.4705  10
  -2   2  -2 1027.08 33.6473   1
   3  -2   2 280.911 10.2768  10
  -3  -2  -2 277.194 13.0243   1
  -3  -2  -2 271.213 9.40867   6
   3  -2   2 281.707 9.58744  13
   3   2   2 279.959 10.2440  10
   3   2   2 278.742 13.0742   1
  -3   2  -2 285.778 9.27090   6
  -3   2  -2 273.617 11.1535   1
  -4  -2  -2 52.7451 2.56921   6
   4  -2   2 48.3948 3.41488  10
   4   2   2 53.5078 3.50789  10
  -4   2  -2 52.2604 2.27423   6
   5  -2   2 53.5794 5.28999   9
   5  -2   2 43.0437 4.51069  16
  -5  -2  -2 46.6957 2.75084   6
   5  -2   2 38.0710 4.63844   4
   5  -2   2 46.0562 4.79214   7
  -5   2  -2 44.3663 2.41327   6
   5   2   2 44.0338 4.60979   4
   5   2   2 34.6308 3.25335   5
   5   2   2 44.1664 4.90903  14
   5   2   2 44.7369 4.36443  10
   5   2   2 46.6866 4.58906  16
   6  -2   2 347.588 13.4705  16
   6  -2   2 323.755 13.2017   4
   6   2   2 335.204 12.9524   4
   6   2   2 338.463 13.2136  16
   6   2   2 325.355 13.4675   9
   7  -2   2 49.1325 2.89579   4
   7  -2   2 47.7754 3.31149   9
   7  -2   2 52.0227 3.39618  16
   7   2   2 48.5782 3.40857  14
   7   2   2 50.2297 2.79226   4
   7   2   2 50.5314 3.14284   9
   7   2   2 51.5816 3.25450  16
   7  -3  -2 90.2038 4.36960   9
   7  -3  -2 87.7499 4.26123   4
   7  -3  -2 84.0470 4.16310  16
   7   3  -2 76.1205 4.81801   9
   7   3  -2 89.5440 4.55871  14
   7   3  -2 86.9291 4.16084  16
   7   3  -2 93.8416 4.29620   4
   6  -3  -2 383.351 15.7405  14
   6  -3  -2 397.512 14.7639   4
   6  -3  -2 388.342 15.1053   9
   6  -3  -2 394.715 14.8885  16
   6   3  -2 392.975 15.1036  16
   6   3  -2 386.061 15.3636   9
   6   3  -2 394.768 15.5588  14
   6   3  -2 398.841 14.5999   4
   5  -3  -2 292.899 13.0653  15
   5  -3  -2 302.797 13.1451  11
   5  -3  -2 305.315 11.9004   2
   5  -3  -2 327.225 12.7492  10
   5  -3  -2 313.157 12.7672   4
   5  -3  -2 303.745 13.1598  16
   5  -3  -2 308.845 12.6856   7
   5  -3  -2 316.762 12.8816  14
   5  -3  -2 303.668 12.1278  13
  -5  -3   2 310.857 10.9493   6
   5  -3  -2 310.046 12.6769   9
   5   3  -2 309.326 12.5787  16
   5   3  -2 305.623 12.2640   4
   5   3  -2 320.718 13.4219  14
   5   3  -2 320.584 12.1549   2
   5   3  -2 321.314 12.9780   9
   5   3  -2 318.372 12.9648  10
   4  -3  -2 66.3523 4.04201  10
  -4  -3   2 65.5469 3.04621   6
   4  -3  -2 66.0342 3.68667  13
   4   3  -2 66.1736 4.21653  10
   3  -3  -2 922.335 30.3258  13
  -3  -3   2 910.897 29.6800   6
  -3  -3   2 909.757 31.8134   1
   3  -3  -2 919.226 30.1395  10
   3   3  -2 879.073 31.8755   1
   3   3  -2 921.485 30.7436  10
   2  -3  -2 423.329 14.0040  13
  -2  -3   2 429.867 14.0991   6
  -2  -3   2 435.950 15.7328   1
   2  -3  -2 421.755 14.1499  10
   2   3  -2 423.003 15.2632   1
  -2   3   2 420.886 13.6790   6
   2   3  -2 404.793 14.8260  10
  -2   3   2 418.403 13.7652   6
   1  -3  -2 2432.38 77.9607   1
  -1  -3   2 2494.14 81.7636   1
   1   3  -2 2497.27 79.2377   1
  -1   3   2 2533.35 80.5070   1
   1   3  -2 2378.02 78.3054   6
   0  -3   2 1659.43 53.7026   1
   0  -3  -2 1592.80 52.4614   6
   0  -3   2 1632.89 52.9519   6
   0  -3  -2 1667.14 53.2596   1
   0   3   2 1642.23 53.1672   1
   0   3  -2 1661.58 53.6757   1
   1  -3   2 5360.40 172.951   1
  -1  -3  -2 5372.36 172.091   1
   1   3   2 5404.75 172.644   1
  -1   3  -2 5349.13 172.291   1
  -2  -3  -2 1240.32 40.6963   1
  -2  -3  -2 1231.49 39.1044   6
   2  -3   2 1186.97 38.9300  13
  -2   3  -2 1195.32 39.6613   1
  -2   3  -2 1223.12 38.9466   6
   2   3   2 1192.86 38.7266  10
  -2   3  -2 1178.22 40.3281   1
   2   3   2 1199.54 39.6268   1
  -3  -3  -2 90.8717 10.5985   1
  -3  -3  -2 100.926 3.79755   6
   3  -3   2 98.6381 3.92691  13
   3   3   2 101.897 4.44876  10
  -3   3  -2 97.2944 3.54299   6
  -3   3  -2 93.1996 6.49137   1
   3   3   2 78.9806 10.9378   1
  -4  -3  -2 16.4684 1.42436   6
   4   3   2 14.7840 2.34469  10
  -4   3  -2 14.1196 1.15186   6
   5  -3   2 13.9061 4.27097   9
   5  -3   2 16.2320 3.16821  16
   5  -3   2 7.42438 3.50901   7
   5  -3   2 14.0330 3.06411   4
  -5  -3  -2 13.7875 1.74457   6
   5   3   2 14.6928 2.92376  10
  -5   3  -2 12.1947 1.74779   6
   5   3   2 13.2901 2.90942   4
   5   3   2 15.9219 3.07175  16
   5   3   2 9.20096 2.13060   5
   6  -3   2 14.0436 2.72675   7
   6  -3   2 12.4778 2.83866   9
  -6  -3  -2 18.7328 3.69229  12
   6   3   2 11.3994 3.12954  14
   7  -3   2 1.59717 1.21934   4
   7  -3   2 0.42618 1.35141  16
   7   3   2 1.70345 0.93695  16
   7   3   2 0.41503 1.22679   4
   7   3   2 -0.7160 0.92828   9
   7  -4  -2 56.4207 3.54211  16
   7  -4  -2 56.0372 3.27206   4
   7  -4  -2 57.4223 3.36772   9
   7   4  -2 60.6805 3.29250   4
   7   4  -2 63.0370 3.42450  16
   7   4  -2 61.6081 3.41761   9
   7   4  -2 64.2508 3.82113  14
   6  -4  -2 303.806 11.5274   2
   6  -4  -2 293.797 11.8814   7
   6  -4  -2 302.373 12.1624  14
   6   4  -2 302.967 12.9488  14
   6   4  -2 355.290 13.8278   4
   5  -4  -2 94.4258 6.17995   9
   5  -4  -2 93.1788 6.67292  14
   5  -4  -2 94.0548 5.49587   2
  -5  -4   2 94.2408 4.46566   6
   5  -4  -2 97.3841 6.97997  16
   5  -4  -2 101.284 5.94032   4
   5  -4  -2 96.1219 6.21952  10
   5  -4  -2 112.469 6.07039  13
   5  -4  -2 88.1738 5.90349   7
   5  -4  -2 91.3415 6.09603  11
   5  -4  -2 93.9549 6.19886  15
   5   4  -2 97.3649 5.91864  16
   5   4  -2 96.3602 6.36824  14
   5   4  -2 96.1758 6.67840   9
   5   4  -2 93.9168 5.65541   4
   5   4  -2 95.9619 6.43545  10
   4  -4  -2 108.112 5.53567  10
   4  -4  -2 114.553 5.34342  13
  -4  -4   2 111.002 4.65176   6
   4   4  -2 119.092 5.97904  10
   3  -4  -2 852.543 28.7393  10
   3  -4  -2 850.469 28.5685  13
  -3  -4   2 878.000 27.7917   6
  -3  -4   2 840.197 30.7704   1
  -3   4   2 841.675 27.5576   6
   3   4  -2 872.241 29.0022  10
   2  -4  -2 271.838 8.94834   1
   2  -4  -2 269.331 9.44635  10
  -2  -4   2 262.462 9.17640   6
   2  -4  -2 269.043 9.41129  13
  -2  -4   2 270.321 12.1646   1
   2  -4  -2 276.545 8.94639   1
   2   4  -2 255.758 9.25432   6
  -2   4   2 266.433 8.81883   6
   2   4  -2 280.273 9.76959  10
   2   4  -2 271.413 12.3913   1
  -2   4   2 273.976 8.80094   6
  -1  -4   2 1374.86 43.4078   6
  -1  -4   2 1356.91 44.6107   1
   1  -4  -2 1372.80 44.3366   1
   1  -4  -2 1355.27 43.6336  10
   1  -4  -2 1343.75 43.8190  13
  -1   4   2 1347.01 43.1710   6
   1   4  -2 1370.36 44.0162  10
   1   4  -2 1372.39 44.9939   1
  -1   4   2 1368.91 43.4475   1
  -1   4   2 1259.47 43.1925   6
   1   4  -2 1325.96 43.7705   6
   0  -4  -2 414.387 14.5473   1
   0  -4   2 424.176 14.8976   1
   0  -4   2 409.056 13.9283   6
   0  -4  -2 405.692 13.3860  13
   0  -4  -2 398.878 13.2843   6
   0   4  -2 411.525 13.4075   6
   0   4   2 425.150 14.7315   1
   0   4  -2 399.191 14.6288   1
   1  -4   2 3322.42 102.398   6
   1  -4   2 3135.77 103.768   1
  -1  -4  -2 3133.05 101.119   1
   1   4   2 3133.18 103.072   1
  -1   4  -2 3150.48 102.327   1
   2  -4   2 294.966 10.2367  13
  -2  -4  -2 314.225 10.5201   6
  -2  -4  -2 324.492 15.0269   1
   2   4   2 307.089 10.3616  10
  -2   4  -2 300.724 10.3068   6
   2   4   2 289.630 13.2643   1
  -2   4  -2 308.620 11.8950   1
  -3  -4  -2 297.768 17.4062   1
   3  -4   2 294.594 10.3179  13
  -3   4  -2 298.228 9.72328   6
   3   4   2 300.780 10.8190  10
  -3   4  -2 276.968 11.2943   1
  -4  -4  -2 101.119 4.25078   6
   4   4   2 95.6735 5.07825  10
  -4   4  -2 95.8259 3.75400   6
   5  -4   2 74.2209 5.31428   7
  -5  -4  -2 58.4362 4.09611   6
  -5  -4  -2 69.9361 6.59872  12
   5  -4   2 57.7216 5.69500   9
   5   4   2 62.9186 3.95624   5
   5   4   2 75.5363 5.38848  16
   5   4   2 59.8940 4.78078   4
   6  -4   2 97.2469 5.82723   9
   6  -4   2 94.2657 5.82839  16
   6  -4   2 97.3011 5.50503   7
   6  -4   2 107.973 5.65614   4
   6   4   2 103.568 5.99277   9
   6   4   2 102.297 6.12453  14
   6   4   2 105.329 5.72759  16
   6   4   2 100.074 5.31664   4
   7  -4   2 151.993 6.30044  16
   7  -4   2 152.035 6.13816   4
   7   4   2 152.444 6.08199  16
   7   4   2 151.423 5.97696   4
   7   4   2 151.006 6.46898   9
   7  -5  -2 49.7161 4.29328  16
   7  -5  -2 68.6253 3.48144   9
   7  -5  -2 65.9678 3.86062   4
   7   5  -2 64.2536 3.20394  16
   7   5  -2 70.6479 3.84090  14
   7   5  -2 61.7877 3.11404   4
   7   5  -2 71.0131 3.63031   9
   6  -5  -2 206.866 8.76322  14
   6  -5  -2 204.452 8.53542   7
   6  -5  -2 201.383 8.14112   2
   6  -5  -2 193.010 9.01753  16
   6  -5  -2 217.422 8.64761   4
   6  -5  -2 204.808 8.72222   9
   6  -5  -2 201.595 8.63504  15
   6  -5  -2 193.513 8.93597  11
   6   5  -2 214.274 9.45446  14
   6   5  -2 210.418 8.53370   4
   6   5  -2 209.031 8.54071   2
   6   5  -2 205.450 9.14936   9
   6   5  -2 208.844 8.75592  16
   5  -5  -2 184.693 8.42335   4
   5  -5  -2 165.508 8.86918  15
   5  -5  -2 207.917 8.14512   2
   5  -5  -2 150.947 10.3881  13
   5  -5  -2 173.763 8.71304   9
   5  -5  -2 163.997 8.77631  11
   5  -5  -2 181.764 8.71411   7
   5  -5  -2 184.335 8.68553  14
   5  -5  -2 176.887 9.19268  16
  -5  -5   2 184.319 7.44658   6
   5   5  -2 191.186 7.26540   5
  -4  -5   2 170.765 6.62435   6
   4  -5  -2 174.567 7.67082  10
   4  -5  -2 169.790 7.25427  13
   4   5  -2 161.958 7.75152   3
   4   5  -2 169.804 7.80221  10
   4   5  -2 175.318 8.73621  16
  -3  -5   2 118.755 4.66485   6
   3  -5  -2 117.306 4.96627  10
   3   5  -2 111.155 5.24999  10
  -3   5   2 115.811 4.14115   6
  -2  -5   2 155.067 11.3871   1
   2  -5  -2 155.969 5.79311  10
   2  -5  -2 154.228 5.87238  13
  -2  -5   2 160.632 5.90704   6
   2   5  -2 153.596 5.82669   6
   2   5  -2 163.533 10.2879   1
   2   5  -2 160.379 6.20921  10
  -2   5   2 163.956 6.58562   1
  -2   5   2 164.141 5.66586   6
  -2   5   2 162.252 5.54493   6
  -1  -5   2 207.280 9.62257   1
   1  -5  -2 195.617 7.00809  13
  -1  -5   2 194.694 7.08245   6
   1  -5  -2 198.921 8.64266   1
  -1   5   2 209.981 8.70492   1
  -1   5   2 205.488 6.95960   6
   1   5  -2 195.122 6.90724   6
   1   5  -2 206.604 9.70149   1
   1   5  -2 198.703 7.09126  10
   0  -5  -2 338.990 12.8200   1
   0  -5   2 340.430 11.6127   6
   0  -5  -2 324.864 11.1113   6
   0  -5  -2 331.365 11.0883  13
   0   5  -2 333.099 12.9760   1
   0   5  -2 331.305 11.1138   6
   0   5   2 344.071 13.1469   1
   0   5   2 333.330 11.2937   6
  -1  -5  -2 2426.73 77.6762   6
  -1  -5  -2 2419.32 79.3011   1
   1  -5   2 2477.40 79.8649   1
  -1   5  -2 2415.57 79.0763   1
   1   5   2 2425.81 80.0574   1
   2  -5   2 220.740 9.93408   1
   2  -5   2 222.625 7.74994  13
  -2  -5  -2 221.342 7.78236   6
  -2  -5  -2 224.359 12.9137   1
  -2   5  -2 213.700 10.5096   1
  -2   5  -2 223.332 7.54336   6
   2   5   2 219.071 7.93296  10
   2   5   2 227.524 11.8726   1
  -3  -5  -2 10.9462 1.31576   6
   3  -5   2 12.0362 1.75580  13
  -3   5  -2 11.2253 1.08952   6
   3   5   2 10.5474 1.65353  10
   4  -5   2 195.361 9.03073   4
   4  -5   2 167.699 9.19532  16
   4  -5   2 195.827 8.69212   7
   4   5   2 199.918 8.72933   5
   4   5   2 210.895 8.32909  10
  -4   5  -2 208.567 7.29801   6
   4   5   2 203.030 8.92451  16
  -5  -5  -2 162.538 8.49483  12
   5  -5   2 142.826 7.55947  16
  -5  -5  -2 137.717 6.06173   6
   5  -5   2 141.411 7.06707   7
   5  -5   2 152.948 7.53991   4
   5   5   2 147.116 7.26909  16
   5   5   2 146.107 6.49031   5
  -5   5  -2 136.681 5.10248   6
   5   5   2 136.294 7.07830   4
   6  -5   2 100.189 5.23079   7
   6  -5   2 99.9079 5.67369  16
   6  -5   2 92.7939 5.26584   4
   6   5   2 95.5883 5.24290  16
   6   5   2 89.2295 4.96812   4
   6   5   2 96.1428 5.54702  14
   6   5   2 91.1792 5.72255   9
   7  -5   2 58.7350 3.33382  16
   7  -5   2 58.6129 2.95981   4
   7   5   2 64.2936 3.42378   9
   7   5   2 63.3417 3.03110   4
   7   5   2 59.2577 3.28842  14
   7   5   2 61.4647 3.16178  16
   7  -6  -2 67.2842 3.67792  16
   7   6  -2 80.5988 4.63133   9
   7   6  -2 70.5687 3.31454   4
   7   6  -2 69.1520 3.67384  14
   6  -6  -2 20.2953 3.16111  11
   6  -6  -2 25.8782 3.22435   4
   6  -6  -2 27.6104 3.00447  16
   6  -6  -2 35.1690 4.10117  15
   6  -6  -2 28.3763 3.49767   2
   6  -6  -2 21.0854 3.31994   7
   6  -6  -2 24.8575 3.32689   9
   6   6  -2 26.7867 3.44330   9
   6   6  -2 25.9699 2.77754   4
   6   6  -2 25.7384 3.15667   2
   6   6  -2 24.6787 3.13902  16
   6   6  -2 21.9011 3.54267  14
   5  -6  -2 31.6279 4.18865  15
   5  -6  -2 36.6821 4.35199   4
   5  -6  -2 32.9901 3.94826   7
   5  -6  -2 31.8289 4.63412  11
   5  -6  -2 34.2675 4.31900   9
   5  -6  -2 35.7670 3.55644   2
   5  -6  -2 34.0974 4.43372  14
   5  -6  -2 28.9086 4.61669  16
   5   6  -2 27.7334 3.06292   5
   5   6  -2 28.8326 4.31748   9
   5   6  -2 31.8562 3.71416   4
   5   6  -2 26.6394 3.74415  16
   5   6  -2 36.6642 4.32805  14
   4  -6  -2 327.620 13.7618  16
   4  -6  -2 317.572 13.9234  11
   4  -6  -2 345.893 12.7410   2
   4  -6  -2 340.259 12.8333  10
  -4  -6   2 347.049 12.4561   6
   4   6  -2 383.651 13.5491   4
   4   6  -2 358.014 13.3739  10
   4   6  -2 308.673 13.7279   9
   4   6  -2 335.253 13.1144   3
   3  -6  -2 56.4512 3.08433  10
   3  -6  -2 59.6484 3.17422  13
  -3  -6   2 57.8503 2.99720   6
  -3   6   2 61.8240 2.38869   6
   3   6  -2 50.1116 4.03608   3
   2  -6  -2 334.262 11.5178  10
   2  -6  -2 339.186 11.7134  13
  -2  -6   2 348.219 17.2797   1
  -2  -6   2 337.599 11.8184   6
   2   6  -2 339.738 11.9153  10
   2   6  -2 336.433 17.1551   1
  -2   6   2 347.005 11.4717   6
   2   6  -2 335.006 11.6728   6
  -1  -6   2 1190.27 41.1566   1
   1  -6  -2 1168.42 38.4169  13
  -1  -6   2 1186.65 39.1473   6
   1   6  -2 1185.92 38.5693  10
   1   6  -2 1179.41 38.4540   6
  -1   6   2 1230.92 38.8704   6
   1   6  -2 1194.26 40.7198   1
   0  -6  -2 643.842 21.7065   6
   0  -6  -2 674.373 23.6616   1
   0  -6  -2 663.433 21.6629  13
   0  -6   2 645.582 21.4142   6
   0  -6   2 648.551 23.3760   1
   0   6   2 657.569 23.1570   1
   0   6  -2 663.026 23.9058   1
   0   6   2 646.824 21.2974   6
   0   6  -2 653.725 21.6831   6
   1  -6   2 182.134 6.36837  13
  -1  -6  -2 176.837 6.78850   6
  -1  -6  -2 190.653 11.4531   1
   1   6   2 165.050 11.5796   1
  -1   6  -2 196.859 11.6129   1
  -1   6  -2 204.647 6.74799   6
  -2  -6  -2 304.651 10.6148   6
  -2  -6  -2 305.882 17.6820   1
   2  -6   2 295.921 10.1978  13
   2   6   2 296.045 10.2154  10
   2   6   2 289.682 17.7874   1
  -2   6  -2 310.406 10.4451   6
   3  -6   2 417.645 14.4643  13
  -3  -6  -2 434.908 14.7713   6
   3   6   2 418.318 14.6263  10
  -3   6  -2 428.997 14.4727   6
   4  -6   2 23.2753 3.87342  16
   4  -6   2 22.6468 3.66615   7
  -4  -6  -2 17.5760 2.43315   6
   4  -6   2 16.6565 3.34323   4
   4   6   2 19.9923 3.11446  10
  -4   6  -2 19.3184 1.72565   6
   4   6   2 19.1862 3.29921   5
   4   6   2 24.9561 3.96152  16
   4   6   2 18.7399 4.07744   4
  -5  -6  -2 153.466 7.82686  12
   5  -6   2 157.715 7.33397   7
   5  -6   2 164.951 7.55363  15
   5  -6   2 156.730 7.78189   4
   5  -6   2 157.166 8.00676  16
   5   6   2 152.219 6.95138   5
   5   6   2 154.955 7.62022  16
   5   6   2 151.636 7.29033   4
   6  -6   2 118.405 5.95344  16
   6  -6   2 124.063 5.83202   7
   6  -6   2 123.599 5.99231   4
   6   6   2 120.735 6.55747  14
   6   6   2 122.881 5.92407  16
   6   6   2 117.551 6.01658   9
   6   6   2 121.142 5.56431   4
   7  -6   2 49.3317 2.59622   4
   7   6   2 46.6223 2.81267  14
   7   7  -2 19.6424 2.07071  14
   6  -7  -2 83.6813 5.11029  16
   6  -7  -2 93.1345 4.89894  15
   6  -7  -2 81.4518 4.67178   7
   6   7  -2 85.8800 5.11656  14
   6   7  -2 85.7945 4.71602  16
   6   7  -2 86.7177 4.61665   2
   6   7  -2 85.5611 4.46691   4
   6   7  -2 88.6822 4.98157   9
   5  -7  -2 98.1426 5.79070   7
   5  -7  -2 93.7205 5.98262   4
   5  -7  -2 106.016 5.92041  15
   5  -7  -2 107.095 5.95477  11
   5  -7  -2 100.359 6.45475  16
   5  -7  -2 100.467 5.46170   2
   5   7  -2 96.3324 6.32043   9
   5   7  -2 100.971 5.56793   4
   5   7  -2 106.331 5.75493  16
   5   7  -2 103.643 5.02256   5
   5   7  -2 106.773 6.58559  14
   4  -7  -2 -2.5015 2.29579   2
   4  -7  -2 5.72465 2.53470   7
   4  -7  -2 1.53144 2.03228  13
   4  -7  -2 -0.4160 3.06902  15
   4  -7  -2 4.15813 2.65262  11
  -4  -7   2 4.13978 1.81846   6
   4  -7  -2 -1.2875 3.83932  16
   4   7  -2 2.42610 2.32589   3
   4   7  -2 -0.3236 2.12312   4
   4   7  -2 4.98193 3.84280   9
   4   7  -2 1.05431 2.06829   5
   4   7  -2 3.52116 2.29546  16
   4   7  -2 2.47055 2.38955  10
   3  -7  -2 95.0096 4.55407  13
  -3  -7   2 94.8881 4.35193   6
   3   7  -2 91.4744 4.79698  10
  -3   7   2 95.7893 3.67157   6
   3   7  -2 89.4637 5.27462   3
  -2  -7   2 579.706 19.5237   6
   2  -7  -2 649.702 20.5240  13
   2   7  -2 550.611 20.9803   3
   2   7  -2 576.365 19.6683   6
   2   7  -2 573.645 19.9381  10
   1  -7  -2 724.674 23.9073  13
  -1  -7   2 722.906 28.5216   1
  -1  -7   2 720.766 24.2093   6
   1   7  -2 724.510 23.8333   6
   1   7  -2 717.115 23.8663  10
  -1   7   2 733.913 23.7702   6
   1   7  -2 718.402 28.0190   1
   0  -7  -2 1618.18 52.0102  13
   0  -7  -2 1582.23 51.7715   6
   0  -7   2 1621.91 56.0395   1
   0  -7   2 1588.80 53.8911   6
   0   7  -2 1606.58 54.5162   1
   0   7   2 1652.42 53.7642   6
   0   7  -2 1615.59 52.0721   6
   0   7   2 1799.24 56.7742   1
  -1  -7  -2 1433.85 46.6317   6
   1  -7   2 1439.88 46.8957  13
  -1  -7  -2 1400.12 49.8552   1
   1   7   2 1441.89 49.5635   1
  -1   7  -2 1463.43 46.2661   6
   2  -7   2 146.363 5.62004  13
  -2  -7  -2 141.712 20.0776   1
  -2  -7  -2 143.669 5.54762   6
   2   7   2 142.137 16.8780   1
  -2   7  -2 142.074 5.33452   6
  -3  -7  -2 5.31826 1.24351   6
   3  -7   2 11.2309 1.60198  13
   3   7   2 8.92437 1.81147  10
  -3   7  -2 5.36589 0.93470   6
   4  -7   2 301.761 12.2936  15
   4  -7   2 299.352 11.9284   7
   4  -7   2 302.813 12.4514  16
  -4  -7  -2 311.884 12.5316  12
  -4  -7  -2 306.584 11.2417   6
   4  -7   2 308.970 12.3790   4
   4  -7   2 299.173 12.2152  11
  -4   7  -2 303.220 10.6100   6
   4   7   2 306.094 12.0576  16
   4   7   2 287.375 11.8696   5
   5  -7   2 195.917 9.11811  16
   5  -7   2 202.264 8.56434   7
   5  -7   2 189.508 8.85149   4
   5  -7   2 177.670 8.55067  15
   5   7   2 205.528 8.30156   5
   5   7   2 193.335 8.34360  16
   5   7   2 184.591 8.26264   4
   6  -7   2 10.7476 2.00191   4
   6  -7   2 9.81289 1.90741   7
   6  -7   2 9.78458 1.70955  16
   6  -7   2 9.83156 2.55385  15
   6   7   2 10.4167 1.77211   9
   6   7   2 8.55344 1.99859  14
   6   7   2 8.71000 1.77542  16
   6   7   2 12.0104 1.90363   4
   7  -7   2 102.471 4.21505  16
   7   7   2 104.616 4.57840  14
   7   7   2 94.1826 4.15155   9
   6  -8  -2 88.6465 4.93940  16
   6  -8  -2 96.2550 5.10749  11
   6   8  -2 92.5185 5.32638  14
   6   8  -2 87.8364 4.93133   9
   5  -8  -2 26.1195 3.58798  15
   5  -8  -2 27.1682 3.69651  11
   5  -8  -2 26.3986 4.33006  16
   5  -8  -2 23.9425 3.49121   2
   5  -8  -2 24.5477 3.42219   7
   5   8  -2 22.2451 4.16595   9
   5   8  -2 22.9523 3.42561  16
   5   8  -2 26.3192 3.25592   4
   5   8  -2 26.2331 3.90292  14
   5   8  -2 30.4448 2.89832   5
   4  -8  -2 230.707 9.28576   2
   4  -8  -2 225.649 10.1786  16
   4  -8  -2 230.175 9.95668  11
   4  -8  -2 227.857 9.92540  15
   4  -8  -2 225.602 9.94417  13
   4  -8  -2 231.898 9.76886   7
  -4  -8   2 233.568 9.23494   6
   4   8  -2 230.115 9.56552   5
   4   8  -2 221.009 10.0228  10
   4   8  -2 225.606 9.58800   4
   4   8  -2 225.698 9.51320  16
   4   8  -2 219.313 9.70302   3
   4   8  -2 213.958 11.0272   9
   3  -8  -2 216.310 8.39949  13
   3  -8  -2 203.795 9.23913   7
   3  -8  -2 207.800 9.38540  15
   3  -8  -2 217.823 10.1140  11
  -3  -8   2 222.323 9.16239   6
   3   8  -2 204.725 8.63714  10
   3   8  -2 207.497 9.35269   5
   3   8  -2 202.163 8.90528  16
   3   8  -2 201.454 8.90853   3
   2  -8  -2 113.728 4.97463  13
   2   8  -2 109.915 5.70439   3
  -2   8   2 117.455 4.55199   6
   2   8  -2 119.905 5.22734  10
  -1  -8   2 51.8914 10.9755   1
  -1  -8   2 58.5777 3.33004   6
   1   8  -2 57.5884 4.10907   3
   1   8  -2 58.9724 3.27749   6
   1   8  -2 63.1935 3.18665  10
   1   8  -2 54.4185 11.1440   1
   0  -8  -2 403.964 13.9989  13
   0   8   2 406.106 13.8673   6
   0   8  -2 403.012 13.9733   6
   0   8  -2 417.336 13.8330  10
   1  -8   2 233.702 8.59799  13
  -1  -8  -2 231.521 8.40814   6
  -1  -8  -2 240.370 20.1360   1
   1   8   2 250.219 9.79503   3
   1   8   2 216.208 18.1299   1
  -2  -8  -2 127.081 5.35866   6
   2  -8   2 131.594 5.35777  13
  -2   8  -2 134.342 5.13669   6
   3  -8   2 116.885 6.30788   7
  -3  -8  -2 124.206 6.72791  12
   3  -8   2 120.858 5.49135  13
  -3  -8  -2 122.499 5.40657   6
   3  -8   2 114.210 6.34322  15
   3  -8   2 122.220 6.60806  16
   3   8   2 117.896 6.34176  16
   3   8   2 118.825 7.41751   5
   3   8   2 127.392 6.79860   3
   4  -8   2 151.133 8.20196  11
   4  -8   2 161.090 7.95493  16
  -4  -8  -2 179.652 7.83408   6
   4  -8   2 158.547 7.89079  15
   4  -8   2 146.639 7.30927   7
   4  -8   2 154.193 7.95610   4
   4   8   2 154.563 7.49409   5
  -4   8  -2 162.575 6.78165   6
   4   8   2 162.744 7.46584  16
   5  -8   2 13.9527 2.42243   7
   5  -8   2 17.1035 2.75695   4
   5  -8   2 22.1270 3.72541  15
   5  -8   2 15.5100 2.67378  16
   5   8   2 16.6353 3.24478   9
   5   8   2 17.0651 2.73858   5
   5   8   2 16.2432 2.34651  16
   6  -8   2 0.72792 1.62074   4
   6  -8   2 0.38111 2.10732  15
   6  -8   2 -0.3165 1.06675  16
   6   8   2 -1.0446 1.54074  14
   6   8   2 2.84766 1.72029   9
   6  -9  -2 7.42136 1.97892  11
   6  -9  -2 6.05302 1.57249  15
   6  -9  -2 7.31477 2.12912  16
   6  -9  -2 6.38510 1.51292   7
   6   9  -2 3.73707 1.27738  14
   6   9  -2 5.76848 1.13544   2
   6   9  -2 6.60164 1.31873   4
   5  -9  -2 39.1795 3.63794  11
   5  -9  -2 34.1910 4.24810  16
   5  -9  -2 34.8219 3.47414   2
   5   9  -2 25.9829 4.95882   9
   5   9  -2 32.7695 3.17195   4
  -4  -9   2 169.929 7.65823   6
   4  -9  -2 162.558 8.09174   2
   4  -9  -2 186.688 8.53664  15
   4  -9  -2 202.449 9.52248  11
   4  -9  -2 183.039 8.38590   7
   4  -9  -2 175.050 8.72441  13
   4   9  -2 185.903 8.47949   3
   4   9  -2 188.184 8.47951   5
   3  -9  -2 938.401 32.3740   7
   3  -9  -2 934.433 32.5692  15
  -3  -9   2 941.882 31.6554   6
   3  -9  -2 933.137 31.6857  13
   3  -9  -2 867.276 31.9882   2
   3  -9  -2 938.390 32.1937  11
   3   9  -2 906.577 32.3681   5
   3   9  -2 1027.06 31.8193   4
   3   9  -2 934.113 32.2357   3
   2  -9  -2 191.047 7.52203  13
  -2  -9   2 180.076 7.39121   6
   2   9  -2 183.424 8.43345   3
  -2   9   2 185.929 6.80959   6
  -1  -9   2 115.594 5.27000   6
   1  -9  -2 134.999 5.42034  13
   1   9  -2 122.794 5.39573   6
   1   9  -2 122.877 6.19603   3
  -1   9   2 122.775 4.83870   6
   0  -9  -2 704.767 23.5961  13
   0   9  -2 700.117 23.5597   6
   1  -9   2 1109.61 36.1877  13
  -1  -9  -2 1096.86 36.3315   6
   1   9   2 1086.90 37.1204   3
  -1   9  -2 1085.49 37.1031   3
  -1   9  -2 1119.99 35.9745   6
  -2  -9  -2 21.4869 3.10818   6
   2  -9   2 24.7214 2.70179  13
  -2   9  -2 28.2308 1.98044   6
   2   9   2 26.3343 3.46795   3
   3  -9   2 50.8857 5.52843  11
   3  -9   2 44.6349 4.69562  16
   3  -9   2 50.5475 4.91537   7
   3  -9   2 62.1148 4.68801  13
  -3  -9  -2 43.0581 3.61387   6
   3  -9   2 50.9719 4.44052  15
   3   9   2 47.5966 4.26571  16
  -3   9  -2 50.3830 2.91249   6
   3   9   2 49.9148 4.90731   5
   3   9   2 52.5189 4.41374   3
   4  -9   2 148.636 7.60110  11
   4  -9   2 146.320 7.74366   4
   4  -9   2 163.022 7.31688   7
   4  -9   2 153.105 7.45995  15
   4  -9   2 157.498 7.79918  16
   4   9   2 153.583 7.31707  16
   4   9   2 154.054 7.59260   5
   5  -9   2 59.7711 4.41328  16
   5  -9   2 46.2624 5.18938  11
   5  -9   2 60.6835 4.07329   7
   5  -9   2 56.3890 4.14968  15
   5  -9   2 52.8606 4.31002   4
   5   9   2 49.5732 4.77877   9
   5   9   2 60.3324 3.99252  16
   5   9   2 56.2083 3.82159   5
   6  -9   2 87.4240 6.15710   4
   6  -9   2 102.746 4.89930  16
   6  -9   2 95.6514 4.51921   7
   6   9   2 99.7167 4.75399   9
   6   9   2 104.894 5.22089  14
   6 -10  -2 32.5354 2.43568   7
   6 -10  -2 25.5139 4.13858  16
   6 -10  -2 37.2480 2.56063  15
   6 -10  -2 31.8708 2.80510  11
   6  10  -2 28.6115 2.26653   2
   6  10  -2 28.2535 2.38916  14
   5 -10  -2 10.5298 2.09081  11
   5 -10  -2 9.49488 1.93111   2
   5 -10  -2 11.1857 2.09718   7
   5 -10  -2 7.91214 2.47734  16
   5 -10  -2 8.71933 2.00118  15
   5  10  -2 12.6827 1.97079   4
   5  10  -2 12.0007 2.28870  14
   5  10  -2 9.96696 1.70535   5
   4 -10  -2 198.401 8.18542   2
   4 -10  -2 199.158 8.57910   7
   4 -10  -2 200.093 8.78558  15
   4 -10  -2 189.476 9.18056  16
   4 -10  -2 187.168 8.81267  11
   4  10  -2 192.267 8.21620   4
   4  10  -2 197.124 8.74578   3
   4  10  -2 197.107 8.82823   5
   3 -10  -2 1370.98 45.7168  11
   3 -10  -2 1363.49 44.8177   2
   3 -10  -2 1348.67 45.3598   7
  -3 -10   2 1294.04 43.1890   6
   3 -10  -2 1364.31 45.6831  15
   3 -10  -2 1339.32 45.1421  13
   3 -10  -2 1302.48 45.2690  16
   3  10  -2 1321.72 44.3841   4
   3  10  -2 1343.31 45.4826   5
   3  10  -2 1350.15 45.2904   3
   2 -10  -2 134.975 8.45768   7
   2 -10  -2 147.658 6.38263  13
  -2 -10   2 149.108 6.72168   6
   2 -10  -2 140.439 7.67899  15
   2 -10  -2 147.283 6.62515   5
   2  10  -2 150.108 7.28574   3
   2  10  -2 136.801 7.40263  12
   2  10  -2 139.769 7.94545   5
   1 -10  -2 292.739 10.7116  13
   1  10  -2 289.703 10.6897   6
   1  10  -2 281.032 11.5650   3
   0 -10  -2 28.8081 2.36119  13
   0  10   2 26.9155 3.23758   3
   0  10  -2 33.6837 2.84724   6
   0  10  -2 29.2392 3.44320   3
  -1 -10  -2 440.170 15.1694  13
   1 -10   2 429.456 15.0602  13
  -1  10  -2 437.062 15.0769   6
  -1  10  -2 420.391 16.1664   3
   1  10   2 426.347 15.9633   3
  -2 -10  -2 439.897 15.9635   6
  -2 -10  -2 433.197 17.7172   5
   2 -10   2 395.137 15.7813   7
   2  10   2 418.956 16.6124   5
  -2  10  -2 442.365 16.5062   3
  -2  10  -2 445.983 15.2478   6
   2  10   2 443.964 16.7323   3
   3 -10   2 258.963 11.2724  11
  -3 -10  -2 256.803 10.3545   6
   3 -10   2 270.999 11.1234  16
   3 -10   2 242.715 10.8436   4
   3 -10   2 265.448 9.50181   5
   3 -10   2 258.553 10.6260  13
   3 -10   2 272.328 10.8755  15
   3 -10   2 269.031 10.6834   7
  -3  10  -2 258.481 9.58578   6
   3  10   2 239.693 11.1759  12
   3  10   2 266.786 11.3572   5
   3  10   2 254.488 11.1445   3
   4 -10   2 184.597 8.31045   7
   4 -10   2 191.130 8.56915  15
   4 -10   2 185.343 8.48582  16
   4 -10   2 186.755 8.49365   4
   4 -10   2 183.397 8.46516  11
   4  10   2 193.007 8.74796   5
   5 -10   2 48.0018 3.58209   7
   5 -10   2 51.5358 3.88700  15
   5 -10   2 49.3183 3.81089   4
   5 -10   2 47.8037 3.48779  16
   5  10   2 43.8683 3.39086   5
   5  10   2 52.0310 4.25489   9
   6 -10   2 62.5396 3.09594   7
   6 -10   2 61.5598 3.34324  16
   6 -10   2 60.0098 3.45642  15
   6  10   2 57.1628 3.35094  14
   6 -11  -2 26.6142 2.38646  15
   6 -11  -2 25.5132 1.95892   7
   6  11  -2 27.7515 2.20464  14
   6  11  -2 25.4310 1.83165   2
   5 -11  -2 17.8479 2.79632  16
   5 -11  -2 15.3526 1.94638   7
   5 -11  -2 18.5188 2.04665  15
   5 -11  -2 16.5619 2.15253  11
   5 -11  -2 11.8800 2.06813   2
   5  11  -2 14.3299 1.73832   5
   5  11  -2 10.4476 2.10648  14
   4 -11  -2 171.302 7.64359   7
   4 -11  -2 168.363 7.70331  11
   4 -11  -2 164.089 7.70424  15
   4  11  -2 163.159 7.72532   5
   4  11  -2 161.955 7.71649   3
  -3 -11   2 816.491 28.3233   6
   3 -11  -2 864.972 28.4966   2
   3 -11  -2 841.499 29.4547  15
   3 -11  -2 753.340 29.2446  13
   3 -11  -2 875.591 29.6173  16
   3 -11  -2 846.260 29.1635  11
   3 -11  -2 842.215 29.3039   7
   3  11  -2 842.521 29.4616   5
   2 -11  -2 171.909 8.17691   7
   2 -11  -2 176.429 7.61163   2
   2 -11  -2 171.375 7.24681   5
   2 -11  -2 171.181 8.17040  11
   2 -11  -2 176.508 8.61959  15
  -2 -11   2 161.134 9.51761   5
   2 -11  -2 178.538 7.70233  13
   2  11  -2 175.002 9.02796   5
  -2  11   2 172.987 9.89614  12
   2  11  -2 171.351 8.08998   3
   2  11  -2 164.236 8.54824  12
   1 -11  -2 733.327 26.4228  15
   1 -11  -2 759.001 25.7929  13
   1 -11  -2 768.200 26.1885   5
   1 -11  -2 770.504 25.9263   2
   1 -11  -2 705.257 26.1500   7
   1  11  -2 755.083 26.4452   3
   1  11  -2 760.428 26.7858  12
  -1  11   2 746.637 26.2049   3
   1  11  -2 755.895 25.6815   6
   0 -11   2 128.702 5.88594  13
   0 -11  -2 119.895 5.59926  13
   0 -11  -2 112.343 7.01997  11
   0  11  -2 117.856 5.87878   6
   0  11   2 134.372 6.72955   3
   0  11  -2 142.387 7.04268   3
  -1 -11  -2 154.420 9.96146   5
   1 -11   2 192.905 8.99380  11
  -1 -11  -2 194.069 7.78524  13
   1 -11   2 201.303 8.93875   5
   1 -11   2 195.194 7.89602  13
  -1 -11  -2 196.681 11.0537  11
  -1  11  -2 193.765 7.69683   6
  -1  11  -2 215.295 9.30670   3
   1  11   2 193.473 9.26170  12
   1  11   2 183.770 8.89771   3
   2 -11   2 147.398 6.60714   5
  -2 -11  -2 132.817 6.32299  13
   2 -11   2 137.263 7.07136   7
   2 -11   2 147.814 7.44217  11
   2 -11   2 154.059 6.81079  13
   2 -11   2 147.355 7.58310  15
  -2 -11  -2 140.793 8.64870   5
  -2  11  -2 132.502 8.44984  12
  -2  11  -2 151.132 7.28289   3
   2  11   2 138.071 8.58125   5
  -2  11  -2 139.824 6.18888   6
   2  11   2 145.788 7.38354   3
   2  11   2 147.517 8.04659  12
   3 -11   2 85.7943 5.95917  11
   3 -11   2 80.8308 3.93893   5
   3 -11   2 80.9592 5.06673   7
   3 -11   2 85.2766 5.76011  15
   3 -11   2 85.7669 5.46136  16
  -3 -11  -2 79.5014 8.47596   5
   3  11   2 79.8942 6.17499   5
   3  11   2 84.2327 6.05763  12
  -3  11  -2 79.4947 6.26538  12
   4 -11   2 3.35576 2.55353   4
   4 -11   2 1.53500 1.98644   7
   4 -11   2 1.94235 2.10049  15
   4  11   2 0.98397 2.13324   5
   4  11   2 -0.5127 3.71822   9
   5 -11   2 8.72925 1.67285   7
   5 -11   2 6.43628 1.76097  15
   5 -11   2 10.1505 1.69754  16
   5  11   2 6.11598 1.55790   5
   6 -11   2 14.5792 1.57223   7
   6 -11   2 14.3178 1.71224  16
   6  11   2 13.7538 1.49421  14
   5 -12  -2 45.7869 3.12284  11
   5 -12  -2 42.1374 2.64657   7
   5 -12  -2 46.3660 3.04264  15
   5  12  -2 45.5751 3.39179  14
   4 -12  -2 7.56977 1.93083   7
   4 -12  -2 8.43020 1.69280  11
   4 -12  -2 7.00414 1.82972   2
   4 -12  -2 9.47792 1.71986  15
   4 -12  -2 11.8347 2.55154  16
   4  12  -2 7.96021 2.08083   5
   4  12  -2 10.5560 2.29443   3
   3 -12  -2 216.074 8.61796   2
   3 -12  -2 205.557 9.25374  11
  -3 -12   2 172.441 12.2049   5
   3 -12  -2 201.370 9.32118  16
   3 -12  -2 211.220 9.07632   7
   3 -12  -2 215.506 9.28337  15
   3  12  -2 215.382 9.45016   5
  -3  12   2 205.182 9.26115   3
   3  12  -2 211.519 9.41979   3
   2 -12  -2 416.568 15.7236  13
   2  12  -2 422.690 16.0477   3
  -2  12   2 430.145 16.4861   3
   1 -12  -2 82.4173 6.72553   7
   1 -12  -2 74.5376 5.24660  11
   1 -12  -2 75.1105 4.63967   2
   1 -12  -2 70.0911 4.66327  13
   1 -12  -2 75.7154 4.81536   5
  -1 -12   2 75.3556 5.92321   5
   1 -12  -2 70.1854 5.51628  15
   1  12  -2 79.8782 8.09007   5
  -1  12   2 75.0323 5.81552  12
   1  12  -2 72.9154 6.12458  12
   1  12  -2 89.9482 7.88832   6
   1  12  -2 78.2934 5.23646   3
  -1  12   2 75.1707 5.09313   3
   0 -12   2 53.4836 5.63177  15
   0 -12  -2 59.1797 4.05850  13
   0 -12  -2 66.4034 5.49880   5
   0 -12  -2 63.9036 5.07693  11
   0 -12   2 64.4540 4.07530  13
   0 -12   2 60.2869 5.05629   5
   0  12   2 57.5896 4.54114   3
   0  12  -2 61.8734 4.74970   3
   0  12   2 61.3522 5.42988  12
   0  12  -2 60.5514 4.99375   6
   0  12  -2 68.4611 5.42278  12
   1 -12   2 212.570 9.90506  15
   1 -12   2 222.169 9.41883   5
   1 -12   2 216.005 8.97709  13
  -1 -12  -2 211.904 9.98520   5
   1 -12   2 218.819 9.85569  11
  -1  12  -2 214.172 9.49418   3
   1  12   2 217.391 9.62154   3
  -1  12  -2 215.370 10.3645  12
  -1  12  -2 216.200 8.69502   6
   1  12   2 215.636 9.98152  12
  -2 -12  -2 8.26040 4.11474   5
   2 -12   2 7.75212 2.61918  11
   2 -12   2 7.58533 2.82992  13
   2 -12   2 12.3701 3.17857  15
   2 -12   2 9.47071 3.04406   7
  -2 -12  -2 6.12698 2.49882  13
   2 -12   2 8.92201 1.96389   5
  -2  12  -2 11.5826 2.08672   6
   2  12   2 7.94511 2.90449  12
  -2  12  -2 9.89114 3.01545   3
  -2  12  -2 10.9711 4.04246  12
  -3 -12  -2 117.403 9.12245   5
   3 -12   2 125.898 6.62397  15
   3 -12   2 134.654 6.58619   7
   3 -12   2 133.699 6.86184  16
   3 -12   2 131.480 6.81722  11
  -3  12  -2 128.159 7.03552  12
   3  12   2 126.983 6.80419   3
   3  12   2 124.880 7.48760   5
   4 -12   2 78.2125 4.63558   7
   4 -12   2 82.7360 4.82445  15
   4 -12   2 84.5084 5.06906  16
   4 -12   2 82.8946 4.97169  11
   4  12   2 82.1181 5.06733   5
   5 -12   2 54.9181 3.05376   7
   5 -12   2 60.9015 3.45177  15
   5 -12   2 57.8707 3.56449  16
   5  12   2 56.9965 3.19593   5
   5 -13  -2 19.3982 1.67285   7
   5 -13  -2 20.5127 2.07301  15
   5  13  -2 19.3807 2.17037  14
   4 -13  -2 103.595 5.27372  15
   4 -13  -2 106.441 5.08545   7
   4 -13  -2 105.612 5.81342  16
   4 -13  -2 106.430 5.13186  11
   4  13  -2 100.685 5.44832   3
   4  13  -2 111.000 5.46399   5
   3 -13  -2 150.114 7.38963  16
   3 -13  -2 178.929 7.49674   2
  -3 -13   2 141.617 8.07258   5
  -3  13   2 150.922 8.13763  12
   3  13  -2 149.744 7.22722   3
   2 -13  -2 1353.54 45.6886  11
   2 -13  -2 1341.04 45.3686  15
   2 -13  -2 1381.96 45.0547   2
   2 -13  -2 1339.95 45.8449   7
   2 -13  -2 1378.28 44.5235   5
  -2 -13   2 1389.69 46.4394   5
  -2  13   2 1350.22 45.6508   3
   2  13  -2 1347.27 45.8196   3
  -2  13   2 1341.36 46.6239  12
   2  13  -2 1362.57 46.1245   5
   2  13  -2 1342.63 45.5710  12
   1 -13  -2 66.8290 6.15031   7
   1 -13  -2 64.7915 4.42087   2
   1 -13  -2 64.6273 5.00331  11
  -1 -13   2 68.5935 5.78991   5
   1 -13  -2 66.2318 5.25874  15
   1 -13  -2 68.3430 4.58295   5
  -1  13   2 65.1772 5.34876  12
   1  13  -2 71.3548 5.72665  12
   1  13  -2 80.5751 5.62225   3
   1  13  -2 64.7488 7.38280   5
  -1  13   2 53.8837 5.01986   3
   0 -13  -2 150.216 7.83817   5
   0 -13   2 156.290 7.28916  13
   0 -13  -2 178.381 8.83366  11
   0 -13  -2 150.606 7.33311  13
   0 -13   2 156.200 7.85131   5
   0  13  -2 140.198 8.44075   6
   0  13   2 149.301 8.04889  12
   0  13  -2 157.895 8.00470  12
   1 -13   2 19.7312 3.25659   5
   1 -13   2 16.9792 2.97269  11
  -1 -13  -2 18.9956 3.42064   5
   1 -13   2 18.8285 3.15605  15
   1  13   2 18.9983 3.15690  12
   1  13   2 24.3346 3.40478   3
  -1  13  -2 19.0716 3.40390  12
  -1  13  -2 18.1722 2.90843   3
   2 -13   2 43.3659 4.21610   7
   2 -13   2 41.2894 4.17999  15
   2 -13   2 39.5419 3.44759   5
  -2 -13  -2 44.7489 5.58200   5
   2 -13   2 40.8222 4.39157  11
   2  13   2 33.2538 5.80172   5
   2  13   2 43.2252 4.27948   3
  -2  13  -2 36.7908 4.42818  12
  -2  13  -2 47.0520 4.61349   3
   2  13   2 44.6054 4.22287  12
   3 -13   2 49.8593 4.02719  16
   3 -13   2 53.7243 4.08521  15
   3 -13   2 54.3623 4.03337   7
   3 -13   2 50.9370 4.15455  11
  -3 -13  -2 49.2393 6.15440   5
   3  13   2 51.2487 4.78401   5
  -3  13  -2 43.2431 4.95981  12
   4 -13   2 124.722 5.78501  15
   4 -13   2 123.012 7.35721  11
   4 -13   2 131.802 5.86115   7
   4 -13   2 134.089 6.04600  16
   4  13   2 139.661 6.34043   5
   5 -13   2 42.0815 2.93238  16
   5  13   2 36.1532 2.46169   5
   5 -14  -2 16.7736 1.45890   7
   5 -14  -2 14.7481 1.55161  15
   5  14  -2 14.6893 1.51446   2
   4 -14  -2 57.2666 3.38478   7
   4 -14  -2 64.1416 3.61356  11
   4 -14  -2 59.9019 3.52004  15
   4  14  -2 62.4510 3.75205   3
   4  14  -2 51.1134 3.99113  14
   4  14  -2 61.3337 3.58348   5
   3 -14  -2 126.738 5.88883  15
   3 -14  -2 129.936 6.27739  11
   3 -14  -2 133.587 5.96091   7
   3  14  -2 125.792 6.09541   3
   3  14  -2 128.681 6.41038   5
  -3  14   2 132.524 6.62202   3
   2 -14  -2 193.469 8.28733   7
  -2 -14   2 193.157 8.79521   5
   2 -14  -2 186.478 8.57240  16
   2 -14  -2 198.907 7.37691   5
   2 -14  -2 194.866 8.36776  15
   2  14  -2 194.442 8.35140  12
  -2  14   2 189.088 8.60915   3
   2  14  -2 201.621 9.44917   5
  -2  14   2 185.861 8.77813  12
   2  14  -2 195.260 8.75125   3
   1 -14  -2 23.3771 3.00480   5
  -1 -14   2 25.5157 4.22944   5
   1 -14  -2 29.4046 4.42430  11
   1  14  -2 23.9443 3.44352   3
  -1  14   2 34.1964 4.98509  12
   1  14  -2 23.0737 4.32102  12
  -1  14   2 23.1324 3.62134   3
   0 -14  -2 3.27807 2.17986   5
   0 -14   2 5.46740 2.26881   5
   0 -14  -2 7.59192 2.60319  11
   0  14  -2 6.52771 2.16075   3
   0  14   2 0.39843 2.43728  12
   0  14   2 5.02464 2.19006   3
   0  14  -2 3.07122 2.30201  12
   1 -14   2 108.256 5.65171   5
   1 -14   2 113.074 6.13695  15
  -1 -14  -2 105.629 6.43174   5
  -1  14  -2 107.601 6.16513   3
   1  14   2 105.471 6.76913  12
   1  14   2 104.527 6.12283   3
  -1  14  -2 110.290 6.94665  12
  -2 -14  -2 75.6521 5.91411   5
   2 -14   2 82.2184 5.09198  15
   2 -14   2 80.4480 5.52979   7
   2 -14   2 85.0967 4.12034   5
   2  14   2 77.8694 5.02355  12
  -2  14  -2 80.4445 6.02057  12
  -2  14  -2 77.8479 6.24721   3
   2  14   2 82.9593 5.26796   3
   2  14   2 80.8353 6.39072   5
   3 -14   2 -2.5357 1.70127   7
   3 -14   2 0.82468 1.63076  15
   3 -14   2 -0.8696 1.63583  16
   3 -14   2 -0.1351 1.23143  11
  -3  14  -2 0.30500 2.32953  12
   3  14   2 6.39816 1.76730   5
   3  14   2 -1.8746 2.03571   3
   4 -14   2 11.0086 1.74571  16
   4 -14   2 12.0463 1.74729  15
   4 -14   2 9.54809 1.53435   7
  -4  14  -2 10.9580 2.02163   8
   4  14   2 9.62723 1.72111   5
   4 -15  -2 16.4278 1.93806   7
   4 -15  -2 20.8999 2.16331  11
   3 -15  -2 68.9258 3.79408   7
  -3 -15   2 64.8831 4.42350   5
   3 -15  -2 64.1642 5.64345  16
   3 -15  -2 70.2799 3.92731  15
   3  15  -2 69.4484 3.96982   5
   3  15  -2 68.8169 3.82093   3
  -3  15   2 62.1644 4.62612  12
   2 -15  -2 74.3170 4.58575  11
   2 -15  -2 79.5658 5.59256   7
   2 -15  -2 70.4230 4.36991  15
  -2 -15   2 72.5946 5.23943   5
  -2  15   2 74.6150 4.88029  12
   2  15  -2 75.9254 4.37644   3
  -2  15   2 76.2737 4.78505   3
   2  15  -2 73.8756 4.86716   5
   2  15  -2 72.3127 4.69625  12
   1 -15  -2 96.5156 5.28553  11
  -1 -15   2 112.299 6.08038   5
   1 -15  -2 106.528 5.03239   5
   1  15  -2 103.759 5.91919  12
  -1  15   2 104.886 6.06872  12
  -1  15   2 99.1867 7.51344   3
   1  15  -2 96.8845 8.15253   5
   0 -15  -2 74.9574 4.49996   5
   0 -15   2 70.4541 4.29309   5
   0  15   2 70.0851 4.75277   3
   0  15   2 70.2653 5.02759  12
   0  15  -2 64.8036 4.84637  12
   1 -15   2 273.978 10.5362   5
   1 -15   2 272.155 11.1101  15
  -1 -15  -2 274.792 11.1968   5
  -1  15  -2 277.712 11.0026   3
  -1  15  -2 274.080 11.2838  12
   1  15   2 277.304 11.3828  12
  -2 -15  -2 93.2732 5.60825   5
   2 -15   2 93.8504 4.03219   5
   2 -15   2 92.6194 5.07399  15
   2 -15   2 90.6538 4.77229  16
   2  15   2 90.5207 4.87034   3
  -2  15  -2 94.8034 5.51827  12
   2  15   2 91.8639 4.90182  12
   3 -15   2 76.1916 4.00937   7
   3 -15   2 76.2337 4.14207  16
  -3 -15  -2 71.2926 4.40601   5
   3 -15   2 73.3451 4.07497  15
   3  15   2 67.0673 4.19131   5
   3  15   2 72.7360 4.29286   3
  -3  15  -2 71.7757 4.31974  12
   4 -15   2 55.9703 3.15120   7
   4 -15   2 54.4684 2.92443  16
   4  15   2 51.4537 2.74543   5
   4  15   2 54.4588 2.91702  14
  -3 -16   2 73.8680 4.12499   5
   3 -16  -2 83.7310 3.97153  11
   3 -16  -2 82.9816 4.02925  15
   3  16  -2 78.8325 3.88674   3
  -3  16   2 81.5786 4.33137  12
   2 -16  -2 2.30162 1.57134  11
  -2 -16   2 0.06683 1.34702   5
  -2  16   2 0.50537 1.69135  12
   2  16  -2 1.49042 1.61972   3
   2  16  -2 1.18648 1.49892   5
  -2  16   2 1.94710 1.92871   3
   1 -16  -2 221.407 9.06888  16
   1 -16  -2 234.797 8.59704   5
  -1 -16   2 243.000 9.68264   5
  -1  16   2 229.117 9.43038   3
  -1  16   2 240.453 9.73587  12
   1  16  -2 230.391 9.34847   3
   1  16  -2 243.406 9.32140  12
   0 -16  -2 24.7247 2.62154   5
   0 -16   2 21.9050 2.68099   5
   0  16   2 19.6194 2.46513   3
   0  16  -2 17.5621 2.54050   3
   0  16   2 20.3694 3.09201  12
   0  16  -2 22.4001 2.98025  12
  -1 -16  -2 27.5282 3.02134   5
   1 -16   2 31.2137 2.73532   5
   1  16   2 35.3681 3.23089   3
  -1  16  -2 34.4209 3.32066  12
   1  16   2 27.9584 3.10685  12
  -2 -16  -2 6.68755 1.95167   5
   2 -16   2 9.05094 1.70345  15
   2 -16   2 9.68915 1.45272  16
   2  16   2 3.11542 2.98930   5
   2  16   2 9.64979 2.12330  12
  -2  16  -2 14.6043 2.64001  12
  -3 -16  -2 152.351 6.46886   5
   3 -16   2 165.470 6.81244  15
   3  16   2 163.380 6.68031   5
  -3  16  -2 160.467 6.25868  12
  -2 -17   2 42.3496 3.27355   5
   2  17  -2 38.9266 2.76572   3
  -2  17   2 32.2031 3.02332  12
  -1 -17   2 16.1589 2.28592   5
  -1  17   2 16.6745 2.58017   3
   1  17  -2 16.2196 2.06709  12
  -1  17   2 15.6205 1.90116  12
   1  17  -2 17.5061 1.94788   3
   0 -17  -2 57.3065 3.04359   5
   0 -17   2 52.3219 3.03755   5
   0  17   2 52.2263 3.59840   3
   0  17   2 53.3416 3.41211  12
   0  17  -2 56.5098 3.43555  12
   0  17  -2 49.1615 3.60169   3
  -1 -17  -2 141.910 5.85827   5
   1 -17   2 148.502 5.26207   5
  -1  17  -2 143.794 5.97156  12
   1  17   2 140.051 5.76548  12
   1  17   2 133.806 5.88210   3
  -2 -17  -2 72.5493 3.96772   5
  -2  17  -2 79.4310 4.14147  12
   2  17   2 71.5814 3.83086   3
  -1 -18   2 5.86442 1.12386   5
  -1  18   2 5.23568 1.18472  12
   0 -18  -2 6.24046 0.87085   5
   0 -18   2 7.26568 1.30346   5
   0  18  -2 7.61805 1.16614  12
   0  18   2 5.94016 1.40435  12
  -1 -18  -2 58.7115 2.65683   5
  -1  18  -2 58.0971 2.82151  12
   7   0  -3 12.0120 1.87178  14
   7   0  -3 10.3314 1.89262  16
   7   0  -3 12.5586 2.04732   2
   6   0  -3 -2.2047 1.72424   4
   6   0  -3 -0.7999 2.30578  16
   6   0  -3 -1.1351 2.00785   9
   6   0  -3 -0.3290 2.08295  14
   6   0  -3 -0.8162 1.92017   2
   5   0  -3 1077.76 36.5911   4
   5   0  -3 1079.62 37.0069   9
   5   0  -3 1069.17 36.7466  16
   5   0  -3 1088.21 37.4782  14
  -5   0   3 1054.10 34.0484   6
   5   0  -3 1050.12 36.7037  11
   5   0  -3 1070.88 36.1545   2
  -4   0   3 1.68705 0.59028   6
   4   0  -3 -2.1298 1.30579  10
   3   0  -3 940.851 31.0820  13
   3   0  -3 939.141 31.5314  10
  -3   0   3 955.147 30.3664   6
  -3   0   3 924.273 30.3721   6
  -2   0   3 1.28480 1.71482   1
   2   0  -3 1.21450 0.60049  13
  -2   0   3 0.95643 0.39259   6
   2   0  -3 2.49938 1.94292   1
  -1   0   3 3163.67 101.699   1
   1   0  -3 3242.69 104.264   1
   0   0  -3 0.68679 0.26045   6
   0   0  -3 -0.1913 1.29846   1
   0   0  -3 0.74820 0.25222  13
  -1   0  -3 4195.02 135.407   1
  -1   0  -3 4229.18 135.415   1
  -2   0  -3 1.63556 2.62674   1
  -2   0  -3 0.73793 2.53214   1
  -2   0  -3 1.42838 0.35941   6
   3   0   3 2760.91 89.4810  10
  -3   0  -3 2669.83 85.8209   6
  -3   0  -3 2676.58 87.6108   1
  -4   0  -3 1.28766 0.73267   6
   5   0   3 13.4791 3.03694   4
   5   0   3 13.2251 3.13969  16
  -5   0  -3 15.9489 2.00934   6
   5   0   3 22.1298 4.39444  14
   6   0   3 0.57816 2.14048  16
   7   0   3 221.727 8.40796   9
   7   0   3 214.349 8.39146  16
   7   0   3 213.970 8.25971   4
   7  -1  -3 22.3541 2.17804  14
   7  -1  -3 22.5287 2.69470  16
   7   1  -3 24.0059 2.70087  14
   7   1  -3 22.1687 2.38336   2
   7   1  -3 24.5076 2.58123  16
   6  -1  -3 362.766 14.3052  16
   6  -1  -3 376.221 14.1763   4
   6  -1  -3 369.292 13.6987   2
   6  -1  -3 380.139 14.8267  14
   6  -1  -3 372.372 14.5442   9
   6   1  -3 379.734 14.6618   9
   6   1  -3 375.383 14.1860   4
   6   1  -3 377.146 14.8661  14
   6   1  -3 378.339 13.7844   2
   6   1  -3 364.903 14.2899  16
   5  -1  -3 156.575 7.27238   2
   5  -1  -3 159.117 8.01164  10
   5  -1  -3 160.210 8.24033   9
   5  -1  -3 160.372 7.72288   4
  -5  -1   3 157.023 5.80318   6
   5  -1  -3 148.873 8.01949  11
   5  -1  -3 159.810 8.28975  14
   5  -1  -3 154.210 8.23046  16
   5   1  -3 159.882 7.58270   4
   5   1  -3 147.422 7.95257  16
   5   1  -3 159.730 7.93715   9
   5   1  -3 156.051 8.74736  11
   5   1  -3 155.750 7.43453   2
   5   1  -3 156.219 8.01460  14
   5   1  -3 166.756 8.06804  10
   4  -1  -3 129.417 5.72744  13
   4  -1  -3 135.143 6.35715  10
  -4  -1   3 132.309 4.79597   6
  -4   1   3 131.656 4.51471   6
  -4   1   3 126.602 4.81183   6
   4   1  -3 134.537 6.40883  10
  -3  -1   3 87.7767 3.62581   6
   3  -1  -3 96.6643 4.16738  13
  -3  -1   3 96.7966 3.44643   6
  -3  -1   3 88.1760 5.95712   1
   3  -1  -3 97.4493 4.62275  10
   3   1  -3 95.3314 6.18244   1
  -3   1   3 91.6644 3.24964   6
   3   1  -3 101.103 4.63250  10
   2  -1  -3 375.344 12.6341   1
  -2  -1   3 356.692 11.9613   6
   2  -1  -3 384.619 12.9317  10
   2  -1  -3 365.676 12.6682  13
  -2  -1   3 372.570 12.8676   1
   2  -1  -3 378.342 12.5583   1
   2   1  -3 371.010 13.3796   1
   2   1  -3 382.761 13.0246  10
  -2   1   3 358.065 11.7628   6
   2   1  -3 362.294 12.6717  13
  -1  -1   3 832.974 26.7171   1
   1  -1  -3 823.821 26.2966   1
   1  -1  -3 790.846 26.3237  13
   1  -1  -3 813.962 26.6392   1
   1  -1  -3 816.443 26.4452  10
  -1   1   3 773.880 25.7749   6
   1   1  -3 800.421 26.5071  13
   0  -1  -3 5583.43 178.298   1
   0  -1  -3 5534.72 178.293   1
   0  -1   3 5587.60 179.175   1
   0   1  -3 5595.81 179.301   1
  -1  -1  -3 4197.91 133.426   1
  -1   1  -3 4098.45 133.430   1
  -2  -1  -3 256.267 10.3870   1
  -2  -1  -3 262.212 8.68028   6
  -2  -1  -3 260.744 10.6419   1
   2   1   3 257.381 9.11088  10
  -2   1  -3 258.798 8.62987   6
  -2   1  -3 252.103 10.0690   1
  -2   1  -3 254.835 10.4932   1
  -3  -1  -3 399.283 12.9854   6
  -3  -1  -3 396.510 17.7362   1
  -3   1  -3 383.560 12.9035   6
  -3   1  -3 369.579 16.7827   1
   3   1   3 381.673 13.5337  10
  -4  -1  -3 237.351 8.23528   6
  -4   1  -3 226.895 8.12500   6
   5  -1   3 105.717 6.52820   4
  -5  -1  -3 102.332 4.53586   6
   5  -1   3 116.543 6.72832  16
   5  -1   3 109.196 6.52853   7
   5  -1   3 105.327 6.92625   9
  -5   1  -3 105.770 4.37696   6
   5   1   3 108.357 6.92272  14
   5   1   3 110.797 6.57910  16
   5   1   3 117.541 6.43708   4
   6   1   3 206.104 9.42084  14
   7  -1   3 96.6781 4.50715   9
   7  -1   3 93.5352 4.34391  16
   7  -1   3 75.9887 4.03605   4
   7   1   3 96.5311 4.49995  16
   7   1   3 95.4939 4.65732   9
   7   1   3 85.7756 4.06719   4
   7  -2  -3 4.09973 1.14627  14
   7  -2  -3 4.67296 1.43867   9
   7  -2  -3 3.69621 1.54799  16
   7  -2  -3 4.03471 1.07789   4
   7   2  -3 2.61396 1.65972   2
   7   2  -3 1.88726 1.05642  16
   7   2  -3 4.48540 1.57232  14
   7   2  -3 1.77865 1.18538   9
   6  -2  -3 115.065 6.35589  16
   6  -2  -3 116.169 6.29638   9
   6  -2  -3 118.269 6.53282  14
   6  -2  -3 114.789 5.93567   2
   6  -2  -3 109.713 5.93849   4
   6   2  -3 110.619 5.87050   2
   6   2  -3 116.906 6.21615  16
   6   2  -3 114.625 6.34464  14
   6   2  -3 118.489 6.44344   9
   6   2  -3 115.947 5.92205   4
   5  -2  -3 228.348 10.4460  11
   5  -2  -3 227.966 9.29779   2
   5  -2  -3 222.345 10.1825  10
   5  -2  -3 225.050 9.71868   4
   5  -2  -3 229.765 10.3419  14
   5  -2  -3 219.742 10.2909  16
   5  -2  -3 219.614 10.0730   9
  -5  -2   3 236.879 8.47862   6
   5  -2  -3 218.135 10.8702  15
   5   2  -3 229.842 9.49003   2
   5   2  -3 222.469 9.99184  16
   5   2  -3 228.863 10.3102  10
   5   2  -3 235.325 10.2020   9
   5   2  -3 241.080 9.76126   4
   5   2  -3 228.364 10.6005  14
   5   2  -3 225.942 10.6936  11
  -4  -2   3 218.161 7.59443   6
   4  -2  -3 224.264 9.12378  10
   4  -2  -3 214.277 8.56854  13
  -4   2   3 207.458 7.05761   6
  -4   2   3 217.313 6.96715   6
   4   2  -3 220.583 9.24695  10
   3  -2  -3 1031.05 33.5595  10
   3  -2  -3 991.119 33.1682  13
  -3  -2   3 998.387 31.6682   6
  -3  -2   3 969.058 33.1726   1
  -3   2   3 954.170 31.2831   6
   3   2  -3 1019.05 33.6845  10
   3   2  -3 972.384 34.2623   1
   2  -2  -3 1360.58 45.2887  13
  -2  -2   3 1385.48 44.9619   1
   2  -2  -3 1384.06 44.5971   1
   2  -2  -3 1386.13 45.0461  10
  -2  -2   3 1359.71 43.9989   6
  -2   2   3 1356.88 43.9625   6
   2   2  -3 1402.02 45.0124  10
   2   2  -3 1380.80 45.4028   1
   1  -2  -3 728.337 23.7303   1
  -1  -2   3 720.054 23.8525   1
   1  -2  -3 733.702 23.7581   1
   1  -2  -3 701.438 23.3990  13
   1  -2  -3 711.996 23.4374  10
   1   2  -3 716.289 23.4855   6
  -1   2   3 689.594 22.6169   6
   1   2  -3 728.359 24.4224   1
   0  -2  -3 5042.72 162.351   1
   0  -2   3 5081.50 162.304   1
   0   2   3 4987.19 160.946   1
   0   2  -3 5113.38 163.740   1
   1  -2   3 9366.33 299.548   1
  -1  -2  -3 9283.83 296.643   1
   1   2   3 9331.05 299.235   1
  -1   2  -3 9243.80 296.869   1
  -2  -2  -3 380.419 14.7274   1
  -2  -2  -3 387.188 12.5548   6
   2  -2   3 374.031 12.3492  13
   2   2   3 380.415 12.8145  10
  -2   2  -3 371.650 14.1944   1
   2   2   3 375.383 14.2717   1
  -2   2  -3 379.904 12.5561   6
  -3  -2  -3 191.523 6.82395   6
  -3  -2  -3 209.521 14.6437   1
  -3   2  -3 194.619 6.69468   6
  -3   2  -3 179.471 11.7464   1
   3   2   3 183.611 7.19712  10
  -4  -2  -3 582.857 19.3066   6
   4   2   3 560.272 19.8435  10
  -4   2  -3 572.895 19.1421   6
   5  -2   3 45.4502 4.51529  16
   5  -2   3 44.8198 4.61082   4
   5  -2   3 44.3649 5.14725   9
  -5  -2  -3 39.6854 3.20176   6
   5  -2   3 43.1900 5.48506   7
   5   2   3 39.8669 4.48063   4
   5   2   3 40.7101 3.27588   5
  -5   2  -3 42.6613 2.45878   6
   5   2   3 43.7317 4.47022  16
   6  -2   3 28.7740 4.12375   9
   6   2   3 26.8503 3.92599  14
   6   2   3 25.8873 3.36879   4
   7  -2   3 89.3793 5.32808   9
   7  -2   3 87.2284 4.07116   4
   7  -2   3 92.7694 4.47870  16
   7   2   3 89.6929 4.46727   9
   7   2   3 84.6585 3.95586   4
   7   2   3 90.8279 4.28497  16
   7  -3  -3 19.9939 2.12600   4
   7  -3  -3 13.5869 2.14173  16
   7  -3  -3 16.9584 2.28506  14
   7  -3  -3 16.2428 2.29303   9
   7   3  -3 19.5988 2.23556  16
   7   3  -3 15.3771 1.65360   4
   7   3  -3 20.0849 2.45703  14
   7   3  -3 17.9366 1.95588   9
   6  -3  -3 36.3774 4.29704  11
   6  -3  -3 38.8142 3.88683   9
   6   3  -3 41.9000 3.18460   4
   6   3  -3 36.4158 4.08682   9
   6   3  -3 38.5602 4.22759  14
   6   3  -3 38.1480 3.89321  16
   5  -3  -3 96.6164 6.13890  14
   5  -3  -3 100.115 6.10134   9
   5  -3  -3 93.7829 6.12212  10
   5  -3  -3 91.0259 6.30216   7
   5  -3  -3 86.9356 6.11938  11
   5  -3  -3 94.5192 6.28521  15
  -5  -3   3 93.4391 4.39970   6
   5  -3  -3 103.515 5.44209   2
   5  -3  -3 93.7960 5.82888  13
   5  -3  -3 93.9048 6.36974   4
   5  -3  -3 98.7764 6.49470  16
   5   3  -3 92.9956 6.36465  10
   5   3  -3 89.6419 5.57378   4
   5   3  -3 100.519 6.58408  14
   5   3  -3 100.653 6.10356   9
   5   3  -3 99.7979 5.62651   2
   5   3  -3 102.422 6.06551  16
  -4  -3   3 140.973 5.49413   6
   4  -3  -3 139.124 6.25294  13
   4  -3  -3 146.965 6.65954  10
   4   3  -3 144.565 6.90862  10
  -3  -3   3 199.550 6.82380   6
   3  -3  -3 190.254 7.55585  10
   3  -3  -3 195.433 7.21626  13
  -3  -3   3 193.446 12.1860   1
   3   3  -3 193.905 7.75736  10
   3   3  -3 167.533 12.3279   1
  -3   3   3 185.726 6.37601   6
  -2  -3   3 105.443 3.74149   6
   2  -3  -3 101.967 4.04956   1
   2  -3  -3 102.781 3.99402  13
  -2  -3   3 97.6900 6.36952   1
   2  -3  -3 98.3783 4.12793  10
   2  -3  -3 97.7214 4.20918   1
  -2   3   3 95.7055 3.45737   6
   2   3  -3 98.8310 6.74257   1
   2   3  -3 99.9459 4.30408  10
  -1  -3   3 2069.64 66.2547   6
   1  -3  -3 2154.10 67.5961   1
  -1  -3   3 2097.57 67.3501   1
   1  -3  -3 2047.69 67.1114  10
   1   3  -3 2034.73 67.4760   6
   1   3  -3 2142.65 68.5758   1
  -1   3   3 2107.39 66.2534   1
  -1   3   3 1946.58 65.6377   6
   0  -3  -3 2060.99 64.7639   1
   0  -3   3 2041.81 66.4529   1
   0  -3  -3 1932.15 64.9729   6
   0   3   3 2044.18 66.4208   1
   0   3  -3 2044.79 65.9022   1
   1  -3   3 819.778 26.8048   1
  -1  -3  -3 818.665 27.9114   1
  -1  -3  -3 814.838 26.5165   6
   1  -3   3 775.537 26.0310   6
   1   3   3 806.434 27.2384   1
  -1   3  -3 814.995 27.7120   1
  -1   3  -3 816.331 26.2970   6
  -2  -3  -3 1687.09 54.0593   6
  -2  -3  -3 1677.50 56.1025   1
   2  -3   3 1638.65 53.3852  13
  -2   3  -3 1673.83 55.2345   1
  -2   3  -3 1657.59 55.1270   1
   2   3   3 1681.72 53.8037  10
   2   3   3 1657.37 55.1055   1
  -2   3  -3 1696.62 54.0462   6
  -3  -3  -3 742.112 29.1041   1
  -3   3  -3 729.315 26.4707   1
   3   3   3 798.210 26.8505  10
  -4  -3  -3 193.369 7.09032   6
  -4   3  -3 189.443 6.80500   6
   5  -3   3 47.5548 5.09114   9
   5  -3   3 51.1712 4.87614   7
  -5  -3  -3 36.7402 2.96740   6
  -5  -3  -3 35.3594 6.53842  12
   5   3   3 41.2668 3.34509   5
   5   3   3 45.3693 4.82958   4
   6  -3   3 13.8417 3.25151   9
   6  -3   3 18.0848 2.50630  16
   6  -3   3 13.4386 2.52511   7
   6  -3   3 13.7687 2.38678   4
  -6  -3  -3 9.88383 3.61347  12
   6   3   3 13.2735 2.37518  16
   6   3   3 8.16689 2.54478  14
   6   3   3 12.1386 2.59673   9
   6   3   3 14.6043 2.39729   4
   7  -3   3 31.1850 2.36726  16
   7  -3   3 32.8639 2.19051   4
   7   3   3 30.7730 2.22652  16
   7   3   3 34.0888 2.30964   4
   7   3   3 32.5094 2.36190   9
   7  -4  -3 96.1643 4.60684   4
   7  -4  -3 101.448 4.67837   9
   7  -4  -3 103.047 4.75307  14
   7  -4  -3 119.016 5.21448  16
   7   4  -3 113.991 4.76307   4
   7   4  -3 109.923 5.11228  14
   7   4  -3 113.177 4.78854  16
   7   4  -3 115.069 5.03313   9
   6  -4  -3 458.510 16.5327   7
   6  -4  -3 451.164 16.5264  15
   6  -4  -3 479.939 17.0375  16
   6  -4  -3 472.515 17.1400  14
   6  -4  -3 467.794 16.2073   2
   6  -4  -3 463.958 16.7163  11
   6  -4  -3 476.613 16.5642   4
   6   4  -3 393.352 16.8176   2
   5  -4  -3 113.214 7.08248   7
   5  -4  -3 122.996 7.65672  10
   5  -4  -3 115.542 6.50705   4
   5  -4  -3 116.423 6.66381  14
   5  -4  -3 119.637 6.53378   9
   5  -4  -3 115.750 5.85502   2
   5  -4  -3 117.201 6.75938  11
   5  -4  -3 113.174 6.65240  13
   5  -4  -3 114.654 6.74135  15
   5  -4  -3 113.755 7.04135  16
   5   4  -3 118.477 6.16319   4
   5   4  -3 115.277 7.13114  14
   5   4  -3 108.707 6.43436  16
   5   4  -3 116.626 6.16266   2
   5   4  -3 123.104 6.75330   9
  -4  -4   3 357.295 12.5017   6
   4  -4  -3 345.637 12.8715  13
   4  -4  -3 345.430 13.2047  10
   4   4  -3 356.603 13.5267  10
   4   4  -3 347.443 13.0322   3
  -3  -4   3 237.454 16.1622   1
   3  -4  -3 281.712 10.1535  13
   3  -4  -3 257.381 9.78328  10
  -3   4   3 262.612 8.46373   6
   3   4  -3 254.956 10.0719  10
   3   4  -3 256.200 16.6056   1
   2  -4  -3 1822.65 58.0986   1
  -2  -4   3 1805.22 59.6414   1
   2  -4  -3 1806.65 58.4131  13
  -2  -4   3 1802.25 58.1380   6
   2  -4  -3 1808.15 58.4105  10
   2   4  -3 1700.34 58.6414   6
   2   4  -3 1887.54 60.0722   1
  -2   4   3 1793.06 57.7071   6
   2   4  -3 1816.39 58.8618  10
  -1  -4   3 611.197 20.3339   6
  -1  -4   3 624.029 21.8473   1
   1  -4  -3 639.292 21.1696   1
  -1   4   3 624.526 21.1302   1
   1   4  -3 603.401 21.9399   1
   1   4  -3 613.731 20.2980   6
   0  -4   3 690.197 22.9509   6
   0  -4   3 703.426 24.2213   1
   0  -4  -3 701.939 22.7116  13
   0  -4  -3 688.197 22.6134   6
   0   4   3 705.456 23.6948   1
   0   4  -3 694.153 24.1318   1
   0   4  -3 700.724 22.6620   6
   1  -4   3 168.270 6.26564   6
  -1  -4  -3 225.243 10.3452   1
  -1  -4  -3 186.918 6.67197   6
   1  -4   3 187.309 8.17878   1
  -1   4  -3 187.279 9.31710   1
  -1   4  -3 186.297 6.64459   6
   1   4   3 189.824 8.71428   1
  -2  -4  -3 1333.70 42.2571   6
   2  -4   3 1294.70 41.4856  13
  -2  -4  -3 1297.55 44.7338   1
   2   4   3 1279.49 43.8205   1
  -2   4  -3 1315.91 42.2508   6
  -2   4  -3 1285.28 44.1425   1
   3  -4   3 292.700 10.3660  13
  -3  -4  -3 305.991 10.2590   6
  -3   4  -3 263.478 14.4504   1
  -3   4  -3 302.686 10.0273   6
   3   4   3 308.752 10.9931  10
   4  -4   3 165.611 8.27442  16
   4  -4   3 163.849 7.75298   7
   4  -4   3 157.755 7.93879   4
  -4   4  -3 166.107 6.08254   6
   4   4   3 159.319 7.77746   5
   4   4   3 167.214 8.02751  16
  -5  -4  -3 63.1335 3.95583   6
   5  -4   3 69.8365 5.38388   4
   5  -4   3 68.7267 5.33476  16
   5  -4   3 70.5115 5.41348   7
  -5   4  -3 67.9338 3.28036   6
   5   4   3 68.9287 6.24427   4
   5   4   3 73.6842 4.59427   5
   5   4   3 71.8558 5.10492  16
   6  -4   3 202.825 8.44065   7
  -6  -4  -3 198.568 9.05118  12
   6  -4   3 206.850 8.80587   4
   6  -4   3 189.748 8.66395   9
   6  -4   3 209.802 9.09225  16
   6   4   3 206.264 9.25989  14
   6   4   3 210.893 8.59750  16
   6   4   3 199.020 8.38219   4
   6   4   3 213.713 9.10045   9
   7  -4   3 9.59412 1.35640   4
   7  -4   3 6.06368 1.42595  16
   7   4   3 7.65113 1.17608   4
   7   4   3 10.0383 1.31587  16
   7   4   3 7.97826 1.49976   9
   7  -5  -3 64.5918 3.09704   4
   7  -5  -3 69.8860 3.31702   9
   7   5  -3 70.8354 3.34613   4
   7   5  -3 71.9471 3.59653   9
   7   5  -3 67.0202 3.29741   2
   7   5  -3 65.6145 3.60713  14
   6  -5  -3 39.3777 3.94114  11
   6  -5  -3 40.2528 3.92759  15
   6  -5  -3 43.6117 3.68184   9
   6  -5  -3 39.2160 3.28133   2
   6  -5  -3 47.6062 3.68999   4
   6  -5  -3 39.3444 3.72525  14
   6  -5  -3 39.2402 4.24902  16
   6  -5  -3 38.9646 3.80080   7
   6   5  -3 47.4573 4.09952   9
   6   5  -3 44.0295 3.68742  16
   6   5  -3 35.7349 3.38706   4
   6   5  -3 42.8575 4.14056  14
   6   5  -3 45.9826 3.63266   2
   5  -5  -3 306.167 12.7089  13
   5  -5  -3 309.371 12.9116  10
  -5  -5   3 331.777 12.1384   6
   5   5  -3 276.700 12.6229   4
   5   5  -3 319.809 13.4088  10
   5   5  -3 341.224 13.6876  14
   4  -5  -3 238.862 9.29755  13
   4  -5  -3 230.421 9.46810  10
   4  -5  -3 246.492 10.2729   7
   4  -5  -3 223.888 10.6553  11
   4  -5  -3 226.018 10.2126  15
   4  -5  -3 227.845 9.45354   2
   4   5  -3 226.622 9.66091   3
   4   5  -3 227.225 9.50227   4
   4   5  -3 232.301 9.81984  10
   4   5  -3 232.708 9.39192   5
   4   5  -3 228.065 9.91942  16
   3  -5  -3 603.637 20.5496  10
   3  -5  -3 604.339 20.5470  13
  -3  -5   3 618.221 20.8167   6
  -3   5   3 627.248 20.3479   6
   3   5  -3 610.605 20.9974  10
   3   5  -3 577.641 20.8508   3
   2  -5  -3 1337.21 44.1433  10
   2  -5  -3 1336.67 44.3616   1
  -2  -5   3 1368.72 44.4437   6
   2  -5  -3 1374.89 44.2771   1
   2  -5  -3 1363.75 44.3413  13
  -2   5   3 1368.37 44.1879   6
   2   5  -3 1391.00 44.6782  10
   2   5  -3 1344.88 46.9375   1
  -1  -5   3 490.218 18.4344   1
   1  -5  -3 482.472 17.6119   1
  -1  -5   3 486.846 16.2827   6
   1  -5  -3 471.181 15.6621  10
   1  -5  -3 485.024 16.1154  13
  -1   5   3 491.181 17.6449   1
   1   5  -3 470.498 15.9232   6
   1   5  -3 486.493 19.0242   1
   1   5  -3 487.762 16.2194  10
   0  -5  -3 323.662 10.9424   6
   0  -5   3 328.937 13.2055   1
   0  -5   3 327.637 11.1596   6
   0  -5  -3 325.351 13.1954   1
   0   5  -3 332.477 11.1085   6
   0   5  -3 334.994 13.4050   1
   0   5   3 333.976 13.3441   1
   1  -5   3 1786.08 57.8674   1
  -1  -5  -3 1761.87 56.7296   6
  -1  -5  -3 1759.90 58.7525   1
  -1   5  -3 1758.04 56.9453   6
   1   5   3 1702.86 57.7487   1
  -1   5  -3 1773.19 58.4449   1
  -2  -5  -3 975.822 36.2368   1
  -2  -5  -3 959.531 31.1709   6
  -2   5  -3 938.709 31.3557   6
   2   5   3 907.317 33.4763   1
  -3  -5  -3 160.285 6.05340   6
   3  -5   3 155.196 5.91697  13
  -3   5  -3 156.009 5.73335   6
  -4  -5  -3 40.9880 2.63471   6
   4  -5   3 52.8495 4.89974   4
   4  -5   3 39.8402 5.44991  15
   4  -5   3 33.0044 5.32461  16
  -4  -5  -3 46.3709 5.44395  12
   4   5   3 40.7211 4.02816   5
   4   5   3 38.1458 4.96298   4
  -4   5  -3 44.3327 2.31840   6
  -5  -5  -3 62.5963 5.83113  12
   5  -5   3 52.5133 4.19140  16
   5  -5   3 62.3554 4.48491   7
   5  -5   3 44.7983 5.71377  15
   5  -5   3 57.5799 4.96134   4
   5   5   3 55.7723 4.60131  16
   5   5   3 49.1522 4.62818   4
   5   5   3 55.7549 3.92784   5
   6  -5   3 282.880 11.5008  16
   6  -5   3 284.363 11.2526   4
   6  -5   3 285.206 10.9514   7
   6   5   3 285.960 10.7830   4
   6   5   3 282.474 11.1340  16
   6   5   3 288.439 11.6973   9
   6   5   3 290.987 11.8265  14
   7  -5   3 27.7364 2.26415  16
   7   5   3 26.8581 1.99717   9
   7   6  -3 10.7057 1.46031  14
   7   6  -3 8.25622 1.06586   4
   7   6  -3 8.57406 1.30173   9
   6  -6  -3 9.77784 2.54818  16
   6  -6  -3 20.2696 3.02964   4
   6  -6  -3 22.0124 3.27984  15
   6  -6  -3 10.9476 2.21366   7
   6  -6  -3 15.0154 2.77676  11
   6  -6  -3 15.8934 2.30179   9
   6  -6  -3 14.9528 2.09665   2
   6  -6  -3 11.1163 2.22726  14
   6   6  -3 19.1163 2.49032   4
   6   6  -3 19.0674 3.23113  14
   6   6  -3 16.3507 2.71212   2
   6   6  -3 17.2571 3.17196   9
   6   6  -3 16.2753 2.76109  16
   5  -6  -3 76.9151 5.83588  16
   5  -6  -3 69.7422 5.37604   4
   5  -6  -3 76.8752 5.32086  14
   5  -6  -3 69.5029 5.77972  11
   5  -6  -3 79.7097 6.65031  15
   5  -6  -3 70.1826 5.24753   9
   5  -6  -3 73.0456 4.63178   2
   5  -6  -3 80.1847 5.48331   7
   5   6  -3 73.5476 4.03860   5
   5   6  -3 78.3100 5.08574  16
   5   6  -3 79.6716 5.49285   9
   5   6  -3 80.4663 5.79909  14
   5   6  -3 81.2923 4.84745   4
   4  -6  -3 353.852 13.1056  13
   4  -6  -3 308.121 13.9993  15
   4  -6  -3 347.022 13.2047  10
   4  -6  -3 387.625 13.8463   7
   4  -6  -3 353.405 13.7514  14
   4  -6  -3 297.483 13.8560  11
   4  -6  -3 347.696 13.8872  16
  -4  -6   3 365.475 13.1028   6
   4  -6  -3 321.834 13.6916   9
   4   6  -3 363.816 14.4198   9
   4   6  -3 343.622 12.9036   5
   4   6  -3 351.323 13.0601   4
   4   6  -3 317.387 13.6587  16
   4   6  -3 360.787 13.7553  10
   3  -6  -3 461.083 16.1865  10
   3  -6  -3 474.852 16.4463  13
  -3  -6   3 462.734 15.9251   6
   3   6  -3 467.598 16.7731  10
   3   6  -3 460.945 16.8477   3
  -2  -6   3 89.2630 3.79708   6
  -2  -6   3 89.9581 12.8799   1
   2  -6  -3 90.3290 3.68785  10
   2  -6  -3 91.1311 3.96400  13
   2   6  -3 89.5188 4.32005  10
   2   6  -3 87.3540 3.99861   6
   2   6  -3 90.0018 13.5157   1
  -1  -6   3 460.806 15.5272   6
  -1  -6   3 450.838 18.6113   1
   1  -6  -3 458.147 17.4865   1
   1  -6  -3 462.560 15.4956  13
   1   6  -3 455.415 15.5698  10
   1   6  -3 459.236 15.3479   6
   1   6  -3 447.627 19.1008   1
  -1   6   3 465.742 17.5711   1
   0  -6  -3 479.404 15.6999  13
   0  -6  -3 460.834 15.5082   6
   0  -6   3 460.058 15.6339   6
   0  -6  -3 461.478 18.4425   1
   0  -6   3 478.544 19.0630   1
   0   6  -3 473.844 18.7375   1
   0   6  -3 471.991 15.7363   6
   0   6   3 462.888 18.4168   1
  -1  -6  -3 31.0698 6.80307   1
   1  -6   3 34.2235 6.31818   1
  -1  -6  -3 36.7684 2.11085   6
   1   6   3 39.1853 6.12318   1
  -1   6  -3 35.8898 6.90216   1
  -1   6  -3 39.2349 1.97221   6
  -2  -6  -3 77.9267 3.59346   6
  -2  -6  -3 76.7200 11.7686   1
   2  -6   3 76.2053 3.22722  13
   2   6   3 56.3311 9.71891   1
  -2   6  -3 87.1473 3.55966   6
  -3  -6  -3 255.972 9.35059   6
   3  -6   3 250.986 9.12524  13
  -3   6  -3 263.628 9.10827   6
  -4  -6  -3 630.911 21.6116   6
   4  -6   3 640.343 22.5204   7
   4  -6   3 633.611 22.5827  15
   4  -6   3 646.205 23.0773  16
  -4  -6  -3 636.357 23.0948  12
   4  -6   3 643.576 22.8489   4
  -4   6  -3 643.435 21.1930   6
   4   6   3 634.876 22.6261  16
   4   6   3 624.780 22.7298   5
   5  -6   3 196.356 8.61299   7
   5  -6   3 212.681 9.41930  16
   5  -6   3 200.966 8.75649  15
   5  -6   3 196.558 9.07076   4
  -5  -6  -3 200.193 9.15389  12
   5   6   3 200.115 8.37891   5
   5   6   3 190.882 8.63144   4
   5   6   3 196.835 8.81765  16
   6  -6   3 48.7108 3.64721   7
   6  -6   3 46.4947 3.83779  16
   6  -6   3 39.9613 3.09495   4
   6   6   3 49.6134 3.98524  14
   6   6   3 52.2577 4.12024   9
   6   6   3 42.5322 3.77297   4
   6   6   3 50.4270 3.52623  16
   7  -6   3 16.6792 1.44176   4
   7  -6   3 23.0593 1.94497  16
   7   6   3 20.4838 1.93876   9
   7   7  -3 30.8136 1.77307   4
   7   7  -3 30.9252 2.06497  14
   6  -7  -3 93.0628 5.02243  11
   6  -7  -3 93.2208 4.85378   9
   6  -7  -3 102.008 5.08776  15
   6  -7  -3 94.7260 4.93097   7
   6   7  -3 98.5011 5.21383   9
   6   7  -3 98.1917 4.75595   4
   6   7  -3 100.095 5.00400  16
   6   7  -3 99.6910 5.60293  14
   6   7  -3 98.5978 4.67290   2
   5  -7  -3 57.9996 4.59244   7
   5  -7  -3 57.6964 4.15263   2
   5  -7  -3 50.3384 5.36542  16
   5  -7  -3 59.1519 4.76781  15
   5  -7  -3 50.9551 4.60912  11
   5  -7  -3 59.3871 4.63814   9
   5  -7  -3 53.1922 4.68429  14
   5   7  -3 60.1259 4.26077   4
   5   7  -3 58.5358 5.00711   9
   5   7  -3 53.4133 5.03125  14
   5   7  -3 63.9949 5.25892   3
   5   7  -3 63.3026 4.41770  16
   5   7  -3 57.9132 3.74611   5
   4  -7  -3 385.712 13.8993   2
   4  -7  -3 382.828 15.5308   9
   4  -7  -3 369.804 14.8581  16
   4  -7  -3 374.953 14.7326  14
  -4  -7   3 384.741 13.8701   6
   4  -7  -3 372.172 14.7206   7
   4  -7  -3 386.187 14.8904  15
   4  -7  -3 380.093 14.8653  11
   4  -7  -3 379.404 14.3688  13
   4   7  -3 364.511 14.8768   9
   4   7  -3 378.100 14.1776   5
   4   7  -3 384.238 14.1688   4
   4   7  -3 371.894 14.2790   3
   4   7  -3 368.165 14.2924  16
   4   7  -3 386.204 14.9111  10
  -3  -7   3 622.247 21.1646   6
   3  -7  -3 619.340 21.6120  13
   3   7  -3 616.120 21.8826  10
   3   7  -3 622.465 21.7462   3
   2  -7  -3 199.304 7.37773  13
  -2  -7   3 192.225 7.27332   6
   2   7  -3 187.339 8.04520   3
   2   7  -3 185.236 7.55223  10
  -1  -7   3 228.651 8.21793   6
   1  -7  -3 241.396 8.29975  13
  -1  -7   3 223.247 14.6211   1
   1   7  -3 222.352 18.0604   1
   1   7  -3 220.560 8.39140  10
   1   7  -3 224.924 8.20126   6
   0  -7   3 48.8426 2.89920   6
   0  -7  -3 65.8426 10.8363   1
   0  -7  -3 62.5681 2.79551   6
   0  -7  -3 57.6170 2.69007  13
   0   7   3 67.2536 9.61274   1
   0   7  -3 55.3749 2.81030   6
   0   7  -3 49.7475 8.01747   1
  -1  -7  -3 428.894 14.4065  13
  -1  -7  -3 402.060 23.3213   1
   1   7   3 413.735 19.3252   1
  -1   7  -3 433.592 14.4657   6
   2  -7   3 210.445 7.71829  13
  -2  -7  -3 222.229 8.18064   6
  -2   7  -3 227.589 8.07422   6
  -3  -7  -3 182.388 7.12762   6
   3  -7   3 176.408 7.07568  13
  -3   7  -3 184.203 6.76706   6
  -4  -7  -3 644.735 22.0573   6
   4  -7   3 640.400 22.5668  15
   4  -7   3 610.059 22.6509   4
   4  -7   3 633.196 22.9492  16
   4  -7   3 641.473 22.4760   7
  -4  -7  -3 636.420 23.1966  12
   4   7   3 626.611 22.6136   5
   4   7   3 638.210 22.6041  16
  -4   7  -3 648.304 21.3475   6
   5  -7   3 253.196 10.5445   4
   5  -7   3 245.569 10.6429  15
   5  -7   3 244.385 10.2450   7
   5  -7   3 247.848 10.8339  16
   5   7   3 254.139 9.95346   5
   5   7   3 254.544 10.2298  16
   6  -7   3 257.251 10.0902  16
   6  -7   3 240.798 9.81004   4
   6   7   3 254.912 10.3364  14
   6   7   3 257.696 10.2188   9
   6   7   3 251.267 9.61774  16
   6  -8  -3 8.85472 2.61455  16
   6  -8  -3 10.7136 1.96550   2
   6  -8  -3 13.1165 1.92660  11
   6   8  -3 13.8125 2.68990  14
   6   8  -3 11.0250 2.40519   9
   5  -8  -3 59.4178 4.35138   7
   5  -8  -3 55.6205 4.46644  15
   5  -8  -3 52.3304 4.40834  11
   5  -8  -3 54.0508 3.90194   2
   5   8  -3 54.3658 4.29491  14
   5   8  -3 42.8976 3.71776   4
   5   8  -3 54.4505 4.09986  16
   5   8  -3 53.7942 3.44815   5
   5   8  -3 42.8298 4.42961   3
   4  -8  -3 126.664 7.13144  14
   4  -8  -3 137.535 7.26342   7
   4  -8  -3 137.496 7.08524  15
   4  -8  -3 124.365 6.86315  13
   4  -8  -3 127.067 6.97167  11
   4  -8  -3 125.028 7.53372  16
  -4  -8   3 129.630 6.14036   6
   4  -8  -3 129.478 6.31883   2
   4   8  -3 129.671 6.70451   4
   4   8  -3 133.699 7.05095   3
   4   8  -3 127.210 6.67140   5
   4   8  -3 134.906 7.68338  10
   4   8  -3 124.634 6.44154  16
   3  -8  -3 346.945 12.8390   2
   3  -8  -3 349.369 13.6183  15
   3  -8  -3 353.445 13.6058  11
  -3  -8   3 347.976 12.6304   6
   3  -8  -3 347.424 13.5419   7
   3   8  -3 328.977 13.2700   4
   3   8  -3 341.212 13.5539   5
   3   8  -3 331.692 13.0908  10
   2  -8  -3 80.1866 3.91968  13
  -2  -8   3 80.4597 3.94600   6
   2   8  -3 78.6187 4.30483  10
   2   8  -3 75.3448 5.01988   3
   1  -8  -3 95.3861 4.14996  13
  -1  -8   3 92.2495 4.19392   6
   1   8  -3 92.1801 4.18259  10
   1   8  -3 97.4560 4.40155   6
   1   8  -3 90.8571 5.07045   3
   0  -8  -3 577.941 19.3813  13
   0   8  -3 572.071 19.3607   6
  -1  -8  -3 389.920 13.5045   6
   1  -8   3 400.538 13.8248  13
  -1  -8  -3 384.795 13.5275  13
  -1   8  -3 405.543 13.5924   6
  -2  -8  -3 119.002 5.47243   6
   2  -8   3 117.532 5.10280  13
  -2   8  -3 116.444 4.74285   6
   2   8   3 120.852 6.47147   3
  -3  -8  -3 477.881 17.2240   6
   3  -8   3 462.116 15.8414  13
   3  -8   3 452.269 15.6688   5
  -3  -8  -3 535.944 19.0872  12
   3  -8   3 430.557 16.7186  11
  -3   8  -3 476.841 16.9049   6
   3   8   3 447.576 16.6958  16
   3   8   3 452.792 16.8120   3
  -4  -8  -3 181.524 7.77022   6
  -4   8  -3 190.703 7.14837   6
   5   8   3 38.4925 3.88674  16
   6  -8   3 166.132 7.00686   7
   6  -8   3 189.998 7.98300  16
   6  -8   3 165.720 7.03351   4
   6   8   3 165.576 7.34703   9
   6   8   3 181.294 7.70245  14
   6  -9  -3 24.8289 2.48010   7
   6  -9  -3 27.9044 2.64957  15
   6  -9  -3 23.6920 2.58110  11
   6   9  -3 27.8591 2.16716   4
   6   9  -3 25.8940 2.39349  14
   6   9  -3 28.1479 2.45932   2
   5  -9  -3 38.7241 3.50572   2
   5  -9  -3 47.7269 3.77649   7
   5  -9  -3 42.2636 3.83470  15
   5  -9  -3 47.3181 3.48173  11
   5  -9  -3 48.8071 4.78422  16
   5   9  -3 42.1804 3.14805   5
   5   9  -3 41.2000 3.35208   4
   5   9  -3 47.0177 3.93251  14
   5   9  -3 48.7710 4.32058   3
   4  -9  -3 441.709 16.5223   7
   4  -9  -3 433.923 16.8157  14
   4  -9  -3 423.255 16.9074  16
   4  -9  -3 445.334 16.7893  11
   4  -9  -3 444.268 16.0351   2
   4  -9  -3 448.195 16.7925  15
   4   9  -3 453.281 16.3456   5
   4   9  -3 432.508 15.9759   4
   3  -9  -3 237.731 10.1917  11
  -3  -9   3 219.385 8.87245   6
   3  -9  -3 238.354 10.3003   7
   3  -9  -3 233.792 9.58918  13
   3  -9  -3 228.515 9.46469   2
   3  -9  -3 224.753 10.2234  15
   3  -9  -3 239.886 10.7608  16
   3   9  -3 234.917 11.6995  10
   3   9  -3 238.999 9.99709   3
   3   9  -3 225.735 9.65003   4
   3   9  -3 232.730 10.2158   5
  -2  -9   3 3.86098 1.69636   6
   2  -9  -3 7.08858 1.53020  13
   2   9  -3 4.90505 2.06295   3
  -1  -9   3 53.6825 3.92899   6
   1  -9  -3 55.3161 3.06376  13
   1   9  -3 56.0087 3.96041   3
   1   9  -3 52.5468 3.71086   6
   1   9  -3 53.2582 3.55696  10
   0  -9  -3 425.912 14.3605  13
   0   9  -3 401.725 14.2494   6
   0   9  -3 403.383 15.1229   3
   0   9  -3 409.152 14.2425  10
   1  -9   3 135.448 5.47133  13
  -1  -9  -3 135.531 5.43318  13
   1   9   3 126.732 6.32403   3
  -1   9  -3 128.341 5.47326   6
   2  -9   3 101.124 4.74782  13
  -2  -9  -3 93.7048 4.86293   6
  -2  -9  -3 96.2771 4.54759  13
   2  -9   3 97.3525 6.05134  15
   2  -9   3 107.200 6.09088   5
   2   9   3 105.252 5.83474   3
  -2   9  -3 110.829 4.49082   6
   3  -9   3 1.12270 2.06521   5
   3  -9   3 -3.3688 2.21017  15
  -3  -9  -3 1.06749 2.09920   6
   3  -9   3 -0.3523 2.26954   7
   3  -9   3 3.06132 2.77476  11
   3  -9   3 2.28464 2.53391  16
  -3  -9  -3 1.72262 2.37180  13
   3   9   3 4.34024 3.18745   3
  -3   9  -3 3.03323 1.12071   6
   3   9   3 -1.1490 2.78054   5
   4  -9   3 287.772 12.3278  11
   4  -9   3 300.149 12.4163  16
   4  -9   3 303.298 11.8938   7
   4  -9   3 300.590 12.3261   4
   4  -9   3 312.932 12.1769  15
   4   9   3 309.860 12.2584   5
   4   9   3 301.084 11.9208  16
   5  -9   3 20.9432 3.01746   7
   5  -9   3 24.8452 2.65938  15
   5  -9   3 20.9578 3.32775   4
   5  -9   3 25.9894 3.44444  16
   5   9   3 22.5991 2.82443   5
   5   9   3 22.8884 3.69452   9
   6  -9   3 21.6246 2.19668   7
   6  -9   3 20.1900 2.03919  16
   6   9   3 23.8241 2.49815  14
   6   9   3 23.6238 3.17650   9
   6 -10  -3 5.93035 1.26836   7
   6 -10  -3 5.24155 1.39177  11
   6 -10  -3 5.92544 1.28890  15
   6  10  -3 5.66997 1.38604  14
   6  10  -3 6.08844 1.21437   2
   5 -10  -3 112.578 5.60435  15
   5 -10  -3 105.604 5.03751   2
   5 -10  -3 108.232 5.54926  11
   5 -10  -3 106.738 5.44842   7
   5  10  -3 106.624 6.12412  14
   5  10  -3 107.108 5.02906   5
   5  10  -3 109.036 6.08983   3
   5  10  -3 110.386 5.05545   4
   4 -10  -3 223.952 9.46232   7
   4 -10  -3 220.381 8.93915   2
   4 -10  -3 219.003 9.76390  16
   4 -10  -3 218.445 9.60662  15
   4  10  -3 214.485 8.91382   4
   4  10  -3 227.431 9.52570   5
   4  10  -3 219.547 9.50751   3
   3 -10  -3 233.094 9.52285   2
   3 -10  -3 236.539 10.3355  15
   3 -10  -3 225.756 10.3101  16
   3 -10  -3 239.436 10.2736  11
   3 -10  -3 236.560 10.4659  14
   3 -10  -3 233.383 9.68291  13
   3 -10  -3 239.936 10.1524   7
  -3 -10   3 231.938 9.64791   6
   3  10  -3 236.549 10.4917   5
   3  10  -3 235.283 9.83873   4
   3  10  -3 239.502 10.1891   3
  -2 -10   3 34.0904 4.45390   6
  -2 -10   3 29.4800 5.67871   5
   2 -10  -3 37.6047 4.86847  14
   2 -10  -3 36.0498 4.13238   2
   2 -10  -3 38.1099 3.23004  13
   2 -10  -3 35.7934 4.27503  11
   2  10  -3 40.4517 3.82020   3
   1 -10  -3 138.748 5.94837  13
   1 -10  -3 140.240 7.13260   5
   1 -10  -3 128.299 6.34824   2
   1  10  -3 141.721 8.46684  12
   1  10  -3 129.553 6.55760   3
   1  10  -3 132.272 6.17989   6
   0 -10  -3 428.885 14.9696  13
   0  10  -3 417.655 15.6825   3
   0  10  -3 420.269 14.8861   6
   1 -10   3 429.809 16.3167  11
  -1 -10  -3 427.918 15.1785  13
   1 -10   3 436.895 15.9925   5
   1 -10   3 423.045 15.5434  13
  -1  10  -3 422.446 16.2495   3
   1  10   3 419.321 16.5429  12
  -1  10  -3 451.066 15.2191   6
   1  10   3 441.811 16.0501   3
   2 -10   3 76.8050 5.22862   7
   2 -10   3 60.8664 3.95948  13
   2 -10   3 61.8891 5.30645  15
   2 -10   3 60.2028 4.95887  11
   2 -10   3 58.0260 4.14553   5
  -2 -10  -3 68.2484 4.33381  13
   2  10   3 57.7086 4.79777   3
   2  10   3 57.7980 5.26719  12
  -2  10  -3 63.3536 3.53234   6
  -3 -10  -3 83.8874 5.97643   6
   3 -10   3 94.7587 4.59489   5
   3 -10   3 98.6585 6.30818  11
   3  10   3 93.0692 6.69645   5
   3  10   3 100.624 7.27238  12
   3  10   3 95.9990 5.88821   3
  -3  10  -3 90.5114 7.67538  12
   4 -10   3 61.2057 4.79440  16
   4 -10   3 57.4975 4.52907  15
   4 -10   3 58.1929 4.69307  11
   4 -10   3 60.2264 4.33052   7
   4 -10   3 56.1963 4.69146   4
   4  10   3 56.6567 4.67190   5
   5 -10   3 9.53656 1.87384   7
   5 -10   3 13.1380 2.12422  15
   5 -10   3 9.97647 2.12559  16
   5  10   3 9.38984 1.78140   5
   6 -10   3 55.5631 3.28697  16
   6 -11  -3 20.5950 1.76355  15
   6 -11  -3 20.8564 1.90436   7
   6  11  -3 18.0599 1.81704  14
   6  11  -3 19.3787 1.60980   2
   5 -11  -3 53.5575 3.32967  11
   5 -11  -3 57.9291 3.69781  15
   5 -11  -3 59.8639 3.29929   7
   5 -11  -3 53.9296 3.22239   2
   5  11  -3 53.8110 3.98859   3
   4 -11  -3 20.5468 3.71853  16
   4 -11  -3 24.3780 3.42703  11
   4 -11  -3 22.4504 2.93509  15
   4 -11  -3 20.1973 3.28706   7
   4  11  -3 21.8073 3.43113   3
   4  11  -3 24.5541 3.22292   5
   3 -11  -3 666.101 23.3954   7
   3 -11  -3 685.218 22.6246   2
   3 -11  -3 630.879 23.3256  16
   3 -11  -3 668.199 23.6187  11
   3 -11  -3 657.982 23.5059  15
   3 -11  -3 589.442 23.9688  14
   3  11  -3 677.370 23.6137   5
   2 -11  -3 174.810 9.03291  14
   2 -11  -3 192.110 8.60067  11
   2 -11  -3 180.016 9.09909   7
   2 -11  -3 191.365 8.20419  13
   2 -11  -3 181.587 8.68190  15
   2 -11  -3 192.073 7.97720   2
   2 -11  -3 188.228 7.84296   5
  -2 -11   3 166.966 9.67741   5
  -2  11   3 172.459 9.80184  12
   2  11  -3 186.866 8.95512  12
   2  11  -3 197.495 8.71524   3
   2  11  -3 190.125 9.57311   5
   1 -11  -3 364.239 13.9344  11
   1 -11  -3 354.579 13.4628   2
  -1 -11   3 355.018 14.3936   5
   1 -11  -3 370.289 13.3280  13
   1 -11  -3 351.468 13.8334   5
   1  11  -3 365.749 14.3846  12
   1  11  -3 354.258 13.5064   6
   1  11  -3 331.803 15.3932   5
   1  11  -3 376.347 14.0424   3
   0 -11  -3 262.608 11.1571   5
   0 -11  -3 272.701 10.6803   2
   0 -11  -3 266.037 10.2303  13
   0 -11   3 265.066 12.0836  15
   0 -11   3 267.624 11.6029   5
   0 -11  -3 288.239 11.7745  11
   0  11   3 313.256 13.0287  12
   0  11  -3 260.520 11.5000  12
   0  11  -3 255.816 10.9114   3
   0  11   3 269.922 11.4152   3
   1 -11   3 96.7700 6.07228  15
   1 -11   3 88.3559 4.87184  13
  -1 -11  -3 94.5455 6.43480   5
  -1 -11  -3 91.6340 4.78568  13
   1 -11   3 92.8189 5.59700   5
   1 -11   3 95.5131 6.05985  11
  -1  11  -3 92.0456 5.60495   3
   1  11   3 94.3391 5.59766   3
  -1  11  -3 90.5672 4.70318   6
   1  11   3 94.1786 6.82812  12
  -1  11  -3 97.2243 6.58699  12
   2 -11   3 4.98415 2.47506  15
   2 -11   3 10.8013 2.08028   5
   2 -11   3 6.50549 2.71561  11
  -2 -11  -3 5.86358 2.13630  13
   2 -11   3 5.80347 2.35552  13
   2 -11   3 6.08173 2.71664   7
  -2 -11  -3 2.48680 3.79833   5
   2  11   3 7.46477 2.40249   3
   2  11   3 1.61443 3.59761   5
   2  11   3 6.06011 3.37729  12
  -2  11  -3 3.68257 3.17041  12
  -2  11  -3 5.38120 1.66642   6
   3 -11   3 146.986 7.62952   4
   3 -11   3 159.309 6.21886   5
  -3 -11  -3 160.670 10.1377   5
   3 -11   3 157.811 7.71397  16
   3 -11   3 159.574 7.59553  15
   3 -11   3 159.482 7.72027  11
   3 -11   3 165.721 7.50681   7
  -3  11  -3 146.827 8.49104  12
   3  11   3 154.594 8.09045  12
   3  11   3 152.022 8.29173   5
   3  11   3 153.487 7.69153   3
   4 -11   3 35.7827 4.02516  11
   4 -11   3 31.3776 3.95203  15
   4 -11   3 44.0476 4.36924  16
   4 -11   3 38.2048 3.45543   7
   4 -11   3 42.6182 4.72154   4
   4  11   3 42.7087 3.83615   5
   5 -11   3 111.215 5.08309   4
   5 -11   3 92.3330 5.46573  15
   5  11   3 107.486 5.97690   5
   5 -12  -3 170.360 6.82682  15
   5 -12  -3 168.821 6.68709   7
   5 -12  -3 176.527 6.97500  11
   5  12  -3 166.728 7.06775  14
   4 -12  -3 89.7860 4.96202   7
   4 -12  -3 84.5453 5.04368  11
   4 -12  -3 89.3452 4.50632   2
   4 -12  -3 92.6374 4.79707  15
   4  12  -3 88.3298 5.50856  14
   4  12  -3 90.0448 5.27359   3
   4  12  -3 98.4770 4.88100   5
   3 -12  -3 192.853 9.23349  16
   3 -12  -3 197.924 8.76492  11
   3 -12  -3 195.764 8.56507   7
   3 -12  -3 189.207 8.05549   2
   3 -12  -3 186.106 8.61912  15
   3  12  -3 193.798 9.09028   5
   3  12  -3 201.221 8.83472   3
  -3  12   3 206.744 9.14252   3
   2 -12  -3 800.441 26.7595   2
   2 -12  -3 770.549 26.5583   5
   2 -12  -3 781.071 27.3642  11
  -2 -12   3 771.158 27.7038   5
   2 -12  -3 779.779 27.0661   7
   2 -12  -3 790.830 28.2081  13
   2 -12  -3 769.086 27.1517  15
   2  12  -3 772.212 27.9271   5
   2  12  -3 770.028 27.2316  12
  -2  12   3 758.606 27.5045  12
   1 -12  -3 161.202 7.65045   5
   1 -12  -3 160.384 8.12812   7
   1 -12  -3 160.972 7.99724  11
   1 -12  -3 169.663 7.40814   2
  -1 -12   3 161.656 8.69590   5
   1 -12  -3 166.280 8.48607  15
   1 -12  -3 163.566 7.43962  13
   1  12  -3 177.457 7.99454   3
   1  12  -3 156.156 9.73375   5
  -1  12   3 160.941 8.52699  12
  -1  12   3 168.674 7.90952   3
   1  12  -3 167.555 8.10114  12
   0 -12   3 226.304 9.94135   5
   0 -12  -3 211.429 9.09253   2
   0 -12   3 219.012 8.97587  13
   0 -12  -3 214.925 9.58204   5
   0 -12  -3 211.793 9.99318  11
   0 -12  -3 214.885 8.94415  13
   0 -12   3 217.826 10.1632  15
   0  12   3 206.712 10.4247  12
   0  12   3 215.472 9.59000   3
   0  12  -3 220.203 9.45408   3
   0  12  -3 227.039 9.21653   6
   0  12  -3 218.759 9.92357  12
   1 -12   3 203.231 8.62020  13
   1 -12   3 205.706 9.48965  15
  -1 -12  -3 208.873 9.07904  13
   1 -12   3 203.043 8.96772   5
  -1 -12  -3 197.480 9.49456   5
   1 -12   3 190.690 9.21523  11
  -1  12  -3 195.572 8.90491   3
   1  12   3 209.622 9.19491   3
   1  12   3 194.253 9.46254  12
  -1  12  -3 183.807 8.82793   6
  -1  12  -3 199.916 9.89439  12
   2 -12   3 37.5112 3.19934   5
   2 -12   3 40.9889 4.84732  15
  -2 -12  -3 45.0928 5.62322   5
   2 -12   3 30.4239 4.18047  11
   2 -12   3 27.7771 4.23824   7
   2  12   3 27.2279 4.44948   5
   2  12   3 34.0058 4.64992   3
  -2  12  -3 35.4247 4.89290  12
   2  12   3 36.3889 5.08411  12
   3 -12   3 30.9355 3.85158  11
   3 -12   3 24.5901 3.51073  16
   3 -12   3 21.8156 2.87681   7
   3 -12   3 33.3701 3.65250  15
   3  12   3 23.9813 3.49285   5
   3  12   3 23.9893 3.93422   3
   4 -12   3 53.5135 4.25366  11
   4 -12   3 63.1700 3.95450   7
   4 -12   3 43.8637 5.53143   4
   4 -12   3 58.9480 3.80161  16
   4 -12   3 63.3733 4.08185  15
   4  12   3 64.0120 4.34982   5
  -4  12  -3 56.5327 4.94992  12
   5 -12   3 30.8706 2.61517  15
   5 -12   3 30.2534 2.43721   7
   5 -12   3 29.8327 2.36752  16
   5  12   3 32.6793 2.32105   5
   5 -13  -3 0.07032 0.98176   7
   5 -13  -3 1.17343 1.02051  15
   4 -13  -3 62.1869 3.45144   7
   4 -13  -3 59.2812 3.94312  11
   4 -13  -3 65.6068 3.90817  15
   4  13  -3 62.6437 4.27791  14
   4  13  -3 62.5989 4.07927   3
   4  13  -3 60.2163 3.87963   5
   3 -13  -3 421.139 15.6988  15
   3 -13  -3 424.385 15.1582   2
  -3 -13   3 421.314 17.0733   5
   3 -13  -3 422.966 15.5865   7
   3  13  -3 423.681 16.1639   5
  -3  13   3 423.872 16.1703  12
   3  13  -3 429.236 15.9269   3
   2 -13  -3 49.1113 3.31824   5
   2 -13  -3 46.7173 4.21008  15
  -2 -13   3 36.7973 5.87409   5
   2 -13  -3 39.2934 4.28390   7
   2 -13  -3 46.0586 3.74995   2
   2 -13  -3 38.4099 4.75954  16
   2 -13  -3 43.1171 4.21059  11
  -2  13   3 47.5085 4.34021   3
   2  13  -3 47.1175 4.91993  12
   2  13  -3 46.3612 4.26936   3
   2  13  -3 45.8112 5.42412   5
  -2  13   3 45.9730 4.56719  12
   1 -13  -3 374.384 13.7280   5
   1 -13  -3 344.076 13.6023   7
   1 -13  -3 360.482 14.0822  11
   1 -13  -3 345.721 13.7259  15
   1 -13  -3 359.079 13.5311   2
  -1 -13   3 364.516 14.7518   5
   1  13  -3 375.780 14.2613   3
  -1  13   3 365.036 14.3076   3
  -1  13   3 362.003 14.6278  12
   1  13  -3 335.414 15.3776   5
   1  13  -3 374.802 14.3369  12
   0 -13  -3 67.0514 5.43168  11
   0 -13   3 65.8850 5.60834  15
   0 -13  -3 71.8460 5.02759   5
   0 -13   3 68.4834 5.21552   5
   0  13  -3 69.8116 5.27270  12
   0  13   3 71.2383 5.56290  12
   0  13   3 70.4109 4.91303   3
   0  13  -3 71.3623 4.90508   3
   1 -13   3 87.6748 5.20693   5
   1 -13   3 81.7160 5.61210  15
  -1 -13  -3 85.6484 5.89566   5
  -1  13  -3 80.5054 5.66727  12
   1  13   3 81.5185 5.73854  12
   1  13   3 85.9507 5.46736   3
  -1  13  -3 83.1070 5.43746   3
   2 -13   3 88.3398 4.87975   5
   2 -13   3 90.4069 5.67051  11
   2 -13   3 93.6471 5.34703   7
   2 -13   3 89.1530 5.57451  15
  -2 -13  -3 80.2229 6.46700   5
   2  13   3 81.7138 5.67393   3
  -2  13  -3 92.1313 5.96479  12
   2  13   3 91.7674 6.95897   5
   2  13   3 91.4346 5.62822  12
   3 -13   3 102.921 5.39464  15
   3 -13   3 107.678 5.49551  16
   3 -13   3 104.794 5.42508   7
  -3 -13  -3 103.745 7.16577   5
   3 -13   3 106.033 5.76943  11
   3  13   3 107.507 5.85301   5
   3  13   3 107.959 5.85272   3
  -3  13  -3 98.0213 6.02573  12
   4 -13   3 50.4611 4.39336  16
   4 -13   3 70.5807 3.93158  15
   4  13   3 66.3715 3.78931   5
  -4  13  -3 64.3491 4.37154   8
   5 -13   3 107.610 4.73237  15
   5 -13   3 108.416 4.59582  16
   5 -13   3 111.378 4.42737   7
   5  13   3 112.962 4.30375   5
   4 -14  -3 29.5759 2.57519  15
   4 -14  -3 30.3058 2.47970   7
   4 -14  -3 31.8864 2.66512  11
   4  14  -3 28.8465 2.86553   3
   3 -14  -3 11.8771 1.83967   2
   3 -14  -3 17.5945 2.81207  11
  -3 -14   3 16.3789 3.10649   5
   3 -14  -3 21.3966 2.86378   7
   3 -14  -3 18.5135 2.85447  15
  -3  14   3 16.9423 2.59864   3
   3  14  -3 16.0089 2.34888   3
   3  14  -3 15.9704 2.40472   5
  -3  14   3 18.5581 2.96671  12
   2 -14  -3 37.3361 3.68352  11
  -2 -14   3 37.9763 3.98230   5
   2 -14  -3 36.7706 4.38812  16
   2 -14  -3 35.5066 4.43828  15
   2 -14  -3 38.3483 2.84370   5
   2 -14  -3 29.2987 3.75321   7
   2 -14  -3 34.0725 3.15508   2
   2  14  -3 37.7339 3.84366   3
  -2  14   3 32.0225 4.09349   3
  -2  14   3 33.1893 4.70976  12
   2  14  -3 32.2453 4.18117  12
   2  14  -3 30.9298 3.83708   5
  -1 -14   3 140.662 7.07499   5
   1 -14  -3 141.523 7.07207  11
   1 -14  -3 139.607 6.46657   5
   1  14  -3 144.344 7.20381   3
  -1  14   3 142.135 7.59184  12
   1  14  -3 142.854 7.37710  12
   1  14  -3 141.760 8.71218   5
  -1  14   3 144.534 7.29291   3
   0 -14  -3 158.902 7.64495  11
   0 -14   3 165.883 7.90093   5
   0 -14  -3 162.378 7.65144   5
   0  14  -3 164.062 7.91826  12
   0  14   3 166.795 8.25264  12
   0  14  -3 160.681 7.81232   3
  -1 -14  -3 16.6386 2.93040   5
   1 -14   3 20.6435 2.95340   5
   1  14   3 19.7218 3.69327  12
  -1  14  -3 14.7693 2.88652  12
  -1  14  -3 22.6212 3.78731   3
   1  14   3 16.6070 2.82915   3
   2 -14   3 40.8146 3.91866  15
  -2 -14  -3 43.1996 4.71843   5
   2 -14   3 43.1414 4.93510   7
   2 -14   3 42.4431 3.17029   5
   2  14   3 43.3451 3.94765  12
  -2  14  -3 40.8868 4.32990  12
   2  14   3 48.2206 5.47490   5
  -3 -14  -3 12.9885 3.13215   5
   3 -14   3 22.2177 2.35444  16
   3 -14   3 20.8951 2.31199  15
   3  14   3 18.8405 2.56847   3
   3  14   3 15.3884 2.63456   5
   4 -14   3 32.4510 2.34275  16
   4 -14   3 34.0137 2.31380  15
   4 -14   3 32.0980 2.49133   7
   4  14   3 31.8069 2.40928   5
   4 -15  -3 10.5805 1.75333  15
   4 -15  -3 16.4335 1.93110   7
  -3 -15   3 15.8048 3.00220   5
   3 -15  -3 15.5530 2.30219  11
   3 -15  -3 14.8014 2.00499   7
   3 -15  -3 13.3006 1.83067  15
   3  15  -3 14.8216 2.67245   5
  -3  15   3 15.8618 2.73548  12
   2 -15  -3 84.9714 5.32047  15
   2 -15  -3 97.6016 5.17654  11
   2 -15  -3 99.6552 5.35745   7
  -2 -15   3 87.9003 5.69536   5
  -2  15   3 93.9606 5.23469   3
  -2  15   3 96.3440 5.77752  12
   2  15  -3 96.3143 5.63338   5
   2  15  -3 92.3378 4.86916   3
  -1 -15   3 77.0852 4.61150   5
   1 -15  -3 75.4232 4.75718  11
   1 -15  -3 75.9099 4.06124   5
   1  15  -3 74.4038 6.78457   5
   1  15  -3 71.9723 4.48091   3
   1  15  -3 75.8691 4.80089  12
  -1  15   3 69.7010 4.38012   3
  -1  15   3 78.8815 5.16461  12
   0 -15  -3 219.618 9.06552   5
   0 -15   3 224.731 9.48024   5
   0  15  -3 224.275 9.36294   3
   0  15  -3 213.005 9.45661  12
   0  15   3 222.534 9.67728  12
  -1 -15  -3 77.4217 4.98277   5
   1 -15   3 80.9756 4.37644   5
  -1  15  -3 81.0369 5.12541  12
   1  15   3 79.4710 5.03821   3
  -1  15  -3 82.3592 5.00826   3
   1  15   3 83.5175 5.05130  12
   2 -15   3 92.2182 4.99588  15
  -2 -15  -3 95.3398 5.56250   5
   2 -15   3 93.3746 4.68835  16
   2  15   3 86.6380 5.24806   5
  -2  15  -3 91.5963 5.36148  12
   2  15   3 89.7919 5.10378   3
   3 -15   3 202.277 8.01600  15
  -3 -15  -3 192.135 8.01243   5
   3 -15   3 199.046 7.95480  16
   3  15   3 205.699 8.24220   5
   3  15   3 210.244 10.8222   3
  -3  15  -3 199.637 7.85795  12
   4 -15   3 84.4922 3.75676  16
   4  15   3 85.6446 3.77554   5
   3 -16  -3 15.1122 2.05251  11
  -3 -16   3 11.1147 2.26048   5
   3  16  -3 17.0279 2.31249   3
   2 -16  -3 17.3467 2.44403  11
  -2 -16   3 20.6693 3.08276   5
  -2  16   3 18.4055 2.81775  12
  -2  16   3 18.4869 2.91862   3
   2  16  -3 9.78086 2.23779   3
  -1 -16   3 89.5160 5.36217   5
   1  16  -3 103.448 5.64399   8
  -1  16   3 100.376 5.25095   3
   1  16  -3 102.545 5.30254   3
  -1  16   3 101.608 5.23639  12
   0 -16   3 9.57019 1.55492   5
   0 -16  -3 9.65198 1.72962   5
   0  16   3 13.2947 2.12863   3
   0  16  -3 7.34109 1.95351  12
   0  16   3 9.24177 1.96329  12
   0  16  -3 12.9092 2.14542   3
  -1 -16  -3 14.6831 2.40896   5
   1 -16   3 22.7245 2.13051   5
  -1  16  -3 23.8144 2.42830  12
  -1  16  -3 21.7004 3.13335   3
   1  16   3 20.5267 2.33112   3
  -2 -16  -3 80.0483 4.32971   5
   2 -16   3 98.5555 4.55240  16
   2  16   3 87.9439 5.24139   5
   2  16   3 85.1455 4.59257   3
  -2  16  -3 93.7230 4.59187  12
  -3 -16  -3 66.8801 3.85899   5
   3  16   3 70.1065 3.88121   5
  -3  16  -3 73.7393 3.67014  12
  -3  16  -3 53.7042 3.20406   8
  -2 -17   3 81.6662 3.72415   5
  -2  17   3 80.0548 3.91881  12
  -1 -17   3 40.7760 2.84495   5
  -1  17   3 39.7178 2.65866  12
  -1  17   3 39.7733 2.74617   3
   1  17  -3 40.4398 3.09599   3
   0 -17  -3 6.90320 1.21391   5
   0 -17   3 7.54373 1.38456   5
   0  17  -3 8.31974 1.55384  12
   0  17   3 8.89852 1.60585  12
   0  17   3 8.38831 1.75684   3
   0  17  -3 6.59678 1.79140   3
  -1 -17  -3 43.9491 2.66464   5
   1 -17   3 50.0223 2.98059  16
  -1  17  -3 51.0199 3.03061  12
   1  17   3 47.0018 3.22531   3
   1  17   3 48.3256 2.81340  12
  -2 -17  -3 109.683 4.63686   5
   2 -17   3 108.492 4.47958  16
  -2  17  -3 104.424 4.58491   8
  -2  17  -3 101.182 4.38764  12
   0 -18   3 125.350 4.48630   5
   0  18  -3 127.939 4.82673  12
   0  18   3 120.506 4.73377  12
   7   0  -4 1.38610 1.40901  16
   7   0  -4 2.23910 1.56003   2
   7   0  -4 -1.2698 1.15465   4
   7   0  -4 0.34601 1.34579  14
   6   0  -4 74.1029 4.31637   4
   6   0  -4 75.5794 4.56541   2
   6   0  -4 75.4268 5.13941  14
   6   0  -4 70.0438 4.96164   9
   6   0  -4 68.6362 5.30805  16
   5   0  -4 -3.3911 2.11538   4
   5   0  -4 -0.1635 2.37371   9
   5   0  -4 0.91418 2.51806  10
   5   0  -4 -4.8713 2.90385  16
   5   0  -4 -2.2701 2.57858   2
  -5   0   4 -0.4181 0.95398   6
   5   0  -4 -0.1643 3.50036  11
   5   0  -4 -0.4161 2.40697  14
   4   0  -4 1350.71 45.4985  10
  -4   0   4 1347.01 43.5696   6
  -3   0   4 -0.9223 0.90298   6
   3   0  -4 0.77340 0.95418  10
   3   0  -4 -0.3901 0.74595  13
   3   0  -4 0.06369 3.02691   1
  -2   0   4 6623.35 212.281   1
   2   0  -4 6719.77 215.457   1
   1   0  -4 0.24558 0.39091  13
  -1   0   4 1.82145 1.76657   1
   0   0  -4 997.368 32.2495   6
   0   0  -4 1002.10 32.1861  13
   0   0  -4 983.671 33.0387   1
  -1   0  -4 5.70258 2.50368   1
  -1   0  -4 1.20575 2.48560   1
  -1   0  -4 1.40864 0.43910   6
  -2   0  -4 1121.65 38.8264   1
  -2   0  -4 1150.09 38.8587   1
  -2   0  -4 1166.64 37.0927   6
  -3   0  -4 1.59209 0.73723   6
  -3   0  -4 -5.0523 8.78991   1
  -4   0  -4 39.6130 2.18149   6
  -5   0  -4 0.79275 1.39043   6
   6   0   4 399.014 14.9584   4
   6   0   4 396.697 15.3186   9
   6   0   4 398.304 14.9944  16
   7   0   4 -0.9721 1.13532  16
   7   0   4 -0.7592 1.08513   4
   7  -1  -4 130.612 5.45579  16
   7  -1  -4 135.929 5.49227   4
   7  -1  -4 128.498 5.16531   2
   7  -1  -4 126.058 5.66675  14
   7  -1  -4 134.576 5.75340   9
   7   1  -4 125.333 5.58487  16
   7   1  -4 134.172 5.79353   9
   7   1  -4 130.663 5.83570  14
   7   1  -4 127.125 5.35424   4
   7   1  -4 125.027 5.20942   2
   6  -1  -4 11.6576 2.47841  14
   6  -1  -4 13.1979 2.46864   9
   6  -1  -4 12.1319 2.25226   4
   6  -1  -4 9.61817 2.38879   2
   6   1  -4 12.8844 2.13642   9
   6   1  -4 12.0207 2.09901   2
   6   1  -4 11.3622 2.61355  14
   6   1  -4 13.3521 2.16220   4
   6   1  -4 8.32103 3.82989  11
   5  -1  -4 82.9114 5.14600   2
   5  -1  -4 85.0300 6.18197  16
   5  -1  -4 81.9754 5.31197   4
   5  -1  -4 82.4667 5.87584  10
   5  -1  -4 79.7822 5.95405  14
  -5  -1   4 79.8440 3.57708   6
   5  -1  -4 81.6166 5.61825   9
   5  -1  -4 84.7542 5.84469  11
   5   1  -4 78.1767 6.51170  11
   5   1  -4 99.2168 6.77844  16
   5   1  -4 84.3513 5.57890  14
   5   1  -4 79.3961 5.14545   2
   5   1  -4 88.5077 5.28967   4
   5   1  -4 88.4588 5.64348   9
   5   1  -4 85.6101 5.93732  10
  -4  -1   4 536.635 17.9486   6
   4  -1  -4 520.010 18.6692  13
   4  -1  -4 542.445 19.2817  10
  -4   1   4 543.351 17.7061   6
   4   1  -4 533.768 19.4249  10
   3  -1  -4 1575.19 52.0024  13
  -3  -1   4 1601.61 51.0439   6
   3  -1  -4 1611.50 52.4498  10
  -3  -1   4 1590.70 51.9340   1
   3   1  -4 1608.03 52.5011  10
   3   1  -4 1570.41 52.3903   1
  -3   1   4 1554.96 50.9017   6
  -2  -1   4 99.5950 6.12803   1
   2  -1  -4 103.289 5.51271   1
   2  -1  -4 103.991 4.20546  13
   2  -1  -4 104.839 5.60795   1
   2  -1  -4 105.135 4.38756  10
   2   1  -4 107.674 4.45682  10
  -2   1   4 104.033 3.71402   6
   2   1  -4 102.608 6.60572   1
   2   1  -4 101.020 4.15173  13
   1  -1  -4 278.493 10.3021   1
   1  -1  -4 279.960 9.62892  13
  -1  -1   4 279.561 10.4697   1
   1  -1  -4 284.432 10.2904   1
   1   1  -4 279.142 9.66681  13
   1   1  -4 283.119 10.7024   1
   1   1  -4 276.311 9.46190   6
   0  -1   4 9999.99 320.262   1
   0  -1  -4 9583.46 306.918   1
  -1  -1  -4 1663.86 54.3079   1
  -1  -1  -4 1649.28 53.1682   6
  -1  -1  -4 1647.97 54.2980   1
  -1   1  -4 1667.53 53.1906   6
  -1   1  -4 1609.50 54.1710   1
  -1   1  -4 1680.97 54.3664   1
  -2  -1  -4 897.866 31.2078   1
  -2  -1  -4 895.960 30.8185   1
  -2  -1  -4 925.771 29.0709   6
  -2   1  -4 867.238 30.8181   1
  -2   1  -4 868.540 30.8006   1
  -2   1  -4 906.257 29.0628   6
  -3  -1  -4 35.1920 8.55557   1
  -3  -1  -4 37.1228 1.93032   6
  -3   1  -4 34.9282 1.87380   6
  -3   1  -4 33.7050 8.68660   1
  -4  -1  -4 45.9697 2.58728   6
   4  -1   4 41.1762 4.99477   4
  -4   1  -4 46.9646 2.47982   6
  -5  -1  -4 187.795 7.34333   6
   5  -1   4 208.113 9.83193   7
  -5   1  -4 189.077 7.16745   6
   5   1   4 188.388 7.40068   5
   5   1   4 183.885 9.45203  14
   6  -1   4 78.1818 5.23997  16
   6  -1   4 80.0881 4.69933   4
   6  -1   4 78.2534 5.41149   9
   6   1   4 88.7428 4.72645   4
   6   1   4 85.2442 5.18698  16
   6   1   4 89.9267 5.58888   9
   7  -1   4 84.6507 4.00389   4
   7  -1   4 88.1608 4.31145   9
   7  -1   4 84.3221 3.93489  16
   7   1   4 81.0387 3.84471  16
   7   1   4 88.3633 4.25371   9
   7   1   4 86.7815 3.92734   4
   7  -2  -4 26.8145 2.28123   4
   7  -2  -4 26.6982 2.55590  14
   7  -2  -4 26.7335 2.47691   9
   7  -2  -4 19.0918 3.07521   2
   7   2  -4 26.5029 2.27448   2
   7   2  -4 24.7489 1.96886   4
   7   2  -4 25.8926 2.46234  16
   7   2  -4 27.7370 2.55510   9
   7   2  -4 25.1018 2.65637  14
   6  -2  -4 145.349 7.20307   9
   6  -2  -4 130.531 7.68974  11
   6  -2  -4 147.408 7.43813  14
   6   2  -4 161.567 7.84592  14
   6   2  -4 149.468 6.92841   4
   6   2  -4 147.179 7.33586   9
   6   2  -4 174.137 7.51361   2
   5  -2  -4 379.752 14.7160   9
  -5  -2   4 378.325 13.0531   6
   5  -2  -4 372.159 14.0040   2
   5  -2  -4 370.272 14.6485  11
   5  -2  -4 359.916 15.0900  16
   5  -2  -4 386.739 15.0275  14
   5  -2  -4 374.366 14.3342   4
   5  -2  -4 356.829 14.6077  15
   5  -2  -4 385.550 15.0511  10
   5   2  -4 378.536 15.2672  10
   5   2  -4 380.954 15.4266  14
   5   2  -4 368.907 14.9115  11
   5   2  -4 373.057 14.7714   9
   5   2  -4 367.771 14.4761  16
   5   2  -4 386.455 14.2079   2
   5   2  -4 378.977 14.3666   4
  -4  -2   4 376.970 12.9493   6
   4  -2  -4 367.883 14.2389  10
   4  -2  -4 379.924 13.7918  13
  -4   2   4 380.745 12.4352   6
   4   2  -4 383.645 14.4987  10
   3  -2  -4 167.898 6.89656  10
   3  -2  -4 169.822 6.60421  13
  -3  -2   4 162.103 10.1681   1
  -3  -2   4 172.679 6.06067   6
   3   2  -4 164.453 7.01146  10
  -3   2   4 165.945 5.73752   6
   2  -2  -4 -2.1689 2.26869   1
   2  -2  -4 2.84328 0.78995  10
   2  -2  -4 3.30718 0.72225  13
   2  -2  -4 1.72891 2.37825   1
  -2  -2   4 0.94767 3.64792   1
   2   2  -4 3.76433 4.03222   1
   2   2  -4 3.63614 0.96781  10
   1  -2  -4 1033.01 34.1934  13
  -1  -2   4 1081.11 36.0390   1
   1  -2  -4 1068.21 34.8288   1
   1  -2  -4 1069.27 34.7617   1
   1  -2  -4 1054.95 34.2814  10
   1   2  -4 1047.59 34.2613   6
   1   2  -4 1057.77 35.5465   1
   0  -2  -4 2047.32 65.2398   1
   0  -2  -4 2045.66 65.2646   1
   0  -2   4 2057.19 67.0378   1
   0  -2  -4 2024.50 65.7652  13
   0  -2  -4 1997.95 65.7505   6
   0   2  -4 2027.98 66.1315   6
   0   2  -4 2027.52 65.5379   1
  -1  -2  -4 333.568 10.9050  13
   1  -2   4 347.642 13.0096   1
  -1  -2  -4 330.141 12.9928   1
  -1  -2  -4 344.130 11.1747   6
  -1   2  -4 330.667 13.1331   1
  -1   2  -4 338.315 11.1894   6
  -2  -2  -4 669.387 23.7196   1
  -2  -2  -4 665.018 21.5639   6
  -2  -2  -4 655.081 24.7929   1
  -2   2  -4 660.122 23.7750   1
  -2   2  -4 647.195 23.7593   1
  -2   2  -4 661.625 21.5380   6
  -3  -2  -4 81.8072 3.42582   6
  -3   2  -4 82.5923 3.31919   6
  -3   2  -4 74.5776 9.35132   1
   4  -2   4 307.083 12.7188  16
  -4  -2  -4 327.017 11.7039   6
   4  -2   4 323.799 12.6496   4
   4   2   4 308.232 11.9035   5
  -4   2  -4 343.791 11.5925   6
   5  -2   4 35.1574 4.20208   4
  -5  -2  -4 35.0404 2.70188   6
   5  -2   4 41.0484 4.76005  16
   5   2   4 36.0223 4.69034  16
   5   2   4 37.8934 4.70168   4
  -5   2  -4 35.1461 2.65936   6
   6  -2   4 79.6217 5.44619   7
   6  -2   4 82.0498 4.86585  16
   6  -2   4 82.4574 5.01802   4
   6  -2   4 87.9083 5.49848   9
  -6  -2  -4 77.6523 6.53850  12
   6   2   4 83.8124 5.09422  16
   6   2   4 78.6864 5.32023   9
   6   2   4 80.0678 5.77734  14
   6   2   4 84.0459 4.91868   4
   7  -2   4 45.0348 2.62181   4
   7  -2   4 51.4448 2.94859  16
   7   2   4 51.8940 3.13815   9
   7   2   4 46.5216 4.06511   4
   7   2   4 47.5944 2.65417  16
   7  -3  -4 75.7963 4.54911  16
   7  -3  -4 84.6473 4.04029   2
   7  -3  -4 92.1572 4.24367   9
   7  -3  -4 88.8820 3.98146   4
   7  -3  -4 90.6820 4.29015  14
   7   3  -4 88.5130 4.10585  16
   7   3  -4 76.1614 3.87022   4
   7   3  -4 96.7474 4.64094  14
   7   3  -4 89.8721 3.91430   2
   7   3  -4 90.1100 4.34511   9
   6  -3  -4 5.15131 2.64025  15
   6  -3  -4 6.14914 2.35394   4
   6  -3  -4 8.08141 2.55064  11
   6  -3  -4 9.39367 2.54200  16
   6  -3  -4 7.96629 2.13631   2
   6   3  -4 5.60206 2.37363  16
   5  -3  -4 852.770 29.8970  15
   5  -3  -4 856.557 30.0086   7
   5  -3  -4 864.568 29.6041   4
   5  -3  -4 874.139 30.4090  14
   5  -3  -4 873.286 29.9658   9
  -5  -3   4 884.531 29.7107   6
   5  -3  -4 859.515 30.5698  10
   5  -3  -4 872.482 29.8298  13
   5  -3  -4 888.022 29.3644   2
   5  -3  -4 857.545 29.9693  11
   5  -3  -4 840.462 30.2250  16
   5   3  -4 855.641 29.9249   4
   5   3  -4 854.791 30.0275  16
   5   3  -4 851.472 30.3593   9
   5   3  -4 882.454 29.5781   2
   5   3  -4 837.942 30.1215  11
   5   3  -4 880.905 30.8721  14
   4  -3  -4 13.7882 2.25977  10
   4  -3  -4 15.3822 2.40555  13
  -4  -3   4 16.0938 1.81435   6
   4   3  -4 10.3000 2.20497   3
   4   3  -4 17.9157 2.89626  10
  -3  -3   4 312.744 15.8463   1
  -3  -3   4 279.953 10.8052   6
   3  -3  -4 316.114 11.6826  10
   3   3  -4 316.347 17.1285   1
  -3   3   4 317.654 9.97954   6
   2  -3  -4 571.095 19.4992  10
  -2  -3   4 551.828 20.2637   1
  -2  -3   4 572.727 18.5028   6
   2  -3  -4 561.177 18.9980  13
  -2   3   4 550.888 18.1858   6
   2   3  -4 567.100 19.3910  10
   2   3  -4 567.841 20.8920   1
  -1  -3   4 516.105 18.4809   1
   1  -3  -4 499.421 16.6756  13
   1  -3  -4 508.167 17.4246   1
   1  -3  -4 495.242 16.6468  10
   1  -3  -4 510.865 17.2653   1
   1   3  -4 490.477 19.2937   1
   1   3  -4 497.988 16.5655   6
   0  -3   4 662.645 23.5076   1
   0  -3  -4 660.754 21.5547   6
   0  -3  -4 655.806 21.5876  13
   0   3  -4 667.532 23.1661   1
   0   3  -4 666.934 21.6246   6
   0   3   4 680.616 23.0717   1
  -1  -3  -4 1043.88 35.1812   1
  -1  -3  -4 1023.47 33.6694  13
  -1  -3  -4 1033.37 33.4258   6
   1  -3   4 1040.30 35.0660   1
  -1   3  -4 1044.03 34.9508   1
   1   3   4 1040.57 35.1626   1
  -1   3  -4 1034.22 33.5099   6
  -2  -3  -4 79.3740 11.1077   1
  -2  -3  -4 82.4596 2.96505  13
  -2  -3  -4 84.8037 3.33144   6
   2  -3   4 81.3864 2.95873  13
  -2   3  -4 71.0787 7.45784   1
  -2   3  -4 84.8276 3.24100   6
   2   3   4 88.4118 8.55754   1
  -2   3  -4 93.6373 7.41138   1
  -3  -3  -4 186.849 6.74511   6
  -3   3  -4 182.209 6.57286   6
  -4  -3  -4 194.924 7.35030   6
   4  -3   4 177.650 8.73006  16
   4  -3   4 210.081 9.31007   4
   4  -3   4 173.974 8.79133   7
   4   3   4 185.113 8.06277   5
   4   3   4 173.859 8.64511  16
   5  -3   4 415.960 15.8441   4
   5  -3   4 397.246 15.8331   9
  -5  -3  -4 401.276 15.6291  12
   5  -3   4 409.539 15.2349   7
   5  -3   4 421.478 15.9223  16
   5   3   4 402.697 15.5992  16
   5   3   4 400.815 15.4206   4
   5   3   4 397.928 14.5324   5
  -6  -3  -4 73.9624 5.99098  12
   6  -3   4 66.1740 4.92841   9
   6  -3   4 75.6317 4.68223   4
   6  -3   4 75.5962 4.97255  16
   6  -3   4 74.8472 4.53416   7
   6   3   4 74.1419 4.43439   4
   6   3   4 74.2622 5.02690   9
   6   3   4 71.4681 5.03468  14
   6   3   4 76.2369 4.66518  16
   7  -3   4 120.654 5.10937  16
   7  -3   4 115.416 4.97149   4
   7   3   4 122.663 4.79263   4
   7   3   4 124.655 5.36411   9
   7   3   4 123.560 5.26982  16
   7  -4  -4 58.7636 3.17683   9
   7  -4  -4 50.5254 3.33681  14
   7  -4  -4 54.4843 3.08288   4
   7   4  -4 59.3441 2.90389   4
   7   4  -4 51.3893 3.20176  14
   7   4  -4 62.5081 3.27381   9
   7   4  -4 52.1527 3.17239   2
   6  -4  -4 20.4962 2.62268  14
   6  -4  -4 17.6574 2.49884   4
   6  -4  -4 22.9469 3.26482  15
   6  -4  -4 22.7116 3.24464   9
   6  -4  -4 22.1475 2.86396   2
   6  -4  -4 23.6649 3.58032   7
   6  -4  -4 21.2197 3.57750  11
   6  -4  -4 22.9455 3.99837  16
   6   4  -4 28.0103 3.50024   9
   6   4  -4 21.9949 2.49805  16
   6   4  -4 21.6274 2.78116   4
   6   4  -4 22.2549 3.03098   2
   6   4  -4 27.2202 3.56813  14
  -5  -4   4 230.900 8.71200   6
   5  -4  -4 261.242 10.6804   4
   5  -4  -4 233.737 10.8061  16
   5  -4  -4 231.259 10.3030  13
   5   4  -4 252.319 11.1232  11
   5   4  -4 229.669 11.1499  10
   4  -4  -4 26.8580 4.65253  14
   4  -4  -4 22.3724 3.59108   2
   4  -4  -4 23.0087 3.10579  10
   4  -4  -4 22.7450 2.76057  13
  -4  -4   4 23.5319 2.22986   6
   4  -4  -4 22.5034 3.71245  11
   4   4  -4 26.4244 3.31688  10
   4   4  -4 26.9581 3.75048   3
   4   4  -4 23.2301 4.08406  14
   4   4  -4 23.0220 3.49267   4
  -3  -4   4 463.600 15.3998   6
   3  -4  -4 453.690 15.6244  13
   3  -4  -4 450.563 15.7367  10
   3   4  -4 453.634 16.0911  10
  -3   4   4 445.428 14.9374   6
   3   4  -4 418.633 15.7613   3
  -2  -4   4 1902.25 61.9331   6
   2  -4  -4 1809.16 60.4829   1
   2  -4  -4 1879.70 60.4462  10
   2  -4  -4 1850.16 60.4135  13
  -2  -4   4 1980.04 63.9127   1
   2  -4  -4 1870.34 60.4154   1
   2   4  -4 1894.24 60.8583  10
  -2   4   4 1873.00 61.6086   6
   2   4  -4 1873.04 62.1824   1
   1  -4  -4 15.0953 1.15910  13
  -1  -4   4 15.6925 4.77711   1
   1  -4  -4 14.0253 3.11353   1
   1  -4  -4 12.2464 1.13592  10
   1   4  -4 15.1503 1.40041   6
   1   4  -4 12.6671 4.21053   1
   0  -4  -4 6.67962 3.41255   1
   0  -4  -4 2.90962 0.50985  13
   0  -4  -4 3.87964 0.59813   6
   0  -4   4 0.92426 3.40178   1
   0  -4   4 2.26173 0.63629   6
   0   4  -4 2.05844 3.68463   1
   0   4  -4 3.21211 0.66805   6
   0   4   4 -2.5182 3.02330   1
  -1  -4  -4 2345.45 77.8031   1
  -1  -4  -4 2371.18 75.9781   6
  -1  -4  -4 2319.15 75.8239  13
   1  -4   4 2220.50 75.3623   6
   1  -4   4 2395.17 76.0857   1
  -1   4  -4 2392.27 76.2193   6
  -1   4  -4 2403.82 77.7247   1
   1   4   4 2367.61 76.1847   1
   2  -4   4 41.5852 1.93715  13
  -2  -4  -4 42.9863 8.04791   1
  -2  -4  -4 46.0015 1.97291  13
  -2  -4  -4 44.4757 2.18905   6
   2   4   4 41.7889 6.80561   1
  -2   4  -4 44.0244 2.10853   6
  -3  -4  -4 80.4611 3.48376   6
  -3   4  -4 77.3421 3.28377   6
  -4  -4  -4 50.8228 5.76278  12
   4  -4   4 47.3066 4.60029   4
   4  -4   4 49.4185 5.73020  16
  -4  -4  -4 48.4635 2.87085   6
   4   4   4 42.1774 4.10927   5
  -4   4  -4 49.8585 2.64735   6
   4   4   4 56.3955 5.08836   4
   5  -4   4 27.7501 3.94445  16
  -5  -4  -4 24.5789 4.24241  12
   5  -4   4 29.1217 4.32762   7
   5  -4   4 27.3146 4.04520   4
   5   4   4 20.7749 3.00542   5
   5   4   4 26.3862 3.98101   4
   5   4   4 28.4679 3.81604  16
   6  -4   4 60.2054 4.40565  16
   6  -4   4 63.0428 4.19469   4
  -6  -4  -4 56.2323 4.54328  12
   6  -4   4 63.8111 4.11775   7
   6   4   4 59.5089 4.58876  14
   6   4   4 60.4202 3.90804   4
   6   4   4 64.2878 4.19251  16
   6   4   4 55.8866 4.53451   9
   7   4   4 8.57916 1.46090  16
   7  -5  -4 73.2844 3.41910   9
   7   5  -4 73.7940 3.16023   2
   7   5  -4 72.7278 3.53624   9
   7   5  -4 61.7003 3.56058  14
   7   5  -4 74.1078 3.31653   4
   6  -5  -4 39.4959 4.35824  16
   6  -5  -4 47.3425 3.69862   4
   6  -5  -4 45.0114 3.97799  11
   6  -5  -4 38.1604 3.70019  14
   6  -5  -4 43.9603 3.73139   9
   6  -5  -4 46.1298 4.27631   7
   6  -5  -4 41.4088 3.36684   2
   6  -5  -4 48.1861 4.07727  15
   6   5  -4 42.6149 3.40105   4
   6   5  -4 43.0733 4.13170  14
   6   5  -4 52.5174 3.61396   2
   6   5  -4 50.2965 3.87769   9
   6   5  -4 48.1775 3.65393  16
   5  -5  -4 299.749 12.8519  11
   5  -5  -4 306.917 11.8139   2
   5  -5  -4 299.709 12.0143   7
   5  -5  -4 329.582 13.1660  16
   5  -5  -4 301.888 12.5119  14
   5  -5  -4 278.273 11.7717   4
   5  -5  -4 289.013 12.0320   9
   5  -5  -4 295.267 12.3504  15
   5   5  -4 305.495 11.9155   4
   5   5  -4 292.061 12.3133   9
   5   5  -4 316.845 12.7992  11
   5   5  -4 308.856 12.9921  14
   5   5  -4 287.351 11.9286  16
   4  -5  -4 123.290 5.96580  13
   4  -5  -4 120.142 6.60888   9
   4  -5  -4 119.393 6.09987  10
  -4  -5   4 123.805 5.32720   6
   4  -5  -4 109.176 7.10581  14
   4   5  -4 123.588 6.92412  16
   4   5  -4 134.933 7.40128  10
   4   5  -4 115.609 7.88761   9
  -3  -5   4 486.510 16.5800   6
   3  -5  -4 480.726 16.1144  10
   3  -5  -4 465.079 16.1296  13
   3   5  -4 464.110 16.5928  10
   3   5  -4 424.127 16.9773   3
  -2  -5   4 383.122 17.7023   1
  -2  -5   4 358.191 12.6011   6
   2  -5  -4 351.085 12.2519  13
   2  -5  -4 354.879 13.4640   1
   2  -5  -4 352.275 12.1077  10
   2   5  -4 310.871 19.2760   1
   2   5  -4 361.921 12.6782  10
  -1  -5   4 515.039 20.5723   1
   1  -5  -4 509.876 17.1513  13
  -1  -5   4 511.257 17.2721   6
   1  -5  -4 514.132 18.8633   1
  -1   5   4 524.333 18.7123   1
   1   5  -4 515.861 17.1405   6
   1   5  -4 509.553 21.2056   1
   0  -5   4 724.641 24.5078   6
   0  -5   4 762.718 26.9698   1
   0  -5  -4 741.449 24.3619  13
   0  -5  -4 727.368 23.9087  10
   0  -5  -4 763.695 26.6021   1
   0  -5  -4 727.495 24.2372   6
   0   5  -4 750.144 26.7967   1
   0   5  -4 757.859 24.4857   6
   0   5   4 751.112 26.2386   1
  -1  -5  -4 1600.82 52.8852  13
  -1  -5  -4 1646.01 52.9937   6
  -1  -5  -4 1650.36 55.5325   1
   1  -5   4 1592.70 52.0105   6
  -1   5  -4 1670.06 53.1863   6
   1   5   4 1621.15 53.9458   1
  -2  -5  -4 552.738 18.1207   6
   2  -5   4 542.027 17.4771  13
  -2  -5  -4 527.669 17.8146  13
  -2  -5  -4 520.048 27.4670   1
  -2   5  -4 556.261 18.0589   6
   2   5   4 506.766 22.8088   1
  -3  -5  -4 89.1315 4.01039   6
  -3   5  -4 96.2254 3.85298   6
  -4  -5  -4 82.2733 6.20331  12
  -4  -5  -4 94.5060 4.54686   6
   4  -5   4 90.4314 5.55380   7
   4  -5   4 88.1838 6.23774  16
   4  -5   4 92.9031 5.94684   4
   4  -5   4 100.514 7.34696  15
  -4   5  -4 95.7006 4.00966   6
   4   5   4 100.361 6.61231  16
   4   5   4 92.7095 5.58322   5
   5  -5   4 65.2207 4.80774   4
   5  -5   4 53.3194 4.32868   7
   5  -5   4 52.3273 5.73828  15
  -5  -5  -4 52.7102 4.94034  12
   5  -5   4 58.8900 4.89222  16
   5   5   4 52.9214 3.60254   5
   5   5   4 57.2380 5.29074   4
   5   5   4 53.9876 4.62947  16
   6  -5   4 160.138 6.86122   7
   6  -5   4 157.706 7.10669  16
   6  -5   4 154.134 7.08016   4
   6   5   4 151.821 6.68353  16
   6   5   4 155.705 7.46304   9
   6   5   4 172.575 7.19185   4
   6   5   4 159.406 7.48839  14
   7  -5   4 9.99645 1.50708   4
   7  -5   4 8.06658 1.31088  16
   7   5   4 6.62126 1.31625   9
   7   5   4 7.97365 1.11582  16
   7   6  -4 21.6970 1.80494  14
   7   6  -4 21.2308 1.88732   2
   7   6  -4 24.6872 2.16259   9
   6  -6  -4 15.4191 2.35407  11
   6  -6  -4 13.3804 2.17081   7
   6  -6  -4 11.5498 2.28780   4
   6  -6  -4 13.9755 1.90842   2
   6  -6  -4 15.9722 2.74995   9
   6  -6  -4 12.1201 2.08651  14
   6  -6  -4 13.1036 2.24911  15
   6  -6  -4 14.8947 2.64664  16
   6   6  -4 11.0127 1.93926   2
   6   6  -4 15.8990 2.90738  14
   6   6  -4 12.4365 2.22858   9
   6   6  -4 16.5702 2.34893   4
   6   6  -4 15.6189 2.14549  16
   5  -6  -4 1000.27 34.6179  15
   5  -6  -4 1024.67 33.8868   2
   5  -6  -4 1010.81 34.6613  14
   5  -6  -4 1001.64 34.2923   7
   5  -6  -4 964.361 34.2664  16
   5  -6  -4 1007.70 34.7555  11
   5  -6  -4 1013.43 34.2847   9
   5   6  -4 1028.59 35.6370  14
   5   6  -4 989.966 34.3804  11
   5   6  -4 988.584 34.2764  16
   5   6  -4 1042.05 34.2782   4
   5   6  -4 982.368 34.4979   9
   4  -6  -4 19.6989 3.17923  14
   4  -6  -4 18.1812 3.34421  15
   4  -6  -4 23.0475 3.28597   2
   4  -6  -4 22.1757 4.07893  11
   4  -6  -4 16.4094 3.25561   7
   4  -6  -4 19.6982 3.08046  13
  -4  -6   4 18.3609 2.23953   6
   4  -6  -4 18.9029 3.37361   9
   4  -6  -4 11.3182 2.72496  10
   4   6  -4 20.5657 3.37006   4
   4   6  -4 16.7096 2.93302   5
   4   6  -4 21.9151 3.73415  16
   4   6  -4 22.4877 3.96650   3
   4   6  -4 18.7315 3.83449  14
  -3  -6   4 289.515 10.4921   6
   3  -6  -4 283.764 10.5276  13
   3  -6  -4 271.509 10.2756  10
   3   6  -4 272.005 10.8413   3
   3   6  -4 278.019 10.9840  10
   2  -6  -4 22.9498 2.03214  10
   2  -6  -4 18.8073 5.55428   1
  -2  -6   4 26.4407 1.92761   6
   2  -6  -4 26.6843 2.25059  13
  -2  -6   4 30.9807 12.0538   1
   2   6  -4 26.0378 10.3989   1
   2   6  -4 30.0502 2.32324  10
   2   6  -4 23.5492 3.06590   3
   1  -6  -4 1054.48 33.7557  13
  -1  -6   4 1037.75 34.4176   6
  -1  -6   4 1064.74 37.4221   1
   1   6  -4 1006.58 33.9786   6
   1   6  -4 1033.59 34.0230  10
   0  -6   4 254.062 9.19709   6
   0  -6  -4 266.991 9.25216  13
   0  -6   4 270.164 14.7124   1
   0  -6  -4 273.104 13.9546   1
   0  -6  -4 258.087 9.10938   6
   0   6  -4 269.111 9.31856   6
   0   6  -4 265.695 14.1942   1
  -1  -6  -4 199.544 7.09553   6
  -1  -6  -4 191.048 6.98195  13
  -1  -6  -4 194.772 15.0101   1
  -1   6  -4 198.714 7.06771   6
   1   6   4 201.139 13.2665   1
  -2  -6  -4 182.012 6.83009   6
  -2  -6  -4 180.578 6.60897  13
   2  -6   4 180.730 6.58485  13
  -2  -6  -4 196.265 25.8726   1
  -2   6  -4 187.163 6.73812   6
  -3  -6  -4 50.5653 2.88080   6
  -3   6  -4 49.8803 2.62685   6
   4  -6   4 62.3578 5.51792   4
   4  -6   4 58.2030 4.55906   7
   4  -6   4 61.7540 5.17363  16
   4  -6   4 55.2430 5.50575  15
  -4  -6  -4 54.6792 5.17719  12
  -4  -6  -4 63.4950 3.60191   6
  -4   6  -4 61.3778 5.36737   8
   4   6   4 59.4320 4.60518   5
  -4   6  -4 62.1388 3.24360   6
   4   6   4 65.5669 4.97583  16
   5  -6   4 148.127 7.67450  15
   5  -6   4 142.232 6.96933   7
   5  -6   4 148.011 7.35923   4
  -5  -6  -4 142.856 7.33144  12
   5  -6   4 150.660 7.53081  16
   5   6   4 146.521 7.07287  16
   5   6   4 147.539 7.70179   4
   5   6   4 143.586 6.73542   5
   6  -6   4 8.87556 1.95489  16
   6  -6   4 10.7569 1.92394   4
   6   6   4 9.20060 1.66965  16
   6   6   4 9.06794 1.70144   9
   7   7  -4 14.9669 1.42028   4
   7   7  -4 19.0639 1.75590  14
   6  -7  -4 20.3877 2.86221   7
   6  -7  -4 12.0923 2.10135  15
   6  -7  -4 10.8584 2.30700  11
   6  -7  -4 14.3575 2.36261   9
   6  -7  -4 12.3395 2.56367  14
   6   7  -4 12.7979 2.17604  14
   6   7  -4 13.2513 1.94599   2
   6   7  -4 14.7586 2.17821   4
   5  -7  -4 32.2269 3.91347   9
   5  -7  -4 34.8199 3.87897   7
   5  -7  -4 29.9167 4.04422  15
   5  -7  -4 33.9904 3.53729   2
   5  -7  -4 35.1048 6.09742  16
   5  -7  -4 32.2912 3.89011  11
   5  -7  -4 30.6062 3.85793  14
   5   7  -4 35.4085 3.72743  16
   5   7  -4 30.1730 4.46337   9
   5   7  -4 38.7471 4.75735  11
   5   7  -4 35.4288 4.38327  14
   5   7  -4 38.2763 3.52399   4
   4  -7  -4 57.9599 4.48376  13
   4  -7  -4 54.3496 4.13742   2
   4  -7  -4 51.9158 5.13850  15
   4  -7  -4 55.0794 4.69816   7
   4  -7  -4 56.1612 4.87794  11
  -4  -7   4 49.7584 4.01203   6
   4  -7  -4 62.1537 4.84489  14
   4  -7  -4 53.6158 5.48175   9
   4   7  -4 47.3141 4.12318   4
   4   7  -4 50.3724 4.44694   5
   4   7  -4 50.3535 4.27743  16
   4   7  -4 52.0434 5.23379  10
   4   7  -4 45.8352 5.71239   9
   4   7  -4 53.5774 4.31221   3
   4   7  -4 50.3194 4.95069  14
   3  -7  -4 5.14244 1.57805  13
  -3  -7   4 2.84214 1.30828   6
   3   7  -4 4.90339 2.03194   3
   3   7  -4 4.21000 1.89488  10
  -2  -7   4 25.1252 2.12093   6
   2  -7  -4 26.9048 2.13863  13
   2   7  -4 21.9129 3.09337   3
   2   7  -4 25.2340 2.46505  10
   1  -7  -4 47.8160 2.58090  13
  -1  -7   4 47.3511 2.88358   6
  -1  -7   4 40.0125 12.4763   1
   1   7  -4 44.8740 10.9917   1
   1   7  -4 43.6654 2.69909   6
   1   7  -4 53.3392 3.00862  10
   0  -7   4 187.508 7.21810   6
   0  -7  -4 191.929 7.07034  13
   0  -7   4 195.218 16.7857   1
   0   7  -4 194.295 15.8876   1
   0   7  -4 193.956 7.17275   6
  -1  -7  -4 408.891 23.6640   1
  -1  -7  -4 376.615 13.3524   6
  -1  -7  -4 384.822 13.2133  13
  -1   7  -4 396.657 13.3893   6
   1   7   4 364.463 20.4318   1
   2  -7   4 201.315 7.14508  13
  -2  -7  -4 184.534 6.94967  13
  -2  -7  -4 193.836 7.32441   6
   2   7   4 176.967 8.75502   3
  -2   7  -4 192.640 7.09039   6
   3  -7   4 9.67349 2.87103   7
   3  -7   4 9.06744 2.77879  15
   3  -7   4 7.32127 2.85932  16
  -3  -7  -4 13.0924 3.64547  12
   3  -7   4 9.86776 2.25298   5
  -3  -7  -4 7.18733 1.52138   6
   3   7   4 3.91412 2.87509   5
   4  -7   4 313.104 12.9298  15
   4  -7   4 340.807 13.9570  16
  -4  -7  -4 296.066 13.3295  12
   4  -7   4 324.521 13.1407   4
   4  -7   4 361.151 13.4392   7
   4   7   4 310.221 12.7544  16
  -4   7  -4 329.575 13.0642   8
   5  -7   4 94.8381 5.60471   4
   5  -7   4 100.309 5.96292  16
   5  -7   4 95.2927 5.28892   7
   5   7   4 92.8205 4.99281   5
   6  -7   4 42.9858 3.17494   7
   6  -7   4 33.7852 2.95268   4
   6   7   4 44.1184 2.98701  16
   6   7   4 47.8454 3.48668  14
   6  -8  -4 14.7652 2.47488  15
   6  -8  -4 13.4828 2.17140   2
   6  -8  -4 12.5903 1.78759   7
   6  -8  -4 10.0352 1.80866  11
   6   8  -4 15.7837 1.97638   4
   5  -8  -4 49.9737 4.66208  14
   5  -8  -4 56.2754 4.66088   7
   5  -8  -4 53.8395 4.23927  15
   5  -8  -4 42.9949 4.31118  11
   5  -8  -4 47.3380 4.16200   9
   5   8  -4 49.5632 4.87113   9
   5   8  -4 53.4482 4.22601   3
   5   8  -4 51.2935 3.60435   4
   5   8  -4 49.1828 4.46179  14
  -4  -8   4 75.8314 5.26125   6
   4  -8  -4 67.2839 5.16428   9
   4  -8  -4 78.9610 5.69377  14
   4  -8  -4 79.7840 5.50342  13
   4   8  -4 77.8506 6.05042  14
   4   8  -4 68.6226 5.06240   3
   3  -8  -4 73.5297 5.61812   7
  -3  -8   4 56.8549 4.09104   6
   3  -8  -4 84.0784 4.68755  13
   3  -8  -4 80.7000 5.45970  14
   3  -8  -4 68.4163 6.32465  15
   3   8  -4 77.4339 4.98440   3
   3   8  -4 85.1873 5.80273  10
   3   8  -4 88.0719 6.83543   5
   2  -8  -4 33.9378 2.67580  13
  -2  -8   4 33.9198 2.79914   6
   2   8  -4 42.0455 3.59484   3
   2   8  -4 41.8495 3.55670  10
   1  -8  -4 224.812 8.16393  13
  -1  -8   4 194.121 23.8768   1
  -1  -8   4 221.355 8.27893   6
   1   8  -4 220.127 8.84269   3
   1   8  -4 216.780 8.25549  10
   1   8  -4 144.969 19.2373   1
   1   8  -4 214.704 8.24197   6
   0  -8   4 261.504 9.96470   6
   0  -8  -4 283.739 9.83103  13
   0   8  -4 254.485 10.5296   3
   0   8  -4 276.712 9.88025   6
  -1  -8  -4 75.6307 3.78617   6
  -1  -8  -4 70.7986 3.68704  13
  -1   8  -4 79.3179 3.53656   6
   2  -8   4 298.352 10.6572  13
  -2  -8  -4 298.179 11.0124   6
  -2  -8  -4 295.355 10.6508  13
  -2   8  -4 306.124 10.7514   6
   2   8   4 291.126 11.6071   3
  -3  -8  -4 375.251 13.6044   6
   3  -8   4 373.141 14.5504  15
   3  -8   4 390.739 14.4673   7
  -3  -8  -4 369.713 14.7408  12
   3  -8   4 391.635 14.8147  16
   3  -8   4 373.303 13.6366   5
  -3   8  -4 390.906 13.3326   6
   3   8   4 378.301 15.1321   5
   4  -8   4 35.8759 4.14455  16
   4  -8   4 38.9915 3.86480   7
   4  -8   4 29.7836 4.13294   4
  -4  -8  -4 31.5741 4.05423  12
   4  -8   4 34.2509 4.13391  15
  -4   8  -4 32.7887 4.88604   8
   4   8   4 30.7254 3.67402  16
   4   8   4 31.8025 3.93271   5
   5  -8   4 45.5440 4.11014  15
   5  -8   4 51.9737 3.83784  16
   5  -8   4 44.4940 4.08876   4
   5  -8   4 50.2559 3.40461   7
   5   8   4 52.3193 3.78111  16
   5   8   4 51.2951 3.63403   5
   6  -8   4 80.3327 4.00172   7
   6  -8   4 82.3914 4.03435   4
   6  -8   4 76.7054 4.08213  16
   6   8   4 85.2425 4.38773   9
   6   8   4 78.4685 4.16602  14
   6  -9  -4 5.29226 1.71671   7
   6  -9  -4 5.46483 1.54311  15
   6  -9  -4 8.02492 1.48453  11
   6   9  -4 8.69139 1.42869   2
   6   9  -4 8.04730 1.55792  14
   6   9  -4 8.09209 1.30149   4
   5  -9  -4 65.4597 4.07223   2
   5  -9  -4 63.5706 4.50278  14
   5  -9  -4 68.1222 4.51491   7
   5  -9  -4 72.7268 4.51046  11
   5  -9  -4 70.5262 4.51444  15
   5   9  -4 66.0585 3.98286   4
   5   9  -4 65.0854 4.53523   3
   5   9  -4 67.0535 5.00127  14
   4  -9  -4 6.93610 2.33228  11
   4  -9  -4 9.35847 2.44929   7
   4  -9  -4 9.76277 2.61706  14
   4  -9  -4 7.17584 2.06536   2
   4  -9  -4 3.02436 2.36647  15
   4   9  -4 7.35521 2.27676   3
   4   9  -4 6.84057 1.99443   4
   4   9  -4 6.55265 2.58411  14
   4   9  -4 4.59727 2.13768   5
   3  -9  -4 77.9222 5.38578  11
   3  -9  -4 67.6255 5.40257  14
  -3  -9   4 79.8306 4.78942   6
   3  -9  -4 74.1446 5.46450  15
   3  -9  -4 73.7774 4.64835   2
   3  -9  -4 64.4060 5.84007   7
   3  -9  -4 72.0227 4.73675  13
   3   9  -4 73.0700 5.23820   4
   3   9  -4 76.7873 5.65290   5
   3   9  -4 77.0681 5.32742   3
   3   9  -4 65.2325 6.31885  10
   2  -9  -4 340.435 14.9390  15
   2  -9  -4 389.695 14.5694  11
   2  -9  -4 368.082 14.3482   7
   2  -9  -4 384.820 13.7769   2
  -2  -9   4 387.897 14.0641   6
   2   9  -4 375.788 13.8022  10
   2   9  -4 357.556 15.3283   5
   1  -9  -4 61.2300 3.29659  13
   1   9  -4 52.1307 3.73364   6
   1   9  -4 51.6096 3.82624  10
   1   9  -4 55.5302 4.01455   3
   0  -9  -4 388.313 13.5767  13
   0   9  -4 380.837 14.2863   3
   0   9  -4 385.197 13.5887   6
   1  -9   4 146.461 6.10123  13
  -1  -9  -4 135.407 5.62054  13
  -1   9  -4 141.531 5.71937   6
  -1   9  -4 134.809 6.66545   3
  -2  -9  -4 463.155 16.3798  13
  -2  -9  -4 479.964 16.4409   6
   2  -9   4 440.501 17.1308  11
   2  -9   4 461.505 15.8241  13
   2  -9   4 445.740 16.7442   7
  -2   9  -4 465.499 16.2986   6
   2   9   4 446.400 17.7065   5
   2   9   4 465.011 16.8000   3
   2   9   4 449.848 17.2990  12
   3  -9   4 787.870 26.9409  15
   3  -9   4 786.712 27.0971  16
  -3  -9  -4 767.910 26.0112   6
   3  -9   4 772.232 25.8080   5
   3  -9   4 779.636 26.6825   7
   3  -9   4 771.459 26.9709  11
   3   9   4 687.530 26.8365  12
   3   9   4 779.412 26.7983   3
  -3   9  -4 770.958 25.6167   6
  -3   9  -4 753.605 27.2974  12
   3   9   4 761.836 27.2110   5
   4  -9   4 84.1772 5.51452   4
   4  -9   4 87.2766 5.43885  15
   4  -9   4 81.3806 5.64028  11
   4  -9   4 84.9606 5.10306   7
   4  -9   4 85.7250 5.65501  16
   4   9   4 76.3097 5.24181   5
   5  -9   4 16.9645 2.47226  16
   5  -9   4 18.9828 2.72772   7
   5  -9   4 18.6965 3.01173   4
   5  -9   4 20.1932 3.07937  15
   5   9   4 19.9565 2.61226   5
   6  -9   4 5.31380 1.39860  16
   6  -9   4 4.48296 1.27845   7
   6  -9   4 5.13543 1.28770   4
   6   9   4 4.95830 1.10655  14
   6   9   4 6.09628 1.68405   9
   6 -10  -4 48.8632 2.84285  11
   6  10  -4 47.5494 2.96058  14
   6  10  -4 49.5677 2.62496   2
   5 -10  -4 138.182 5.75159   2
   5 -10  -4 137.637 6.21766  11
   5 -10  -4 137.811 6.40685  15
   5 -10  -4 138.322 6.09150   7
   5  10  -4 138.437 6.85369  14
   5  10  -4 137.245 6.71245   3
   5  10  -4 140.008 5.87367   4
   4 -10  -4 168.079 8.00051  11
   4 -10  -4 174.828 7.98760  14
   4 -10  -4 178.455 7.49017   2
   4 -10  -4 175.376 8.10488  15
   4 -10  -4 170.209 7.84653   7
   4  10  -4 170.256 7.98605   3
   4  10  -4 170.336 7.36617   4
   4  10  -4 175.876 7.84359   5
   4  10  -4 167.358 8.43424  14
   3 -10  -4 26.0964 4.97509  14
   3 -10  -4 25.5820 4.16204  13
   3  10  -4 26.2348 3.42345   4
   3  10  -4 20.4762 3.51751   3
   2 -10  -4 81.4667 5.45922  11
   2 -10  -4 83.4683 6.15489   7
   2 -10  -4 80.7328 4.68825   5
   2 -10  -4 80.7819 5.51598  14
   2 -10  -4 76.0584 4.63194  13
  -2 -10   4 65.2908 6.35543   6
   2 -10  -4 81.5316 4.78202   2
  -2 -10   4 90.2863 8.46471   5
   2 -10  -4 70.3821 6.35388  15
   2  10  -4 85.5970 6.64284   5
   2  10  -4 81.9719 5.21918   3
   2  10  -4 74.9527 5.58936  12
  -1 -10   4 140.644 8.78390   5
   1 -10  -4 157.300 8.51161  11
   1 -10  -4 167.775 8.15520  14
   1 -10  -4 156.496 7.42461   5
   1  10  -4 165.113 7.64848   6
   1  10  -4 156.704 8.03728  12
   0 -10   4 1.34480 2.84883   5
   0 -10  -4 6.06091 2.73986   5
   0 -10  -4 3.86072 1.36710  13
   0 -10  -4 6.21913 2.32523   2
   0  10  -4 6.94240 3.49442  12
   0  10  -4 3.32041 1.64499   6
   0  10  -4 2.57738 2.11340   3
   0  10   4 6.34712 3.60825  12
  -1 -10  -4 205.287 8.14930  13
  -1 -10  -4 197.546 10.2689   5
   1 -10   4 207.160 7.89963  13
  -1  10  -4 212.025 10.7160  12
  -1  10  -4 192.560 8.99905   3
   1  10   4 185.137 9.08221   3
   2 -10   4 253.652 10.7855  15
  -2 -10  -4 246.598 11.8902   5
   2 -10   4 247.002 10.6947  11
  -2 -10  -4 250.050 9.76128  13
   2 -10   4 246.582 10.0136   5
   2 -10   4 255.268 9.71659  13
   2 -10   4 233.431 10.2277   7
  -2  10  -4 255.573 9.46713   6
  -2  10  -4 233.180 10.7249  12
   2  10   4 250.950 11.0721   5
   2  10   4 252.688 10.8224  12
   2  10   4 245.411 10.4906   3
   3 -10   4 236.976 11.4130  11
  -3 -10  -4 273.405 15.2171   5
   3 -10   4 257.130 9.56237   5
   3 -10   4 256.057 10.8495  16
   3 -10   4 265.043 11.0345  15
   3 -10   4 242.516 10.3535   7
  -3  10  -4 201.942 11.5305  12
  -3  10  -4 265.847 9.97416   6
   3  10   4 248.440 11.2857   5
   3  10   4 261.621 11.0549   3
   4 -10   4 126.288 6.67532  16
   4 -10   4 118.701 6.35075  15
   4 -10   4 117.011 6.02789   7
   4 -10   4 120.175 6.81546  11
   4  10   4 120.399 6.57066   5
  -4  10  -4 119.287 6.58274   8
   5 -10   4 49.9326 3.87587  15
   5 -10   4 35.8122 3.35850  16
   5 -10   4 37.1770 2.71656   7
   5  10   4 40.2428 2.72656   5
   5  10   4 33.8212 4.00531   9
   6 -10   4 9.37628 1.70059  16
   6 -10   4 8.10532 1.17327   7
   6  10   4 8.49970 1.63437  14
   6 -11  -4 13.1269 1.63566  15
   6 -11  -4 15.2604 1.58099   7
   6  11  -4 14.8996 1.52214   2
   5 -11  -4 15.5679 2.25181   2
   5 -11  -4 18.8104 2.44589   7
   5 -11  -4 19.6456 2.51474  15
   5 -11  -4 17.7411 1.97837  11
   5  11  -4 18.3190 2.78803  14
   4 -11  -4 52.7531 4.16268   2
   4 -11  -4 69.1931 5.39725  14
   4  11  -4 72.8388 5.13801  14
  -4  11   4 81.5436 6.15321   3
   4  11  -4 72.3391 4.86544   3
   3 -11  -4 46.3781 5.26494  14
   3 -11  -4 40.2263 3.61027   2
   3 -11  -4 40.0724 4.26749  15
   3 -11  -4 41.6885 4.27896   7
   3 -11  -4 41.7814 4.17300  11
   3  11  -4 42.6547 4.04978   3
   3  11  -4 34.0439 5.54096  14
   3  11  -4 45.6767 4.52775   5
   2 -11  -4 295.477 11.0755   5
   2 -11  -4 308.315 12.5260  15
   2 -11  -4 279.540 12.1169   7
   2 -11  -4 318.891 12.0326  13
   2 -11  -4 303.315 12.4104  14
   2 -11  -4 296.011 12.2128  11
   2 -11  -4 300.132 11.5383   2
  -2  11   4 291.516 12.8785  12
   2  11  -4 304.273 12.2836   3
   2  11  -4 297.487 12.7907   5
   2  11  -4 294.402 12.3090  12
  -1 -11   4 343.091 14.3418   5
   1 -11  -4 373.939 14.2294   7
   1 -11  -4 365.454 14.4998  11
   1 -11  -4 369.721 13.5274  13
   1 -11  -4 354.908 13.7056   2
   1 -11  -4 368.562 13.9148   5
   1 -11  -4 355.394 14.6898  15
  -1  11   4 351.854 14.3051  12
   1  11  -4 366.451 14.3848  12
   1  11  -4 375.283 15.4686   5
   1  11  -4 375.563 14.4313   3
   0 -11   4 280.964 12.2959  15
   0 -11  -4 292.997 11.9449   5
   0 -11  -4 284.268 10.9534  13
   0 -11  -4 291.211 11.3166   2
   0 -11   4 296.350 12.0998   5
   0  11   4 293.546 12.3675  12
   0  11  -4 288.438 11.1013   6
   0  11  -4 295.104 12.0979  12
   0  11  -4 272.504 11.4958   3
   1 -11   4 187.276 8.46189   5
   1 -11   4 188.945 7.86635  13
  -1 -11  -4 179.066 7.68298  13
   1 -11   4 179.115 8.60750  15
  -1 -11  -4 188.970 9.22817   5
   1  11   4 178.146 8.91445  12
  -1  11  -4 180.232 8.74529   3
  -1  11  -4 183.205 7.61913   6
   1  11   4 194.311 8.55914   3
  -1  11  -4 180.178 8.98216  12
   2 -11   4 283.556 13.1520  13
  -2 -11  -4 259.085 11.9182  13
  -2 -11  -4 285.567 13.8761   5
   2 -11   4 316.524 13.2169   7
   2 -11   4 376.078 14.1217  11
   2  11   4 333.478 13.9881   5
   2  11   4 348.840 13.2773   3
  -2  11  -4 330.832 13.3508  12
  -2  11  -4 323.636 11.5683   6
   3 -11   4 47.2124 4.29322  15
   3 -11   4 48.1567 4.45052   4
   3 -11   4 46.0379 4.26535  16
   3 -11   4 46.2386 3.01115   5
   3 -11   4 44.9686 4.59000  11
  -3 -11  -4 38.2790 5.70039   5
   3 -11   4 44.9950 4.22752   7
   3  11   4 48.5012 4.12839   5
   3  11   4 44.9571 5.43078   3
   3  11   4 38.5610 5.91984  12
  -3  11  -4 42.4707 5.47106  12
   4 -11   4 48.2783 3.81923   7
   4 -11   4 56.2561 4.25178   4
   4 -11   4 50.7158 4.13313  16
   4 -11   4 48.0247 4.00544  15
  -4  11  -4 47.3621 4.75812  12
  -4  11  -4 47.0767 4.36478   8
   4  11   4 52.0393 3.73871   5
   5 -11   4 30.5990 2.40677  16
   5 -11   4 29.2361 2.76226  15
   5 -11   4 26.6657 2.83328   4
   5 -11   4 29.8447 2.21671   7
   5  11   4 27.6543 2.12566   5
   5  11   4 23.3608 4.31683   9
   5 -12  -4 17.6386 2.03521   7
   5 -12  -4 19.0684 2.21027  15
   5 -12  -4 21.0444 2.23980  11
   5  12  -4 19.8187 2.31468  14
   4 -12  -4 40.5425 2.97706   2
   4 -12  -4 39.6282 3.39509   7
   4 -12  -4 39.2178 3.44781  11
   4 -12  -4 35.6099 3.41103  15
   4  12  -4 42.3968 3.40782   5
   4  12  -4 35.7548 3.09399   3
   3 -12  -4 66.8618 4.76630  11
   3 -12  -4 72.7342 4.87879  15
   3 -12  -4 62.8867 4.80288   7
   3 -12  -4 73.8592 4.27780   2
  -3  12   4 70.0001 4.99552   3
   3  12  -4 75.9985 4.91303   3
   3  12  -4 65.6523 5.16862   5
   2 -12  -4 285.489 10.9692   2
   2 -12  -4 271.513 11.4086  11
   2 -12  -4 275.573 10.3995   5
   2 -12  -4 266.142 11.3135   7
  -2 -12   4 275.994 12.1344   5
   2 -12  -4 275.131 11.3369  15
   2  12  -4 288.531 12.3737   5
  -2  12   4 283.222 11.9196  12
   2  12  -4 280.293 11.6602   3
   2  12  -4 284.367 11.2962  12
   1 -12  -4 506.496 18.3395  13
   1 -12  -4 541.703 19.1797  15
   1  12  -4 525.484 18.9444   3
   1  12  -4 457.893 20.2117   5
   0 -12  -4 12.8205 3.11754  11
   0 -12   4 13.2567 2.92904   5
   0 -12   4 12.7329 3.27238  15
   0 -12  -4 11.7799 2.88705   5
   0  12  -4 2.98616 3.01662   6
   0  12  -4 10.0195 2.59471   3
   0  12   4 10.8902 2.96536  12
   0  12   4 9.47659 2.38715   3
   0  12  -4 11.3444 3.09499  12
   1 -12   4 229.127 11.0693   5
  -1 -12  -4 252.451 10.4547  13
   1 -12   4 267.828 10.4802  13
  -1 -12  -4 270.466 12.3269   5
  -1  12  -4 276.569 10.9965   3
  -1  12  -4 247.624 10.4006   6
   1  12   4 265.416 11.0231   3
   1  12   4 265.033 12.1957  12
  -2 -12  -4 96.4182 6.96485   5
   2 -12   4 86.0015 5.60362  15
   2 -12   4 84.4955 5.05399   5
   2 -12   4 86.2861 5.98297   7
  -2  12  -4 91.0526 6.70971  12
   2  12   4 74.7144 6.04838  12
   2  12   4 82.1273 5.56550   3
   2  12   4 88.6848 6.84372   5
   3 -12   4 41.1335 4.15187   4
   3 -12   4 36.7552 4.18409  16
   3 -12   4 41.0964 2.52922   5
  -3 -12  -4 36.9970 4.76729   5
   3 -12   4 30.8298 4.08726  15
  -3  12  -4 32.7747 4.74026  12
   4 -12   4 128.612 6.48595   4
   4 -12   4 143.571 6.49359  15
   4 -12   4 141.936 6.64211  16
   4 -12   4 136.146 6.23722   7
  -4  12  -4 143.381 6.91017  12
  -4  12  -4 141.870 6.82151   8
   4  12   4 149.441 6.74174   5
   5 -12   4 217.476 8.08045   7
   5 -12   4 221.786 8.61715  15
   5 -12   4 219.073 8.34531  16
   5  12   4 215.863 7.96134   5
   4 -13  -4 145.213 6.25884  15
   4 -13  -4 143.186 6.20456  11
   4 -13  -4 142.938 6.22373   7
   4  13  -4 139.814 6.39796   3
   3 -13  -4 65.4789 3.90307   2
   3 -13  -4 59.1939 4.26175   7
   3 -13  -4 64.8708 4.46611  11
   3 -13  -4 58.9820 4.34811  15
  -3 -13   4 59.2111 7.43588   5
   3  13  -4 62.8221 4.17475   5
  -3  13   4 59.9549 5.34430  12
  -3  13   4 63.6326 4.59727   3
  -2 -13   4 51.4989 5.86888   5
   2 -13  -4 53.3158 3.28320   5
   2 -13  -4 52.8723 3.36365   2
   2 -13  -4 50.9062 4.20373  11
   2 -13  -4 54.3642 4.39158  15
   2 -13  -4 49.6736 4.35206   7
  -2  13   4 55.2745 4.62969  12
   2  13  -4 48.3248 4.86975  12
  -2  13   4 49.0171 4.35036   3
   2  13  -4 48.0773 5.23028   5
   2  13  -4 52.6719 4.34844   3
   1 -13  -4 282.717 11.0782   5
   1 -13  -4 273.178 11.2093   7
   1 -13  -4 283.292 11.8499  11
   1 -13  -4 235.587 11.9146  15
  -1 -13   4 278.059 12.3644   5
   1 -13  -4 286.492 10.9507   2
   1  13  -4 296.736 12.8086   5
   1  13  -4 283.234 11.5310   3
  -1  13   4 295.026 11.8908   3
   1  13  -4 288.491 11.5727  12
  -1  13   4 290.009 12.4234  12
   0 -13  -4 97.2048 6.32605  11
   0 -13  -4 107.361 6.10966   5
   0 -13   4 117.290 6.55528   5
   0  13  -4 107.168 6.35621  12
   0  13   4 112.811 6.35314   3
   0  13  -4 100.948 6.08917   3
   0  13   4 116.068 6.97809  12
  -1 -13  -4 150.487 7.85195   5
   1 -13   4 163.849 10.2508  15
   1 -13   4 149.666 7.23229   5
   1  13   4 144.909 7.77729  12
  -1  13  -4 142.362 7.84665  12
  -1  13  -4 142.303 7.28822   3
   1  13   4 148.399 7.56684   3
   2 -13   4 483.672 18.3184  15
   2 -13   4 495.876 17.6230   5
  -2 -13  -4 574.961 21.0727   5
  -2  13  -4 492.521 20.2532  12
   2  13   4 520.771 18.9597  12
   2  13   4 495.893 18.4379   3
   3 -13   4 15.3074 2.25530   7
   3 -13   4 12.7921 2.19542  15
   3 -13   4 10.9613 2.16301  16
  -3 -13  -4 11.0743 2.66455   5
   3  13   4 12.4253 2.57063   3
   3  13   4 15.6807 2.80786   5
  -3  13  -4 11.4645 2.94034  12
   4 -13   4 125.765 5.51435  15
   4 -13   4 126.720 5.50027   7
  -4  13  -4 121.228 5.47987   8
   4  13   4 125.320 5.66049   5
   5 -13   4 29.4018 2.12029   7
   5 -13   4 30.7754 2.09291  16
   5  13   4 28.0163 1.96195  14
   5  13   4 28.8097 1.76950   5
   4 -14  -4 5.47012 1.43815  15
   4 -14  -4 9.79992 1.51874  11
   4 -14  -4 8.78274 1.28162   2
   4 -14  -4 6.59302 1.41600   7
   4  14  -4 10.0678 1.70973   3
   3 -14  -4 1.58815 1.65734   7
   3 -14  -4 2.91860 1.65484  15
   3 -14  -4 3.40484 1.09660   2
  -3 -14   4 10.4068 3.69848   5
   3 -14  -4 6.64834 1.79744  11
   3  14  -4 1.67551 1.71304   3
  -3  14   4 4.94840 2.02719   3
  -3  14   4 4.56773 2.40852  12
   3  14  -4 1.43611 1.27888   5
   2 -14  -4 96.0459 5.23644   7
  -2 -14   4 93.8982 6.36293   5
   2 -14  -4 91.6839 5.58192  11
   2 -14  -4 100.372 4.14212   5
   2 -14  -4 103.726 4.87827   2
   2 -14  -4 101.778 5.46815  15
   2  14  -4 117.551 6.28897   3
  -2  14   4 98.6545 5.79301  12
   2  14  -4 95.8849 5.41303  12
   2  14  -4 104.329 6.11742   5
   1 -14  -4 225.379 9.57001  11
   1 -14  -4 181.452 8.78834   7
   1  14  -4 200.408 8.93802   3
  -1  14   4 203.592 9.06011   3
   0 -14  -4 8.76581 2.21121   5
   0 -14   4 10.6162 1.98524   5
   0  14   4 8.93541 2.52945  12
   0  14  -4 10.4063 2.46008   3
   0  14   4 9.39921 2.25718   3
   0  14  -4 6.94042 2.35451  12
   1 -14   4 22.1966 3.35153  15
   1  14   4 14.7648 2.58818   3
  -2 -14  -4 14.2752 2.78059   5
   2 -14   4 10.3611 2.28650  15
   2 -14   4 16.4642 2.44880   5
  -2  14  -4 13.5551 2.54341  12
   2  14   4 12.9598 3.31960   5
   2  14   4 12.0412 2.04971   3
   2  14   4 14.3128 2.31808  12
   3 -14   4 31.9180 2.97848  16
  -3 -14  -4 25.0778 4.32075   5
   3 -14   4 29.9336 3.06599  15
   3 -14   4 27.6708 2.92350   7
   3  14   4 26.5939 3.61949   3
  -3  14  -4 31.2343 3.44402  12
   4 -14   4 6.23891 1.35967  15
   4 -14   4 4.09327 1.30080  16
   4  14   4 5.63570 1.42220   5
   4 -15  -4 5.15060 1.11394  15
   4 -15  -4 5.79921 1.13999  11
   4 -15  -4 6.13664 1.01916   7
   3 -15  -4 11.9319 1.62822   7
  -3 -15   4 8.80679 2.18358   5
   3 -15  -4 14.8929 2.22114  11
   3 -15  -4 17.0318 2.20759  15
   3  15  -4 13.3237 1.89591   3
   2 -15  -4 16.6813 2.60761  15
   2 -15  -4 15.1721 2.14747   7
   2 -15  -4 17.5071 2.83839  11
  -2  15   4 14.0189 2.30455   3
   2  15  -4 18.1933 3.90048  12
   2  15  -4 19.1719 2.79661   3
   1 -15  -4 19.5032 2.34340   5
  -1 -15   4 21.2745 3.46884   5
   1 -15  -4 20.1052 3.13744  11
  -1  15   4 20.1250 3.46031  12
  -1  15   4 25.2149 3.31180   3
   1  15  -4 15.5982 2.72687   8
   1  15  -4 19.9270 3.11086   3
   1  15  -4 21.8852 3.00623  12
   0 -15  -4 167.418 7.27361   5
   0 -15   4 164.079 7.22356   5
   0  15  -4 168.265 7.62777  12
   0  15  -4 160.153 7.55623   3
   0  15   4 158.918 7.63174   3
   0  15   4 168.377 7.74187  12
   1 -15   4 12.7296 2.25557   5
  -1 -15  -4 8.73950 2.11340   5
  -1  15  -4 14.7095 2.63752   3
  -1  15  -4 10.3177 2.24456  12
   1  15   4 10.1545 2.15679  12
   1  15   4 9.87721 1.79563   3
   2 -15   4 15.9897 2.47572  16
   2 -15   4 16.4509 2.05640   5
  -2  15  -4 16.7089 2.51947  12
   2  15   4 11.9427 1.94501  12
   2  15   4 16.1458 2.79725   3
   2  15   4 8.45699 2.96235   5
   3 -15   4 46.8846 3.08000  16
  -3  15  -4 47.5831 3.19604  12
  -3  15  -4 43.2650 3.29672   8
   3  15   4 42.6513 3.49662   5
  -3 -16   4 4.57777 1.98279   5
   3 -16  -4 3.75504 1.14485  11
   3  16  -4 2.71591 1.51603   3
   2 -16  -4 178.622 6.98871  11
  -2 -16   4 175.662 7.39122   5
  -2  16   4 167.715 7.08981   3
  -2  16   4 175.385 7.12579  12
   2  16  -4 172.168 7.08484   3
  -1 -16   4 13.1917 1.93515   5
   1 -16  -4 11.7752 1.71378   5
  -1  16   4 11.1839 2.25486  12
  -1  16   4 6.83064 1.88831   3
   1  16  -4 11.7309 1.96430   3
   1  16  -4 15.8811 2.28743  12
   0 -16  -4 22.3770 2.03753   5
   0 -16   4 18.3776 2.34524   5
   0  16  -4 18.6482 3.93883   3
   0  16  -4 19.8296 2.97108  12
   0  16   4 26.4367 2.98556   3
   0  16   4 23.5661 2.87907  12
   1 -16   4 31.8045 2.32159   5
  -1 -16  -4 32.0435 2.82007   5
   1  16   4 32.3233 2.91305  12
   1  16   4 30.9776 2.64746   3
   2 -16   4 23.8360 2.29979  16
  -2 -16  -4 19.0101 2.59799   5
   2  16   4 16.2137 3.01255   5
  -2  16  -4 20.8862 2.42093  12
  -2  16  -4 24.2125 2.66878   8
   2  16   4 19.0412 2.66483   3
   3 -16   4 51.0560 2.69784  16
   3  16   4 47.3293 2.77469   5
  -2 -17   4 21.4232 2.26316   5
  -2  17   4 21.3478 2.05142  12
  -1 -17   4 241.201 8.72574   5
  -1  17   4 234.604 8.97879   3
  -1  17   4 226.782 8.78191  12
   1  17  -4 219.932 7.83554  12
   0 -17   4 18.3325 1.59978   5
   0 -17  -4 16.5997 1.89737   5
   0  17   4 21.1713 2.30178  12
   0  17   4 16.6082 2.45580   3
   0  17  -4 21.3860 2.15326  12
  -1 -17  -4 42.7323 2.39129   5
   1 -17   4 44.6506 2.74024  16
   1 -17   4 43.4153 2.10499   5
   1  17   4 41.0698 2.83671  12
  -1  17  -4 41.9566 2.48727  12
  -1  17  -4 33.2881 4.98118   8
   1  17   4 45.9138 3.44995   3
   2 -17   4 67.9186 3.17801  16
  -2 -17  -4 67.8415 3.13328   5
  -2  17  -4 65.3520 3.26010  12
   7   0  -5 6.06414 1.45764   9
   7   0  -5 6.65999 1.48051  14
   7   0  -5 6.71497 1.29822   2
   7   0  -5 6.36231 1.06125   4
   6   0  -5 -0.3082 2.84617  11
   6   0  -5 0.87199 2.22643  16
   5   0  -5 507.104 18.6408  11
   5   0  -5 511.891 17.9119   2
   5   0  -5 514.786 19.0932  14
   5   0  -5 497.295 18.4506  16
   5   0  -5 514.394 18.1043   4
   5   0  -5 408.313 19.7152  10
   5   0  -5 496.422 18.4365   9
  -5   0   5 503.601 16.7037   6
  -4   0   5 1.42283 0.85591   6
   4   0  -5 1.16473 1.70355  10
   3   0  -5 1504.87 49.9181   1
   2   0  -5 -1.2523 3.82459   1
   2   0  -5 -0.6229 0.66841  10
   2   0  -5 0.59778 0.64547  13
   1   0  -5 703.775 22.8862  13
   1   0  -5 698.956 24.0649   1
   1   0  -5 689.207 22.7656   6
   0   0  -5 4.67633 2.95202   1
   0   0  -5 3.69514 0.69264   6
   0   0  -5 -0.3193 2.76564   1
   0   0  -5 5.09639 0.67690  13
  -1   0  -5 4649.54 149.291   1
  -1   0  -5 4611.69 149.979   1
  -2   0  -5 7.03688 6.89554   1
  -2   0  -5 -0.4687 0.45570   6
  -2   0  -5 -1.9065 5.25500   1
  -3   0  -5 104.285 4.22517   6
   4   0   5 1.97579 2.39091   5
  -4   0  -5 1.76642 0.93765   6
   4   0   5 -0.9988 3.53984  16
  -5   0  -5 615.345 22.3706  12
   5   0   5 600.671 20.8050   5
   5   0   5 645.651 22.7128  16
   5   0   5 620.046 22.1170   7
   5   0   5 631.417 22.6286   4
   6   0   5 0.60125 1.53085   9
   6   0   5 -0.1632 1.76465  16
   6   0   5 0.17073 1.76063   4
   7   0   5 127.160 4.98875   9
   7   0   5 112.600 5.26901  16
   7   0   5 117.608 4.86871   4
   7  -1  -5 21.5081 2.10411   4
   7  -1  -5 17.1705 2.31324   2
   7  -1  -5 21.5422 2.26197   9
   7  -1  -5 19.7211 1.97752  14
   7   1  -5 20.5280 3.04261  16
   7   1  -5 22.4362 1.81352   4
   7   1  -5 21.7333 2.03122   2
   7   1  -5 23.5139 2.42721  14
   7   1  -5 23.3512 1.95106   9
   6  -1  -5 115.092 6.20695  11
   6  -1  -5 111.611 6.47276  16
   6  -1  -5 127.852 6.42695   4
   6   1  -5 102.102 6.40033  16
   6   1  -5 110.834 6.73697  11
   5  -1  -5 351.777 13.3647   4
  -5  -1   5 346.390 11.9982   6
   5  -1  -5 346.306 13.8826   9
   5  -1  -5 368.721 15.7130  10
   5  -1  -5 345.461 14.2295  14
   5  -1  -5 351.969 13.8489  11
   5  -1  -5 351.335 13.1340   2
   5  -1  -5 341.230 13.8767  16
   5  -1  -5 346.866 13.9935  15
   5   1  -5 359.557 14.4622  14
   5   1  -5 346.586 13.8325   9
   5   1  -5 342.090 13.9873  16
   5   1  -5 337.874 14.0659  11
   5   1  -5 352.134 13.2653   2
   5   1  -5 349.765 13.4102   4
   4  -1  -5 116.544 6.08846  10
   4  -1  -5 116.243 5.51922  13
  -4  -1   5 112.288 4.51569   6
   4   1  -5 115.301 6.17842  10
  -4   1   5 113.991 4.27974   6
   3  -1  -5 547.071 19.6949  10
  -3  -1   5 546.608 20.6213   1
   3  -1  -5 554.424 19.2509  13
   3   1  -5 567.125 19.7945  10
   3   1  -5 561.543 21.9674   1
   2  -1  -5 88.0639 3.77295  13
   2  -1  -5 87.4060 4.01415  10
   2  -1  -5 88.1576 6.67418   1
   2   1  -5 96.0648 8.05707   1
   2   1  -5 88.1322 3.76126  13
  -2   1   5 74.2018 3.22267   6
   2   1  -5 84.1930 4.02684  10
   1  -1  -5 786.659 25.7692  13
  -1  -1   5 800.459 27.3229   1
   1  -1  -5 806.833 26.8610   1
   1   1  -5 794.556 25.7838  13
   1   1  -5 779.032 27.0273   1
   1   1  -5 763.742 25.5624   6
   0  -1  -5 987.124 32.2333   6
   0  -1  -5 993.838 33.5715   1
   0  -1  -5 1010.07 33.5524   1
   0  -1   5 996.732 33.5963   1
   0  -1  -5 1022.19 32.2131  13
   0   1  -5 989.990 32.9670   6
   0   1  -5 992.807 33.6975   1
  -1  -1  -5 271.165 12.3667   1
  -1  -1  -5 270.085 11.6530   1
  -1  -1  -5 276.474 9.15477   6
  -1   1  -5 265.799 9.16230   6
  -1   1  -5 268.793 11.6322   1
  -1   1  -5 258.454 11.4387   1
  -2  -1  -5 1.72700 14.0016   1
  -2  -1  -5 6.68677 5.57630   1
  -2  -1  -5 8.64990 0.96427   6
  -2   1  -5 4.82878 5.29077   1
  -2   1  -5 7.89660 1.04445   6
  -2   1  -5 3.30074 6.81266   1
  -3  -1  -5 211.344 7.59616   6
  -3   1  -5 208.580 7.54244   6
   4  -1   5 1.12887 2.98254  16
   4  -1   5 -0.9102 2.28296   5
  -4  -1  -5 0.47658 1.16582   6
   4  -1   5 1.99125 2.85861   7
   4   1   5 0.07347 3.00470  16
  -4   1  -5 1.66284 0.90041   6
   4   1   5 2.37869 2.94667   4
   5  -1   5 72.3013 5.33725   4
   5  -1   5 64.8692 5.00134   7
  -5  -1  -5 69.0715 6.73090  12
   5  -1   5 71.1093 5.44033  16
   5   1   5 72.1347 5.27646   4
   5   1   5 63.4650 3.93927   5
   5   1   5 71.9438 5.19174  16
   6  -1   5 187.450 8.46476  16
   6  -1   5 198.679 8.38092   4
   6  -1   5 199.549 8.63509   9
   6   1   5 197.774 8.78449   9
   6   1   5 193.235 8.38134  16
   6   1   5 191.425 8.07798   4
   7  -1   5 2.83865 1.24178  16
   7  -1   5 0.10450 0.85139   4
   7   1   5 1.69003 1.11522  16
   7   1   5 3.39123 1.19854   9
   7   1   5 2.72040 1.06051   4
   7  -2  -5 15.2814 1.87566   2
   7  -2  -5 14.0329 1.62298   9
   7  -2  -5 14.0297 1.45343   4
   7  -2  -5 13.0604 1.69090  14
   7   2  -5 12.3611 1.51092   2
   7   2  -5 14.6022 1.51827   4
   7   2  -5 15.6980 1.80371  14
   7   2  -5 17.2866 2.12851   9
   6  -2  -5 30.3260 4.06266  14
   6  -2  -5 41.8823 3.67443   4
   6  -2  -5 45.6921 4.87463  11
   6  -2  -5 38.4757 3.40015   2
   6  -2  -5 43.0202 4.41685  16
   6   2  -5 53.0252 3.97407   4
   6   2  -5 45.3525 4.40348  11
   6   2  -5 41.7093 3.90152  16
   6   2  -5 41.3476 3.37697   2
   5  -2  -5 885.117 29.1570   4
   5  -2  -5 864.210 29.5306  11
   5  -2  -5 867.195 30.7012  14
   5  -2  -5 874.375 29.4341  15
   5  -2  -5 717.306 28.9530   2
   5  -2  -5 837.903 29.9411   9
   5  -2  -5 841.707 29.3254  16
   5   2  -5 700.256 30.6013  10
   5   2  -5 851.049 29.0273  16
   5   2  -5 883.796 29.4314  11
   5   2  -5 891.220 28.8808   4
   4  -2  -5 22.5809 3.51376  10
  -4  -2   5 26.6442 2.08277   6
   4  -2  -5 22.4799 4.55619  14
   4  -2  -5 24.8077 3.61038   2
   4  -2  -5 23.5710 2.76862  13
   4  -2  -5 31.5539 4.47778   9
   4   2  -5 25.9382 3.68244   2
   4   2  -5 29.1725 4.39908  14
  -4   2   5 27.7679 1.61491   6
   4   2  -5 19.1907 3.19826  10
   4   2  -5 29.1213 3.87385   4
   3  -2  -5 37.3515 2.45940  13
   3  -2  -5 39.8121 2.80284  10
  -3  -2   5 41.9114 2.18219   6
   3   2  -5 30.0672 3.00884  10
   3   2  -5 41.3218 8.61423   1
   3   2  -5 34.1072 3.55457   3
   2  -2  -5 341.415 12.0153  13
  -2  -2   5 334.555 13.5635   1
   2  -2  -5 345.176 12.2266  10
   2  -2  -5 341.596 13.0760   1
   2  -2  -5 347.011 13.2322   1
   2   2  -5 340.923 15.2435   1
   2   2  -5 352.178 12.4054  10
  -2   2   5 323.894 11.0514   6
   1  -2  -5 132.494 5.00052  10
   1  -2  -5 133.741 6.81304   1
   1  -2  -5 131.947 7.52707   1
   1   2  -5 128.131 4.88316   6
   1   2  -5 132.672 7.76912   1
   0  -2  -5 381.927 12.4970   6
   0  -2  -5 377.447 14.8142   1
   0  -2  -5 374.426 14.3023   1
   0  -2  -5 384.411 12.4950  13
   0  -2   5 389.658 15.1785   1
   0   2  -5 372.366 12.5727   6
   0   2  -5 362.991 14.5685   1
  -1  -2  -5 715.481 23.6063  13
  -1  -2  -5 739.754 23.9939   6
  -1  -2  -5 741.600 26.0969   1
  -1   2  -5 726.556 25.9276   1
  -1   2  -5 749.226 24.0447   6
  -2  -2  -5 300.580 17.3111   1
  -2  -2  -5 289.841 14.5639   1
  -2  -2  -5 293.272 10.0751   6
  -2   2  -5 286.367 10.0456   6
  -2   2  -5 307.067 15.2095   1
  -3  -2  -5 340.573 11.8130   6
  -3   2  -5 342.887 11.7525   6
  -4  -2  -5 119.577 4.83189   6
  -4  -2  -5 105.909 7.70170  12
   4  -2   5 109.814 6.31150   4
   4   2   5 108.556 6.66902   4
   4   2   5 106.074 5.71113   5
  -4   2  -5 108.631 4.68841   6
   5  -2   5 61.0036 5.14280  16
   5  -2   5 59.4396 4.77440   7
   5  -2   5 70.9053 6.58636   9
  -5  -2  -5 57.2168 5.37144  12
   5  -2   5 74.5212 5.27893   4
   5   2   5 63.5010 3.82022   5
   5   2   5 66.1156 4.97714   4
   5   2   5 54.3277 5.35378  14
   5   2   5 62.2362 4.85476  16
   6  -2   5 0.01990 2.31367   9
   6  -2   5 3.74707 1.89709  16
  -6  -2  -5 1.03350 2.44954  12
   6  -2   5 2.48247 1.75163   4
   6   2   5 2.30656 1.33937  16
   6   2   5 3.13776 2.05033   9
   6   2   5 0.99557 1.78101   4
   7  -2   5 75.8636 3.45804  16
   7  -2   5 63.0648 3.19093   4
   7   2   5 73.5448 3.30037  16
   7   2   5 74.9590 3.60126   9
   7  -3  -5 143.377 5.78611  14
   7  -3  -5 139.725 5.66366   9
   7  -3  -5 137.306 5.42129   4
   7   3  -5 140.141 5.58770   4
   7   3  -5 135.405 5.62357   9
   7   3  -5 141.642 6.08473  14
   7   3  -5 136.536 5.42460   2
   6  -3  -5 228.167 9.82425  15
   6  -3  -5 228.863 9.73425  11
   6  -3  -5 236.437 9.67358   9
   6  -3  -5 236.788 9.99012  14
   6  -3  -5 230.039 9.25885   4
   6  -3  -5 240.821 9.22727   2
   6   3  -5 243.496 10.3937  14
   6   3  -5 227.904 9.29273   2
   6   3  -5 241.343 9.40677   4
   6   3  -5 225.606 9.57978  11
   6   3  -5 230.292 9.71065   9
   6   3  -5 232.131 9.35116  16
   5  -3  -5 11.4100 3.53226  10
  -5  -3   5 8.21142 1.84332   6
   5  -3  -5 6.96699 2.93175  13
   5   3  -5 8.62577 2.86690  14
   5   3  -5 5.87152 2.32864   2
   5   3  -5 7.78023 3.29743  10
   4  -3  -5 280.340 10.8868   2
   4  -3  -5 280.071 11.9749  11
   4  -3  -5 281.349 11.2937  10
   4  -3  -5 283.783 11.9931  14
   4  -3  -5 307.844 11.7978  13
   4  -3  -5 273.217 11.5725   9
   4  -3  -5 262.297 12.5499  15
   4   3  -5 268.294 11.7413   9
   4   3  -5 281.475 11.9789  14
   4   3  -5 280.772 11.0561   4
  -3  -3   5 6.37715 0.94023   6
   3  -3  -5 4.89637 1.21403  13
   3  -3  -5 5.28327 1.37721  10
   3   3  -5 7.12315 1.54741  10
   3   3  -5 8.24212 1.91279   3
   2  -3  -5 306.936 10.9212  13
  -2  -3   5 307.549 14.0269   1
   2  -3  -5 308.412 12.5668   1
  -2  -3   5 322.285 10.8534   6
   2  -3  -5 302.642 11.0224  10
   2   3  -5 318.998 11.3474  10
  -1  -3   5 197.937 9.92836   1
   1  -3  -5 188.887 6.96586  13
   1  -3  -5 195.287 9.46214   1
   1  -3  -5 198.847 9.16683   1
   1  -3  -5 194.630 6.99776  10
   1   3  -5 196.849 6.91247   6
   1   3  -5 192.629 10.1756   1
   0  -3   5 333.811 13.5953   1
   0  -3  -5 340.350 13.6142   1
   0  -3  -5 333.759 11.1723  13
   0  -3  -5 335.983 13.2790   1
   0   3  -5 336.977 11.2632   6
   0   3  -5 323.386 13.9572   1
  -1  -3  -5 1535.32 51.9076   1
   1  -3   5 1598.75 53.3205   1
  -1  -3  -5 1574.11 49.7878   6
  -1  -3  -5 1533.26 49.5065  13
  -1   3  -5 1507.66 51.6936   1
  -1   3  -5 1560.52 49.9272   6
  -2  -3  -5 151.103 5.49638   6
  -2  -3  -5 138.647 12.0762   1
  -2  -3  -5 176.143 16.4269   1
  -2   3  -5 139.789 13.0758   1
  -2   3  -5 145.798 5.44726   6
  -3  -3  -5 179.556 6.40469   6
  -3   3  -5 172.806 6.25675   6
  -3   3  -5 154.329 7.84996   8
   4  -3   5 103.917 6.22732   4
   4  -3   5 106.382 6.07176   7
   4  -3   5 102.251 6.56768  16
  -4  -3  -5 110.777 4.78380   6
  -4   3  -5 110.168 4.67923   6
   4   3   5 110.255 5.82660   5
   5  -3   5 57.7862 4.88611   4
   5  -3   5 62.1989 4.69209   7
   5  -3   5 66.1337 5.06878  16
  -5  -3  -5 60.8247 6.22278  12
   5  -3   5 61.1918 5.78313   9
   5   3   5 57.2192 5.41012   4
   5   3   5 54.7498 4.76404  16
   5   3   5 60.3951 3.96996   5
  -6  -3  -5 19.4413 3.66254  12
   6  -3   5 22.5365 3.20140  16
   6  -3   5 18.5997 2.26689   4
   6   3   5 17.5563 2.75079   4
   6   3   5 16.9156 3.47622  14
   6   3   5 19.0062 3.29050   9
   6   3   5 16.1127 2.30069  16
   7  -3   5 75.5251 3.68052   4
   7  -3   5 93.8491 3.83686  16
   7   3   5 93.7900 4.00607   9
   7   3   5 92.3682 3.82970  16
   7  -4  -5 67.2932 3.31816  14
   7  -4  -5 69.3305 2.97513   2
   7   4  -5 70.5938 3.42413   9
   7   4  -5 58.7278 3.46621  14
   7   4  -5 69.6024 3.23652   4
   6  -4  -5 150.721 7.25207  14
   6  -4  -5 145.201 6.97245  15
   6  -4  -5 151.456 6.84983  11
   6  -4  -5 153.385 6.67084   4
   6  -4  -5 154.846 6.55809   2
   6  -4  -5 148.813 6.75344   9
   6   4  -5 143.623 7.46329  11
   6   4  -5 152.845 7.64689  14
   6   4  -5 152.477 6.49097   4
   6   4  -5 149.127 6.85067   9
   6   4  -5 158.293 6.67675   2
   6   4  -5 153.272 6.67883  16
   5  -4  -5 160.901 7.73061   4
   5  -4  -5 170.177 8.20715   7
   5  -4  -5 163.638 8.27013  11
   5  -4  -5 165.923 7.26733   2
   5  -4  -5 162.846 8.85624  15
   5  -4  -5 162.553 7.71156   9
   5  -4  -5 163.798 8.04699  14
   5   4  -5 170.518 7.47915   4
   5   4  -5 162.756 7.53198   2
   5   4  -5 165.797 8.03212   9
   5   4  -5 152.527 7.99763  16
   5   4  -5 163.400 8.55311  14
   5   4  -5 152.871 8.16455  11
  -4  -4   5 53.0043 3.04980   6
   4  -4  -5 57.4589 3.88395  13
   4  -4  -5 46.2592 4.97199   7
   4  -4  -5 53.1004 4.27724  10
   4   4  -5 67.2084 4.76675   4
   4   4  -5 52.3248 4.59359  10
   4   4  -5 44.0170 5.79811  16
   4   4  -5 52.3282 5.36858   9
   3  -4  -5 1271.57 42.0555  10
   3  -4  -5 1280.83 41.9617  13
  -3  -4   5 1292.08 42.2568   6
   3   4  -5 1279.86 42.3920  10
   3   4  -5 1220.99 41.9447   3
   2  -4  -5 714.829 23.9086  13
   2  -4  -5 705.406 24.7356   1
   2  -4  -5 699.754 23.9038  10
  -2  -4   5 747.123 27.6698   1
  -2  -4   5 720.456 24.2265   6
   2   4  -5 735.406 24.3485  10
   2   4  -5 711.305 28.4969   1
  -1  -4   5 57.1682 7.98632   1
  -1  -4   5 53.3464 2.60602   6
   1  -4  -5 54.8610 2.56619  10
   1  -4  -5 48.5767 7.36289   1
   1  -4  -5 56.0177 8.18959   1
   1  -4  -5 55.6574 2.56469  13
   1   4  -5 46.3342 7.32875   1
   1   4  -5 53.3592 2.59027   6
   0  -4   5 12.9586 4.81262   1
   0  -4  -5 16.7003 1.25977  13
   0  -4  -5 4.74997 5.79717   1
   0  -4   5 14.6883 1.34865   6
   0   4  -5 15.6083 1.57359   6
   0   4  -5 14.6637 5.18788   1
   1  -4   5 1038.16 37.1873   1
  -1  -4  -5 1032.79 33.6912   6
   1  -4   5 1019.32 33.4681   6
  -1  -4  -5 1010.28 36.5944   1
  -1  -4  -5 1041.76 33.0696  13
  -1   4  -5 1020.21 36.2354   1
   1   4   5 1015.08 35.8237   1
  -1   4  -5 1039.75 33.4075   6
  -2  -4  -5 1042.68 38.5950   1
  -2  -4  -5 1025.22 32.9549   6
  -2   4  -5 998.092 32.9722   6
  -2   4  -5 969.725 36.1899   1
  -3  -4  -5 568.608 19.0128   6
  -3   4  -5 558.311 18.9104   6
   4  -4   5 89.3019 5.29777   7
   4  -4   5 91.5752 5.91400  16
   4  -4   5 87.3131 5.63550   4
  -4  -4  -5 83.7046 6.01177  12
   4  -4   5 75.4575 4.41929   5
  -4  -4  -5 85.5662 4.34441   6
   4   4   5 78.9926 7.39668   4
   4   4   5 82.9338 5.77421  16
  -4   4  -5 85.4042 3.94710   6
   4   4   5 87.9655 5.28570   5
   5  -4   5 299.786 12.0430   4
  -5  -4  -5 289.680 12.0013  12
   5  -4   5 281.846 12.0087  16
   5  -4   5 286.599 11.5900   7
   5   4   5 289.945 11.0049   5
   5   4   5 290.174 11.5392   4
   5   4   5 285.496 11.6720  16
   6  -4   5 161.913 7.03062  16
   6  -4   5 158.637 6.87524   4
   6   4   5 158.571 7.46527   9
   6   4   5 154.711 7.15817  14
   6   4   5 151.005 6.56552   4
   6   4   5 167.310 6.91873  16
   7  -4   5 170.435 6.34098  16
   7  -4   5 172.479 6.33106   4
   7   4   5 170.481 6.42570   9
   7  -5  -5 3.05978 1.01701   9
   7   5  -5 1.80530 0.94516   4
   7   5  -5 3.16740 0.92070  14
   7   5  -5 2.19202 0.96347   2
   7   5  -5 2.62031 1.09705   9
   6  -5  -5 99.2796 5.46502  11
   6  -5  -5 101.182 4.88060   2
   6  -5  -5 101.264 5.14994  14
   6  -5  -5 99.2385 5.82589   7
   6  -5  -5 104.849 5.43684  15
   6  -5  -5 100.415 5.28207   9
   6   5  -5 103.996 5.40609   9
   6   5  -5 101.350 5.27341  16
   6   5  -5 106.531 4.91370   2
   6   5  -5 105.993 5.63081  14
   6   5  -5 105.168 5.08246   4
   5  -5  -5 191.650 8.64959  11
   5  -5  -5 178.209 8.60885  14
   5  -5  -5 182.806 9.09409  15
   5  -5  -5 188.243 8.31512   7
   5  -5  -5 179.701 7.84013   2
   5  -5  -5 173.339 8.65406   4
   5  -5  -5 180.239 8.31719   9
   5   5  -5 173.424 8.09496  16
   5   5  -5 181.565 8.02801   4
   5   5  -5 168.160 9.05107  11
   5   5  -5 181.677 8.45127   9
   5   5  -5 187.944 8.06287   2
   5   5  -5 181.227 9.16730  14
   4  -5  -5 207.755 8.63506  13
   4  -5  -5 193.605 9.30800  15
   4  -5  -5 200.453 8.94978   9
   4  -5  -5 203.006 8.98379  14
   4  -5  -5 206.364 8.45758   2
   4  -5  -5 166.826 9.24219  10
   4  -5  -5 198.596 9.15073   7
   4  -5  -5 210.641 9.28861  11
  -4  -5   5 208.723 8.12756   6
   4   5  -5 212.494 8.69889   4
   4   5  -5 201.959 8.68906   3
   4   5  -5 195.614 9.34747  10
   4   5  -5 205.269 9.60894  14
   4   5  -5 194.037 9.87585  16
   3  -5  -5 106.439 5.01676  13
  -3  -5   5 111.915 4.75428   6
   3  -5  -5 107.400 5.27752  10
   3   5  -5 103.898 5.52107  10
   3   5  -5 106.768 5.55520   3
   2  -5  -5 1039.44 33.5338  10
   2  -5  -5 1065.63 34.9765   1
  -2  -5   5 1065.89 35.0025   6
   2   5  -5 1003.07 39.9414   1
   2   5  -5 1072.72 34.1263  10
   2   5  -5 921.984 34.7662   3
  -1  -5   5 41.0969 8.37325   1
  -1  -5   5 49.9170 2.52192   6
   1  -5  -5 51.7689 2.44885  10
   1  -5  -5 53.2344 2.58343  13
   1  -5  -5 54.2820 9.04045   1
   1   5  -5 51.3227 2.66744   6
   1   5  -5 42.0141 7.69358   1
   0  -5  -5 3.30578 0.90543   6
   0  -5  -5 4.34417 0.84683  10
   0  -5  -5 4.07818 0.81145  13
   0  -5   5 4.81720 0.95660   6
   0  -5   5 -2.8239 5.71194   1
   0   5  -5 4.81200 0.86130   6
   0   5  -5 3.04577 6.30184   1
   0   5   5 9.38956 6.58111   1
  -1  -5  -5 1655.71 54.2723   6
  -1  -5  -5 1713.72 57.4357   1
  -1  -5  -5 1668.80 54.0383  13
   1  -5   5 1633.47 55.1906   1
   1   5   5 1617.00 55.7061   1
  -1   5  -5 1696.58 54.2249   6
  -1   5  -5 1619.28 56.8860   1
  -2  -5  -5 64.6274 3.19041   6
  -2  -5  -5 61.3871 18.0869   1
  -2  -5  -5 63.1819 2.82974  13
  -2   5  -5 69.2225 2.98465   6
  -3  -5  -5 171.286 6.56669   6
  -3   5  -5 153.305 7.49218   8
  -3   5  -5 166.954 6.30888   6
   4  -5   5 225.269 9.38884   7
   4  -5   5 218.686 10.1124  15
   4  -5   5 207.764 8.28243   5
   4  -5   5 224.468 9.92777  16
  -4  -5  -5 219.647 8.62199   6
  -4  -5  -5 224.413 10.5279  12
   4  -5   5 215.460 9.70626   4
   4   5   5 216.464 9.58443  16
  -4   5  -5 232.247 8.40565   6
   4   5   5 224.815 9.79779   5
   5  -5   5 159.591 7.45520   7
  -5  -5  -5 163.019 7.90388  12
   5  -5   5 154.168 7.96309  16
   5  -5   5 166.171 7.84633   4
   5   5   5 162.808 7.11709   5
   5   5   5 155.670 7.49478  16
   6  -5   5 87.6588 4.68856   4
   6  -5   5 95.3627 5.16174   7
   6  -5   5 81.1107 4.48281  16
   6   5   5 93.1525 4.94628  16
   6   5   5 83.3356 4.88554  14
   6   5   5 77.3362 4.65682   4
   6   5   5 89.8394 5.01161   9
   7   6  -5 3.29302 0.88618   4
   7   6  -5 2.85980 0.78010  14
   7   6  -5 2.74621 1.01358   2
   6  -6  -5 62.6918 3.97967   9
   6  -6  -5 67.4869 3.69691   2
   6  -6  -5 62.8630 3.78032  11
   6  -6  -5 66.6326 4.90349   7
   6  -6  -5 64.6765 4.05691  14
   6  -6  -5 61.9344 4.11200  15
   6   6  -5 64.9514 3.76547   4
   6   6  -5 66.8736 3.84302   2
   6   6  -5 70.7127 4.51090  14
   6   6  -5 72.1293 4.55923   9
   5  -6  -5 46.2670 4.17374  14
   5  -6  -5 44.4891 3.72634   2
   5  -6  -5 37.3590 4.03326   9
   5  -6  -5 46.1800 4.37788   7
   5  -6  -5 46.7063 4.48730  15
   5  -6  -5 42.6308 4.34608  11
   5   6  -5 43.2686 3.94114  16
   5   6  -5 48.2415 3.71861   4
   5   6  -5 42.9169 3.81326   2
   5   6  -5 49.2445 4.64776   9
   5   6  -5 48.0219 4.67054  14
   4  -6  -5 36.8412 3.19225  13
  -4  -6   5 29.9930 3.39003   6
   4  -6  -5 32.2352 4.22555   9
   4  -6  -5 33.2946 4.31692  14
   4  -6  -5 31.5044 4.24396   7
   4  -6  -5 38.9931 4.92421  11
   4  -6  -5 32.7430 4.59460  15
   4  -6  -5 34.5308 3.48927   2
   4   6  -5 32.7637 4.62250  10
   4   6  -5 32.5577 4.36516  14
   4   6  -5 33.2094 3.61459   3
   4   6  -5 36.9643 6.19106   9
   4   6  -5 34.9271 3.71890   4
   4   6  -5 36.7968 4.19124  16
  -3  -6   5 45.3068 2.85199   6
   3  -6  -5 33.2719 3.71430  10
   3  -6  -5 44.4189 3.12643  13
   3   6  -5 45.0321 3.79903   3
   3   6  -5 45.0837 3.68147  10
   2  -6  -5 562.010 19.4985  13
  -2  -6   5 562.028 19.0985   6
   2   6  -5 569.707 19.7435  10
   1  -6  -5 49.3461 2.58101  13
  -1  -6   5 47.6642 2.68850   6
  -1  -6   5 57.5570 11.5654   1
   1   6  -5 34.3594 12.3012   1
   0  -6   5 720.293 22.8570   6
   0  -6   5 636.150 30.1080   1
   0  -6  -5 676.842 22.8226   6
   0  -6  -5 705.387 22.9634  13
   0   6  -5 690.826 27.8182   1
   0   6  -5 697.371 23.0632   6
  -1  -6  -5 1135.68 47.7586   1
  -1  -6  -5 1149.50 37.4411   6
  -1  -6  -5 1143.04 37.3314  13
  -1   6  -5 1158.97 37.6210   6
  -2  -6  -5 247.111 8.58293  13
   2  -6   5 241.359 8.53734  13
  -2  -6  -5 243.909 9.02823   6
  -2   6  -5 243.790 8.80535   6
   3  -6   5 88.0539 5.86631  16
   3  -6   5 80.8210 6.25991  15
  -3  -6  -5 89.5046 4.29166   6
  -3  -6  -5 89.0647 5.88246  12
   3  -6   5 80.9693 5.33620   7
   3  -6   5 89.4671 4.65549   5
   3   6   5 86.6107 5.94774   5
  -4  -6  -5 545.840 20.0864  12
   4  -6   5 519.139 18.2646   5
   4  -6   5 571.637 20.0095   4
   4  -6   5 540.998 19.7621  15
   4  -6   5 562.548 20.1823  16
   4  -6   5 604.110 20.3996   7
   4   6   5 545.728 19.6365  16
   4   6   5 464.204 20.2836   5
  -4   6  -5 546.632 20.0063   8
   5  -6   5 173.068 7.94519   4
   5  -6   5 171.307 7.63923   7
   5  -6   5 168.122 7.77076  16
   5  -6   5 157.593 7.94865  15
   5   6   5 165.174 7.24278   5
   6  -6   5 148.855 8.58966  16
   6  -6   5 187.400 7.07949   7
   6   6   5 171.149 7.31302  14
   6   6   5 179.582 6.91515  16
   6  -7  -5 2.71756 1.52379   9
   6  -7  -5 4.23731 1.96430   7
   6  -7  -5 2.30790 1.55390  14
   6   7  -5 3.45049 1.33288   4
   6   7  -5 2.67319 1.36189   2
   6   7  -5 3.27989 1.23275  14
   5  -7  -5 106.875 6.08300  11
   5  -7  -5 108.791 5.85590   7
   5  -7  -5 93.8774 5.39407   2
   5  -7  -5 104.737 5.87521  14
   5  -7  -5 103.578 5.66578   9
   5  -7  -5 114.876 6.20983  15
   5   7  -5 104.414 6.42951  14
   5   7  -5 109.677 5.48262   4
   4  -7  -5 170.346 8.06244  11
   4  -7  -5 160.927 7.68665   9
   4  -7  -5 159.893 8.24561  15
   4  -7  -5 167.868 8.02663  14
   4  -7  -5 155.242 7.23359   2
   4  -7  -5 148.340 8.15913   7
   4   7  -5 167.132 7.20194   5
   4   7  -5 158.476 8.28597  14
   4   7  -5 172.609 7.43565   4
   4   7  -5 143.448 8.49986  10
   4   7  -5 169.450 7.63591   3
   3  -7  -5 133.566 6.14642  13
  -3  -7   5 134.048 5.92387   6
   3  -7  -5 157.591 7.07008   2
   3  -7  -5 136.156 7.17486  14
   3  -7  -5 118.431 7.51127  11
   3   7  -5 128.531 6.67700  10
   3   7  -5 114.700 6.93221   5
   3   7  -5 128.450 6.22486   4
   2  -7  -5 167.394 6.87511  13
  -2  -7   5 160.057 6.48088   6
   2   7  -5 170.372 7.30032  10
   2   7  -5 165.295 7.51336   3
  -1  -7   5 311.775 26.3020   1
  -1  -7   5 300.861 10.8776   6
   1  -7  -5 313.300 10.9749  13
   1   7  -5 296.774 11.6043   3
   1   7  -5 312.688 28.3204   1
   1   7  -5 309.879 11.2738  10
   1   7  -5 299.146 11.0041   6
   0  -7   5 413.997 14.4078   6
   0  -7  -5 435.180 14.7296  13
   0   7  -5 424.113 14.7828   6
  -1  -7  -5 20.8277 1.65861  13
  -1  -7  -5 16.9209 2.16713   6
  -1   7  -5 17.7146 1.95202   6
  -2  -7  -5 80.0810 3.78091  13
   2  -7   5 78.4713 3.82448  13
  -2  -7  -5 78.3600 4.23678   6
  -2   7  -5 84.0123 3.86885   6
   3  -7   5 177.198 8.36154  16
  -3  -7  -5 183.835 8.36107  12
  -3  -7  -5 170.753 7.17905   6
   3  -7   5 175.493 7.99735   7
   3  -7   5 175.107 7.46592   5
   3  -7   5 179.634 8.19979  15
   3   7   5 161.002 8.20324  16
   3   7   5 178.192 8.74175   5
  -3   7  -5 153.071 9.77271  12
  -3   7  -5 182.329 6.80217   6
   4  -7   5 73.1280 5.24541  15
  -4  -7  -5 65.1685 4.87169  12
   4  -7   5 71.3990 5.11801   4
   4  -7   5 65.7636 4.60699   7
   4  -7   5 70.3641 5.20154  16
   4   7   5 64.7955 4.88697   5
   4   7   5 61.8191 4.72278  16
   5  -7   5 58.9418 4.28419   4
   5  -7   5 54.2387 4.14186   7
  -5  -7  -5 57.9255 4.39494  12
   5  -7   5 58.3999 4.51294  16
   5  -7   5 56.0621 4.38783  15
   5   7   5 55.9151 3.99745  16
   5   7   5 53.9397 3.70792   5
   6  -7   5 19.6024 2.38193   4
   6  -7   5 19.7926 2.16201  16
   6  -7   5 19.3681 2.38678   7
   6   7   5 19.9922 2.16445   9
   6   7   5 16.5661 2.40790  14
   6  -8  -5 23.6269 2.59078  15
   6  -8  -5 25.9567 2.43407   7
   6  -8  -5 24.5158 2.56855  11
   6  -8  -5 25.3430 2.21087   2
   6   8  -5 20.5021 1.91790   2
   6   8  -5 24.8300 2.71409  14
   6   8  -5 23.6321 2.15695   4
   5  -8  -5 74.7696 4.67731   7
   5  -8  -5 78.0916 4.87947  14
   5  -8  -5 68.6157 5.27388  15
   5  -8  -5 76.4292 4.42892   2
   5  -8  -5 83.2388 5.43118  11
   5   8  -5 79.4081 4.39830   4
   5   8  -5 70.9021 5.10011  14
   4  -8  -5 23.3793 3.72342  11
   4  -8  -5 18.4947 3.23570   9
   4  -8  -5 22.8634 4.04640  13
   4  -8  -5 13.3177 2.91543   7
   4  -8  -5 22.7960 4.07532  15
   4  -8  -5 23.0829 3.83717  14
   4  -8  -5 21.3947 2.66772   2
   4   8  -5 21.5946 4.07418  14
   4   8  -5 20.1061 3.03825   5
   4   8  -5 19.8303 3.22690   4
   3  -8  -5 0.86858 2.62205  11
   3  -8  -5 3.67073 2.58783   7
   3  -8  -5 1.67250 2.40108  14
  -3  -8   5 -1.6226 2.17215   6
   3  -8  -5 2.86962 2.83269  15
   3  -8  -5 3.85459 1.88579  13
   3  -8  -5 -1.7526 1.96187   2
   3   8  -5 2.88475 2.53776  10
   3   8  -5 -0.1286 1.93300   4
   3   8  -5 0.47312 2.39191   5
   3   8  -5 4.44983 2.04312   3
   2  -8  -5 144.510 6.34816  13
  -2  -8   5 147.428 6.34082   6
   2   8  -5 149.241 6.82321  10
   2   8  -5 143.401 6.95791   3
   1  -8  -5 67.7773 3.55366  13
  -1  -8   5 68.1152 3.86734   6
   1   8  -5 67.7662 4.11628  10
   1   8  -5 65.5215 4.38314   3
   1   8  -5 77.0901 4.33037   6
   0  -8  -5 2.33419 1.18418  13
   0   8  -5 1.56074 1.21961   6
  -1  -8  -5 45.8017 2.91527  13
   1  -8   5 48.9314 2.83322  13
  -1   8  -5 47.1027 2.80588   6
  -1   8  -5 49.1187 5.20458   3
   2  -8   5 412.181 15.8519   7
   2  -8   5 404.306 15.1216   5
  -2  -8  -5 419.882 14.5991   6
   2  -8   5 419.887 15.4723  15
  -2  -8  -5 406.657 15.6252  12
  -2  -8  -5 412.396 14.4782  13
   2   8   5 403.140 15.4539   3
  -2   8  -5 420.491 14.5403   6
   2   8   5 411.013 16.0068  12
   3  -8   5 136.784 7.12810   7
  -3  -8  -5 134.276 6.33129   6
   3  -8   5 124.919 7.51593  11
  -3  -8  -5 136.563 7.08141  12
   3  -8   5 136.057 7.02490  15
   3  -8   5 141.923 7.17631  16
   3  -8   5 137.464 6.20901   5
   3   8   5 121.113 7.38423  16
  -3   8  -5 129.580 7.56371  12
   3   8   5 137.541 7.48264   5
  -3   8  -5 135.186 5.81841   6
   4  -8   5 84.1014 5.25258   7
   4  -8   5 92.7062 5.62022  15
  -4  -8  -5 90.9672 6.15829  12
   4  -8   5 86.9873 5.68901  16
   4  -8   5 90.2704 5.62795   4
   4   8   5 86.6706 5.58876   5
   4   8   5 84.5448 5.20617  16
  -4   8  -5 85.5029 6.44052   8
   5  -8   5 5.69757 1.79844   7
   5  -8   5 5.57867 2.00676   4
   5  -8   5 2.93800 2.52304  15
   5  -8   5 4.50084 1.53958  16
   5   8   5 2.36019 1.54005   5
   6  -8   5 174.948 6.66161   7
   6  -8   5 179.512 6.77506   4
   6  -8   5 178.478 6.98453  16
   6   8   5 168.079 7.59011  14
   6   8   5 169.529 6.99079   9
   6  -9  -5 2.01323 1.34161   2
   6  -9  -5 3.18928 1.23865  11
   6  -9  -5 1.60027 1.18739   7
   6  -9  -5 -0.2636 1.17697  15
   6   9  -5 2.10321 1.30741  14
   6   9  -5 0.93286 1.12409   2
   5  -9  -5 6.05510 2.06897  15
   5  -9  -5 12.0129 2.20788   7
   5  -9  -5 13.5782 1.94099   2
   5  -9  -5 12.1888 2.23713  11
   5  -9  -5 12.0606 2.27580  14
   5   9  -5 11.4462 2.32518  14
   5   9  -5 13.3671 1.97002   4
   4  -9  -5 439.433 16.1868   7
   4  -9  -5 425.586 15.6623   2
   4  -9  -5 430.569 16.3524  14
   4  -9  -5 418.018 16.3604  11
   4  -9  -5 429.589 16.4374  15
   4   9  -5 442.348 15.9795   3
   4   9  -5 412.282 16.6676  14
   4   9  -5 424.270 15.9237   5
   4   9  -5 441.225 15.7662   4
   3  -9  -5 160.454 7.96758  14
   3  -9  -5 158.975 7.52433  13
   3  -9  -5 162.618 8.07830  15
   3  -9  -5 160.343 7.22717   2
   3  -9  -5 152.705 7.83900  11
  -3  -9   5 151.068 7.13813   6
   3  -9  -5 152.996 7.70237   7
   3   9  -5 160.284 7.20153   4
   3   9  -5 145.393 8.24223  14
   3   9  -5 148.637 8.40663  10
   3   9  -5 160.229 7.89943   5
   3   9  -5 165.710 7.61713   3
   2  -9  -5 73.3028 4.46029  13
  -2  -9   5 76.6446 4.75399   6
   2  -9  -5 86.3602 4.77647   2
   2  -9  -5 83.8510 4.87585   5
   2   9  -5 79.8284 5.11409   3
   2   9  -5 72.3677 6.40613  12
   2   9  -5 81.5297 5.69504  10
  -1  -9   5 49.5331 4.01053   6
   1  -9  -5 47.6229 3.11657  13
   1   9  -5 45.2277 3.89431   6
   1   9  -5 44.2235 3.95532  10
   1   9  -5 46.3211 3.98743   3
   0  -9  -5 225.242 8.45594  13
   0   9  -5 214.257 9.28390   3
   0   9  -5 222.162 8.68749   6
   1  -9   5 662.006 23.3943  15
  -1  -9  -5 680.469 23.0678  13
   1  -9   5 660.892 23.3538   5
   1  -9   5 672.699 22.3158  13
  -1   9  -5 646.322 23.9528   3
  -1   9  -5 673.176 23.3476   6
   1   9   5 637.010 23.7341  12
  -1   9  -5 742.220 25.4931  12
   2  -9   5 185.013 8.21100   5
   2  -9   5 188.512 8.38172   7
   2  -9   5 212.703 9.47542  11
   2  -9   5 185.250 8.67631  15
  -2  -9  -5 182.611 8.09902  12
  -2   9  -5 147.643 8.90156  12
   2   9   5 182.952 9.32106  12
   2   9   5 182.365 8.87442   3
  -2   9  -5 193.437 7.14087   6
   3  -9   5 592.359 21.5663  11
  -3   9  -5 706.235 24.4821  12
  -3   9  -5 623.327 22.6572   6
   3   9   5 610.014 21.7454  12
   4  -9   5 335.341 13.1191  16
   4  -9   5 313.961 12.7097  15
   4  -9   5 322.093 12.5251   7
   4  -9   5 319.335 12.7795   4
  -4   9  -5 328.459 12.9908   8
   4   9   5 324.697 12.9268   5
   5  -9   5 58.2052 4.47221  15
   5  -9   5 67.1926 3.81146   4
   5  -9   5 64.6283 3.65039   7
   5  -9   5 60.8552 3.87217  16
   5   9   5 67.1908 3.82948   5
   6  -9   5 63.2361 3.01674   7
   6  -9   5 57.7911 2.90257   4
   6   9   5 60.9187 3.20153  14
   6   9   5 60.9407 3.10266   9
   6 -10  -5 102.306 4.28570   7
   6 -10  -5 104.656 4.40267  11
   6 -10  -5 103.229 4.21575  15
   6  10  -5 102.019 4.38298  14
   5 -10  -5 0.27130 1.78848  14
   5 -10  -5 2.47076 1.55305  11
   5 -10  -5 2.30678 1.09416   2
   5 -10  -5 1.61825 1.58945   7
   5 -10  -5 0.75331 1.53434  15
   5  10  -5 8.82964 5.40557  11
   4 -10  -5 204.580 8.62604   2
   4 -10  -5 217.854 9.21999  15
   4 -10  -5 210.993 9.32748  11
   4 -10  -5 205.521 9.10737   7
   4  10  -5 212.716 9.05001   3
   4  10  -5 213.749 8.68342   4
   4  10  -5 212.209 9.01100   5
   3 -10  -5 3.64470 3.19667  13
  -3 -10   5 5.40540 3.43563   6
   3 -10  -5 3.94343 2.39059  11
   3 -10  -5 7.72764 2.12552   2
   3 -10  -5 3.68132 2.48935  15
   3 -10  -5 3.27892 2.60305   7
   3 -10  -5 7.76556 2.99667  14
   3  10  -5 8.98174 2.64910   5
  -2 -10   5 275.685 11.1788   6
   2 -10  -5 288.627 11.1580   2
  -2 -10   5 275.952 13.0432   5
   2 -10  -5 293.172 11.9616  14
   2 -10  -5 291.199 12.2379  15
   2 -10  -5 286.606 11.7017   7
   2 -10  -5 291.139 11.1060  13
   2 -10  -5 284.428 10.8452   5
   2 -10  -5 288.152 11.8441  11
  -2  10   5 264.309 11.9234  12
   2  10  -5 280.779 12.2249   5
   2  10  -5 283.146 11.6416   3
   2  10  -5 266.133 11.3698  12
   1 -10  -5 717.326 25.7116  14
   1 -10  -5 709.449 24.7410   2
   1 -10  -5 715.644 24.4227  13
   1 -10  -5 714.804 24.8046   5
   1 -10  -5 679.317 25.2654  15
   1  10  -5 722.826 26.5348   5
   1  10  -5 727.311 25.1965   3
   0 -10  -5 131.948 7.79271   5
   0 -10  -5 97.3865 5.79647  13
   0  10  -5 118.167 5.76045   6
   0  10  -5 127.010 8.05616  12
   0  10  -5 127.839 6.87853   3
   1 -10   5 144.443 8.36424   7
   1 -10   5 137.439 7.02846   5
  -1 -10  -5 135.799 7.72010   5
  -1 -10  -5 137.827 6.07221  13
   1 -10   5 136.459 6.42398  13
   1 -10   5 134.337 7.14531  15
   1  10   5 145.362 6.98859   3
  -1  10  -5 134.257 8.12032  12
   1  10   5 135.602 7.41892  12
  -1  10  -5 137.559 6.10972   6
   2 -10   5 419.486 16.4443  15
   2 -10   5 413.023 15.8332   7
   2 -10   5 440.728 15.7288   5
  -2 -10  -5 418.638 17.2488   5
  -2  10  -5 424.332 15.0950   6
   2  10   5 422.441 16.5638  12
  -2  10  -5 428.175 16.6679  12
   2  10   5 425.064 16.2720   3
   2  10   5 437.371 17.1013   5
   3 -10   5 246.989 10.1473   7
   3 -10   5 245.540 9.24076   5
   3 -10   5 243.435 10.6807  15
   3 -10   5 241.674 10.3983  16
  -3  10  -5 233.963 10.4895  12
   3  10   5 240.005 10.9550   5
   3  10   5 229.945 10.4265  12
   4 -10   5 212.973 9.45337  16
   4 -10   5 217.470 8.98693   7
   4 -10   5 220.779 9.22364   4
   4 -10   5 212.598 9.26004  15
   4  10   5 214.999 9.32040   5
  -4  10  -5 213.242 9.34086   8
  -4  10  -5 217.214 9.37494  12
   5 -10   5 37.9560 3.12156  15
   5 -10   5 32.6670 2.96184   4
   5  10   5 38.2280 3.30843   9
   5 -11  -5 171.174 6.57446   2
   5  11  -5 169.670 7.05212  14
   4 -11  -5 56.3124 4.14319  11
   4 -11  -5 61.0366 4.09924   7
   4 -11  -5 55.7848 4.65907  14
   4 -11  -5 48.4577 3.56127  15
   4 -11  -5 52.7445 3.60621   2
   4  11  -5 54.1842 4.60509  14
   3 -11  -5 648.397 23.3535  11
   3 -11  -5 662.568 22.7402   2
   3 -11  -5 651.529 23.3452  14
   3 -11  -5 649.308 23.4425   7
   3 -11  -5 648.444 23.5404  15
   3  11  -5 658.446 23.4334   3
   3  11  -5 663.713 23.5157   5
   2  11  -5 145.456 7.24595   3
   1 -11  -5 338.826 13.6227  11
   1 -11  -5 358.263 14.1016  14
  -1 -11   5 359.314 14.5118   5
   1 -11  -5 340.219 13.2852  13
   1 -11  -5 356.901 13.0997   2
   1 -11  -5 344.429 13.5760   7
   1 -11  -5 342.961 13.3981   5
   1 -11  -5 344.413 14.1432  15
  -1  11   5 343.658 13.9486  12
   1  11  -5 356.565 13.8190  12
   1  11  -5 370.743 13.8498   3
   1  11  -5 329.293 14.6323   5
   0 -11  -5 15.7830 2.40169  13
   0 -11  -5 12.5340 4.90815   7
   0 -11  -5 19.4464 3.14458   5
   0 -11  -5 16.1622 2.61819   2
   0 -11  -5 8.53221 4.40078  11
   0 -11   5 11.2674 3.15066   5
   0  11  -5 12.8249 2.78221   6
   0  11  -5 21.4856 4.06177  12
   0  11  -5 17.2308 2.76640   3
   0  11   5 15.5597 3.79668  12
  -1 -11  -5 65.1143 5.02704  13
   1 -11   5 65.0045 4.68899  13
  -1 -11  -5 71.8123 5.60215   5
   1 -11   5 68.1371 5.03301   5
   1 -11   5 73.1995 5.87331  15
  -1  11  -5 56.7086 4.36027   6
   1  11   5 66.3912 5.35455  12
  -1  11  -5 52.5237 5.06162   3
   1  11   5 70.6894 5.01767   3
  -1  11  -5 67.2365 5.36534  12
  -2 -11  -5 48.9029 6.27827   5
   2 -11   5 63.7867 4.77997   7
   2 -11   5 67.2612 4.35380   5
   2 -11   5 67.1605 5.14851  15
   2  11   5 61.0248 5.37003   5
   2  11   5 70.8255 5.72468  12
  -2  11  -5 65.8730 5.27916  12
   3 -11   5 111.928 5.86347   7
   3 -11   5 111.891 6.10241  16
   3 -11   5 106.033 4.80127   5
   3 -11   5 111.429 6.10962  15
   3  11   5 115.788 6.74694   5
  -3  11  -5 107.617 6.61444  12
   3  11   5 86.6481 6.89982   3
   4 -11   5 13.1502 2.37314   4
   4 -11   5 12.6325 2.31248  16
   4 -11   5 12.1523 2.15405  15
   4 -11   5 13.7406 2.11107   7
  -4  11  -5 12.1482 2.51108   8
   4  11   5 12.6790 2.29014   5
   5 -11   5 156.272 6.40938  16
   5 -11   5 146.911 6.10809   7
   5  11   5 149.696 6.29447   9
   5  11   5 156.616 6.04456   5
   5 -12  -5 47.3425 2.77065   7
   5 -12  -5 47.5370 2.89517  15
   5 -12  -5 47.6761 2.93797  11
   5  12  -5 48.9540 2.78632   2
   4 -12  -5 15.6722 2.06529   7
   4 -12  -5 14.6186 2.62258  15
   4 -12  -5 13.7769 2.58098  11
   4 -12  -5 10.1989 1.70309   2
   4  12  -5 12.5040 2.18309   3
   3 -12  -5 391.029 15.2828  14
   3 -12  -5 445.041 16.2707  11
  -3  12   5 331.693 14.2222  12
   3  12  -5 395.669 15.4697   3
   2 -12  -5 253.320 10.6400  11
   2 -12  -5 252.833 10.4278  15
   2 -12  -5 252.027 9.55749   5
   2 -12  -5 250.262 10.6322   7
  -2 -12   5 239.371 10.8713   5
   2 -12  -5 252.374 9.97487   2
   2 -12  -5 256.439 10.7511  14
   2  12  -5 249.298 10.5278   3
   2  12  -5 250.568 10.5586  12
  -2  12   5 234.844 10.3670  12
   2  12  -5 254.188 11.1403   5
   1 -12  -5 25.0239 4.17734   7
   1 -12  -5 28.3520 3.22283   2
   1 -12  -5 19.2938 3.09533  11
  -1 -12   5 28.1492 4.93694   5
   1 -12  -5 25.1433 3.02858   5
   1 -12  -5 18.9980 4.15009  15
   1  12  -5 25.5824 4.32245   5
   1  12  -5 21.6031 4.03670  12
  -1  12   5 24.1134 4.22959  12
   0 -12   5 220.513 9.48209  13
   0 -12   5 231.829 10.1291   5
   0 -12  -5 228.613 9.21037   2
   0 -12  -5 233.297 9.87116   5
   0 -12  -5 218.701 9.39304  13
   0  12  -5 200.539 10.1488   6
   0  12   5 219.425 10.0831  12
   1 -12   5 42.2961 4.11379   5
  -1 -12  -5 46.6278 4.93371   5
   1 -12   5 43.8437 4.55046  15
  -1  12  -5 36.3800 4.51942  12
  -1  12  -5 37.6072 5.26509   3
   1  12   5 41.4515 4.67843  12
   1  12   5 40.6861 4.21316   3
   2 -12   5 32.2704 4.68186   7
   2 -12   5 25.8296 2.93710   5
  -2 -12  -5 21.8584 3.20341   5
   2 -12   5 23.2255 3.72505  15
  -2  12  -5 24.3164 4.19207  12
   2  12   5 22.0528 3.97377   5
   2  12   5 25.4393 4.04340   3
   2  12   5 19.9764 3.13431  12
   3 -12   5 100.716 4.21658   5
   3 -12   5 110.481 5.75070  16
   3 -12   5 90.3985 5.44052   4
   3 -12   5 104.379 5.62075  15
   3 -12   5 93.9585 5.31577   7
  -3 -12  -5 94.4407 7.38142   5
   3  12   5 103.605 6.19207   5
  -3  12  -5 108.171 5.89640  12
   3  12   5 96.2852 5.96995   3
   4 -12   5 88.0851 4.63579  15
   4 -12   5 79.7936 4.36815   4
   4 -12   5 83.6897 4.70222  16
   4  12   5 79.9353 4.68609   5
  -4  12  -5 88.6531 5.14752  12
  -4  12  -5 66.8938 4.56803   8
   5 -12   5 47.9621 3.01597   7
   5 -13  -5 72.3637 3.11354   7
   5 -13  -5 69.6425 3.19684  11
   5 -13  -5 71.6022 3.22435  15
   5  13  -5 72.8260 3.14165   2
   4 -13  -5 1.64869 1.22781   2
   4 -13  -5 1.84918 1.53793   7
   4 -13  -5 0.87571 1.38191  15
   3 -13  -5 125.517 5.93992  15
   3 -13  -5 125.486 6.14081   7
   3 -13  -5 137.403 5.91096   2
   3 -13  -5 133.806 6.15740  11
   3  13  -5 131.930 6.44200   3
  -3  13   5 134.605 6.57939   3
  -2 -13   5 386.984 15.8374   5
   2 -13  -5 409.710 14.7529   2
  -2  13   5 402.159 14.8704   3
  -2  13   5 398.200 16.2886  12
   2  13  -5 411.660 15.4387   3
   2  13  -5 401.584 15.1507  12
   1 -13  -5 408.155 15.6197   7
   1 -13  -5 431.328 15.6448   5
  -1 -13   5 431.567 16.6860   5
   1 -13  -5 421.948 16.0912  11
  -1  13   5 436.609 16.4274   3
   1  13  -5 438.684 16.1553  12
  -1  13   5 426.389 16.5512  12
   1  13  -5 437.098 16.2634   3
   0 -13   5 160.614 7.93699   5
   0 -13  -5 159.619 7.58911   5
   0 -13  -5 156.121 7.75382  11
   0  13   5 161.719 7.86228   3
   0  13  -5 157.562 8.24303  12
   0  13   5 160.636 8.24138  12
   0  13  -5 153.607 7.58821   3
   1 -13   5 114.548 5.81743   5
  -1 -13  -5 117.712 6.77258   5
   1 -13   5 115.908 6.51274  15
   1  13   5 116.322 6.65825  12
  -1  13  -5 119.366 6.79399  12
   1  13   5 123.568 6.58075   3
  -1  13  -5 119.917 7.33696   3
   2 -13   5 35.3568 4.03385   7
  -2 -13  -5 50.0814 4.84529   5
   2 -13   5 40.8616 3.05372   5
   2 -13   5 40.2937 3.82335  15
  -2  13  -5 43.0384 4.44694  12
   2  13   5 41.6705 5.34761   5
   2  13   5 43.2891 4.57138  12
   3 -13   5 36.7744 3.40536   7
   3 -13   5 40.2389 4.05745   4
   3 -13   5 41.3438 3.41873  15
   3 -13   5 40.6949 3.46842  16
  -3  13  -5 41.5805 3.81778  12
  -3  13  -5 33.6295 3.64097   8
   3  13   5 38.4808 3.40180   5
   4 -13   5 155.869 6.31176  16
   4 -13   5 151.692 6.31573  15
   4 -13   5 149.223 6.06900   7
   4  13   5 144.763 6.23876   5
  -4  13  -5 140.055 6.29857  12
   4 -14  -5 7.00110 1.35414  11
   4 -14  -5 5.12643 1.26800  15
   4 -14  -5 6.56389 1.31674   7
   4 -14  -5 6.11775 0.91323   2
   3 -14  -5 21.6046 2.38945   2
   3 -14  -5 19.3925 2.63219  15
   3 -14  -5 21.5786 2.23771  11
  -3 -14   5 24.7795 3.84705   5
  -3  14   5 22.0217 5.26746  12
   3  14  -5 24.4946 2.88690   3
   2 -14  -5 30.9949 3.47071  15
  -2 -14   5 25.5150 3.54082   5
   2 -14  -5 28.2104 3.31935  11
   2 -14  -5 28.3321 3.94718   7
   2 -14  -5 28.7811 2.85417   2
  -2  14   5 30.9356 3.78126  12
   2  14  -5 22.1450 4.09404  12
   2  14  -5 25.1825 2.61952   3
  -2  14   5 25.3129 3.44648   3
   1 -14  -5 78.0431 4.94669  11
  -1 -14   5 72.2983 5.35462   5
   1 -14  -5 77.9090 5.77654   7
   1 -14  -5 74.6432 4.28901   5
   1  14  -5 79.5582 5.29316   8
  -1  14   5 84.9737 5.13831   3
   1  14  -5 83.2694 4.87539  12
   1  14  -5 63.5627 5.37316   3
  -1  14   5 82.3661 5.48666  12
   0 -14  -5 9.29717 2.13300   5
   0 -14   5 9.42397 2.26400   5
   0  14   5 7.33355 2.42268  12
   0  14  -5 8.04954 2.53361  12
   0  14   5 8.18366 2.21395   3
   1 -14   5 2.15661 1.62142   5
  -1 -14  -5 2.15817 1.50728   5
  -1  14  -5 2.84945 2.56908   3
   1  14   5 0.87807 1.97367  12
  -1  14  -5 3.18795 1.99137  12
  -2 -14  -5 91.1462 5.63069   5
   2 -14   5 93.4602 4.24474   5
   2 -14   5 94.5876 4.81344  16
   2 -14   5 92.8426 5.11565  15
  -2  14  -5 94.3130 5.26710  12
   2  14   5 89.9495 5.35448  12
   2  14   5 88.7267 5.28456   3
  -3 -14  -5 25.4583 2.97961   5
   3 -14   5 23.7272 2.63374   7
  -3  14  -5 23.7607 2.91612  12
   3  14   5 26.2123 3.28393   5
   4 -14   5 208.995 7.49891   7
   4  14   5 212.000 7.84614   5
   4 -15  -5 39.6986 2.41681  11
   4  15  -5 41.0749 2.06101   2
   3 -15  -5 19.0859 2.25362  11
  -3 -15   5 16.2260 3.04923   5
   3  15  -5 16.4992 2.36609   3
  -3  15   5 19.1177 3.39492  12
   2 -15  -5 17.0949 2.61781  11
   2 -15  -5 12.0135 2.28847   7
  -2 -15   5 20.1396 2.66871   5
  -2  15   5 17.7419 3.06654  12
   2  15  -5 12.2856 2.05390   3
  -2  15   5 18.4698 2.79562   3
  -1 -15   5 201.388 8.50041   5
   1 -15  -5 211.318 7.84138   5
  -1  15   5 192.349 8.50133  12
   1  15  -5 199.349 8.22794  12
  -1  15   5 192.330 8.37467   3
   1  15  -5 197.445 8.29173   3
   0 -15   5 30.7037 3.14998   5
   0 -15  -5 26.7504 2.82264   5
   0  15   5 25.6771 3.28239  12
   0  15  -5 23.2663 3.42565   8
   0  15   5 29.2908 2.73859   3
   0  15  -5 30.0048 3.35235   3
   1 -15   5 32.2084 2.41127   5
  -1 -15  -5 33.3451 3.31981   5
  -1  15  -5 34.4344 3.21558  12
   1  15   5 31.1908 3.30790  12
   1  15   5 32.3839 3.39208   3
  -2 -15  -5 0.93049 1.31316   5
   2 -15   5 1.50588 1.06241   5
   2  15   5 2.37015 1.82279  12
  -2  15  -5 -0.7963 1.61965   8
   2  15   5 3.70833 1.95432   5
   2  15   5 0.51845 1.89447   3
  -2  15  -5 1.09631 1.59970  12
   3 -15   5 16.4446 1.66328  16
  -3 -15  -5 16.3091 2.81348   5
  -3  15  -5 14.9435 2.44035   8
   3 -16  -5 57.3820 2.83860  11
  -2 -16   5 89.7297 4.37521   5
  -2  16   5 90.7935 4.30230  12
   2  16  -5 89.6764 4.39130   3
  -2  16   5 85.3856 4.46984   3
  -1 -16   5 111.247 5.45152   5
   1 -16  -5 108.704 4.11731   5
  -1  16   5 115.506 5.44610  12
   1  16  -5 116.787 5.23149   3
   1  16  -5 102.944 4.68692  12
  -1  16   5 121.814 5.58976   3
   0 -16   5 59.1127 3.54521   5
   0 -16  -5 60.9581 3.30638   5
   0  16   5 59.2918 3.75646  12
   0  16   5 80.5001 6.67773   3
   0  16  -5 58.9494 4.28751   3
   0  16  -5 58.7501 3.93218   8
   0  16  -5 61.8922 3.62585  12
  -1 -16  -5 37.4290 2.51917   5
   1 -16   5 40.4052 2.46033   5
  -1  16  -5 36.2360 3.21624   8
   1  16   5 39.8172 3.00202  12
   1  16   5 44.2822 3.26315   3
  -1  16  -5 35.1599 2.96731  12
   2 -16   5 134.366 5.47656  16
  -2 -16  -5 144.416 5.92797   5
  -2  16  -5 143.530 5.84973  12
  -2  16  -5 143.750 6.23744   8
  -1 -17   5 4.47878 0.95185   5
  -1  17   5 4.79402 1.49135   3
   0 -17  -5 45.3214 2.45733   5
   0  17  -5 50.9404 2.62977  12
   0  17   5 50.9589 2.85502  12
   0  17   5 45.0734 3.40445   3
  -1 -17  -5 46.4338 2.58216   5
   1 -17   5 42.7317 2.59053  16
   1  17   5 49.9055 2.81372  12
  -1  17  -5 51.5729 2.73635  12
   7   0  -6 0.02086 1.09218   9
   7   0  -6 0.55100 1.01733   2
   7   0  -6 0.69232 1.03805   4
   7   0  -6 0.60663 0.81947  14
   6   0  -6 359.607 13.8800  11
   6   0  -6 362.020 13.4309   4
   6   0  -6 372.411 14.2370  14
   6   0  -6 363.597 13.7794   9
   6   0  -6 366.126 13.2879   2
   5   0  -6 1.20748 2.30501   4
   5   0  -6 0.31575 1.93176   2
  -5   0   6 -1.1588 1.49738   6
   5   0  -6 -1.9642 3.27597  10
   5   0  -6 -0.3555 2.08275  14
   5   0  -6 -4.2583 2.26411   9
   4   0  -6 754.179 27.8831   4
   4   0  -6 887.369 28.8271   9
   4   0  -6 786.258 28.5393  11
   4   0  -6 807.099 28.6323  14
   3   0  -6 0.90192 1.01983  13
   3   0  -6 -1.4883 1.19447  10
   2   0  -6 48.4578 6.86998   1
   2   0  -6 65.0037 3.21114  13
   2   0  -6 65.8958 3.42744  10
   1   0  -6 -2.3075 4.05518   1
   1   0  -6 -1.2245 3.89708   1
   1   0  -6 1.32757 0.96888   6
   1   0  -6 1.52406 0.72970  13
   0   0  -6 4618.65 148.896   1
   0   0  -6 4577.13 148.759   1
  -1   0  -6 0.27179 0.58107   6
  -1   0  -6 4.25847 5.17921   1
  -1   0  -6 -0.8198 5.21161   1
  -2   0  -6 2243.64 75.7678   1
  -2   0  -6 2220.05 71.9970   6
  -3   0  -6 0.54544 0.77911   6
   4   0   6 190.465 9.19058   7
  -4   0  -6 202.832 7.65606   6
   4   0   6 191.999 9.23657  16
  -4   0  -6 195.839 10.1974  12
   4   0   6 189.739 9.00106   4
   4   0   6 198.746 8.27209   5
   5   0   6 -0.8414 2.32699  16
  -5   0  -6 -1.9984 3.60156  12
   5   0   6 0.18983 2.31499   4
   5   0   6 1.07553 1.63710   5
  -6   0  -6 60.9313 5.43549  12
   6   0   6 59.0401 4.09314  16
   6   0   6 63.6541 4.52792   9
   6   0   6 64.3093 4.07190   4
   7  -1  -6 14.9662 1.67364   2
   7  -1  -6 13.5604 1.91460  14
   7  -1  -6 13.6574 1.87085   9
   7   1  -6 13.5048 1.94475  14
   7   1  -6 15.9089 1.75877   2
   7   1  -6 12.8746 1.95103   9
   7   1  -6 15.1828 1.41553   4
   6  -1  -6 38.4695 3.94572  11
   6  -1  -6 38.2526 3.72032  14
   6  -1  -6 34.8340 3.29159   4
   6  -1  -6 36.5314 3.27716   2
   6  -1  -6 39.5059 3.46832   9
   6   1  -6 42.3719 3.94591  11
   6   1  -6 46.4620 3.32648   2
   6   1  -6 38.8847 3.53207   9
   6   1  -6 36.0921 4.37740  16
   6   1  -6 37.8637 3.28978   4
   6   1  -6 35.9066 3.75016  14
   5  -1  -6 613.335 20.9123  11
   5  -1  -6 514.853 19.7524   9
   5  -1  -6 539.709 19.1146   2
  -5  -1   6 490.065 16.6111   6
   5  -1  -6 524.095 20.7467  10
   5  -1  -6 534.184 20.0558  14
   5   1  -6 533.925 19.3955   2
   5   1  -6 519.508 20.9058  10
   5   1  -6 536.869 19.8482   9
   5   1  -6 536.777 19.2747   4
   5   1  -6 535.348 20.2802  14
  -5   1   6 485.374 16.0353   6
   4  -1  -6 232.910 10.8319  15
   4  -1  -6 237.549 10.7118   4
   4  -1  -6 249.670 9.99903  13
   4  -1  -6 295.389 12.4050  14
   4  -1  -6 278.667 11.3950  11
   4   1  -6 256.333 11.8597  11
   4   1  -6 220.532 10.7953   9
   4   1  -6 250.344 10.1496   4
   4   1  -6 246.817 10.7510  10
  -4   1   6 242.712 8.84957   6
   4   1  -6 250.033 11.9790  14
   3  -1  -6 21.7580 2.49015  10
   3  -1  -6 21.4335 2.13803  13
   3   1  -6 23.6066 2.58963  10
  -2  -1   6 743.512 27.0619   1
   2  -1  -6 751.447 25.0312  13
   2  -1  -6 752.118 25.3480  10
   2  -1  -6 740.728 26.9364   1
   2   1  -6 750.771 25.4405  10
  -1  -1   6 395.051 15.6451   1
   1  -1  -6 407.993 13.5484  13
   1  -1  -6 396.349 15.8254   1
   1  -1  -6 403.503 15.5949   1
   1   1  -6 396.289 16.2855   1
   1   1  -6 395.811 13.3723   6
   0  -1  -6 510.356 19.4383   1
   0  -1  -6 510.256 19.1226   1
   0  -1  -6 506.495 17.0582   6
   0  -1  -6 512.267 16.6741  13
   0   1  -6 509.204 19.3202   1
   0   1  -6 506.274 16.7961   6
  -1  -1  -6 1677.59 57.1937   1
  -1  -1  -6 1715.62 55.1115   6
  -1  -1  -6 1703.04 57.2383   1
  -1   1  -6 1724.51 55.1751   6
  -1   1  -6 1736.02 57.3101   1
  -1   1  -6 1682.30 57.1366   1
  -2  -1  -6 338.615 11.6346   6
  -2  -1  -6 324.236 19.1038   1
  -2   1  -6 340.795 11.6317   6
  -2   1  -6 350.266 20.1167   1
  -3  -1  -6 161.049 6.12041   6
  -3   1  -6 140.583 7.67314   8
  -3   1  -6 162.822 6.01618   6
  -4  -1  -6 282.711 10.3560   6
  -4  -1  -6 285.411 12.1547  12
   4  -1   6 280.516 11.3498   7
   4  -1   6 287.974 11.6582   4
   4  -1   6 274.965 10.8192   5
   4  -1   6 278.598 11.8000  16
   4   1   6 276.201 11.7675  16
  -4   1  -6 286.431 10.3034   6
  -4   1  -6 277.539 13.2512  12
   4   1   6 279.399 11.6222   4
   4   1   6 274.665 11.2625   5
  -5  -1  -6 135.616 7.70237  12
   5  -1   6 119.524 4.96617   5
   5  -1   6 130.153 6.80474  16
   5  -1   6 131.438 6.80615   4
   5  -1   6 119.201 6.78288   7
   5   1   6 118.565 5.51032   5
   5   1   6 124.129 6.61721   4
  -5   1  -6 123.137 7.79009  12
   5   1   6 127.581 6.60932  16
   6  -1   6 97.5769 5.03471   4
   6  -1   6 100.343 5.16179  16
  -6  -1  -6 94.6275 5.45724  12
   6   1   6 98.5202 4.72088   4
  -6   1  -6 87.0206 5.66260  12
   6   1   6 91.3616 5.40964   9
   6   1   6 94.9423 4.76550  16
   7  -1   6 41.7117 3.12726   4
   7  -2  -6 27.0406 2.21368  14
   7  -2  -6 24.0452 2.13306   4
   7  -2  -6 25.5258 2.13319   9
   7   2  -6 21.5908 1.92771  14
   7   2  -6 23.0650 1.94993   2
   7   2  -6 26.0416 2.01516   4
   7   2  -6 27.0460 2.21078   9
   6  -2  -6 3.36140 1.32543   9
   6  -2  -6 3.15015 2.10065  11
   6  -2  -6 3.88807 1.80444  14
   6  -2  -6 1.56802 1.51913   2
   6  -2  -6 3.69746 1.80460   4
   6  -2  -6 -2.3168 2.96865  15
   6   2  -6 3.07016 1.63603   2
   6   2  -6 3.66168 1.82693   9
   6   2  -6 4.08280 2.51256  16
   6   2  -6 2.64834 2.26088  11
   6   2  -6 1.12485 1.79077  14
   6   2  -6 2.76713 1.58499   4
   5  -2  -6 212.837 9.45973  14
   5  -2  -6 208.449 9.19967   9
   5  -2  -6 207.122 8.91349   4
   5  -2  -6 204.531 9.48498  11
   5  -2  -6 207.970 9.91673  15
   5  -2  -6 206.550 8.80226   2
   5   2  -6 208.672 9.34285   9
   5   2  -6 215.387 9.93447  14
   5   2  -6 202.386 9.45678  11
   5   2  -6 210.957 8.89929   2
   5   2  -6 212.013 8.90624   4
  -4  -2   6 62.8569 3.35415   6
   4  -2  -6 65.5674 4.21003  13
   4  -2  -6 59.6296 5.50917  15
   4   2  -6 64.6338 4.81698  10
  -3  -2   6 456.818 15.5100   6
   3  -2  -6 436.468 15.5522  13
   3  -2  -6 450.650 16.0441  10
   3   2  -6 455.613 16.2186  10
   3   2  -6 421.484 15.9359   3
   2  -2  -6 182.566 7.24260  10
   2  -2  -6 178.372 6.94570  13
   2  -2  -6 178.411 11.1805   1
  -2  -2   6 174.168 11.2146   1
   2   2  -6 186.446 7.36462  10
   2   2  -6 181.077 12.3019   1
  -1  -2   6 100.418 8.42936   1
   1  -2  -6 95.4594 7.89369   1
   1  -2  -6 100.721 4.09505  13
   1   2  -6 110.138 9.18637   1
   1   2  -6 98.5567 3.96442   6
   0  -2  -6 588.639 21.7289   1
   0  -2  -6 583.987 19.2548   6
   0  -2  -6 587.070 21.7107   1
   0  -2   6 583.735 21.6907   1
   0  -2  -6 580.711 19.2044  13
   0   2  -6 573.457 19.3369   6
   0   2  -6 592.327 22.0935   1
  -1  -2  -6 866.503 31.2238   1
  -1  -2  -6 861.972 31.4710   1
  -1  -2  -6 877.778 28.4159   6
  -1   2  -6 864.165 28.4308   6
  -1   2  -6 887.640 31.0658   1
  -1   2  -6 848.615 31.1144   1
  -2  -2  -6 1186.85 44.1210   1
  -2  -2  -6 1205.69 39.0727   6
  -2   2  -6 1205.88 39.1030   6
  -2   2  -6 1193.07 44.1071   1
  -3  -2  -6 181.862 6.90637   6
  -3   2  -6 181.908 6.80729   6
   4  -2   6 68.9574 4.59615   5
   4  -2   6 62.8441 5.53615  16
  -4  -2  -6 70.2396 3.92053   6
   4  -2   6 74.0966 5.27904   4
  -4  -2  -6 69.7954 5.41659  12
   4  -2   6 65.1735 4.95397   7
   4   2   6 76.4153 4.69625   5
  -4   2  -6 60.3040 7.15403  12
   4   2   6 62.0595 5.68434  16
  -4   2  -6 72.7855 3.53213   6
   4   2   6 66.0613 6.38556   4
   5  -2   6 136.866 7.60928   9
   5  -2   6 132.550 7.01809   7
   5  -2   6 136.744 7.09021   4
  -5  -2  -6 135.176 7.20050  12
   5  -2   6 133.227 7.22647  16
  -5   2  -6 133.886 7.54486  12
   5   2   6 136.103 6.05155   5
   5   2   6 132.774 6.89995  16
   5   2   6 137.644 7.30486   4
   6  -2   6 13.3430 2.15293   4
   6  -2   6 17.5742 2.96658   9
  -6  -2  -6 11.7075 2.44795  12
   6  -2   6 14.1615 2.20812  16
   6   2   6 19.0231 3.14606   9
   6   2   6 20.7881 3.03901  16
  -6   2  -6 11.4127 3.40406  12
   7  -2   6 48.4161 2.41965   4
   7  -3  -6 8.64908 1.58211   9
   7  -3  -6 10.5701 1.17804   2
   7   3  -6 8.49337 1.31465  14
   7   3  -6 10.1222 1.54592   2
   7   3  -6 7.92975 1.27552   9
   6  -3  -6 33.5791 3.11784   4
   6  -3  -6 30.1486 2.93127   2
   6  -3  -6 30.3896 3.37018  14
   6  -3  -6 35.1288 2.76949   9
   6  -3  -6 31.3370 3.59521  11
   6  -3  -6 32.3197 4.48794  15
   6   3  -6 32.1869 2.57483   4
   6   3  -6 31.1988 2.63423   2
   6   3  -6 35.1034 3.33370   9
   6   3  -6 33.9483 3.56060  11
   6   3  -6 34.1693 3.08880  14
   6   3  -6 28.0200 3.33944  16
   5  -3  -6 55.8087 4.64727   4
   5  -3  -6 56.8641 4.40504   9
   5  -3  -6 52.8918 6.17874   7
   5  -3  -6 52.3156 3.58527   2
   5  -3  -6 54.2823 5.38430  15
   5  -3  -6 59.4846 5.43014  11
   5  -3  -6 59.4599 4.72052  14
   5   3  -6 61.1683 3.87228   2
   5   3  -6 63.8351 5.03036  14
   5   3  -6 58.0012 4.24888   4
   5   3  -6 57.0742 4.69449   9
   5   3  -6 61.1401 4.93184  11
   5   3  -6 58.0975 4.67634  16
  -4  -3   6 280.971 10.2843   6
   4  -3  -6 307.393 12.1866   7
   4  -3  -6 262.324 12.2942  10
   4  -3  -6 280.049 12.1108  14
   4  -3  -6 285.284 11.2361   2
   4  -3  -6 305.362 12.7309  15
   4  -3  -6 269.976 11.8820  11
   4  -3  -6 280.817 11.6117   9
   4  -3  -6 288.414 11.2205  13
   4   3  -6 283.749 11.9510  10
   4   3  -6 290.196 11.1706   4
   4   3  -6 288.038 11.2300   2
   4   3  -6 279.384 12.2160  14
   3  -3  -6 130.677 5.67034  13
   3  -3  -6 127.224 6.09934  10
  -3  -3   6 133.723 5.36360   6
   3   3  -6 135.069 6.28431  10
   3   3  -6 118.209 5.93514   3
   2  -3  -6 38.8272 2.36363  13
   2  -3  -6 26.7871 6.32441   1
  -2  -3   6 27.7721 9.30396   1
   2  -3  -6 36.5719 2.55597  10
   2   3  -6 37.8022 2.84870  10
   1  -3  -6 887.370 28.7511  10
   1  -3  -6 864.355 31.0344   1
   1  -3  -6 865.603 30.3778   1
   1  -3  -6 857.949 28.6139  13
  -1  -3   6 873.602 31.2835   1
   1   3  -6 879.407 31.4601   1
   1   3  -6 862.755 28.5543   6
   0  -3  -6 560.398 18.6997   6
   0  -3  -6 584.133 21.8466   1
   0  -3   6 582.173 22.1285   1
   0  -3  -6 569.365 18.7001  13
   0  -3  -6 542.137 22.0352   1
   0   3  -6 562.415 22.8728   1
   0   3  -6 575.370 18.8591   6
  -1  -3  -6 2430.40 82.0353   1
   1  -3   6 2545.35 84.3001   1
  -1  -3  -6 2437.44 81.1767   1
  -1  -3  -6 2436.09 77.8665   6
  -1   3  -6 2431.35 78.0702   6
  -2  -3  -6 868.102 28.9302   6
  -2   3  -6 891.031 28.9748   6
  -3  -3  -6 758.643 24.5600   6
  -3   3  -6 703.385 25.5423   8
  -3   3  -6 745.405 24.4672   6
   4  -3   6 193.965 9.34263  16
  -4  -3  -6 200.077 9.51697  12
   4  -3   6 200.066 8.93266   7
  -4  -3  -6 208.154 7.95844   6
   4  -3   6 204.056 8.36737   5
   4  -3   6 209.520 9.24350   4
   4   3   6 202.062 9.32063   4
  -4   3  -6 206.861 10.5361  12
   4   3   6 208.654 9.72829  16
  -4   3  -6 205.647 7.89811   6
   4   3   6 204.091 8.96206   5
   5  -3   6 214.260 9.77561   9
  -5  -3  -6 212.976 9.51577  12
   5  -3   6 222.686 9.67600   4
   5  -3   6 215.673 9.27051   7
   5  -3   6 220.521 9.77388  16
   5   3   6 229.066 8.81029   5
   5   3   6 209.059 9.30688   4
  -5   3  -6 211.901 10.0723  12
   5   3   6 219.742 9.44523  16
  -6  -3  -6 55.6281 4.12692  12
   6  -3   6 59.6231 3.94249  16
   6  -3   6 53.8558 3.43644   4
   6   3   6 63.4968 3.59860   4
   6   3   6 49.5456 3.56877  16
   6   3   6 57.1241 4.16157   9
   7  -4  -6 3.77170 1.15413   9
   7  -4  -6 4.88014 0.96646   2
   7  -4  -6 2.93708 0.83078  14
   7   4  -6 3.38629 1.04423   2
   7   4  -6 2.77067 1.07795   9
   7   4  -6 2.82386 1.04357   4
   7   4  -6 2.96846 0.91239  14
   6  -4  -6 34.7396 3.28310  14
   6  -4  -6 31.0353 3.12896   9
   6  -4  -6 30.6369 2.75022   2
   6  -4  -6 28.1323 3.58948  15
   6  -4  -6 24.4805 3.40774  11
   6   4  -6 31.1815 3.25859   9
   6   4  -6 34.6908 3.51526  14
   6   4  -6 26.3277 3.34843  11
   6   4  -6 34.2391 2.93482   2
   6   4  -6 33.5384 2.85816   4
   5  -4  -6 39.6139 4.10776  14
   5  -4  -6 35.1752 4.05060  11
   5  -4  -6 28.0411 3.82384   4
   5  -4  -6 36.8124 3.40035   2
   5  -4  -6 36.8115 3.74944   9
   5  -4  -6 35.5457 4.49635  15
   5  -4  -6 35.2900 4.41544   7
   5   4  -6 34.7335 3.65558   2
   5   4  -6 35.8904 3.03279   4
   5   4  -6 40.2696 4.29906  14
   5   4  -6 30.6782 4.48988   9
   5   4  -6 34.2072 4.53163  11
   5   4  -6 26.0464 3.92388  16
   4  -4  -6 196.042 8.22058   2
   4  -4  -6 191.679 8.89715  11
   4  -4  -6 193.225 9.14574  10
   4  -4  -6 192.719 8.64233   9
   4  -4  -6 185.979 8.83715   7
   4  -4  -6 189.038 9.10600  15
   4  -4  -6 187.825 8.29641  13
   4  -4  -6 185.745 9.03324  14
  -4  -4   6 195.680 7.66308   6
   4   4  -6 196.293 9.20398  10
   4   4  -6 186.007 8.84355   9
   4   4  -6 188.336 8.28320   4
   4   4  -6 186.341 9.21376  14
   3  -4  -6 160.412 7.00445  10
   3  -4  -6 168.237 6.90487  13
  -3  -4   6 166.890 6.55597   6
   3   4  -6 161.716 7.45029  10
   3   4  -6 157.287 7.09155   3
   2  -4  -6 361.031 12.7584  10
   2  -4  -6 356.499 16.2960   1
   2   4  -6 350.470 13.0561   3
   2   4  -6 358.178 13.1082  10
   1  -4  -6 10.4486 5.65843   1
  -1  -4   6 9.92358 7.38922   1
   1  -4  -6 12.0823 1.58180  10
   1  -4  -6 17.1644 1.46926  13
   1   4  -6 17.4950 7.49189   1
   1   4  -6 17.1627 2.09427   6
   0  -4  -6 570.206 18.9770   6
   0  -4  -6 572.515 23.8309   1
   0  -4   6 609.810 23.7811   1
   0  -4  -6 580.249 23.3114   1
   0  -4  -6 568.124 19.0063  13
   0   4  -6 573.304 19.1594   6
   0   4  -6 577.993 23.2632   1
  -1  -4  -6 3631.71 119.357   1
  -1  -4  -6 3701.90 114.702  13
  -1  -4  -6 3540.24 118.890   1
  -1  -4  -6 3570.28 116.338   6
   1  -4   6 3526.13 116.463   1
   1  -4   6 3573.77 114.173   6
  -1   4  -6 3620.23 116.502   6
  -2  -4  -6 856.557 27.3147   6
  -2   4  -6 847.595 27.3448   6
  -2   4  -6 772.302 28.4786   8
   3  -4   6 369.239 13.9825   5
  -3  -4  -6 404.519 14.1423   6
   3  -4   6 333.236 14.1081   7
   3   4   6 390.691 14.4124   5
  -3   4  -6 411.550 14.0644   6
  -3   4  -6 400.388 15.0648   8
   4  -4   6 40.4209 3.43559   5
   4  -4   6 33.4277 4.48116  16
  -4  -4  -6 38.0908 3.53178   6
  -4  -4  -6 33.9527 5.36067  12
   4  -4   6 35.8485 4.33237   4
   4  -4   6 52.4828 6.23710  15
   4  -4   6 38.1669 3.99631   7
  -4   4  -6 42.5225 3.04688   6
   4   4   6 34.2254 4.51281  16
   4   4   6 44.5018 4.12147   5
  -4   4  -6 38.3229 5.61260  12
  -5  -4  -6 649.020 22.6855  12
   5  -4   6 686.130 24.0779   4
   5  -4   6 672.024 24.0107  16
   5  -4   6 666.637 23.5297   7
  -5   4  -6 618.374 23.5095  12
   5   4   6 658.952 23.0950   5
  -6  -4  -6 35.6290 3.33689  12
   6  -4   6 33.4145 2.58825   4
   6   4   6 32.9134 2.83493  16
   6   4   6 26.2774 3.00384   9
   7   5  -6 165.482 5.90439   2
   7   5  -6 162.244 6.44930  14
   7   5  -6 162.782 5.98243   4
   6  -5  -6 18.5535 2.18297   9
   6  -5  -6 19.5662 2.42426   2
   6  -5  -6 18.5604 2.86423  11
   6  -5  -6 16.6002 2.39119  15
   6  -5  -6 14.0137 2.63574  14
   6  -5  -6 19.1555 2.64153   7
   6   5  -6 17.7623 2.28527  14
   6   5  -6 16.9240 1.91113   4
   6   5  -6 19.4067 2.25002   9
   6   5  -6 19.6106 2.43653   2
   6   5  -6 23.2389 3.10300  11
   5  -5  -6 29.9127 4.32688  15
   5  -5  -6 30.2016 3.92864  11
   5  -5  -6 29.9759 3.21008   2
   5  -5  -6 29.0843 3.57825   9
   5  -5  -6 29.7712 3.65454  14
   5  -5  -6 25.7907 4.16759   7
   5   5  -6 22.9994 4.23618  11
   5   5  -6 28.1731 3.27121   4
   5   5  -6 27.6715 3.39774   2
   5   5  -6 26.6719 4.09418   9
   5   5  -6 29.0599 3.77690  16
   5   5  -6 31.3457 3.99220  14
  -4  -5   6 62.4777 4.12230   6
   4  -5  -6 60.6335 4.76320   9
   4  -5  -6 60.8989 5.00928  11
   4  -5  -6 58.0675 5.04538   7
   4  -5  -6 55.2550 4.23633   2
   4  -5  -6 66.7920 5.27248  15
   4  -5  -6 57.9165 4.58794  13
   4  -5  -6 60.7937 5.13974  14
   4  -5  -6 62.5494 5.49234  10
   4   5  -6 65.2836 4.56328   4
   4   5  -6 62.3139 4.98438  16
   4   5  -6 66.0846 4.51557   3
   4   5  -6 67.7148 5.53961  10
   4   5  -6 56.4600 6.18661   9
   4   5  -6 67.0425 5.32062  14
  -3  -5   6 355.097 12.6975   6
   3  -5  -6 347.014 13.2106  10
   3  -5  -6 352.770 13.1433  13
   3   5  -6 364.139 13.3247   3
   3   5  -6 341.660 13.6942  10
   2  -5  -6 165.245 6.61064  10
   2  -5  -6 164.497 6.59544  13
  -2  -5   6 168.826 6.60316   6
   2   5  -6 165.696 6.95725  10
   2   5  -6 150.326 7.35600   3
   1  -5  -6 317.375 17.3180   1
   1  -5  -6 317.431 11.0567  10
  -1  -5   6 325.891 19.2503   1
  -1  -5   6 324.467 11.4199   6
   1  -5  -6 327.039 11.2441  13
   1   5  -6 309.031 11.2073   6
   0  -5  -6 41.3384 3.22540   6
   0  -5  -6 38.1756 9.59081   1
   0  -5   6 48.5159 3.31582   6
   0  -5   6 46.4348 10.6095   1
   0  -5  -6 50.3740 2.51985  13
   0   5  -6 53.7856 9.49961   1
   0   5  -6 51.8681 2.62492   6
  -1  -5  -6 882.209 29.2747   6
  -1  -5  -6 906.793 36.1488   1
  -1   5  -6 886.045 29.4108   6
  -2  -5  -6 175.881 8.48023   8
  -2  -5  -6 176.031 7.21273   6
  -2   5  -6 167.697 7.68797   8
  -2   5  -6 180.026 6.67774   6
  -3  -5  -6 170.413 8.45271  12
   3  -5   6 168.477 7.25423   5
   3  -5   6 150.481 7.98103  16
   3  -5   6 152.641 7.75147  15
  -3  -5  -6 155.449 6.52164   6
  -3   5  -6 161.501 6.40137   6
  -3   5  -6 159.843 7.47861   8
   4  -5   6 117.218 7.49331  15
   4  -5   6 111.477 5.63377   5
  -4  -5  -6 120.402 5.66275   6
  -4   5  -6 115.870 7.26786  12
   4   5   6 120.476 7.21676  16
  -4   5  -6 109.775 6.79816   8
  -4   5  -6 122.463 5.33841   6
   5  -5   6 22.6986 3.80868   4
  -5   5  -6 33.6847 5.37250  12
   5   5   6 29.3763 3.58680  16
   6  -5   6 9.87239 1.76758   7
  -6  -5  -6 14.9398 2.56197  12
   6  -5   6 7.05773 2.05561   4
   6  -5   6 11.8782 1.90692  16
   6   5   6 12.8191 2.16022  16
   6   5   6 11.0961 2.26098   9
   6  -6  -6 16.7403 2.66116  11
   6  -6  -6 18.7664 2.76705   7
   6  -6  -6 20.9258 2.24941   2
   6   6  -6 19.8388 1.89842   4
   6   6  -6 20.1457 2.75006   9
   6   6  -6 19.2215 2.28635  14
   6   6  -6 13.9374 3.09632  11
   6   6  -6 16.7897 1.89962   2
   5  -6  -6 137.818 6.46599   2
   5  -6  -6 140.683 6.84041   9
   5  -6  -6 144.805 7.15903  11
   5  -6  -6 143.480 7.06437  14
   5  -6  -6 140.408 7.29887  15
   5  -6  -6 138.121 6.99825   7
   5   6  -6 133.618 6.68337   2
   5   6  -6 143.224 7.57796   9
   5   6  -6 137.481 6.58427   4
   5   6  -6 138.979 7.49146  14
   4  -6  -6 169.433 7.88775   9
   4  -6  -6 169.685 8.01729   7
   4  -6  -6 160.210 8.19338  14
   4  -6  -6 173.651 8.90988  15
   4  -6  -6 172.080 8.03971  13
  -4  -6   6 183.028 7.63850   6
   4  -6  -6 171.532 8.29649  11
   4  -6  -6 175.293 7.40518   2
   4   6  -6 167.497 8.92382  10
   4   6  -6 161.742 8.44744  14
   4   6  -6 151.137 8.09851   9
   4   6  -6 169.949 7.82451   3
   4   6  -6 176.160 7.63824   4
   3  -6  -6 114.858 6.21340   9
  -3  -6   6 120.872 6.01797   6
   3  -6  -6 101.863 7.60451  11
   3  -6  -6 116.269 7.31522   7
   3  -6  -6 96.2606 5.96854   2
   3  -6  -6 115.194 6.80902  15
   3  -6  -6 121.630 6.76804  14
   3   6  -6 121.283 6.64404  10
   3   6  -6 118.930 5.84592   4
  -2  -6   6 373.535 13.2786   6
   2  -6  -6 383.578 13.8527  13
   2   6  -6 381.004 14.4009   3
   2   6  -6 393.245 14.3388  10
  -1  -6   6 992.439 40.1908   1
  -1  -6   6 1001.36 33.0211   6
   1   6  -6 979.448 31.8930   6
   1   6  -6 944.940 32.4273   3
   0  -6  -6 283.818 9.90695  13
   0  -6   6 268.966 9.76180   6
   0  -6   6 262.882 20.3667   1
   0   6  -6 282.545 10.0522   6
   0   6  -6 261.047 21.3384   1
  -1  -6  -6 127.368 5.22592   6
  -1  -6  -6 124.131 6.35015   8
  -1  -6  -6 129.729 4.99455  13
  -1   6  -6 128.907 5.24866   6
  -2  -6  -6 275.771 9.93588   6
  -2   6  -6 264.420 9.82621   6
   3  -6   6 74.8899 4.99882   7
  -3  -6  -6 68.1775 5.21546  12
  -3  -6  -6 65.8203 3.97240   6
   3  -6   6 71.1003 5.89220  16
   3  -6   6 68.5666 5.35032  15
   3  -6   6 71.9043 4.33908   5
   3   6   6 76.1893 5.68293   5
  -3   6  -6 71.7932 3.70097   6
  -3   6  -6 63.4049 5.35490   8
   4  -6   6 251.830 10.2747   7
   4  -6   6 243.367 10.7802  15
   4  -6   6 239.035 9.07962   5
   4  -6   6 246.043 10.3918   4
   4  -6   6 252.517 10.8186  16
  -4  -6  -6 259.408 10.7449  12
   4   6   6 253.139 10.6129   5
  -4   6  -6 241.905 11.3594  12
   4   6   6 245.998 10.2078  16
   5  -6   6 88.6191 5.28756  16
   5  -6   6 76.1668 4.88044   7
  -5  -6  -6 90.2048 5.28913  12
   5  -6   6 86.2487 5.17749   4
   5   6   6 88.8781 4.58920   5
  -5   6  -6 77.2602 7.16064  12
   5   6   6 79.6624 4.79547  16
   6  -6   6 120.779 5.13922   7
   6  -6   6 119.043 5.33977   4
   6  -6   6 116.818 5.27999  16
   6   6   6 119.546 5.52488  14
   6   6   6 121.434 5.62930   9
   6  -7  -6 125.801 5.77799   7
   6  -7  -6 135.782 5.90223  11
   6  -7  -6 141.720 5.88432  15
   6  -7  -6 135.923 5.78017  14
   6  -7  -6 132.283 5.39325   2
   6   7  -6 136.686 6.17192  14
   6   7  -6 119.935 6.85229   9
   5  -7  -6 80.3658 4.68949   9
   5   7  -6 75.8468 5.15419   9
   5   7  -6 75.8292 5.25628  14
   4  -7  -6 336.442 13.3933  14
   4  -7  -6 311.396 13.3607  13
  -4  -7   6 327.257 12.7122   6
   4  -7  -6 336.143 13.1739   7
   4  -7  -6 333.012 12.5149   2
   4  -7  -6 341.085 13.4260  11
   4  -7  -6 337.865 13.4464  15
   4   7  -6 334.377 12.6553   4
   4   7  -6 283.305 13.5207   3
   4   7  -6 366.446 14.7036  14
   3  -7  -6 133.777 7.43687   7
   3  -7  -6 141.322 7.34813  15
   3  -7  -6 128.785 6.26001   2
  -3  -7   6 128.466 5.92681   6
   3  -7  -6 126.040 6.32027  13
   3  -7  -6 129.987 7.16559  14
   3  -7  -6 130.605 7.15360  11
   3   7  -6 130.334 7.04833  10
   3   7  -6 135.874 6.42735   4
   3   7  -6 132.983 6.61800   5
   3   7  -6 142.721 6.75962   3
   3   7  -6 121.144 8.47857  14
  -2  -7   6 16.0220 2.31408   6
   2  -7  -6 11.2247 1.69813  13
   2   7  -6 12.0277 2.09073  10
   2   7  -6 9.67537 2.58093   3
  -1  -7   6 102.422 4.84610   6
   1  -7  -6 107.402 4.83156  13
   1   7  -6 99.1781 5.51160   3
   1   7  -6 112.180 5.39986   6
   1   7  -6 119.431 6.04854   8
   1   7  -6 108.440 5.38220  10
   0  -7   6 139.572 6.13914   6
   0   7  -6 131.246 5.38948   6
   0   7  -6 120.631 6.44682   3
  -1  -7  -6 160.045 6.33435  13
   1  -7   6 163.044 6.30784  13
  -1   7  -6 168.172 6.60874   6
   2  -7   6 526.521 20.0009   7
  -2  -7  -6 572.615 19.7277   6
   2  -7   6 567.948 19.9929   5
   2  -7   6 568.479 20.3056  15
  -2  -7  -6 574.675 20.8991  12
   2   7   6 539.691 20.2350   3
  -2   7  -6 583.267 19.7114   6
   2   7   6 605.336 21.0951  12
   3  -7   6 298.069 11.2784   5
  -3  -7  -6 293.913 12.1649  12
   3  -7   6 292.995 12.2095  16
   3  -7   6 307.425 11.8855   7
  -3  -7  -6 296.794 11.2314   6
   3  -7   6 304.897 12.0655  15
  -3   7  -6 296.512 10.8982   6
   3   7   6 286.600 12.5767   5
  -3   7  -6 308.330 12.5014   8
  -3   7  -6 299.762 12.6996  12
   4  -7   6 196.241 8.76158   7
   4  -7   6 185.600 7.09713   5
  -4  -7  -6 211.831 9.03374  12
   4  -7   6 189.767 8.96888  16
   4  -7   6 193.858 8.79722   4
   4  -7   6 187.629 8.67259  15
   4   7   6 186.868 8.27494  16
  -4   7  -6 185.103 8.94320   8
   4   7   6 203.902 8.91759   5
  -4   7  -6 190.177 9.08062  12
   5  -7   6 10.1983 1.80976   4
  -5  -7  -6 8.97668 2.10737  12
   5  -7   6 6.32199 2.10209  16
   5  -7   6 12.1831 2.10795   7
   5   7   6 9.57097 1.53315   5
   5   7   6 8.35836 2.13383  16
   6  -7   6 74.1201 3.87288  16
   6  -7   6 77.9250 3.81747   4
   6  -7   6 75.5130 3.69442   7
   6   7   6 78.0811 3.86934   9
   6   7   6 79.1796 3.84788  14
   6  -8  -6 55.1742 2.87894   2
   6  -8  -6 57.5909 3.28450  15
   6  -8  -6 54.6324 3.09453   7
   6  -8  -6 55.2827 3.23275  11
   6   8  -6 55.2557 2.95478   4
   6   8  -6 57.1562 2.94136   2
   6   8  -6 54.8197 3.38775  14
   5  -8  -6 5.55374 1.93677  11
   5  -8  -6 4.43040 1.83046  14
   5  -8  -6 5.14505 1.69426   2
   5  -8  -6 2.45593 1.88366  15
   5  -8  -6 2.73571 1.94106   7
   5   8  -6 4.13700 1.59966   4
   5   8  -6 0.91168 1.66765   2
   5   8  -6 4.96261 2.01085  14
   4  -8  -6 310.260 12.7298  11
   4  -8  -6 312.074 12.6936  14
   4  -8  -6 309.859 11.9267   2
   4  -8  -6 314.307 12.5939   7
   4  -8  -6 316.555 13.1213  15
   4   8  -6 302.360 12.8418  14
   4   8  -6 310.369 12.4088   3
   4   8  -6 313.947 12.0451   4
  -3  -8   6 2.11744 2.54741   6
   3  -8  -6 0.66851 2.00722  13
   3  -8  -6 -0.2420 2.20764  14
   3  -8  -6 1.60704 2.50668   7
   3  -8  -6 0.68441 2.55013  15
   3  -8  -6 0.12266 1.93104   2
   3   8  -6 4.42971 2.01886   3
   3   8  -6 -0.0284 1.92340   4
   3   8  -6 -1.4798 2.84479  10
   3   8  -6 2.11670 2.20211   5
   2  -8  -6 260.515 10.0492   5
   2  -8  -6 267.903 11.0243  11
  -2  -8   6 253.770 9.93153   6
   2  -8  -6 255.292 10.9775  15
   2  -8  -6 231.664 11.1204  14
   2   8  -6 262.826 10.4766   3
   2   8  -6 248.677 10.6737  10
   2   8  -6 240.980 10.3372   8
   2   8  -6 264.146 11.0486   5
   1  -8  -6 3.62506 1.31464  13
  -1  -8   6 1.41170 1.79695   6
   1   8  -6 -0.6763 2.37692   3
   1   8  -6 0.92455 1.54062  10
   1   8  -6 2.35627 2.50247   6
   0  -8  -6 136.967 5.65627  13
   0   8  -6 131.349 5.74918   6
   0   8  -6 127.130 6.46127   3
   1  -8   6 87.7421 6.21907  15
   1  -8   6 109.503 4.90538  13
  -1  -8  -6 105.716 5.10753  13
   1  -8   6 104.050 6.47471   5
   1   8   6 113.983 7.68565  12
  -1   8  -6 117.819 5.54571   6
   2  -8   6 94.3996 6.33372  15
  -2  -8  -6 79.9050 5.56254  12
   2  -8   6 93.1240 5.67426   5
   2  -8   6 99.9355 5.91339   7
  -2  -8  -6 96.1930 8.28905   5
   2   8   6 88.8966 6.16585   3
   2   8   6 84.4180 6.63848  12
  -2   8  -6 92.4588 4.55674   6
   3  -8   6 37.5546 4.71170  15
   3  -8   6 51.4852 4.42323   7
   3  -8   6 45.2061 5.14543  16
   3  -8   6 39.9587 3.20832   5
  -3  -8  -6 43.8438 4.66479   6
  -3   8  -6 42.2646 4.25771   8
   3   8   6 37.7373 5.16361   5
  -3   8  -6 52.8407 4.97926  12
  -4  -8  -6 130.977 6.59523  12
   4  -8   6 123.739 6.69038  16
   4  -8   6 110.925 6.31478  15
   4  -8   6 120.396 6.38083   4
   4  -8   6 119.675 6.14999   7
  -4   8  -6 121.589 7.76716  12
  -4   8  -6 118.326 6.68930   8
   4   8   6 117.251 6.54283   5
   5  -8   6 31.8143 3.29058   4
   5  -8   6 40.0621 3.05351  16
   5  -8   6 40.5273 3.26597   7
   5   8   6 39.1999 3.02640   5
  -5   8  -6 29.9473 4.35084  12
   6  -8   6 68.9080 3.33512   4
   6  -8   6 74.6703 3.50341  16
   6   8   6 73.2566 3.57965   9
   6   8   6 66.9457 3.87757  14
   6  -9  -6 33.3860 2.13230   2
   6   9  -6 33.1233 2.38639  14
   6   9  -6 36.2352 2.30109   2
   5  -9  -6 139.727 6.10358   7
   5  -9  -6 140.454 5.94575   2
   5  -9  -6 134.239 6.38512  11
   5  -9  -6 136.083 6.28640  14
   5  -9  -6 133.347 6.20213  15
   5   9  -6 139.283 5.94154   4
   5   9  -6 135.016 6.14452   2
   5   9  -6 132.712 6.59893  14
   4  -9  -6 21.4013 3.52696  14
   4  -9  -6 25.9838 3.12529   2
   4  -9  -6 20.8796 3.07176   7
   4  -9  -6 20.4790 3.00289  15
   4  -9  -6 22.4042 3.45270  11
   4   9  -6 23.3421 3.05211   4
   4   9  -6 22.1062 3.39144   3
   4   9  -6 18.7642 3.90761  14
  -3  -9   6 320.184 13.4394   6
   3  -9  -6 350.484 13.9877  13
   3   9  -6 368.043 14.0462   3
   2  -9  -6 246.850 9.75746   2
   2  -9  -6 242.520 9.83418  13
   2  -9  -6 243.124 10.8943  11
  -2  -9   6 230.241 9.95164   6
   2  -9  -6 247.114 10.6291  14
   2  -9  -6 235.934 9.68415   5
   2  -9  -6 233.954 10.6892   7
   2  -9  -6 255.508 10.6539  15
   2   9  -6 238.772 10.4974  12
   2   9  -6 242.574 10.7351   5
   2   9  -6 242.992 10.2753   3
   2   9  -6 249.739 10.5676  10
   1  -9  -6 90.2157 7.29125  11
  -1  -9   6 87.9243 6.83336   5
   1   9  -6 96.1273 5.50529   3
   1   9  -6 93.6233 5.39331  10
   0  -9   6 98.0440 6.45464   5
   0  -9  -6 100.189 5.54483   2
   0  -9  -6 96.2757 5.03382  13
   0  -9  -6 94.7029 5.98637  14
   0   9  -6 102.349 5.06275   6
   0   9  -6 103.648 6.01059   3
   0   9  -6 75.8650 6.20305  12
   0   9   6 92.5713 6.24238  12
   1  -9   6 23.1756 2.95575  13
   1  -9   6 26.3280 3.88946   5
   1  -9   6 23.5559 3.90152  15
   1  -9   6 31.3325 4.90363   7
  -1  -9  -6 23.9057 2.91814  13
  -1   9  -6 31.3440 4.99334   3
   1   9   6 25.3632 4.28161  12
  -1   9  -6 20.3011 2.74019   6
  -1   9  -6 30.3387 5.08791  12
  -2  -9  -6 5.64627 2.51193  12
   2  -9   6 9.55170 2.79156  15
  -2  -9  -6 8.44854 4.24568   5
   2  -9   6 6.75338 2.72463   7
   2  -9   6 11.4299 2.32544   5
  -2   9  -6 5.64337 2.89404  12
   2   9   6 8.09908 3.49504  12
   2   9   6 4.86289 3.88481   5
   2   9   6 12.4506 3.34406   3
  -2   9  -6 10.7073 1.96581   6
   3  -9   6 106.626 6.00925   7
  -3  -9  -6 97.4812 9.29980   5
  -3  -9  -6 110.280 6.42549  12
   3  -9   6 109.907 5.08387   5
   3  -9   6 107.382 6.18686  16
   3  -9   6 105.862 6.26963  15
  -3   9  -6 100.468 7.07435  12
   3   9   6 103.044 6.80146   5
  -3   9  -6 111.469 6.14017   8
   4  -9   6 206.964 9.53847   4
   4  -9   6 204.235 9.52640  15
  -4   9  -6 168.183 8.04418  12
   5  -9   6 28.3233 2.33391   7
  -5   9  -6 25.9949 4.34247  12
   5   9   6 27.2087 2.51238   5
   6 -10  -6 9.90470 1.57578  15
   6 -10  -6 8.69086 1.62460  11
   6 -10  -6 8.60087 1.33186   7
   6  10  -6 9.71416 1.32438   2
   5 -10  -6 118.832 5.36827  15
   5 -10  -6 109.213 5.14872  14
   5 -10  -6 107.969 4.71446   2
   5 -10  -6 113.230 5.35996  11
   5 -10  -6 113.741 5.25390   7
   5  10  -6 106.914 5.79066  11
   5  10  -6 106.667 5.33977  14
   5  10  -6 114.066 4.99188   2
   4 -10  -6 53.1005 4.24278  14
   4  10  -6 52.3228 4.63732  14
   4  10  -6 60.4269 4.22385   3
   3 -10  -6 224.526 9.83327  11
   3 -10  -6 228.659 9.97344  15
   3 -10  -6 222.971 9.22527   2
   3 -10  -6 225.322 9.95987  14
   3 -10  -6 228.416 9.80489   7
   3  10  -6 225.895 9.72116   3
   2 -10  -6 168.566 7.32871   5
   2 -10  -6 169.157 8.42327  14
   2 -10  -6 175.091 8.05699  13
   2 -10  -6 176.805 8.50180   7
   2 -10  -6 171.270 7.58786   2
   2 -10  -6 172.045 8.22543  11
   2 -10  -6 172.592 8.52051  15
  -2 -10   6 159.621 9.96589   5
   2  10  -6 170.367 8.06772   3
  -2  10   6 167.072 8.48472  12
   2  10  -6 177.271 8.39859  12
   2  10  -6 171.301 8.67950   5
   1 -10  -6 913.456 32.1580  11
  -1 -10   6 937.049 32.1606   5
   1 -10  -6 936.905 31.7551   2
   1 -10  -6 921.708 32.2068   7
   1 -10  -6 951.382 31.8735  13
   1 -10  -6 948.588 32.8365  14
   1 -10  -6 907.125 32.4440  15
   1 -10  -6 942.677 32.1294   5
   1  10  -6 965.909 32.3203  12
  -1  10   6 888.524 31.8265  12
   1  10  -6 926.033 32.0975   3
   0 -10   6 358.946 14.2803   5
   0 -10  -6 347.574 13.3093   2
   0 -10  -6 355.859 13.9490   5
   0 -10  -6 356.096 13.0106  13
   0 -10  -6 346.906 14.3307   7
   0  10  -6 354.520 14.0484  12
   0  10  -6 360.606 13.6469   3
   0  10   6 350.547 14.1920  12
   0  10  -6 346.832 13.2754   6
   1 -10   6 72.7834 4.65138  13
   1 -10   6 64.6672 4.99286   5
  -1 -10  -6 67.1885 5.87751   5
   1 -10   6 48.1545 6.35874   7
   1 -10   6 66.6679 5.07177  15
  -1 -10  -6 66.1971 4.58876  13
   1  10   6 64.9370 4.86695   3
  -1  10  -6 67.9997 5.14861   3
   1  10   6 68.9168 5.42566  12
  -1  10  -6 62.8062 4.83824   6
  -1  10  -6 72.4422 5.52496  12
   2  10   6 629.778 22.5538   3
  -2  10  -6 613.066 21.3142   6
   3 -10   6 371.896 14.6515  16
   3 -10   6 380.539 14.5492  15
  -3 -10  -6 365.415 15.9924   5
   3 -10   6 370.344 13.4700   5
   3 -10   6 373.755 14.2134   7
  -3  10  -6 357.924 14.5017  12
  -3  10  -6 377.243 14.3295   8
   3  10   6 386.425 15.0427   5
   4 -10   6 90.2638 4.97302   7
   4 -10   6 87.0474 4.76305   4
   4 -10   6 96.7785 5.40786  16
   4 -10   6 89.8841 5.19647  15
  -4  10  -6 90.7010 5.40817   8
   4  10   6 87.3797 4.90717   5
  -4  10  -6 82.1136 5.25838  12
   5 -10   6 105.206 4.64142   7
   5 -10   6 92.6103 4.46647   4
   5 -10   6 97.0951 4.57669  16
   5  10   6 96.6941 4.29222   5
   5  10   6 102.065 4.84649   9
   5 -11  -6 33.2094 3.10075  14
   5 -11  -6 35.1837 2.46577  11
   5 -11  -6 39.7019 2.81925   7
   5 -11  -6 41.6358 2.86512  15
   5 -11  -6 37.1408 2.24073   2
   5  11  -6 38.7966 2.64377   2
   4 -11  -6 31.6603 2.85832  11
   4 -11  -6 35.0561 3.38860  14
   4 -11  -6 36.3462 2.55124   2
   4 -11  -6 32.4721 3.25163   7
   4 -11  -6 33.9903 3.37700  15
   4  11  -6 33.0831 3.41335   3
   3 -11  -6 128.979 6.65466   7
   3 -11  -6 126.376 6.79340  14
   3 -11  -6 133.236 6.13601   2
   3 -11  -6 127.252 6.69192  11
   3 -11  -6 129.396 6.70126  15
   3  11  -6 132.222 6.63460   3
   2 -11  -6 386.375 13.9705   5
   2 -11  -6 384.996 15.1860  11
   2 -11  -6 391.385 14.3339   2
   2 -11  -6 398.143 15.1716  14
   2 -11  -6 382.799 14.9983   7
   2 -11  -6 384.732 14.8480  15
  -2 -11   6 389.785 15.8983   5
   2  11  -6 386.462 14.7133  12
   2  11  -6 395.928 14.9868   3
  -2  11   6 370.197 15.1702  12
   1 -11  -6 40.0515 4.39250  13
   1 -11  -6 51.3768 6.06033  15
   1  11  -6 47.5049 4.27079   3
   0 -11  -6 202.318 10.0831   7
   0 -11   6 209.747 10.7162   5
   0 -11  -6 242.784 10.4961   5
   0  11  -6 238.539 10.5368  12
   0  11  -6 195.333 9.63883   6
   0  11  -6 210.010 9.43768   3
   0  11   6 226.497 10.5392  12
   1 -11   6 163.541 7.80041   5
   1 -11   6 137.417 8.34982  15
  -1 -11  -6 172.609 9.36974   5
  -1  11  -6 167.091 8.38006   3
  -1  11  -6 168.533 7.88582   6
   1  11   6 163.993 7.88922   3
   1  11   6 171.578 8.21029  12
  -1  11  -6 173.372 8.43745  12
   2 -11   6 296.838 11.6837  15
  -2 -11  -6 274.707 12.3099   5
   2 -11   6 282.780 11.0274   5
   2 -11   6 273.640 11.1005   7
   2  11   6 279.761 11.5426   3
  -2  11  -6 265.155 11.2506  12
   2  11   6 266.470 12.4395   5
   2  11   6 275.247 11.5973  12
  -3 -11  -6 6.49351 2.84178   5
   3 -11   6 7.36460 1.53244   5
   3 -11   6 8.68305 2.43339   7
   3  11   6 6.41707 2.87594   5
  -3  11  -6 6.24344 2.23025   8
  -3  11  -6 9.72185 2.50773  12
   4 -11   6 15.7258 2.70252  15
   4 -11   6 11.8138 2.16883   4
   4 -11   6 12.0374 1.97848   7
   4 -11   6 16.2306 2.81035  16
   4  11   6 14.1918 2.23769   5
  -4  11  -6 15.8924 2.85072  12
   5 -11   6 20.1512 2.19866   4
   5 -11   6 19.4010 2.18800  16
   5 -11   6 19.7631 1.98111   7
   5  11   6 18.5316 1.76572   5
   5 -12  -6 25.3817 1.94749  11
   5 -12  -6 26.9609 2.10630   7
   5 -12  -6 26.6035 2.03398   2
   5 -12  -6 28.3630 2.12723  15
   5  12  -6 23.8800 1.71869   2
   4 -12  -6 87.1192 4.59748  15
   4 -12  -6 81.9922 4.54444  14
   4 -12  -6 89.7628 4.57439   7
   4 -12  -6 95.3153 4.29711   2
  -4  12   6 81.9043 4.76365   3
   4  12  -6 83.9385 4.45014   3
   3 -12  -6 336.202 12.8812  11
   3 -12  -6 330.294 13.0516  15
   3 -12  -6 335.955 12.9119   7
   3 -12  -6 333.448 12.6230   2
   3 -12  -6 342.307 13.0244  14
  -3  12   6 338.011 13.8629  12
   3  12  -6 349.941 13.1471   3
   2 -12  -6 230.653 8.95359   2
  -2 -12   6 223.947 10.9243   5
   2 -12  -6 222.940 8.53296   5
   2 -12  -6 226.932 9.64961   7
   2 -12  -6 218.924 9.77620  15
   2 -12  -6 221.473 9.50456  11
   2 -12  -6 226.299 9.87551  14
  -2  12   6 218.791 10.0594  12
   2  12  -6 218.250 9.62825   3
   2  12  -6 224.701 9.50299  12
  -1 -12   6 255.545 11.4546   5
   1 -12  -6 257.496 10.1053   2
   1 -12  -6 257.820 10.2615   5
   1 -12  -6 256.476 10.9472  11
   1 -12  -6 247.572 10.5683   7
   1  12  -6 254.958 10.7406   3
   1  12  -6 243.966 10.6794   8
   1  12  -6 258.813 10.7567  12
  -1  12   6 253.276 11.3201  12
   0 -12  -6 56.8262 4.57503   5
   0 -12  -6 40.4612 5.05747   7
   0 -12  -6 50.8074 3.94308   2
   0 -12   6 49.3919 4.69693   5
   0  12  -6 47.7268 4.56537  12
   0  12   6 52.8504 5.12910  12
   0  12   6 56.7402 4.39250   3
   0  12  -6 54.4746 4.54491   3
  -1 -12  -6 100.683 6.36758   5
   1 -12   6 103.563 5.83275   5
   1  12   6 105.326 6.24891  12
  -1  12  -6 91.0515 6.20000  12
  -1  12  -6 106.398 6.61314   3
   1  12   6 98.3322 6.03700   3
   2 -12   6 174.502 8.48965  15
   2 -12   6 183.998 7.84241   5
   2  12   6 177.622 8.58330   3
   2  12   6 217.277 10.6358   5
  -2  12  -6 184.381 8.52099  12
   2  12   6 186.119 8.37501  12
   3 -12   6 107.202 4.41793   5
   3 -12   6 110.691 5.83551  16
   3 -12   6 115.871 5.91601  15
  -3 -12  -6 119.077 7.33195   5
   3 -12   6 117.007 5.64010   7
   3 -12   6 106.443 5.59259   4
  -3  12  -6 100.578 5.79619   8
   3  12   6 113.547 5.94754   5
  -3  12  -6 112.712 5.98742  12
   4 -12   6 30.2376 2.76841  16
   4 -12   6 28.0004 2.65505   7
   4 -12   6 26.7524 2.67673   4
  -4  12  -6 29.1709 2.99841  12
  -4  12  -6 29.3519 3.40266   8
   4  12   6 28.0282 2.42360   5
   5 -12   6 33.1861 2.13214  16
   4 -13  -6 53.7120 2.90638   2
   4 -13  -6 55.2668 3.18633  15
   4 -13  -6 48.5043 2.83624   7
   4 -13  -6 47.6325 3.28164  11
   4  13  -6 52.3339 3.37559   3
   3 -13  -6 97.0203 5.06730   7
   3 -13  -6 98.9415 4.58016   2
   3 -13  -6 97.1673 5.23223  11
  -3 -13   6 86.5630 7.54574   5
   3 -13  -6 100.851 5.11641  15
   3  13  -6 103.288 5.35034   3
  -3  13   6 96.8423 5.80221  12
  -3  13   6 96.7255 4.93912   3
   2 -13  -6 278.128 10.2032   2
   2 -13  -6 268.785 10.6853  15
   2 -13  -6 266.294 10.6960  11
  -2 -13   6 268.095 11.5706   5
   2 -13  -6 264.696 10.5453   7
   2 -13  -6 266.346 9.32097   5
   2  13  -6 269.459 10.9003   3
  -2  13   6 263.039 11.1359  12
   2  13  -6 258.702 10.5168  12
  -2  13   6 269.556 10.8707   3
   1 -13  -6 90.2055 4.88191   2
   1 -13  -6 88.9860 4.71602   5
   1  13  -6 94.6435 6.13206  12
   1  13  -6 86.9663 5.67545   8
   1  13  -6 92.1219 5.39703   3
  -1  13   6 95.9981 5.59186   3
   0 -13   6 110.628 6.21622   5
   0 -13  -6 108.335 5.98585   5
   0  13  -6 105.089 5.99797   3
   0  13   6 117.229 6.53121  12
   0  13   6 98.3616 6.03843   3
   0  13  -6 113.487 6.56723  12
   1 -13   6 53.8783 4.56893   5
   1  13   6 51.0032 4.38554   3
   2 -13   6 53.1248 3.96805  16
   2 -13   6 41.1653 4.95975   7
  -2 -13  -6 40.3197 4.48944   5
   2 -13   6 48.0252 3.22820   5
  -2  13  -6 52.5369 4.54431   8
  -2  13  -6 45.8312 4.15712  12
   2  13   6 50.4806 4.38968   3
   2  13   6 50.9875 5.33403   5
   2  13   6 52.7327 4.45118  12
   3 -13   6 14.5112 2.07185   7
   3 -13   6 14.0129 2.54953  16
  -3 -13  -6 15.8584 2.41924   5
   3 -13   6 17.4219 2.71666   4
   3  13   6 18.5969 2.99182   5
  -3  13  -6 12.1966 2.13336   8
   4 -13   6 63.0403 3.44310  16
   4  13   6 61.8524 3.50406   5
  -4  13  -6 60.1786 3.74167  12
   4 -14  -6 8.97577 1.61465  15
   4 -14  -6 8.24085 1.30244   2
   4 -14  -6 7.32715 1.43626   7
   4  14  -6 9.46890 1.52352   3
   3 -14  -6 122.434 5.49066   7
  -3 -14   6 139.149 7.35654   5
   3 -14  -6 126.681 5.49024  15
   3 -14  -6 127.676 5.69350  11
  -3  14   6 129.063 6.06089   3
   3  14  -6 126.381 5.76223   3
  -2 -14   6 39.0745 4.88133   5
   2 -14  -6 23.3662 3.33326   7
   2 -14  -6 24.6787 3.35668  15
   2 -14  -6 27.5258 2.25929   2
   2 -14  -6 24.9107 3.07905  11
   2  14  -6 26.6827 3.07179   3
  -2  14   6 25.6216 2.71922   3
  -2  14   6 27.8602 3.44909  12
   1 -14  -6 152.653 6.90421  11
   1 -14  -6 156.324 6.47345   5
   1 -14  -6 148.305 7.93075   7
  -1 -14   6 153.116 7.42660   5
  -1  14   6 157.552 7.49859  12
  -1  14   6 149.227 7.01017   3
   1  14  -6 151.901 6.89813  12
   1  14  -6 148.848 7.21989   8
   1  14  -6 159.851 7.17784   3
   0 -14   6 72.0586 4.76749   5
   0 -14  -6 71.0617 4.34105   5
   0  14  -6 69.0934 4.57416  12
   0  14  -6 71.6979 4.85602   8
   0  14  -6 73.7427 4.71329   3
   0  14   6 67.5400 4.93225  12
   1 -14   6 37.2323 3.18209   5
  -1 -14  -6 40.6108 3.71561   5
  -1  14  -6 36.7021 3.16504   8
   1  14   6 42.1476 3.71102   3
   1  14   6 35.9484 3.68629  12
  -1  14  -6 37.0562 3.62738  12
   2 -14   6 1.05317 1.08138  16
   2 -14   6 0.12319 1.88434   4
  -2 -14  -6 0.70474 2.04052   5
   2 -14   6 0.75108 0.97223   5
   2  14   6 -0.4217 1.95668   5
  -2  14  -6 1.61036 1.75619   8
  -2  14  -6 0.03385 1.19348  12
   3 -14   6 16.6582 2.78407   7
  -3 -14  -6 11.5830 2.79075   5
   3 -14   6 17.4580 1.87752  16
  -3  14  -6 15.6148 2.47195  12
   3  14   6 15.5430 2.29363   5
  -3  14  -6 19.4148 2.60452   8
   4 -14   6 49.5052 2.63442  16
   3 -15  -6 64.7877 3.26716   7
  -3 -15   6 69.5512 4.64656   5
   3  15  -6 65.9495 3.60630   3
  -2 -15   6 32.1567 2.97043   5
   2 -15  -6 28.9005 3.74225   7
   2 -15  -6 37.3217 3.27256  11
  -2  15   6 39.0508 3.21546  12
   2  15  -6 34.0710 4.11123   3
  -2  15   6 38.0800 3.69545   3
   1  15  -6 22.6527 3.30225  12
   1  15  -6 19.8540 2.85791   3
  -1  15   6 24.0686 2.75942  12
   1  15  -6 22.7548 2.71190   8
  -1  15   6 29.3067 2.98539   3
   0 -15  -6 89.9096 4.53552   5
   0 -15   6 90.7759 4.63056   5
   0  15  -6 97.4678 5.11521   8
   0  15   6 85.5059 4.92112   3
   0  15   6 96.7640 5.06310  12
   0  15  -6 90.6636 4.85544  12
   1 -15   6 27.0858 2.41581   5
  -1 -15  -6 31.7124 3.30607   5
  -1  15  -6 24.5133 3.09171  12
  -1  15  -6 25.2460 2.51212   8
   1  15   6 25.1037 3.67407  12
   1  15   6 29.9429 3.07449   3
  -2 -15  -6 17.6752 2.63520   5
   2 -15   6 17.2483 1.84691  16
  -2  15  -6 15.2365 2.56537   8
   2  15   6 13.6266 2.20901   5
  -2  15  -6 13.7534 2.30846  12
   3 -15   6 120.346 5.72543  16
  -3 -15  -6 170.152 6.66357   5
  -3  15  -6 168.635 6.49518  12
   3  15   6 151.790 5.50576   5
  -2 -16   6 29.8568 2.26049   5
  -2  16   6 27.7476 2.37590  12
   2  16  -6 28.9813 2.98004   3
  -1 -16   6 2.47150 1.46078   5
   1  16  -6 3.04865 1.57857  12
  -1  16   6 2.16691 1.40083  12
  -1  16   6 4.25772 1.18894   3
   1  16  -6 2.79535 1.63775   3
   0 -16   6 4.32839 1.27587   5
   0 -16  -6 2.75733 1.07499   5
   0  16  -6 2.42359 1.33713  12
   0  16  -6 3.72322 2.12265   8
   0  16   6 2.49429 1.65008   3
   0  16   6 4.02888 1.40459  12
  -1 -16  -6 37.3018 2.38132   5
   1 -16   6 35.9978 2.34629  16
   1 -16   6 41.0166 2.33676   5
  -1  16  -6 42.7891 2.76693  12
   1  16   6 35.3229 2.63152  12
  -1  16  -6 40.7426 2.64393   8
   1  16   6 39.0348 3.08998   3
   2 -16   6 1.16140 0.80723  16
  -2 -16  -6 0.56794 1.24323   5
  -2  16  -6 0.61935 1.07988   8
  -2  16  -6 3.89925 1.15426  12
  -1 -17   6 142.331 5.42918   5
  -1  17   6 138.582 5.35692  12
   0 -17   6 69.2697 3.12251  16
   0 -17   6 66.2381 2.92182   5
   0  17  -6 61.9607 3.63117  12
   0  17   6 66.2115 3.09139  12
   7   0  -7 183.974 6.89927   4
   7   0  -7 198.414 7.49815  14
   7   0  -7 202.910 7.34997   9
   6   0  -7 0.47418 1.49822   4
   6   0  -7 -1.6996 1.91262  11
   6   0  -7 0.37397 1.51402   9
   6   0  -7 1.59110 1.48025   2
   6   0  -7 -0.2790 1.56166  14
   5   0  -7 206.230 9.16922   9
   5   0  -7 220.867 9.81035  14
   5   0  -7 209.009 9.44930  11
   5   0  -7 201.804 10.1409  15
   5   0  -7 213.651 8.80058   2
   5   0  -7 209.475 8.83236   4
   4   0  -7 -3.1595 2.56552  11
   4   0  -7 1.72478 2.33318   4
   4   0  -7 -1.6432 2.30750  14
   4   0  -7 1.88938 2.31410  10
   4   0  -7 -0.1192 2.03654   2
   4   0  -7 0.94967 2.39198   9
  -4   0   7 1.40074 1.17339   6
   4   0  -7 1.70997 3.28401  15
   3   0  -7 356.517 13.6395  10
   2   0  -7 -7.3478 11.4954   1
   2   0  -7 1.10634 1.03204  10
   2   0  -7 -0.7050 0.85211  13
   1   0  -7 294.055 9.77463  13
   1   0  -7 262.045 14.4793   1
   1   0  -7 258.097 14.1368   1
   0   0  -7 2.85608 6.38055   1
   0   0  -7 -0.7852 0.97534   6
   0   0  -7 -5.2938 7.58479   1
  -1   0  -7 150.628 5.66657   6
  -1   0  -7 148.216 14.4944   1
  -1   0  -7 150.082 13.6881   1
  -2   0  -7 3.59494 2.05944   8
  -2   0  -7 0.89436 1.00525   6
  -3   0  -7 42.5936 2.59450   6
  -3   0  -7 33.5572 4.40594   8
   3   0   7 34.6054 4.12620   5
  -4   0  -7 1.74990 3.55672  12
  -4   0  -7 -0.9297 1.83492   6
   4   0   7 5.25750 3.08217  16
   4   0   7 -0.7195 1.87334   5
   4   0   7 -0.1173 2.61571   4
   5   0   7 530.522 19.3366   4
   6   0   7 -3.0181 1.75458   9
  -6   0  -7 1.10044 2.37421  12
   6   0   7 -0.7392 1.54100  16
   6   0   7 0.78827 1.06709   4
   7  -1  -7 10.7367 1.34959  14
   7  -1  -7 13.2487 1.37535   9
   7   1  -7 13.6260 1.48482  14
   7   1  -7 15.5240 1.74487   9
   7   1  -7 13.7521 1.49750   4
   6  -1  -7 65.7289 3.64645   2
   6  -1  -7 67.2145 4.58034  11
   6  -1  -7 64.4229 3.58608   4
   6  -1  -7 65.5460 4.20883   9
   6  -1  -7 71.4993 4.48079  14
   6   1  -7 69.3717 3.93011   2
   6   1  -7 66.7075 4.21034   9
   6   1  -7 68.0223 4.58155  11
   6   1  -7 66.7042 4.23955  14
   6   1  -7 63.7151 3.63892   4
   5  -1  -7 61.2029 4.45966   9
   5  -1  -7 57.2164 5.32699  15
   5  -1  -7 68.9108 4.93302  14
   5  -1  -7 59.2051 4.77759  11
   5  -1  -7 64.2504 4.50071   4
   5  -1  -7 60.1155 4.12456   2
   5   1  -7 58.0583 4.82812  14
   5   1  -7 57.0556 4.18300   2
   5   1  -7 63.9852 4.62013   9
   5   1  -7 54.8445 4.22395   4
   5   1  -7 58.1833 4.77182  11
   5   1  -7 60.3020 6.67126  15
   4  -1  -7 824.132 29.7982  14
  -4  -1   7 862.006 28.1274   6
   4  -1  -7 825.455 29.5175  15
   4  -1  -7 827.415 28.7807   2
   4  -1  -7 837.968 29.8332  10
   4  -1  -7 837.475 29.3314   9
   4  -1  -7 834.721 29.6422  11
   4   1  -7 820.411 28.7985   4
   4   1  -7 858.741 29.6438  11
   4   1  -7 847.343 29.9028  14
  -4   1   7 828.545 27.9088   6
   4   1  -7 881.057 27.8394   5
   4   1  -7 850.988 29.9762  10
   4   1  -7 844.374 29.3920   9
   4   1  -7 853.203 28.9186   2
   3  -1  -7 241.044 9.45759  13
   3  -1  -7 246.882 10.0357  10
   3   1  -7 242.695 10.1092  10
   2  -1  -7 2.20931 1.12969  10
   2  -1  -7 2.66677 1.18548  13
   2  -1  -7 5.90452 14.0428   1
   2   1  -7 2.04385 1.08743  10
   1  -1  -7 558.136 23.1021   1
   1  -1  -7 570.951 18.9035  13
   1   1  -7 571.884 22.7661   1
   1   1  -7 550.647 18.7508   6
   0  -1  -7 1595.50 52.1152   6
   0  -1  -7 1600.16 54.7471   1
   0  -1  -7 1633.53 54.7330   1
   0  -1  -7 1624.38 51.9829  13
   0   1  -7 1621.87 55.8522   1
   0   1  -7 1577.20 52.1878   6
   0   1  -7 1626.52 55.1869   1
  -1  -1  -7 135.485 5.23209   6
  -1  -1  -7 120.542 14.7904   1
  -1  -1  -7 123.266 16.1823   1
  -1   1  -7 130.862 5.12256   6
  -1   1  -7 164.142 16.5718   1
  -2  -1  -7 144.182 5.46888   6
  -2  -1  -7 134.505 6.55607   8
  -2   1  -7 134.844 6.53679   8
  -2   1  -7 143.488 5.46049   6
  -3  -1  -7 116.698 4.92056   6
  -3  -1  -7 124.699 8.17651   8
   3  -1   7 111.725 6.16104   5
  -3   1  -7 117.109 5.02656   6
   3   1   7 109.798 6.33962   5
  -3   1  -7 106.019 6.14842   8
   4  -1   7 467.374 17.7588   7
  -4  -1  -7 445.442 16.7689   6
  -4  -1  -7 489.123 17.9255  12
   4  -1   7 485.483 18.0544   4
   4  -1   7 484.006 17.4629   5
   4  -1   7 486.291 17.9061  16
  -4   1  -7 483.005 18.1011  12
   4   1   7 469.893 18.1885  16
  -4   1  -7 495.630 16.6854   6
   4   1   7 479.272 18.1042   4
   4   1   7 483.786 17.6000   5
   5  -1   7 26.7696 3.80119   4
   5   1   7 27.2309 2.82707   5
   6  -1   7 9.06410 1.75509   4
  -6  -1  -7 9.25734 1.99941  12
   6  -1   7 5.76930 1.71156  16
   6  -1   7 6.27316 2.41009   9
  -6   1  -7 7.53573 2.20724  12
   6   1   7 6.09453 1.95356   9
   6   1   7 7.43925 1.67044  16
   6   1   7 8.04756 1.67908   4
   7  -2  -7 25.2984 2.37195   9
   7  -2  -7 29.1313 1.91006   2
   7   2  -7 28.8054 1.94215   4
   7   2  -7 32.5217 2.21815  14
   6  -2  -7 100.491 5.44116  11
   6  -2  -7 98.7159 4.81639   4
   6  -2  -7 104.029 4.91663   2
   6  -2  -7 101.512 5.21932   9
   6  -2  -7 98.5717 5.30601  14
   6   2  -7 103.757 4.95117   2
   6   2  -7 103.043 4.94716   4
   6   2  -7 95.9965 5.53021  11
   6   2  -7 99.2725 5.19795   9
   6   2  -7 103.490 5.59977  14
   5  -2  -7 54.3366 4.31107   4
   5  -2  -7 49.0247 5.13491  15
   5  -2  -7 51.6894 4.15783   9
   5  -2  -7 51.7726 4.57785  14
   5  -2  -7 50.4138 3.98445   2
   5  -2  -7 56.1464 4.66761  11
   5   2  -7 47.7859 4.28292   9
   5   2  -7 54.2005 3.96466   2
   5   2  -7 49.2677 4.73920  11
   5   2  -7 54.0431 4.18925  14
   5   2  -7 46.9304 4.01274   4
   4  -2  -7 106.829 6.93428  11
   4  -2  -7 117.199 5.82469   2
  -4  -2   7 114.038 5.13976   6
   4  -2  -7 109.268 6.62274  15
   4  -2  -7 114.396 6.63441  14
   4  -2  -7 113.073 6.61800  10
   4  -2  -7 114.708 6.38051   9
   4  -2  -7 103.617 5.86521  13
   4   2  -7 112.588 5.93822   2
   4   2  -7 112.001 6.78454  14
   4   2  -7 113.935 6.71559  10
   4   2  -7 112.408 6.24293   9
   4   2  -7 117.738 5.96843   4
   3  -2  -7 221.175 9.38318  10
   3  -2  -7 223.086 8.80840  13
  -3  -2   7 227.508 8.39045   6
   3   2  -7 226.276 9.50089  10
   2  -2  -7 1061.45 35.4936  10
   2   2  -7 1075.14 35.6790  10
   2   2  -7 1040.84 35.3956   3
   1  -2  -7 688.705 26.1505   1
   1  -2  -7 693.210 22.7831  13
  -1  -2   7 706.276 27.2524   1
   1   2  -7 684.832 22.8310   6
   1   2  -7 679.770 27.1429   1
   0  -2  -7 465.282 15.3989  13
   0  -2  -7 476.378 20.1956   1
   0  -2   7 453.701 19.8275   1
   0  -2  -7 461.404 15.7162   6
   0  -2  -7 466.375 21.4867   1
   0   2  -7 461.345 20.7340   1
   0   2  -7 455.498 16.1473   6
  -1  -2  -7 410.608 13.9316   6
  -1  -2  -7 422.296 24.1333   1
  -1  -2  -7 408.426 20.3637   1
  -1   2  -7 383.592 20.6866   1
  -1   2  -7 409.000 14.1258   6
  -1   2  -7 439.812 20.8008   1
  -2  -2  -7 353.898 11.9208   6
  -2  -2  -7 324.473 12.8402   8
  -2   2  -7 346.898 11.9893   6
  -3  -2  -7 183.314 6.84406   6
   3  -2   7 171.181 8.07434   5
  -3  -2  -7 165.697 8.38006  12
   3  -2   7 162.097 8.02650   7
  -3   2  -7 166.531 8.29265   8
  -3   2  -7 173.673 7.17796   6
   3   2   7 178.514 8.28000   5
   4  -2   7 166.389 7.88331   7
   4  -2   7 165.106 8.32940  16
   4  -2   7 171.951 8.12570   4
  -4  -2  -7 177.649 8.38199  12
   4  -2   7 168.623 7.49615   5
   4   2   7 168.683 8.23208   4
  -4   2  -7 161.141 8.40687  12
   4   2   7 173.405 8.04223   5
   4   2   7 164.100 8.25227  16
   5  -2   7 27.7981 3.60455   4
   5  -2   7 21.2208 4.39172   9
  -5   2  -7 21.8005 3.95994  12
   5   2   7 22.2193 3.41183  16
   6  -2   7 3.43562 1.52256  16
   6  -2   7 4.10056 1.16963   4
  -6  -2  -7 3.78556 1.81233  12
   6   2   7 0.90409 1.68341   9
   6   2   7 4.28817 1.49018  16
   6   2   7 3.44051 1.91505   4
   7  -3  -7 19.5204 1.96674   9
   7  -3  -7 19.2537 1.59980  14
   7  -3  -7 18.6215 1.66902   2
   7   3  -7 19.9625 1.56335   4
   7   3  -7 23.1977 3.10828  14
   7   3  -7 22.0027 1.59102   2
   7   3  -7 19.4866 1.69084   9
   6  -3  -7 14.4482 1.83928   2
   6  -3  -7 13.8556 2.00605   9
   6  -3  -7 10.0918 1.93588   4
   6  -3  -7 10.7101 2.26023  11
   6  -3  -7 15.1939 2.11535  14
   6   3  -7 14.7259 2.31799   2
   6   3  -7 8.56459 1.70460   4
   6   3  -7 15.4142 2.79061  14
   6   3  -7 16.5996 2.91093  11
   6   3  -7 10.6932 1.99279   9
   5  -3  -7 14.3719 3.05695  15
   5  -3  -7 17.0868 3.32032  14
   5  -3  -7 18.6546 3.94189   7
   5  -3  -7 17.9507 2.96968  11
   5  -3  -7 23.0154 3.62702   4
   5  -3  -7 18.9768 3.05789   9
   5  -3  -7 16.9868 2.79572   2
   5   3  -7 20.7039 3.06702   4
   5   3  -7 18.6671 3.48118   9
   5   3  -7 20.4087 3.16302  11
   5   3  -7 20.5437 3.15007   2
   5   3  -7 17.3587 2.89100  14
   4  -3  -7 188.166 8.74673  14
   4  -3  -7 172.652 8.96939   7
   4  -3  -7 185.884 9.19946  15
   4  -3  -7 184.385 7.83556   2
  -4  -3   7 179.490 7.33836   6
   4  -3  -7 175.614 8.17260  13
   4  -3  -7 175.322 8.32089   9
   4  -3  -7 180.134 8.62549  11
   4  -3  -7 177.751 8.67738  10
   4   3  -7 181.326 7.92288   4
   4   3  -7 183.513 8.02163   2
   4   3  -7 170.891 8.45354  14
   4   3  -7 178.267 8.93087  10
   4   3  -7 178.214 8.29409   9
  -3  -3   7 164.498 6.52766   6
   3  -3  -7 156.470 6.76098  13
   3  -3  -7 146.179 7.14630  10
   3   3  -7 160.924 7.30956   3
   3   3  -7 164.458 7.50569  10
   2  -3  -7 304.874 11.4318  10
   2  -3  -7 313.478 11.2654  13
   2  -3  -7 301.806 12.0439   8
   2   3  -7 314.807 11.8171  10
  -1  -3   7 9.51316 8.73281   1
   1  -3  -7 19.4613 2.07542  10
   1  -3  -7 17.4820 1.83968  13
   1   3  -7 18.0995 11.4111   1
   1   3  -7 17.2822 2.18411   6
   0  -3   7 523.071 22.8903   1
   0  -3  -7 512.620 22.8223   1
   0  -3  -7 509.603 17.2786   6
   0  -3  -7 517.765 22.2975   1
   0  -3  -7 526.333 17.4872  13
   0   3  -7 502.735 17.3813   6
   0   3  -7 523.942 23.0420   1
  -1  -3  -7 2350.79 78.0393   1
  -1  -3  -7 2256.02 73.4834   6
  -1   3  -7 2221.75 75.3666   8
  -1   3  -7 2256.99 73.6801   6
  -1   3  -7 2339.46 77.3757   1
  -2  -3  -7 440.509 16.6018   8
  -2  -3  -7 463.703 15.6948   6
  -2   3  -7 477.843 15.6714   6
  -2   3  -7 449.894 16.6766   8
  -3  -3  -7 280.265 13.4702  12
  -3  -3  -7 318.568 12.5733   6
  -3   3  -7 357.043 13.0193   8
  -3   3  -7 344.110 13.8799  12
  -3   3  -7 371.490 11.9644   6
  -4  -3  -7 216.835 8.57799   6
   4   3   7 214.113 9.61980   4
   4   3   7 220.719 9.87304  16
  -4   3  -7 216.181 8.39726   6
  -5  -3  -7 203.548 8.91253  12
   5  -3   7 154.709 8.80429  16
  -5   3  -7 193.683 9.34240  12
   5   3   7 198.765 8.45708  16
   5   3   7 199.714 8.12468   4
   6  -3   7 52.0730 3.50418  16
  -6  -3  -7 56.1394 3.64421  12
   6  -3   7 58.6695 3.48762   4
  -6   3  -7 42.2462 4.77240  12
   6   3   7 56.3427 3.46889   4
   6   3   7 55.2629 3.42267   9
   7   4  -7 6.57136 0.97518   4
   7   4  -7 7.21242 1.21714  14
   7   4  -7 6.66684 0.98863   2
   6  -4  -7 26.7900 2.76229   9
   6  -4  -7 28.7455 2.89671  14
   6  -4  -7 25.7238 3.08466  11
   6  -4  -7 27.5279 2.49410   2
   6   4  -7 22.0774 2.38366   9
   6   4  -7 23.8343 2.10106   4
   6   4  -7 27.2945 2.58745   2
   6   4  -7 25.4239 2.55506  14
   5  -4  -7 13.2892 2.66321  11
   5  -4  -7 6.23226 2.79577   7
   5  -4  -7 12.7734 1.83514   2
   5  -4  -7 13.3332 2.77408  15
   5  -4  -7 9.88707 2.35676  14
   5  -4  -7 12.7067 2.35677   9
   5   4  -7 9.42512 2.49295  14
   5   4  -7 8.78643 2.58375  11
   5   4  -7 9.33554 2.48210   9
   5   4  -7 12.6975 2.15828   4
   5   4  -7 11.7512 2.14463   2
   4  -4  -7 64.9723 5.37033  15
   4  -4  -7 55.6308 5.78897   7
   4  -4  -7 68.2695 5.16794  14
   4  -4  -7 61.6967 5.02717  11
   4  -4  -7 60.5066 6.63146  10
   4  -4  -7 60.5973 4.71102  13
   4  -4  -7 65.1829 4.76467   9
   4  -4  -7 68.6337 4.27621   2
  -4  -4   7 68.5108 3.95206   6
   4   4  -7 66.9652 4.51629   4
   4   4  -7 57.5603 5.06031   9
   4   4  -7 66.0394 5.30946  14
   4   4  -7 68.8262 5.71855  10
   4   4  -7 70.2345 4.69538   2
   3  -4  -7 15.5075 2.96485   2
   3  -4  -7 15.4292 2.45549  13
   3  -4  -7 17.3807 3.01886  10
   3  -4  -7 13.2022 2.71087   9
   3  -4  -7 19.8270 3.20594  14
  -3  -4   7 12.9300 1.86071   6
   3  -4  -7 14.6413 3.32235  15
   3   4  -7 17.4955 2.56881   4
   3   4  -7 15.5657 2.45907  10
   3   4  -7 16.9084 2.76552   3
   2  -4  -7 158.886 6.75714  10
  -2  -4   7 167.746 6.54509   6
   2  -4  -7 168.304 6.61082  13
   2   4  -7 160.100 7.03117  10
   2   4  -7 157.115 7.07839   3
   1  -4  -7 308.310 11.7814   8
   1  -4  -7 305.321 10.9723  10
   1  -4  -7 313.798 10.9576  13
   1   4  -7 301.367 11.0072   6
   0  -4   7 413.464 21.9107   1
   0  -4  -7 429.826 14.0697  13
   0  -4  -7 419.903 15.2865   8
   0  -4  -7 415.908 23.3267   1
   0   4  -7 410.504 15.3590   8
   0   4  -7 403.767 22.5537   1
   0   4  -7 416.059 14.4211   6
  -1  -4  -7 399.078 27.6694   1
  -1  -4  -7 419.932 26.6208   1
  -1  -4  -7 430.072 15.6333   8
  -1  -4  -7 425.229 14.5461   6
  -1   4  -7 424.656 14.5944   6
  -2  -4  -7 1669.13 51.3777   6
  -2  -4  -7 1421.15 52.8672   8
  -2   4  -7 1590.42 52.8614   8
  -2   4  -7 1643.61 51.4495   6
   3  -4   7 78.2721 5.28560   7
  -3  -4  -7 74.8517 6.26366  12
  -3  -4  -7 80.0480 4.16661   6
   3  -4   7 81.3223 4.80878   5
   3  -4   7 86.5021 7.06552  15
  -3   4  -7 83.2999 3.89338   6
   3   4   7 74.6818 5.73464   5
  -3   4  -7 75.4651 5.41036   8
   4  -4   7 474.061 17.5719   4
   4  -4   7 481.652 17.2448   7
   4  -4   7 474.021 16.5656   5
  -4  -4  -7 473.870 17.1502  12
   4  -4   7 461.851 17.4838  16
   4   4   7 500.921 17.5793   5
  -4   4  -7 473.022 17.3721  12
  -4   4  -7 406.866 16.3107   6
   4   4   7 407.024 17.6153  16
  -5  -4  -7 223.660 9.69601  12
   5  -4   7 236.564 9.73329   4
   5  -4   7 228.585 9.68342  16
   5  -4   7 220.299 9.34403   7
   5   4   7 228.402 8.97347   5
   5   4   7 222.150 9.12571  16
  -5   4  -7 226.201 9.79116  12
   6  -4   7 144.181 6.12020   4
  -6  -4  -7 145.851 6.23079  12
   6  -4   7 144.508 6.08500  16
   6   4   7 138.691 5.73567  16
   6   4   7 147.182 6.42796   9
   6  -5  -7 27.1344 2.10172   2
   6  -5  -7 28.8476 2.83321  14
   6  -5  -7 29.7333 3.29338  15
   6  -5  -7 26.7646 3.17942  11
   6  -5  -7 30.1000 2.75335   9
   6   5  -7 30.8833 2.50480   4
   6   5  -7 27.7822 2.96025  14
   6   5  -7 28.2523 3.68228  11
   6   5  -7 29.6036 2.87702   9
   6   5  -7 29.8381 2.60183   2
   5  -5  -7 32.3188 3.02820   2
   5  -5  -7 29.3520 3.90107  11
   5  -5  -7 26.5561 4.37330   7
   5  -5  -7 29.4651 3.51109  14
   5  -5  -7 32.7276 4.09947  15
   5  -5  -7 25.1750 3.40639   9
   5   5  -7 31.1209 3.16031   4
   5   5  -7 25.7779 4.00905  11
   5   5  -7 27.5997 3.28368   2
   5   5  -7 28.1788 3.94553  14
   4  -5  -7 477.997 18.1832  11
   4  -5  -7 454.281 16.9986   7
   4  -5  -7 463.648 17.4865  15
   4  -5  -7 460.979 17.4317  14
   4  -5  -7 447.046 16.7912   9
   4  -5  -7 405.390 16.7955   2
   4   5  -7 466.526 16.4966   4
   4   5  -7 432.615 16.6679   9
   4   5  -7 461.722 17.4777  14
   3  -5  -7 110.936 5.54326  13
   3  -5  -7 107.523 6.20868  10
  -3  -5   7 111.756 5.87294   6
   3  -5  -7 94.5030 6.16746   9
   3   5  -7 115.642 6.21137  10
   3   5  -7 111.765 5.76430   3
   2  -5  -7 21.5027 2.21111  13
   2  -5  -7 12.9203 2.21950  10
  -2  -5   7 15.1527 2.02253   6
   2   5  -7 16.5114 3.43902   8
   2   5  -7 20.2190 2.93606   3
   2   5  -7 18.5049 2.58515  10
   1  -5  -7 25.7485 3.12304   8
   1  -5  -7 21.2325 2.33119  10
  -1  -5   7 25.6021 2.26403   6
   1   5  -7 18.1557 3.18695   8
   0  -5   7 440.375 15.2140   6
   0  -5   7 435.090 25.4652   1
   0  -5  -7 442.811 14.9469  13
   0   5  -7 427.123 26.5440   1
   0   5  -7 441.781 15.1787   6
  -1  -5  -7 118.808 5.06229   6
  -1  -5  -7 112.645 6.10373   8
  -1   5  -7 119.636 4.98594   6
  -1   5  -7 126.827 6.09490   8
  -2  -5  -7 406.498 15.9083   8
  -2  -5  -7 443.172 14.9608   6
  -2   5  -7 434.991 14.8769   6
  -2   5  -7 432.609 16.0249   8
   3  -5   7 199.517 8.82636   7
  -3  -5  -7 196.124 8.04570   6
   3  -5   7 199.536 8.35184   5
   3  -5   7 190.886 9.14318  16
   3  -5   7 193.570 9.51192  15
  -3  -5  -7 198.057 9.50408  12
  -3   5  -7 202.655 9.45682  12
  -3   5  -7 205.051 8.97332   8
  -3   5  -7 205.211 7.94542   6
   3   5   7 199.753 9.30234   5
   4  -5   7 24.4052 3.73430   4
   4  -5   7 21.2737 3.37351   7
  -4  -5  -7 22.9920 3.31900  12
   4  -5   7 22.7651 2.36769   5
   4  -5   7 25.6980 3.92963  16
   4   5   7 24.9757 3.56304   5
  -4   5  -7 24.3262 3.66798  12
  -4   5  -7 25.2486 4.61953   8
  -5  -5  -7 242.940 10.1920  12
   5  -5   7 241.719 10.0417  16
   5  -5   7 245.977 9.78237   7
   5  -5   7 243.072 10.0769   4
  -5   5  -7 255.156 10.8458  12
   5   5   7 242.196 9.45664   5
   5   5   7 241.201 9.50267  16
   6  -5   7 18.5975 2.20176  16
  -6  -5  -7 12.4999 2.15832  12
   6  -5   7 13.3712 1.61955   4
   6   5   7 14.1286 2.33618   9
   6  -6  -7 82.3628 4.47791  15
   6  -6  -7 69.4714 4.08095   2
   6  -6  -7 79.8969 4.17791  14
   6  -6  -7 82.7842 4.45318  11
   6   6  -7 80.0949 3.91472   9
   6   6  -7 74.4026 4.08497  14
   6   6  -7 73.2939 4.55349  11
   5  -6  -7 32.6555 4.15427   7
   5   6  -7 41.9560 4.71904   9
   5   6  -7 47.4499 4.18276  14
   4  -6  -7 256.952 10.5839   9
   4  -6  -7 239.259 10.3263  11
   4  -6  -7 214.743 10.2905  13
   4  -6  -7 246.406 10.5297  15
  -4  -6   7 215.991 9.25397   6
   4  -6  -7 233.449 9.42172   2
   4  -6  -7 225.118 10.3304  14
   4   6  -7 229.356 11.2731  10
   4   6  -7 239.485 9.60906   4
   4   6  -7 226.351 10.4050  14
   3  -6  -7 29.8620 3.40943   2
   3  -6  -7 34.7323 4.38948   7
  -3  -6   7 35.3973 3.07988   6
   3  -6  -7 28.3577 4.31013  11
   3  -6  -7 30.9377 4.10097  14
   3  -6  -7 30.5387 3.88641   9
   3  -6  -7 31.4981 4.70161  15
   3  -6  -7 32.0367 3.33604  13
   3   6  -7 26.0351 5.09989  14
   3   6  -7 30.3386 4.09126  10
   3   6  -7 33.2634 3.53960   3
   3   6  -7 29.6537 3.60918   4
   2  -6  -7 757.652 26.0782  13
  -2  -6   7 756.500 25.6798   6
   2   6  -7 766.502 26.1196   3
   2   6  -7 760.177 26.2342  10
   2   6  -7 737.369 26.1360   8
   1  -6  -7 107.050 4.71555  13
   1   6  -7 103.881 5.48668   6
   1   6  -7 99.5588 5.38192   3
   1   6  -7 96.3615 5.48209   8
   0  -6   7 77.6350 4.30122   6
   0  -6  -7 78.6356 4.89818   8
   0  -6  -7 78.6533 3.77334  13
   0   6  -7 80.9238 4.76152   3
   0   6  -7 73.5949 3.99305   6
   0   6  -7 98.1614 5.04937   8
  -1  -6  -7 124.029 6.43938   8
  -1   6  -7 127.773 6.36736   8
  -1   6  -7 123.795 5.28850   6
  -2  -6  -7 450.848 15.8471   6
   2  -6   7 458.146 16.6242   5
   2  -6   7 450.520 16.9309   7
   2  -6   7 444.499 16.9325  15
  -2  -6  -7 464.204 16.8527  12
  -2   6  -7 451.961 15.8531   6
   2   6   7 456.585 18.2880   5
  -2   6  -7 443.554 17.1125  12
   2   6   7 449.271 17.1548  12
   3  -6   7 149.977 7.06627   5
   3  -6   7 149.514 7.72172   7
  -3  -6  -7 148.945 6.94758   6
  -3  -6  -7 154.737 8.03148  12
   3  -6   7 154.870 8.15236  15
   3  -6   7 150.165 7.76871  16
  -3   6  -7 161.629 6.43814   6
  -3   6  -7 153.870 7.51593   8
   3   6   7 158.525 8.11964   5
  -3   6  -7 143.233 8.01064  12
  -4  -6  -7 167.438 8.27675  12
   4  -6   7 169.063 7.76567   7
   4  -6   7 171.597 8.32487  16
   4  -6   7 179.772 8.17360   4
   4  -6   7 162.816 6.75447   5
  -4   6  -7 163.146 8.10360  12
  -4   6  -7 167.044 8.00278   8
   4   6   7 164.855 8.09393   5
  -5  -6  -7 363.269 13.7309  12
   5  -6   7 363.117 13.6631   4
   5  -6   7 354.492 13.5943  16
   5  -6   7 377.426 13.4163   7
   5   6   7 346.037 12.9993  16
   5   6   7 354.385 13.0738   5
   6  -6   7 97.7471 4.46927   4
   6   6   7 98.5462 4.61241   9
   6  -7  -7 80.9242 4.04673  11
   6  -7  -7 70.2758 3.71436  14
   6  -7  -7 82.8910 3.63387   2
   6  -7  -7 79.3288 3.93737  15
   6   7  -7 75.4866 3.53122   4
   6   7  -7 76.5291 4.01464  14
   6   7  -7 72.2469 3.51791   2
   6   7  -7 78.3450 4.41839  11
   5  -7  -7 203.800 8.13321   2
   5  -7  -7 205.084 8.83657  11
   5  -7  -7 203.374 8.57160  15
   5  -7  -7 198.934 8.68710  14
   5  -7  -7 197.171 8.50216   7
   5   7  -7 198.442 9.01591  14
   5   7  -7 200.343 8.24926   4
   5   7  -7 202.449 8.35987   2
   4  -7  -7 18.7284 3.37478   9
   4  -7  -7 15.8406 3.04354  15
   4  -7  -7 16.4280 3.01601  11
   4  -7  -7 22.6347 3.45967  14
   4  -7  -7 19.2512 2.80365   2
   4  -7  -7 17.0130 3.01606   7
   4   7  -7 16.4404 2.41634   4
   4   7  -7 16.5214 3.59050  14
   4   7  -7 16.6379 2.63422   3
   3  -7  -7 30.2066 3.68491  13
   3  -7  -7 36.2050 5.26911  15
   3  -7  -7 27.2836 3.90845  14
   3  -7  -7 28.6917 3.97763   7
  -3  -7   7 30.0835 3.37171   6
   3  -7  -7 27.4432 4.12839  11
   3  -7  -7 31.1254 3.21682   2
   3   7  -7 25.5936 3.44085   4
   3   7  -7 29.2656 4.60352  10
   3   7  -7 27.2239 3.42956   3
   2  -7  -7 586.691 22.2892  11
  -2  -7   7 600.496 20.8537   6
   2  -7  -7 591.114 22.4267  15
   2  -7  -7 682.239 21.9763   2
   2  -7  -7 591.655 21.5743   5
   2   7  -7 690.537 22.7170   3
   2   7  -7 602.805 22.1529  10
   2   7  -7 577.477 21.6196   8
  -1  -7   7 392.089 14.2790   6
   1  -7  -7 377.388 13.7393  13
   1   7  -7 384.339 14.2719  10
   1   7  -7 382.427 14.2724   3
   1   7  -7 381.917 14.3003   8
   0  -7  -7 172.187 6.61221  13
   0   7  -7 159.089 6.98623   6
   0   7  -7 160.980 7.54104   8
   0   7  -7 162.216 7.38218   3
   1  -7   7 44.4641 4.83551  15
  -1   7  -7 51.3112 3.65045   6
  -1   7  -7 58.4116 4.25618   8
  -2  -7  -7 151.417 7.91233  12
   2  -7   7 157.352 7.70962  15
   2  -7   7 163.391 7.60776   7
  -2  -7  -7 160.355 10.3697   5
   2  -7   7 154.304 7.34320   5
   2   7   7 152.840 8.25087  12
  -2   7  -7 152.040 7.45497   8
  -2   7  -7 141.217 8.45694  12
  -2   7  -7 152.474 6.54268   6
   3  -7   7 8.62425 2.95726  15
  -3   7  -7 13.6137 3.92378  12
  -3   7  -7 8.43388 2.24646   6
  -3   7  -7 7.85362 2.33104   8
  -4  -7  -7 302.947 12.0051  12
   4  -7   7 301.872 10.9488   5
   4  -7   7 309.367 12.4622  16
   4  -7   7 309.790 12.0652   7
   4  -7   7 300.269 12.2710   4
  -4   7  -7 314.231 12.1907   8
   4   7   7 310.821 12.4214   5
  -4   7  -7 277.615 12.5250  12
   5  -7   7 48.0248 3.84283  16
   5  -7   7 52.6898 3.58162   7
  -5  -7  -7 48.0669 3.19584  12
   5  -7   7 48.4864 3.67765   4
  -5   7  -7 48.8714 4.41610  12
   5   7   7 49.8722 3.24000   5
   6  -7   7 63.0294 3.06304   4
   6  -7   7 60.6464 3.01249  16
   6   7   7 55.0826 2.98201   9
   6  -8  -7 30.1182 2.41878   7
   6  -8  -7 29.9942 2.04072   2
   6  -8  -7 26.5384 1.93237  14
   6  -8  -7 32.7765 2.39234  15
   6  -8  -7 33.3930 2.37817  11
   6   8  -7 30.8265 2.29151  14
   6   8  -7 29.8759 1.91169   2
   5  -8  -7 106.732 5.55835  15
   5  -8  -7 99.6921 5.17977  11
   5  -8  -7 99.4585 5.32690  14
   5  -8  -7 95.8964 4.66286   2
   5  -8  -7 106.319 5.34390   7
   5   8  -7 99.6375 5.49671  14
   5   8  -7 105.835 5.18146   2
   5   8  -7 103.418 5.00130   4
   4  -8  -7 17.3219 2.82513   2
   4  -8  -7 15.6894 2.82676  15
   4  -8  -7 26.3514 3.81940   7
   4  -8  -7 17.9687 2.90155  11
   4  -8  -7 18.4021 3.33033  14
   4   8  -7 16.2920 2.50282   3
   4   8  -7 12.0301 2.95622  14
   4   8  -7 16.7064 2.78294   4
   3  -8  -7 234.095 10.6699  14
   3  -8  -7 197.968 10.2688  13
   3   8  -7 238.389 9.75790   3
   2  -8  -7 66.2403 4.47017   2
   2  -8  -7 69.9596 6.06388  15
   2  -8  -7 63.4464 5.16667  14
  -2  -8   7 66.2009 4.66891   6
   2  -8  -7 67.9142 5.07548   7
   2  -8  -7 67.0128 5.45812  11
   2  -8  -7 73.6773 4.49060  13
   2  -8  -7 70.6786 4.51507   5
   2   8  -7 66.7000 5.18155  10
   2   8  -7 72.2481 4.74487   3
   1  -8  -7 101.478 6.01580   2
  -1  -8   7 123.199 6.85750   6
   1  -8  -7 124.319 5.59623  13
   1   8  -7 109.677 6.49790  12
   1   8  -7 115.942 6.51351   8
   1   8  -7 119.768 6.13089  10
   0  -8  -7 232.935 9.10512  13
   0  -8   7 228.237 10.3403   5
   0  -8  -7 227.774 10.3321  14
   0  -8  -7 225.803 10.2627   5
   0   8  -7 226.132 9.77586   3
   0   8  -7 250.451 10.5231  12
   0   8  -7 217.019 9.26201   6
   1  -8   7 39.6197 4.37119   5
   1  -8   7 32.3673 4.75073   7
  -1  -8  -7 26.7745 3.87729  12
   1  -8   7 35.3724 4.27978  15
  -1   8  -7 23.9851 4.40032  12
   1   8   7 30.7079 4.40470  12
  -2  -8  -7 225.190 10.7999   5
   2  -8   7 219.949 9.66962   7
  -2  -8  -7 229.714 9.95313  12
   2  -8   7 221.339 9.97541  15
   2  -8   7 235.911 9.60446   5
  -2   8  -7 226.499 10.1891  12
   2   8   7 229.645 10.0776   3
  -2   8  -7 227.893 9.92294   8
   2   8   7 220.415 10.7873   5
   2   8   7 226.323 9.86060  12
  -2   8  -7 223.069 9.11260   6
   3  -8   7 62.7621 5.00587  16
  -3  -8  -7 63.2041 5.23727  12
   3  -8   7 68.5613 3.99820   5
   3  -8   7 68.0398 4.71259   7
   3  -8   7 67.2919 5.70220  15
   3   8   7 60.9860 5.73161   5
  -3   8  -7 62.6334 4.72972   8
  -3   8  -7 65.5574 5.36868  12
   4  -8   7 35.3319 3.83995  16
  -4   8  -7 32.9412 4.79709  12
   5  -8   7 83.8190 4.68639   4
   5  -8   7 71.3397 3.82143   7
   5   8   7 76.1167 4.42584   5
  -5   8  -7 75.9407 5.14674  12
   6  -9  -7 14.5709 1.66494  15
   6  -9  -7 8.63716 1.32777  11
   6  -9  -7 11.6539 1.91815   7
   6  -9  -7 11.3619 1.46151   2
   6   9  -7 12.1500 1.39580   2
   5  -9  -7 89.2652 4.22992   2
   5  -9  -7 88.6505 4.71359  15
   5  -9  -7 91.5288 4.58834   7
   5  -9  -7 84.6939 4.63666  11
   5   9  -7 85.3464 4.38223   2
   5   9  -7 81.2756 4.61707  14
   5   9  -7 77.7392 5.20849  11
   4  -9  -7 159.807 8.93633  15
   4  -9  -7 179.528 8.36802   2
   4  -9  -7 206.685 9.15602   7
   4  -9  -7 189.120 8.44226  11
   4   9  -7 190.347 8.34664   3
   4   9  -7 184.431 8.54228  14
   3  -9  -7 77.1843 5.35423  14
   3  -9  -7 76.8299 5.29263   7
   3  -9  -7 82.9515 4.83832   2
   3  -9  -7 77.1577 5.26310  11
   3  -9  -7 76.5887 5.57522  15
   3   9  -7 73.9277 4.95025   3
   2  -9  -7 348.743 12.7955   5
   2  -9  -7 350.642 13.0375   2
   2  -9  -7 339.614 13.6280   7
   2  -9  -7 332.253 13.9954  11
   2  -9  -7 345.599 13.6943  15
   2  -9  -7 369.819 14.0036  14
  -2  -9   7 321.536 13.3108   6
   2  -9  -7 342.936 13.3610  13
   2   9  -7 331.396 13.4492  12
   2   9  -7 340.921 13.7088   8
   2   9  -7 340.100 14.1605  10
   2   9  -7 363.960 13.6626   3
   1  -9  -7 313.805 12.4270   5
   1  -9  -7 332.784 12.0631  13
   1  -9  -7 319.127 12.0985   2
   1  -9  -7 292.511 13.1377  11
   1  -9  -7 302.075 12.9311  15
  -1  -9   7 320.640 13.4777   5
   1  -9  -7 333.903 13.1044  14
   1   9  -7 322.179 12.6689  10
   1   9  -7 327.151 12.5511   3
   1   9  -7 308.351 12.5212   8
   1   9  -7 304.997 12.7779  12
   0  -9   7 58.8936 5.46106   5
   0  -9  -7 55.7484 4.47129   2
   0  -9  -7 63.6700 4.10657  13
   0  -9  -7 52.5056 4.94199   5
   0   9  -7 54.1873 5.11288   6
   0   9  -7 61.5910 4.55704   8
   0   9  -7 52.7029 5.44844  12
   0   9   7 53.4846 5.20334  12
   0   9  -7 49.6191 4.54466   3
   1  -9   7 54.0582 4.67765   5
  -1  -9  -7 50.6678 5.42034   5
   1  -9   7 50.8784 4.72996  15
   1  -9   7 59.8294 6.11713   7
  -1   9  -7 50.3381 5.45503  12
  -1   9  -7 53.9826 4.50249   6
   1   9   7 51.7517 5.12768  12
  -2   9  -7 36.3594 4.26970   6
   2   9   7 31.6030 4.40723   3
  -2   9  -7 33.7302 3.89306   8
  -3  -9  -7 55.9239 4.31524  12
  -3  -9  -7 58.8643 7.61623   5
   3  -9   7 51.4713 4.36749   7
   3  -9   7 52.4182 4.63489  15
   3  -9   7 51.6543 3.38233   5
   3  -9   7 51.4211 4.44634  16
   3   9   7 47.2379 5.24426   5
  -3   9  -7 53.6867 4.46433   8
  -3   9  -7 47.8251 4.81589  12
   4  -9   7 48.6510 3.89191   4
   4  -9   7 46.7894 3.24172   7
   4  -9   7 44.0962 3.45365  16
   4   9   7 45.5579 3.95715   5
  -4   9  -7 38.0992 4.17059   8
  -4   9  -7 47.7820 4.29566  12
   5  -9   7 76.2004 3.99109   4
   5  -9   7 83.2040 4.09982   7
   5  -9   7 86.8138 4.33960  16
  -5   9  -7 84.9283 5.04470  12
   5   9   7 81.9985 3.89504   5
   5 -10  -7 13.4075 1.55741   2
   5 -10  -7 15.8783 2.25649   7
   5 -10  -7 12.9538 2.11773  11
   5 -10  -7 12.6227 2.01334  15
   5 -10  -7 13.1592 2.23393  14
   5  10  -7 16.8872 2.28752  11
   5  10  -7 13.6123 2.04008   2
   4 -10  -7 44.0950 3.19844   2
   4 -10  -7 43.4553 3.77783   7
   4 -10  -7 47.3540 3.67696  11
   4 -10  -7 37.7364 3.76796  15
   4 -10  -7 41.4840 3.26759  14
   3 -10  -7 58.7114 4.59675  14
   3 -10  -7 58.5503 4.68190   7
   3 -10  -7 63.6992 4.86357  15
   3 -10  -7 61.2835 4.08168   2
   3 -10  -7 55.4147 4.49548  11
   3  10  -7 60.1592 4.41476   3
   2 -10  -7 145.678 6.52229   5
   2 -10  -7 143.849 7.74978  15
   2 -10  -7 150.130 6.77518   2
   2 -10  -7 143.538 7.43049  11
   2 -10  -7 157.093 7.35102   7
   2 -10  -7 158.623 7.74494  14
  -2  10   7 150.338 7.67934  12
   2  10  -7 135.653 8.37153  12
   1 -10  -7 250.819 10.4964  14
   1 -10  -7 239.195 10.3425   7
   1 -10  -7 247.116 9.74049   2
   1 -10  -7 234.243 10.0543  13
   1 -10  -7 245.356 10.6950  15
  -1 -10   7 234.296 10.7941   5
   1 -10  -7 241.372 10.2145   5
   1 -10  -7 237.140 10.2991  11
   1  10  -7 241.786 10.2850   8
   1  10  -7 247.434 10.2772   3
  -1  10   7 231.876 10.6114  12
   1  10  -7 242.143 10.6124  12
   1  10  -7 223.057 13.9473  10
   0 -10  -7 56.5064 4.70852  13
   0 -10   7 47.5703 4.90297   5
   0 -10  -7 52.2436 4.59093   5
   0 -10  -7 48.7958 4.05756   2
   0  10  -7 46.7415 4.55148  12
   0  10   7 48.2978 5.46679  12
   0  10  -7 48.5537 4.37106   8
   0  10  -7 41.0232 5.21123   6
   0  10  -7 31.2023 5.00112  10
   0  10  -7 52.2993 4.42551   3
   1 -10   7 216.099 9.58535   7
  -1  10  -7 227.368 10.4166   6
   1  10   7 188.742 8.92453   3
   2 -10   7 19.1146 3.10632   5
  -2 -10  -7 15.8745 2.91157   5
   2 -10   7 18.8429 3.07376  15
   2 -10   7 17.6804 2.81695   7
   2  10   7 12.0486 2.90952   3
   2  10   7 14.6115 3.52000  12
  -2  10  -7 18.6368 2.85084   8
   2  10   7 19.3017 3.91403   5
  -2  10  -7 18.0370 3.52750  12
  -3 -10  -7 84.0532 7.84222   5
   3 -10   7 80.8943 5.22624  15
  -3  10  -7 86.5638 5.40881   8
   4 -10   7 38.8581 3.45854  16
   4 -10   7 36.1917 2.90667   4
   4 -10   7 38.2225 2.82313   7
   4  10   7 37.0335 3.46725   5
  -4  10  -7 39.3302 3.88839   8
   5 -10   7 74.2614 3.74706  16
   5 -10   7 78.4699 3.50911   7
   5  10   7 77.6161 3.52088   5
   5 -11  -7 11.9463 1.79707  11
   5 -11  -7 11.5854 1.82023   7
   5 -11  -7 7.44490 1.43922  15
   5 -11  -7 9.08673 1.25366   2
   5  11  -7 12.6489 1.70571   2
   4 -11  -7 13.7473 2.63677  14
   4 -11  -7 11.7003 2.04298  15
   4 -11  -7 13.7529 1.72537   2
   4 -11  -7 11.2687 1.97202   7
   4 -11  -7 13.9847 2.04373  11
   4  11  -7 17.6309 2.85344   3
   3 -11  -7 95.6600 5.76166  15
   3 -11  -7 72.0530 5.61776  14
   3  11  -7 92.4715 5.17362   3
  -3  11   7 79.1123 6.29619  12
   2 -11  -7 124.443 6.42080  14
   2 -11  -7 120.595 6.40144  11
   2 -11  -7 118.202 6.56560  15
   2 -11  -7 120.155 5.23292   5
   2 -11  -7 119.654 6.49505   7
   2 -11  -7 128.650 5.99882   2
  -2  11   7 114.740 6.49760  12
   2  11  -7 112.598 6.79283  12
   2  11  -7 127.291 6.48595   3
   1 -11  -7 27.6228 3.19276   2
   1 -11  -7 20.3230 3.16102  11
   1 -11  -7 32.8620 4.17982   7
  -1 -11   7 23.7173 3.74432   5
   1 -11  -7 27.1864 3.31195   5
   1 -11  -7 15.7413 4.14475  15
   1  11  -7 24.5705 3.95061   8
   1  11  -7 24.8084 3.70022   3
  -1  11   7 26.9375 3.96614  12
   1  11  -7 27.2252 4.49472  12
   0 -11  -7 149.247 7.43233   5
   0 -11  -7 134.003 7.34107   7
   0 -11  -7 142.215 6.67138   2
   0 -11   7 142.869 7.66020   5
   0  11   7 144.306 7.58497  12
   0  11  -7 142.760 7.32462  12
   0  11  -7 143.812 7.32380   8
   0  11  -7 147.152 7.12120   3
  -1 -11  -7 161.849 8.41107   5
   1 -11   7 164.428 7.78881   5
   1  11   7 161.844 7.93441   3
   1  11   7 163.586 8.23336  12
  -1  11  -7 160.643 7.98332   8
  -1  11  -7 170.229 8.41501  12
   2 -11   7 70.2333 4.32132   5
  -2 -11  -7 63.5018 5.99738   5
   2 -11   7 68.9658 4.91698  16
   2 -11   7 63.6197 4.74582   7
   2  11   7 70.6507 6.20547   5
  -2  11  -7 76.1396 5.07931   8
   2  11   7 68.7042 5.47713  12
  -2  11  -7 69.4253 5.08818  12
   2  11   7 68.2453 5.20707   3
   3 -11   7 166.497 6.55451   5
  -3 -11  -7 169.199 8.45809   5
   3 -11   7 173.026 7.17697   7
   3 -11   7 170.337 7.67762  16
  -3  11  -7 173.540 7.70536   8
  -3  11  -7 180.314 8.02083  12
   3  11   7 162.174 8.12934   5
   4 -11   7 105.417 4.96349  16
   4 -11   7 83.1828 5.10345   7
   4 -11   7 100.111 4.60319   4
  -4  11  -7 94.0432 5.03694  12
   4  11   7 92.1003 5.20665   5
  -4  11  -7 101.142 5.19119   8
   5 -11   7 5.92944 2.28595   4
   5 -11   7 6.97274 1.17356  16
   5  11   7 4.21016 0.98900   5
   5 -12  -7 10.6796 1.49367   7
   5 -12  -7 12.1741 1.52021  15
   5 -12  -7 11.2083 1.29763   2
   5 -12  -7 11.4266 1.54369  11
   5  12  -7 11.8171 1.38810   2
   4 -12  -7 13.3177 2.25954  15
   4  12  -7 12.9986 1.99041   3
  -4  12   7 9.98012 2.11032   3
   3 -12  -7 53.5229 3.44314   2
   3 -12  -7 53.5933 3.96617   7
   3 -12  -7 52.7157 3.54058  11
   3 -12  -7 56.9445 4.00536  14
   3 -12  -7 51.9587 4.07254  15
   3  12  -7 57.0535 3.97775   3
   2 -12  -7 77.7605 4.90432  15
  -2 -12   7 77.5973 6.30708   5
   2 -12  -7 72.6453 4.80482  11
   2 -12  -7 77.0332 4.12138   5
   2  12  -7 79.5079 4.87197   3
  -2  12   7 75.1770 5.62495  12
   2  12  -7 68.9175 5.63814  12
   1 -12  -7 49.9585 3.76977   2
  -1 -12   7 57.3077 5.28732   5
   1 -12  -7 45.9293 3.57980   5
   1 -12  -7 44.2550 4.59600   7
   1  12  -7 51.8823 4.27216   3
   1  12  -7 48.9064 4.59886   8
   1  12  -7 47.9136 4.74324  12
  -1  12   7 52.8006 4.73879  12
   0 -12  -7 54.8335 4.49680   5
   0 -12  -7 58.4749 5.51126   7
   0 -12   7 49.7453 4.71013   5
   0  12  -7 52.0243 5.09420  12
   0  12  -7 55.1355 4.57534   3
   0  12   7 61.9049 5.66981  12
   0  12   7 57.1471 4.49191   3
   0  12  -7 54.1415 4.64987   8
   1 -12   7 0.38862 1.86988   5
  -1 -12  -7 1.90956 2.34996   5
  -1  12  -7 1.19360 1.39884   8
   1  12   7 0.32451 2.13741   3
   1  12   7 1.03294 2.13031  12
  -1  12  -7 0.50026 2.15689  12
   2 -12   7 36.5688 3.07100   5
   2 -12   7 30.9683 3.89708   7
   2 -12   7 35.4834 3.72676  16
  -2 -12  -7 35.7277 4.49742   5
  -2  12  -7 34.7708 3.86809  12
   2  12   7 34.5078 4.33789  12
   2  12   7 38.2986 5.21193   5
  -2  12  -7 35.1581 3.60268   8
   2  12   7 34.4919 4.21056   3
  -3 -12  -7 25.5037 4.65560   5
   3 -12   7 35.8190 2.91369  16
   3 -12   7 37.9654 3.21547   4
  -3  12  -7 33.9232 3.54181  12
  -3  12  -7 40.1425 3.55891   8
   3  12   7 34.3740 3.89187   5
   4 -12   7 13.9824 1.95987   7
   4 -12   7 13.4179 1.70397  16
   4  12   7 12.5848 1.70212   5
   4  12   7 12.6402 2.36501   9
  -4  12  -7 12.5669 2.29133  12
   4 -13  -7 31.3229 2.44440  15
   4 -13  -7 33.1355 2.48832   7
   4 -13  -7 31.3276 1.97642   2
   4 -13  -7 33.9681 2.53658  11
   4  13  -7 33.3685 2.33053   2
   3 -13  -7 14.8196 2.64196  15
   3 -13  -7 15.9452 2.44843   7
   3 -13  -7 15.2886 1.74708   2
   3  13  -7 14.6478 2.02984   3
  -3  13   7 16.3236 2.22770   3
  -3  13   7 14.4488 5.28704  12
   2 -13  -7 257.457 10.2207  11
   2 -13  -7 264.745 15.9761  15
   2 -13  -7 252.874 9.80179   2
   2 -13  -7 262.374 10.2280   7
  -2 -13   7 250.015 11.0240   5
   2  13  -7 264.931 10.5161   3
  -2  13   7 256.408 10.6868  12
   1 -13  -7 170.361 7.36524   2
  -1 -13   7 178.294 8.29393   5
   1 -13  -7 172.080 7.74701   7
   1 -13  -7 175.555 7.65108  11
   1 -13  -7 170.497 7.28971   5
   1  13  -7 178.363 7.59184  12
   1  13  -7 172.042 8.04142   8
  -1  13   7 174.978 8.33610  12
  -1  13   7 170.598 7.98918   3
   0 -13   7 123.909 6.51509   5
   0 -13  -7 124.179 6.18542   5
   0  13  -7 140.450 6.73299   8
   0  13   7 122.865 6.39483   3
   0  13  -7 132.058 6.45682  12
   0  13  -7 103.595 6.63727   3
   0  13   7 123.054 6.65556  12
  -1 -13  -7 30.6036 2.98760   5
   1 -13   7 29.9445 3.21491   5
  -1  13  -7 32.8904 3.67218  12
   1  13   7 28.0856 3.54110   3
   1  13   7 27.3258 3.55316  12
   2 -13   7 19.4241 2.93230   7
   2 -13   7 16.1576 2.45425   5
   2 -13   7 14.7190 2.19808  16
  -2 -13  -7 12.1691 2.62640   5
  -2  13  -7 19.9178 3.01271   8
   2  13   7 15.9639 2.65921   3
   2  13   7 15.1545 2.27101  12
  -2  13  -7 15.3462 2.37030  12
   3 -13   7 38.8621 2.94281   7
   3 -13   7 36.9518 2.96549   4
  -3 -13  -7 35.3482 3.30988   5
   3 -13   7 41.3512 3.09704  16
  -3  13  -7 39.5832 3.22195  12
   3  13   7 41.7197 3.13093   5
  -3  13  -7 40.3330 3.36938   8
   4 -13   7 28.9443 2.18463  16
   4  13   7 33.0306 2.29075   5
   4 -14  -7 39.1589 2.17610   7
   4 -14  -7 35.6213 2.24931  11
   3 -14  -7 33.5545 2.20426   2
   3 -14  -7 40.8985 2.63870   7
   3 -14  -7 36.4231 2.70929  11
  -3 -14   7 33.5352 4.31266   5
   3  14  -7 34.9915 2.52523   3
  -3  14   7 34.4666 3.18053   3
  -3  14   7 36.7372 3.85917  12
   2 -14  -7 73.1795 3.74678   2
   2 -14  -7 72.4981 4.05315  11
   2 -14  -7 74.2304 4.41098   7
  -2 -14   7 66.0136 4.29374   5
   2  14  -7 67.6762 4.15548   3
  -2  14   7 66.8793 4.23135   3
  -2  14   7 69.6247 4.36813  12
   1 -14  -7 3.43506 2.78891  11
   1 -14  -7 2.15743 2.57415   7
   1 -14  -7 2.52016 1.18342   5
  -1 -14   7 0.87714 2.01628   5
   1  14  -7 1.08580 1.77196   3
  -1  14   7 -2.1571 1.74092  12
   1  14  -7 0.48763 2.03021  12
   1  14  -7 0.59715 2.41832   8
  -1  14   7 0.05425 1.21552   3
   0 -14  -7 27.8960 2.44251   5
   0 -14   7 23.0886 3.08403   5
   0  14   7 26.9828 2.75187  12
   0  14   7 25.0403 3.28380   3
   0  14  -7 26.7174 3.10189  12
   0  14  -7 31.1802 3.50224   3
   0  14  -7 29.2905 3.43009   8
  -1 -14  -7 166.377 7.21533   5
   1 -14   7 167.050 6.93748   5
  -1  14  -7 170.962 7.33550  12
   1  14   7 167.379 7.37266  12
  -1  14  -7 164.505 7.31202   8
   1  14   7 165.245 7.40927   3
   2 -14   7 1.48343 1.12088   5
   2 -14   7 3.94820 1.17565  16
   2 -14   7 5.31488 1.67939   4
  -2 -14  -7 1.93429 1.46194   5
   2  14   7 4.12628 1.96069   5
  -2  14  -7 3.59080 1.28450   8
  -2  14  -7 3.85401 1.62159  12
   2  14   7 5.75397 1.86933  12
   3 -14   7 27.7122 2.32464  16
  -3 -14  -7 28.5503 2.49397   5
   3  14   7 26.6132 2.81980   5
   3  15  -7 19.6062 2.11175   3
   2 -15  -7 106.801 4.47664   7
   2 -15  -7 92.7429 4.61456  11
  -2 -15   7 93.9003 5.44088   5
   2  15  -7 102.273 4.75204   3
  -2  15   7 106.067 4.92335   3
  -2  15   7 105.592 4.86439  12
  -1 -15   7 246.512 9.61566   5
   1 -15  -7 240.063 8.20364   5
  -1  15   7 240.261 9.46409  12
   1  15  -7 231.686 8.67949  12
   1  15  -7 237.365 9.06958   3
   0 -15  -7 177.238 6.77961   5
   0 -15   7 183.869 7.59645   5
   0  15  -7 159.289 6.96529   8
   0  15  -7 172.060 6.97478  12
   0  15   7 188.411 8.52663   3
   1 -15   7 7.73324 1.32863   5
   1 -15   7 7.18640 1.47297  16
  -1 -15  -7 6.48152 1.54563   5
  -1  15  -7 6.58651 1.42205   8
  -1  15  -7 5.98787 1.55444  12
   1  15   7 7.27807 1.89831   3
   1  15   7 5.15950 1.54408  12
  -2 -15  -7 45.0269 3.05674   5
   2 -15   7 47.0322 2.80048  16
  -2  15  -7 48.0950 2.84966   8
  -2  15  -7 48.4546 2.93378  12
  -2  16   7 150.911 5.81154  12
  -1  16   7 23.0411 2.17489  12
  -1  16   7 21.9882 2.99481   3
   0 -16   7 53.4102 2.80496   5
   0  16   7 60.0129 3.20546  12
   0  16   7 58.9100 3.45421   3
   1 -16   7 5.22776 1.16423  16
   1 -16   7 7.47776 1.24382   5
   1  16   7 3.54193 1.32078  12
  -1  16  -7 4.36313 1.36482  12
   7   0  -8 -0.1749 0.60865  14
   7   0  -8 0.75344 0.82132   9
   7   0  -8 0.53253 0.77494   2
   6   0  -8 53.4725 3.33902   4
   6   0  -8 57.7892 3.22868   2
   6   0  -8 55.9265 4.05696  11
   6   0  -8 61.5244 3.72231   9
   6   0  -8 59.3905 3.97366  14
   5   0  -8 -0.3371 1.65477   2
   5   0  -8 -5.1600 2.64392  15
   5   0  -8 0.47760 1.83596   4
   5   0  -8 1.16943 2.19983  11
   5   0  -8 0.83638 1.88096  14
   5   0  -8 3.09131 1.96413   9
   4   0  -8 659.276 23.3510   9
   4   0  -8 647.542 22.8254   4
   4   0  -8 655.652 23.6859  11
   4   0  -8 643.986 23.7863  14
   4   0  -8 673.135 23.6863  15
   4   0  -8 652.057 24.1945  10
  -4   0   8 639.955 21.6631   6
   3   0  -8 -0.0825 1.75919  10
   3   0  -8 -0.2119 2.62720   9
   2   0  -8 326.209 12.5958   8
   2   0  -8 334.925 12.4954  10
   1   0  -8 -1.1341 2.21812   8
   0   0  -8 177.864 6.78978   6
   0   0  -8 181.891 17.3571   1
   0   0  -8 184.704 7.73700   8
   0   0  -8 169.667 17.1166   1
  -1   0  -8 6.28130 17.4828   1
  -1   0  -8 2.02648 1.08902   6
  -2   0  -8 280.119 11.2602   8
  -2   0  -8 294.318 10.3580   6
  -3   0  -8 2.21983 1.78011   6
  -3   0  -8 1.96940 2.81333  12
   3   0   8 -0.4630 2.26310   5
   4   0   8 1123.12 38.7156  16
  -4   0  -8 1152.69 39.3688  12
   4   0   8 1136.51 38.9121   4
   4   0   8 1162.19 38.4475   5
   5   0   8 1.21159 2.04165   4
   5   0   8 -1.5583 2.67640  16
   5   0   8 -0.3863 1.31995   5
  -5   0  -8 0.63020 2.23440  12
   6   0   8 15.4954 2.07149   4
  -6   0  -8 15.0858 2.24719  12
   6   0   8 12.1474 1.85572  16
   7  -1  -8 12.3715 1.28388   2
   7  -1  -8 14.0714 1.44987   9
   7  -1  -8 12.3143 1.22957  14
   7   1  -8 12.2667 1.17030   9
   7   1  -8 13.5341 1.29068   2
   7   1  -8 12.7863 1.24547  14
   6  -1  -8 39.6161 3.29742  14
   6  -1  -8 39.1820 2.56572   2
   6  -1  -8 40.1697 4.45818  15
   6  -1  -8 37.1756 2.74400   9
   6  -1  -8 35.0243 3.38411  11
   6   1  -8 39.1725 2.51820   4
   6   1  -8 40.8539 2.94635   2
   6   1  -8 36.6704 2.94785  14
   6   1  -8 41.2071 2.78652   9
   6   1  -8 37.5282 3.44062  11
   5  -1  -8 712.940 26.1174  11
   5  -1  -8 743.167 25.8815  14
   5  -1  -8 738.325 25.6925  15
   5  -1  -8 727.779 25.2040   4
   5  -1  -8 734.119 25.0724   2
   5  -1  -8 735.559 25.8494   9
   5   1  -8 729.815 25.3560   4
   5   1  -8 742.384 25.8669   9
   5   1  -8 739.446 25.8257  11
   5   1  -8 714.244 25.3765   2
   5   1  -8 719.374 25.8635  15
   5   1  -8 737.801 26.3208  14
   4  -1  -8 356.010 13.4503   2
   4  -1  -8 361.953 14.4328  11
   4  -1  -8 356.202 14.5582  15
   4  -1  -8 361.237 13.7146   4
  -4  -1   8 361.623 12.8088   6
   4  -1  -8 362.139 14.3068  14
   4  -1  -8 362.128 13.9020   9
   4   1  -8 353.661 13.4352   2
   4   1  -8 345.731 12.4489   5
   4   1  -8 352.839 14.7651  10
   4   1  -8 353.593 13.6009   4
  -4   1   8 355.441 12.6807   6
   4   1  -8 361.875 14.0083   9
   4   1  -8 361.454 14.2943  11
   4   1  -8 350.192 14.3091  14
   3  -1  -8 67.3024 5.38234  14
   3  -1  -8 63.2840 5.16466   8
   3  -1  -8 73.0952 4.20231  13
   3  -1  -8 75.1958 5.16778   2
   3  -1  -8 66.7970 5.46708  11
   3  -1  -8 71.2453 4.79559  10
   3  -1  -8 74.7224 5.43338   9
   3   1  -8 65.8164 4.82749   5
   3   1  -8 69.5435 5.15401   2
   3   1  -8 69.4275 4.78970  10
   2  -1  -8 495.083 17.0221  13
   2  -1  -8 495.688 17.5582  10
   2   1  -8 469.630 17.5215   8
   2   1  -8 495.025 17.7357  10
   1  -1  -8 648.500 21.2912  13
   1  -1  -8 635.516 22.0700   8
   1   1  -8 613.501 21.9953   8
   0  -1  -8 216.750 17.9458   1
   0  -1  -8 220.031 8.06189   6
   0  -1  -8 221.025 8.99416   8
   0   1  -8 226.137 19.3441   1
   0   1  -8 215.829 19.1696   1
   0   1  -8 222.232 9.00813   8
   0   1  -8 213.222 8.04813   6
  -1  -1  -8 38.0672 17.2546   1
  -1  -1  -8 50.5201 3.00790   6
  -1  -1  -8 64.4854 17.2509   1
  -1   1  -8 44.7350 3.95207   8
  -1   1  -8 44.4330 2.92869   6
  -2  -1  -8 55.1473 3.31887   6
  -2  -1  -8 49.6514 4.13846   8
  -2   1  -8 54.0595 2.99378   6
  -2   1  -8 53.6269 4.08269   8
   3  -1   8 431.236 15.9587   5
   3  -1   8 411.349 15.6031   7
  -3  -1  -8 415.620 14.3962   6
  -3  -1  -8 411.727 15.6548  12
   3   1   8 429.928 16.0113   5
  -3   1  -8 427.937 14.4460   6
   3   1   8 395.378 15.9723   4
  -3   1  -8 357.900 15.6040   8
  -3   1  -8 407.928 15.8533  12
   4  -1   8 22.3064 3.22728   4
   4  -1   8 26.4527 4.48446  16
  -4  -1  -8 20.8105 3.74226  12
   4  -1   8 15.0052 2.47211   5
   4   1   8 18.5005 3.26445   5
  -4   1  -8 31.4956 5.12374  12
   4   1   8 15.5890 3.12248   4
  -5  -1  -8 29.1609 3.76188  12
   5  -1   8 25.1046 2.36985   5
   5  -1   8 30.5211 3.71255  16
   5  -1   8 27.6774 2.83909   4
   5   1   8 27.2410 2.64657   5
   5   1   8 28.6172 3.41748   4
  -5   1  -8 28.7067 3.78538  12
   5   1   8 33.3952 4.05228  16
   6  -1   8 4.33567 1.76960  16
   6  -1   8 5.21259 1.46209   4
  -6  -1  -8 6.56632 1.69310  12
  -6   1  -8 6.20086 1.88853  12
   6   1   8 5.86321 1.73934   9
   6   1   8 4.00398 1.73368   4
   7  -2  -8 27.9933 1.59315   2
   7  -2  -8 26.2249 1.79033  14
   7   2  -8 21.9788 1.65402  14
   7   2  -8 26.1872 1.72956   9
   7   2  -8 27.4313 1.61517   2
   6  -2  -8 44.1639 3.88748  15
   6  -2  -8 39.8785 3.28651   4
   6  -2  -8 47.2065 3.52168  14
   6  -2  -8 44.4294 3.64945  11
   6  -2  -8 44.8776 2.80033   2
   6  -2  -8 48.2239 3.06285   9
   6   2  -8 50.0300 3.58217  14
   6   2  -8 45.4710 2.79738   4
   6   2  -8 45.5626 2.99473   9
   6   2  -8 47.3915 3.13440   2
   6   2  -8 47.9733 3.61786  11
   5  -2  -8 36.2754 4.22084   4
   5  -2  -8 48.6930 4.78348  15
   5  -2  -8 48.1994 3.80393  14
   5  -2  -8 45.3689 4.29570  11
   5  -2  -8 51.0660 3.97477   9
   5  -2  -8 50.7129 3.69927   2
   5   2  -8 43.0114 4.04746   9
   5   2  -8 48.8484 4.39341  14
   5   2  -8 45.6550 4.46725  11
   5   2  -8 43.9170 3.69730   4
   5   2  -8 43.0223 3.63985   2
   4  -2  -8 137.133 7.16170  11
  -4  -2   8 138.031 5.97384   6
   4  -2  -8 134.120 6.83424   9
   4  -2  -8 127.422 6.88344  13
   4  -2  -8 134.432 6.39054   2
   4  -2  -8 138.897 7.30367   7
   4  -2  -8 139.130 7.22796  14
   4  -2  -8 127.166 7.33298  15
   4  -2  -8 129.408 7.81212  10
   4  -2  -8 122.331 7.33031   4
   4   2  -8 132.886 7.24849  14
   4   2  -8 126.127 5.84012   5
   4   2  -8 141.398 7.84567  10
   4   2  -8 130.645 6.77132   9
   4   2  -8 139.861 6.61331   4
   4   2  -8 132.122 6.45571   2
   3  -2  -8 245.023 9.77153   2
   3  -2  -8 244.765 10.5407  14
   3  -2  -8 247.764 10.0492   9
   3  -2  -8 245.285 10.1829  10
   3  -2  -8 237.687 10.6297  11
   3  -2  -8 244.073 9.81928  13
   3   2  -8 244.350 9.93554   2
   3   2  -8 236.157 9.70100   4
   2  -2  -8 536.211 18.8612   8
   2  -2  -8 535.844 18.2772  13
   2  -2  -8 519.238 18.6295  10
   2   2  -8 504.658 18.5850   8
   2   2  -8 530.104 18.8703  10
   1  -2  -8 358.018 13.1807   8
   1  -2  -8 333.164 11.9659  13
   1  -2  -8 339.435 12.4314  10
   1   2  -8 326.327 12.7580   8
   0  -2  -8 36.3805 3.54275   8
   0  -2  -8 38.2404 2.68506   6
   0   2  -8 5.46026 15.1600   1
   0   2  -8 41.0252 14.3796   1
   0   2  -8 30.8648 3.32141   8
   0   2  -8 35.4250 2.50578   6
  -1  -2  -8 106.003 22.5070   1
  -1  -2  -8 117.664 26.7056   1
  -1  -2  -8 144.380 5.86475   6
  -1  -2  -8 136.744 6.55803   8
  -1   2  -8 148.332 5.74106   6
  -1   2  -8 147.461 6.66536   8
  -2  -2  -8 341.438 13.5294   8
  -2  -2  -8 370.139 12.6304   6
  -2   2  -8 367.140 12.6139   6
  -2   2  -8 349.031 13.5975   8
  -3  -2  -8 42.4271 3.57741   6
  -3  -2  -8 38.8815 4.57629  12
   3  -2   8 47.7737 4.65258   5
   3  -2   8 43.8824 4.21646   7
  -3   2  -8 39.1006 5.04621  12
  -3   2  -8 45.2703 3.06832   6
   3   2   8 40.1999 4.53145   5
  -3   2  -8 45.2231 4.95138   8
   4  -2   8 78.9300 5.29058   4
   4  -2   8 67.9516 4.75568   7
  -4  -2  -8 72.5901 5.40779  12
   4  -2   8 67.2832 4.30561   5
   4  -2   8 71.5964 5.48697  16
   4   2   8 68.9607 5.42588   4
   4   2   8 77.2636 4.96971   5
  -4   2  -8 76.1253 5.61389  12
  -5  -2  -8 53.1769 4.51761  12
   5  -2   8 62.6955 4.39444   4
   5  -2   8 56.4902 5.13740   9
   5  -2   8 60.3920 4.53957  16
   5   2   8 56.9307 4.42347  16
   5   2   8 60.0267 4.95178   4
   5   2   8 62.9249 3.71025   5
  -5   2  -8 55.3047 4.64275  12
   6  -2   8 17.5849 2.64638  16
  -6  -2  -8 14.6979 2.42591  12
   6  -2   8 18.3125 1.76903   4
  -6   2  -8 22.7829 3.24721  12
   6   2   8 24.9598 2.58998   9
   7  -3  -8 129.591 5.03914  14
   7   3  -8 134.121 5.09105  14
   7   3  -8 137.603 4.86734   2
   6  -3  -8 13.1783 2.50563  15
   6  -3  -8 10.4040 2.07039  11
   6  -3  -8 17.1752 2.37316  14
   6  -3  -8 13.7367 2.04389   2
   6  -3  -8 9.97749 1.76512   9
   6   3  -8 14.8960 2.11541   4
   6   3  -8 16.4156 2.00212  14
   6   3  -8 13.8613 1.73874   2
   5  -3  -8 0.35101 1.79671  14
   5  -3  -8 0.49633 1.58144  11
   5  -3  -8 0.62779 1.62999   2
   5  -3  -8 0.47151 2.32204  15
   5  -3  -8 -0.0103 1.70977   9
   5   3  -8 0.79112 1.62482   2
   5   3  -8 2.33474 2.21703  11
   5   3  -8 1.36052 1.16360   4
   5   3  -8 0.56691 1.98653   9
   5   3  -8 0.12578 1.98989  14
   4  -3  -8 111.367 6.58773   2
   4  -3  -8 119.278 6.99077   7
   4  -3  -8 119.877 7.89673  10
   4  -3  -8 131.074 7.73611  15
   4  -3  -8 139.203 7.21373  14
   4  -3  -8 135.247 7.28423   9
   4  -3  -8 156.320 7.91413  11
   4   3  -8 141.528 7.04101   2
   4   3  -8 139.176 7.29206  14
   4   3  -8 132.715 6.92076   9
   4   3  -8 132.918 6.47959   4
   3  -3  -8 45.0395 4.27144  10
   3  -3  -8 51.2296 3.93029  13
   3  -3  -8 49.7708 3.96476   5
  -3  -3   8 53.7950 3.46475   6
   3   3  -8 51.6316 5.33135   9
   3   3  -8 43.5985 4.03298   4
   3   3  -8 48.7678 5.12015   2
   3   3  -8 50.5748 4.28375  10
   3   3  -8 47.5754 5.27568  14
   2  -3  -8 31.3537 3.04959  10
   2  -3  -8 38.1562 3.67860   8
   2  -3  -8 30.7687 2.64385  13
   2   3  -8 30.3818 3.24642   3
   2   3  -8 31.2321 3.03674  10
   1  -3  -8 10.8635 2.15703   8
   1  -3  -8 9.19605 1.32403  13
   1   3  -8 8.02221 2.16840   3
   0  -3  -8 144.550 6.75928   8
   0  -3  -8 140.740 5.65758  13
   0   3  -8 141.024 6.02676   6
   0   3  -8 160.485 7.23033   8
  -1  -3  -8 199.570 8.58569   8
  -1  -3  -8 207.650 7.72061   6
  -1   3  -8 203.144 7.68702   6
  -1   3  -8 199.521 8.53028   8
  -2  -3  -8 129.348 6.59416   8
  -2  -3  -8 133.252 5.85228   6
  -2   3  -8 132.294 6.48549   8
  -2   3  -8 134.664 5.55502   6
  -3  -3  -8 908.865 32.1837  12
   3  -3   8 921.293 31.2431   5
   3  -3   8 906.770 31.2952   7
  -3  -3  -8 932.013 30.8552   6
   3  -3   8 892.791 32.5421  16
  -3   3  -8 933.525 31.7100   8
  -3   3  -8 905.426 32.2547  12
   3   3   8 914.894 31.7607   5
  -3   3  -8 927.357 30.7460   6
   4  -3   8 213.138 9.36988   7
   4  -3   8 214.112 9.65743  16
   4  -3   8 218.921 8.95628   5
   4  -3   8 226.536 9.68865   4
  -4  -3  -8 217.025 9.85596  12
  -4   3  -8 230.516 10.3460  12
   4   3   8 227.292 9.57970   5
  -5  -3  -8 2.42653 2.02167  12
   5  -3   8 0.44857 1.87002   4
   5  -3   8 2.52503 2.08780  16
   5   3   8 1.59486 1.32675   5
  -5   3  -8 2.03149 2.23126  12
   6  -3   8 97.9039 4.34981  16
   6  -3   8 93.0496 4.11938   4
  -6  -3  -8 96.4160 4.58866  12
   6   3   8 88.7550 4.29142   9
  -6   3  -8 101.772 5.13570  12
   6  -4  -8 14.4409 2.00297   9
   6  -4  -8 12.5424 2.45014  14
   6  -4  -8 12.4714 2.04312  15
   6  -4  -8 13.5674 1.57477   2
   6   4  -8 14.0457 2.29473   9
   6   4  -8 13.9879 2.52523  11
   6   4  -8 12.2821 1.73252   2
   5  -4  -8 69.4749 4.08921   2
   5  -4  -8 59.6341 4.20178   9
   5  -4  -8 60.3671 4.68195   7
   5  -4  -8 62.5035 4.57020  14
   5  -4  -8 65.3850 4.71365  11
   5   4  -8 81.1549 5.61903  11
   5   4  -8 64.9784 4.02414   4
   5   4  -8 64.6767 4.15268   2
   4  -4  -8 162.619 7.65360   2
   4  -4  -8 155.882 7.60004  13
   4  -4  -8 187.435 9.07890  14
  -4  -4   8 161.667 7.30726   6
   4   4  -8 158.470 9.23229  10
  -3  -4   8 29.7833 3.00445   6
   3  -4  -8 22.7508 3.56817  15
   3  -4  -8 25.0940 3.94277   2
   3  -4  -8 24.3663 4.11658  11
   3  -4  -8 23.5168 4.02101  14
   3  -4  -8 19.1540 2.67894   5
   3  -4  -8 26.7114 3.53553   9
   3  -4  -8 23.0924 4.03280  10
   3  -4  -8 28.2703 3.13462  13
   3   4  -8 21.2549 4.21554   9
   3   4  -8 26.0905 4.17142   2
   3   4  -8 26.2280 3.37652   4
   3   4  -8 24.5826 4.37401  14
  -2  -4   8 108.033 5.02070   6
   2  -4  -8 107.485 5.86575   8
   2  -4  -8 98.5841 5.03898  13
   2  -4  -8 108.772 5.56051  10
   2   4  -8 106.615 5.63336   3
   2   4  -8 112.854 5.65517  10
   2   4  -8 104.073 6.16808   8
   1  -4  -8 346.082 12.5120  10
   1  -4  -8 351.255 13.1509   8
   1  -4  -8 326.196 12.7034  13
   1   4  -8 350.443 12.9710   8
   1   4  -8 348.794 12.8444   3
   0  -4  -8 377.730 13.0277  13
   0  -4  -8 371.482 14.1179   8
   0   4  -8 372.898 14.0400   8
   0   4  -8 379.838 13.2329   6
  -1  -4  -8 845.738 29.5381   8
  -1   4  -8 857.334 29.3702   8
  -1   4  -8 861.768 28.4251   6
   2  -4   8 993.463 34.7779   7
   2  -4   8 978.093 34.9249   5
  -2  -4  -8 979.739 33.1472  12
  -2  -4  -8 998.817 31.8804   6
  -2  -4  -8 980.258 32.8469   8
  -2   4  -8 852.938 33.2771   8
  -2   4  -8 994.336 31.9118   6
  -2   4  -8 952.647 33.3538  12
   2   4   8 1094.58 36.4841   5
  -3  -4  -8 124.759 6.66678  12
   3  -4   8 119.510 6.28691   7
   3  -4   8 108.244 7.12186  16
  -3  -4  -8 112.430 5.67011   6
   3  -4   8 117.797 5.95639   5
  -3   4  -8 118.106 5.65879   6
  -3   4  -8 115.435 7.52825  12
   3   4   8 109.095 6.69343   5
  -3   4  -8 111.075 6.36657   8
   4  -4   8 188.582 8.50963   4
   4  -4   8 176.979 8.86414  16
   4  -4   8 180.986 7.61880   5
  -4  -4  -8 176.892 8.83064  12
   4  -4   8 177.484 8.15265   7
   4   4   8 184.648 8.42012   5
  -4   4  -8 175.214 8.59520  12
  -5  -4  -8 55.3782 4.07166  12
   5  -4   8 54.7503 3.98957   4
   5  -4   8 51.3271 3.54560  16
  -5   4  -8 45.2311 4.31334  12
   5   4   8 54.5447 3.37110   5
   6  -4   8 7.85129 1.58756  16
   6  -4   8 7.97128 1.33592   4
   6   4   8 9.09237 1.59735   9
   6  -5  -8 96.5465 4.79969  11
   6  -5  -8 96.9028 4.78645  14
   6  -5  -8 95.3766 4.21924   2
   6  -5  -8 95.9219 4.67901  15
   6   5  -8 102.407 4.50583   2
   6   5  -8 95.1123 4.71306  11
   6   5  -8 106.904 4.70260   9
   6   5  -8 98.8315 4.31673   4
   6   5  -8 95.6769 4.80776  14
   5  -5  -8 137.810 7.83734  11
   5  -5  -8 163.112 7.41638  14
   5  -5  -8 146.609 7.38173  15
   5  -5  -8 119.057 7.06038   9
   5  -5  -8 140.494 6.95328   7
   5  -5  -8 155.524 7.07558   2
   5   5  -8 146.650 6.88078   9
   5   5  -8 150.386 6.77984   2
   5   5  -8 151.081 7.36778  14
   5   5  -8 156.311 6.73006   4
   5   5  -8 152.437 7.31531  11
   4  -5  -8 92.9208 5.00807   2
   4  -5  -8 97.6915 6.00366  14
   4  -5  -8 91.3163 5.35039   9
   4  -5  -8 92.2449 5.93867  11
   4  -5  -8 98.7529 6.33298  15
   4  -5  -8 98.0459 6.58781   7
   4   5  -8 95.0215 5.31631   2
   4   5  -8 81.5473 5.94398  14
   4   5  -8 101.896 5.27577   4
   4   5  -8 95.4940 5.76559   9
   3  -5  -8 176.165 8.44078  11
  -3  -5   8 172.029 7.30668   6
   3  -5  -8 170.413 7.79381  13
   3  -5  -8 174.402 8.33196   7
   3  -5  -8 169.617 8.62723  15
   3  -5  -8 170.656 7.93023   9
   3  -5  -8 177.305 8.56397  14
   3  -5  -8 173.036 7.54286   2
   3   5  -8 168.513 8.62556  10
   3   5  -8 180.500 7.88707   3
   3   5  -8 173.280 7.73542   4
   2  -5  -8 313.615 12.9012  14
  -2  -5   8 328.724 12.0529   6
   2  -5  -8 345.935 13.6704  15
   2  -5  -8 312.121 11.8909  13
   2   5  -8 308.257 12.2462   8
   2   5  -8 321.821 12.2521   3
   2   5  -8 320.058 12.5683  10
   2   5  -8 302.006 12.0016   4
  -1  -5   8 104.773 5.23717   6
   1  -5  -8 98.5665 5.45354   8
   1  -5  -8 101.681 4.83449  13
   1   5  -8 93.5887 5.48670   3
   1   5  -8 97.6768 5.35710   8
   0  -5   8 67.6145 4.17871   6
   0  -5  -8 75.9216 4.73172   8
   0  -5  -8 73.0000 3.87695  13
   0   5  -8 70.8103 4.01135   6
   0   5  -8 76.0279 4.66997   8
  -1  -5  -8 618.068 22.4506   8
  -1   5  -8 637.030 21.6090   6
  -1   5  -8 648.414 22.5998   8
   2  -5   8 657.661 25.6535   7
  -2  -5  -8 806.589 27.4038  12
   2  -5   8 781.073 26.0943   5
  -2  -5  -8 738.280 26.0178   6
  -2   5  -8 752.112 26.6683   8
  -2   5  -8 750.834 25.7306   6
  -3  -5  -8 3.36522 3.06611   6
   3  -5   8 -1.5550 3.06881  16
   3  -5   8 2.88449 1.92344   5
   3   5   8 -0.2967 2.56188   5
  -3   5  -8 4.30257 2.03574   6
  -3   5  -8 -0.5514 2.09975   8
  -4  -5  -8 87.8887 5.90485  12
   4  -5   8 76.8610 5.15403   4
   4  -5   8 81.0087 4.28363   5
   4  -5   8 74.5681 5.85948  16
   4  -5   8 76.4200 4.79181   7
  -4   5  -8 74.0277 5.67167  12
   4   5   8 80.0264 5.18314   5
  -4   5  -8 81.5939 5.98257   8
   5  -5   8 43.1196 3.80051  16
  -5  -5  -8 48.7456 3.76752  12
   5  -5   8 42.3039 3.46730   7
   5  -5   8 49.3946 3.27338   4
   5   5   8 45.2259 3.07254   5
   6  -5   8 11.8960 1.89837   4
   6  -6  -8 7.41454 1.57955  15
   6  -6  -8 8.67522 1.45559  14
   6  -6  -8 7.80716 1.31176   2
   6  -6  -8 6.61160 1.51388  11
   6   6  -8 6.16429 1.45352  14
   6   6  -8 9.70805 1.61605   4
   6   6  -8 6.25873 1.24182   2
   5  -6  -8 7.21759 2.15572  11
   5  -6  -8 7.88686 2.02173  14
   5  -6  -8 9.17699 2.30605   7
   5  -6  -8 6.35735 1.73263   2
   5  -6  -8 6.55272 2.32920  15
   5   6  -8 6.54813 1.71293   4
   5   6  -8 5.26547 2.21384  11
   5   6  -8 9.66478 1.88932   2
   5   6  -8 12.0112 2.20198  14
   5   6  -8 10.7211 2.67281   9
   4  -6  -8 125.379 6.84611  11
   4  -6  -8 122.594 5.95045   2
   4  -6  -8 125.394 6.70051  14
   4  -6  -8 127.387 6.96392  15
   4  -6  -8 124.240 6.78035   7
   4  -6  -8 118.327 6.34580   9
   4   6  -8 124.943 6.13241   4
   4   6  -8 128.070 6.18572   2
   4   6  -8 115.598 6.91413  14
   3  -6  -8 116.426 6.78668  11
  -3  -6   8 115.914 5.79818   6
   3  -6  -8 124.199 6.99245  14
   3  -6  -8 126.807 6.01769   2
   3  -6  -8 128.608 6.53012  13
   3  -6  -8 125.074 6.82891   7
   3  -6  -8 115.178 7.12595  15
   3   6  -8 123.593 6.22874   4
   3   6  -8 127.967 6.39780   3
   3   6  -8 133.197 7.52229  10
   2  -6  -8 111.122 6.69949  14
  -2  -6   8 94.0358 5.77394   6
   2  -6  -8 98.0284 6.50594  11
   2   6  -8 89.9738 5.67357   8
   2   6  -8 99.9876 5.79278  10
   2   6  -8 91.8348 5.41705   3
   1  -6  -8 7.14618 2.84612  14
  -1  -6   8 7.90817 2.35677   6
   1  -6  -8 13.8664 2.89272   5
   1  -6  -8 7.39841 1.63905  13
   1   6  -8 9.42803 2.64888   8
   1   6  -8 10.4233 2.54202   3
   0  -6  -8 56.4432 3.68431  13
   0  -6  -8 52.8463 4.28997   8
   0   6  -8 53.6958 4.18099   8
   0   6  -8 53.6818 3.70377   6
   0   6  -8 48.5435 4.62877   3
  -1  -6  -8 313.176 14.1214   5
  -1  -6  -8 305.597 12.8511  12
  -1  -6  -8 310.959 12.3193   8
   1  -6   8 285.525 11.8366   5
  -1   6  -8 302.741 12.8814  12
  -1   6  -8 311.700 11.3991   6
   2  -6   8 403.620 15.0331   7
  -2  -6  -8 397.920 15.4984  12
  -2  -6  -8 448.485 18.7073   5
   2  -6   8 410.058 15.0716   5
   2  -6   8 367.417 16.5667  16
  -2   6  -8 394.548 15.8467  12
  -2   6  -8 416.776 14.7865   6
  -2   6  -8 417.016 15.7871   8
   2   6   8 393.642 15.2595  12
   2   6   8 399.609 15.8362   5
  -3  -6  -8 114.660 7.31717   6
   3  -6   8 107.177 5.40712   5
  -3  -6  -8 102.627 6.59479  12
   3  -6   8 97.5139 5.80313   7
  -3   6  -8 86.3504 6.64813  12
  -3   6  -8 109.569 5.45974   6
   3   6   8 107.009 6.64840   5
  -3   6  -8 130.024 6.86951   8
   4  -6   8 127.457 6.61878   4
   4  -6   8 124.763 6.30475   7
  -4  -6  -8 118.830 6.33716  12
   4   6   8 130.397 6.68923   5
   5  -6   8 58.5218 4.72153  16
   5  -6   8 75.6185 4.04687   4
  -5  -6  -8 78.2151 4.37599  12
   5  -6   8 76.1222 4.15797   7
   5   6   8 76.8908 3.84544   5
  -5   6  -8 73.6236 4.64477  12
   6  -6   8 38.0736 2.28064   4
   6   6   8 38.1121 2.27275   9
   6  -7  -8 66.6443 3.08055   2
   6  -7  -8 60.6034 3.81016  15
   6  -7  -8 66.8974 3.49457  11
   6  -7  -8 62.8955 3.43725  14
   6   7  -8 68.8643 3.13589   2
   6   7  -8 66.1801 3.31411  14
   5  -7  -8 53.4664 3.42243   2
   5  -7  -8 56.4226 3.83691  14
   5  -7  -8 52.2133 3.56774  15
   5  -7  -8 54.7248 3.63613  11
   5  -7  -8 48.5387 3.86891   7
   5   7  -8 54.9507 4.00318  11
   5   7  -8 51.3147 3.92970  14
   5   7  -8 49.8687 3.15791   2
   5   7  -8 51.0831 3.10181   4
   4  -7  -8 63.4119 5.09027  15
   4  -7  -8 63.4808 4.97645   7
   4  -7  -8 70.6996 4.93335  11
   4  -7  -8 67.7643 4.80359  14
   4  -7  -8 61.8391 4.17949   2
   4   7  -8 57.7777 5.13304  14
   4   7  -8 68.3998 4.30015   4
   4   7  -8 66.9703 4.48932   2
   3   7  -8 268.277 11.0215   3
   2  -7  -8 62.8142 5.49289  15
   2  -7  -8 54.9655 4.95966   2
   2  -7  -8 61.9288 4.57746   5
   2  -7  -8 68.9754 5.41270  11
   2  -7  -8 65.2180 5.01788  14
  -2  -7   8 70.0135 4.75109   6
   2  -7  -8 65.3437 4.55754  13
   2   7  -8 65.7675 5.31914   8
   2   7  -8 55.2059 4.84313  10
   2   7  -8 68.0425 4.65654   3
  -1  -7   8 128.285 6.95241   6
   1  -7  -8 119.092 8.22145  15
   1  -7  -8 118.457 6.28554   2
   1  -7  -8 121.756 6.02639  13
   1   7  -8 132.661 7.26182  12
   0  -7  -8 89.1842 6.04963  14
   0  -7   8 72.3217 5.85389   5
   0  -7  -8 71.9687 4.44436  13
   0   7  -8 85.5112 4.96436   6
   0   7  -8 85.1142 5.13284   8
   0   7  -8 78.9538 4.96790   3
  -1  -7  -8 5.56842 3.81623   5
   1  -7   8 3.95546 2.57016   5
  -1   7  -8 7.42930 2.76250  12
   1   7   8 3.85909 6.54752   5
  -1   7  -8 7.16651 2.78496   6
  -1   7  -8 4.67667 2.01851   8
   2  -7   8 336.934 13.4040  16
  -2  -7  -8 351.405 13.5348  12
   2  -7   8 351.292 13.2282   5
  -2  -7  -8 336.828 15.2202   5
   2  -7   8 344.813 13.2656   7
  -2   7  -8 346.409 12.8209   6
   2   7   8 330.336 14.2611   5
  -2   7  -8 352.789 13.7084   8
  -2   7  -8 334.489 13.7788  12
   2   7   8 338.353 13.4229  12
  -3  -7  -8 436.261 16.5267  12
   3  -7   8 424.260 16.0931  16
   3  -7   8 429.721 15.5583   5
   3  -7   8 436.415 16.0094   7
   3   7   8 415.105 16.6705   5
  -3   7  -8 437.958 16.5680  12
  -3   7  -8 428.926 16.4128   8
  -4  -7  -8 50.2222 4.02924  12
   4  -7   8 37.7760 4.08602   7
   4  -7   8 52.8358 2.99615   5
   4  -7   8 56.6375 4.44459  16
   4  -7   8 52.2879 4.02566   4
  -4   7  -8 52.1761 4.90605   8
   4   7   8 53.1165 4.28171   5
  -4   7  -8 53.1661 5.24936  12
   5  -7   8 76.5926 4.30848  16
  -5   7  -8 82.2166 4.62138  12
   6  -8  -8 2.62621 0.97677  11
   6  -8  -8 3.68617 1.13513  15
   6  -8  -8 2.84663 0.92717   2
   6  -8  -8 3.48869 1.06910  14
   6   8  -8 3.49166 0.98331   2
   5  -8  -8 6.40641 1.81997  15
   5  -8  -8 8.41843 1.79348  14
   5  -8  -8 8.41790 1.23840   2
   5  -8  -8 5.39788 1.73468  11
   5  -8  -8 7.24292 1.87724   7
   5   8  -8 7.47240 1.38622   5
   5   8  -8 7.22444 2.45457  14
   5   8  -8 10.7679 2.14210  11
   5   8  -8 7.35464 1.59574   2
   4  -8  -8 13.8935 2.89947   7
   4  -8  -8 19.4994 3.39579  15
   4  -8  -8 21.1909 2.94213  14
   4  -8  -8 13.6203 2.83507  11
   4  -8  -8 16.3464 2.52742   2
   4   8  -8 16.0967 2.47540   3
   4   8  -8 14.9658 3.53685  14
   3  -8  -8 22.4075 3.97496  15
   3  -8  -8 29.0472 4.02022  11
   3  -8  -8 24.4332 3.73271  14
   3  -8  -8 23.7202 3.35536   2
   3  -8  -8 24.2863 3.62641   7
   3   8  -8 23.9798 3.43380   3
   2  -8  -8 271.169 10.9309  13
   2  -8  -8 262.602 10.3099   5
  -2  -8   8 263.234 10.8507   6
   2  -8  -8 261.027 11.1258   7
   2  -8  -8 262.062 10.5317   2
   2  -8  -8 260.435 11.7001  15
   2  -8  -8 272.088 11.2670  11
   2  -8  -8 269.554 11.3567  14
   2   8  -8 274.756 11.1994   3
   2   8  -8 256.606 11.2312   8
   2   8  -8 268.470 11.6879  10
   1  -8  -8 623.458 22.3940   2
   1  -8  -8 611.917 23.1225  15
   1  -8  -8 651.984 23.3724  14
   1  -8  -8 653.193 22.9466   5
  -1  -8   8 619.144 23.0613   5
   1  -8  -8 652.487 22.3424  13
   1   8  -8 641.946 22.8334  12
   1   8  -8 661.403 22.7646   3
   1   8  -8 640.578 22.7950   8
   1   8  -8 636.050 23.0790  10
   0  -8  -8 243.457 10.3185  13
   0  -8  -8 243.388 10.8353   5
   0  -8   8 237.094 10.6883   5
   0  -8  -8 253.887 10.8489   2
   0  -8  -8 246.283 10.9495  14
   0   8  -8 239.153 10.4401  12
   0   8  -8 249.899 10.4658   8
   0   8  -8 241.627 10.0445   3
  -1  -8  -8 441.654 16.7048  12
   1  -8   8 468.858 17.4484   5
  -1  -8  -8 457.636 17.7857   5
   1  -8   8 459.326 17.2399   7
   1   8   8 458.132 17.4884  12
  -1   8  -8 434.808 16.3277   6
  -1   8  -8 466.985 17.1977  12
  -1   8  -8 469.841 17.2779   8
  -2   8  -8 210.793 8.91566   6
  -2   8  -8 218.882 9.64163   8
  -3  -8  -8 20.4285 3.20678  12
   3  -8   8 19.4155 2.64064   5
  -3  -8  -8 24.2914 5.25273   5
   3  -8   8 17.5842 2.93452  16
   3  -8   8 23.5145 3.01296   7
   3   8   8 21.9149 3.48735   5
  -3   8  -8 20.7041 3.91320  12
  -3   8  -8 19.7020 3.58603   8
  -4  -8  -8 67.9205 4.30092  12
   4  -8   8 70.9431 4.46647   4
   4  -8   8 68.5517 4.30697   7
   4  -8   8 72.6201 4.24030  16
  -4   8  -8 62.8238 5.27906  12
   4   8   8 69.5402 4.29003   5
  -4   8  -8 69.9385 5.77295   8
   5  -8   8 268.646 10.0906   4
   5  -8   8 272.194 9.90186   7
   5  -8   8 257.903 9.91031  16
  -5   8  -8 249.554 9.36472  12
   5   8   8 273.571 9.72782   5
   5  -9  -8 19.4040 2.42394   7
   5  -9  -8 14.9274 2.26452  14
   5  -9  -8 17.5910 1.85309   2
   5   9  -8 12.4010 1.93663   2
   5   9  -8 19.0911 2.78723  11
   5   9  -8 13.5388 1.63640   5
   4  -9  -8 40.2942 3.87249   7
   4  -9  -8 44.8935 3.85434  14
   4  -9  -8 45.6007 3.94809  11
   4  -9  -8 48.2442 4.04568  15
   4  -9  -8 46.0961 3.39047   2
   4   9  -8 45.1143 3.65479   2
   3  -9  -8 37.0690 3.51679   2
   3  -9  -8 38.1569 4.19671  15
   3  -9  -8 35.8652 4.04172   7
   3  -9  -8 38.8024 3.87498  14
   3  -9  -8 35.5556 4.07550  11
   3   9  -8 40.3531 3.81336   3
   2  -9  -8 392.390 14.2032   2
   2  -9  -8 356.664 14.8442  13
   2  -9  -8 378.772 13.9585   5
   2  -9  -8 378.651 15.1092  15
   2  -9  -8 389.284 14.7768   7
   2  -9  -8 391.501 15.2060  14
   2  -9  -8 421.683 15.9793  11
   2   9  -8 365.933 16.3766  10
   2   9  -8 390.213 14.9814   8
   1  -9  -8 535.024 19.0033   5
  -1  -9   8 531.798 20.2783   5
   1  -9  -8 532.881 19.6109  14
   1  -9  -8 513.144 19.6333  15
   1  -9  -8 500.428 19.3969  11
   1  -9  -8 525.235 18.8120  13
   1  -9  -8 519.757 18.6270   2
   1   9  -8 531.530 19.2286   8
   1   9  -8 527.490 19.0640   3
   1   9  -8 529.903 19.1824  12
   1   9  -8 515.491 19.5384  10
   0  -9   8 225.474 10.3034   5
   0  -9  -8 224.845 10.1844   5
   0  -9  -8 218.220 9.63175   2
   0   9   8 221.500 10.0846  12
   0   9  -8 236.819 10.3782  12
   0   9  -8 231.989 9.97561   8
   0   9  -8 221.880 9.84240   3
   1  -9   8 508.987 18.7608   7
  -1   9  -8 481.520 18.1391   8
   2  -9   8 14.3243 2.71796  16
   2  -9   8 11.6900 2.29803   5
   2  -9   8 11.9470 2.59823   7
  -2  -9  -8 13.8205 3.74472   5
   2   9   8 15.4257 2.90064   5
   2   9   8 7.60152 2.65172  12
  -2   9  -8 8.70213 3.16064  12
  -2   9  -8 11.9380 2.47552   8
  -3  -9  -8 281.576 11.2939  12
   3  -9   8 257.960 10.1833   5
  -3  -9  -8 266.510 12.8562   5
  -3   9  -8 275.304 11.2771   8
   4  -9   8 147.169 6.69955   4
   4  -9   8 150.898 6.58903   7
   4  -9   8 150.705 6.80465  16
   4   9   8 142.954 6.64589   5
   5  -9   8 67.8940 3.51200  16
   5  -9   8 66.7787 3.31900   4
   5   9   8 69.9346 3.16660   5
   5 -10  -8 8.23849 1.43922  11
   5 -10  -8 8.25730 1.20877  15
   5 -10  -8 7.53442 1.40718   7
   5 -10  -8 6.78355 1.19138   2
   5 -10  -8 8.61284 1.43677  14
   5  10  -8 7.70011 1.25394   2
   4 -10  -8 92.0251 4.59705   2
   4 -10  -8 89.3557 4.98058   7
   4 -10  -8 93.6657 5.08299  11
   4 -10  -8 93.8136 5.11982  15
   4 -10  -8 95.1357 5.10082  14
   4  10  -8 95.4034 4.75577   2
   4  10  -8 95.8398 5.02984   3
   3 -10  -8 3.27194 1.93237   2
   3 -10  -8 5.22879 2.48838   7
   3 -10  -8 2.77383 2.09024  14
  -3  10   8 4.04823 3.55014  12
   3  10  -8 5.41645 1.61444   3
   2 -10  -8 97.7151 4.88838   5
  -2 -10   8 94.9213 7.80827   5
   2 -10  -8 98.8751 6.30634  11
   2 -10  -8 99.8046 5.94239  14
   2 -10  -8 99.6471 5.23978   2
   2 -10  -8 101.574 5.78277   7
   2 -10  -8 100.214 6.19766  15
  -2  10   8 98.3269 5.93095  12
   2  10  -8 95.2536 5.60245   3
   2  10  -8 75.2457 5.99207   8
   1 -10  -8 40.6868 4.27124  14
   1 -10  -8 44.2375 6.13791  15
   1 -10  -8 45.0023 3.72151   5
   1 -10  -8 43.1627 4.64903  11
   1 -10  -8 39.9447 4.22378   7
   1 -10  -8 44.1218 3.68136   2
  -1 -10   8 34.3121 5.66303   5
   1  10  -8 27.5016 4.23316   3
  -1  10   8 42.3405 4.45631  12
   1  10  -8 28.5398 4.78627  12
   1  10  -8 32.9000 4.52811   8
   0 -10  -8 99.3476 6.12828   5
   0 -10  -8 101.252 5.43763   2
   0 -10   8 97.3481 6.36677   5
   0  10  -8 91.8259 5.93740  12
   0  10   8 97.5856 6.27606  12
   1 -10   8 40.1553 5.59890   7
   1 -10   8 35.4483 4.15105   5
  -1 -10  -8 31.3997 4.73003   5
   1  10   8 35.3848 4.77875   3
  -1  10  -8 34.5998 3.34732   8
   1  10   8 39.1291 5.04204  12
   2 -10   8 134.635 6.88247  16
   2 -10   8 141.456 6.63493   5
   2 -10   8 143.301 6.75265   7
  -2 -10  -8 140.232 8.11045   5
   2  10   8 136.271 8.46815   5
   2  10   8 128.916 7.29671   3
   2  10   8 146.784 7.40694  12
  -2  10  -8 140.638 7.15532  12
  -2  10  -8 141.196 7.14128   8
   3 -10   8 200.674 8.40539   7
   3 -10   8 196.732 8.59161  16
   3 -10   8 199.450 7.78749   5
  -3 -10  -8 201.582 10.1682   5
  -3  10  -8 203.079 8.68872  12
   3  10   8 199.197 9.12395   5
  -3  10  -8 182.587 8.51564   8
   4 -10   8 -2.1183 1.51590  16
   4 -10   8 1.54515 1.89925   7
  -4  10  -8 2.83705 1.75095  12
  -4  10  -8 -0.3822 1.96317   8
   5 -10   8 20.4771 1.84517   4
   5  10   8 19.0380 2.16815   9
   5  10   8 23.7690 1.62500   5
   5  10   8 19.4994 1.84291  14
   5  11  -8 43.3837 2.31507   2
   4 -11  -8 6.05193 1.47152   7
   4 -11  -8 3.76257 1.56743  14
   4 -11  -8 3.53575 1.30057   2
   3 -11  -8 72.6553 3.77515   2
   3 -11  -8 66.2216 4.54489  11
   3 -11  -8 72.1930 4.72452  14
   3 -11  -8 71.8111 4.64944   7
   3 -11  -8 74.1889 4.63596  15
  -3  11   8 73.7834 5.31755  12
   2 -11  -8 237.223 10.1214  14
   2 -11  -8 231.759 9.78438   7
  -2 -11   8 222.537 10.7595   5
   2 -11  -8 223.727 9.27924   2
   2  11  -8 239.491 9.83882   3
   1 -11  -8 4.00668 1.89514   5
   1 -11  -8 3.09646 1.91759   2
   1 -11  -8 0.17295 3.31174  11
  -1 -11   8 4.66942 2.85833   5
   1 -11  -8 4.12797 2.40741   7
   1  11  -8 4.94316 2.20552   3
   1  11  -8 3.38741 2.33173   8
  -1  11   8 4.65320 2.43285  12
   1  11  -8 0.54487 2.21763  12
   0 -11   8 194.114 9.03014   5
   0 -11  -8 185.365 8.52312   7
   0 -11  -8 189.929 8.66626   5
   0 -11  -8 180.651 8.02090   2
   0  11  -8 199.861 8.81218   8
   0  11   8 192.008 9.37956  12
   0  11  -8 183.347 8.68027   3
   0  11  -8 189.437 8.84076  12
   1 -11   8 16.5169 2.64148   5
  -1 -11  -8 16.9653 3.13810   5
   1  11   8 20.2755 3.39630  12
   1  11   8 20.9490 3.65736   3
  -1  11  -8 18.7564 3.54544  12
  -1  11  -8 20.1447 3.36574   8
   2 -11   8 223.094 9.63188   7
  -2 -11  -8 225.800 10.0963   5
   2 -11   8 221.097 9.51696  16
   2 -11   8 262.884 10.0264   5
   2  11   8 223.319 10.1409   5
  -2  11  -8 235.077 9.85669  12
   2  11   8 216.898 10.1797   3
   2  11   8 227.229 9.84190  12
  -2  11  -8 229.149 9.92199   8
   3 -11   8 50.5209 3.83312  16
[truncated: 3,672,217 more chars]
