# Supplementary material for: Syntheses, crystal structures and Hirshfeld surface analyses of four mol­ecular salts of amitriptynol
Source: Acta Crystallogr E Crystallogr Commun. 2023 Apr 14;79(Pt 5):451–7. doi: 10.1107/S2056989023003225 (PMC10162082; doi:10.1107/S2056989023003225)
Supplement: Supplementary file 2 [file e-79-00451-Isup2.hkl]

data_I                                                                          
_shelx_title ' c22013 : space group Pn'                                         
_shelx_refln_list_code          4                                               
_shelx_F_calc_maximum       94.22                                               
_exptl_crystal_F_000       500.00                                               
_reflns_d_resolution_high  0.8005                                               
                                                                                
loop_                                                                           
 _space_group_symop_operation_xyz                                               
 'x, y, z'                                                                      
 'x+1/2, -y, z+1/2'                                                             
                                                                                
_cell_length_a     6.2398                                                       
_cell_length_b    14.7216                                                       
_cell_length_c    13.5383                                                       
_cell_angle_alpha  90.000                                                       
_cell_angle_beta   94.229                                                       
_cell_angle_gamma  90.000                                                       
                                                                                
_shelx_F_squared_multiplier     1.000                                           
                                                                                
loop_                                                                           
 _refln_index_h                                                                 
 _refln_index_k                                                                 
 _refln_index_l                                                                 
 _refln_F_squared_calc                                                          
 _refln_F_squared_meas                                                          
 _refln_F_squared_sigma                                                         
 _refln_observed_status                                                         
   0   0 -16          5.36          5.06         0.72 o                         
   2   0 -16         48.58         49.89         2.65 o                         
  -1   1 -16         41.16         43.33         1.91 o                         
   0   1 -16         11.74         12.37         0.82 o                         
   1   1 -16         26.60         33.15         1.63 o                         
   2   1 -16         48.33         48.33         1.65 o                         
   3   1 -16          4.72          5.83         0.67 o                         
  -1   2 -16          7.59          9.35         1.26 o                         
   0   2 -16         19.46         19.32         1.15 o                         
   1   2 -16         11.42         14.90         0.83 o                         
   2   2 -16         95.24         95.27         2.36 o                         
  -1   3 -16        126.49        111.59         3.43 o                         
   0   3 -16         88.34         84.38         2.73 o                         
   1   3 -16         21.54         23.44         1.13 o                         
   2   3 -16         12.09         12.81         0.83 o                         
  -1   4 -16        125.42        138.53         5.38 o                         
   0   4 -16         58.66         58.69         2.16 o                         
   1   4 -16         27.04         25.39         2.27 o                         
   2   4 -16          9.06          9.22         1.07 o                         
   0   5 -16         79.44         81.28         2.50 o                         
   1   5 -16        106.34        105.50         2.32 o                         
  -1   0 -15         47.93         46.60         2.26 o                         
   1   0 -15         17.93         19.34         1.55 o                         
   3   0 -15         33.21         35.33         1.80 o                         
  -2   1 -15         20.16         19.41         1.78 o                         
  -1   1 -15         66.60         68.10         2.01 o                         
   0   1 -15         11.37          9.08         1.06 o                         
   1   1 -15         14.50         13.23         1.26 o                         
   2   1 -15         16.44         14.39         2.02 o                         
   3   1 -15         33.60         30.99         1.40 o                         
   4   1 -15          1.18          1.30         0.61 o                         
  -2   2 -15         18.42         17.86         1.60 o                         
  -1   2 -15         79.45         80.56         2.40 o                         
   0   2 -15         60.21         59.19         1.73 o                         
   1   2 -15         45.23         51.49         2.16 o                         
   2   2 -15         57.07         57.24         1.84 o                         
   3   2 -15          1.13          0.70         0.52 o                         
   4   2 -15         21.11         21.28         1.82 o                         
  -2   3 -15         66.78         63.85         3.92 o                         
  -1   3 -15        109.62        114.54         9.02 o                         
   0   3 -15          4.34          5.07         0.97 o                         
   1   3 -15         32.47         32.64         1.40 o                         
   2   3 -15         43.79         44.04         1.36 o                         
   3   3 -15        196.81        188.93         3.52 o                         
  -2   4 -15         10.50          9.43         1.14 o                         
  -1   4 -15          2.37          1.25         0.81 o                         
   0   4 -15         94.65         92.07         3.33 o                         
   1   4 -15         61.27         66.58         1.99 o                         
   2   4 -15         62.25         65.44         1.58 o                         
   3   4 -15         91.46         94.43         2.51 o                         
  -2   5 -15         30.60         31.22         2.52 o                         
  -1   5 -15        234.42        236.97         5.13 o                         
   0   5 -15        244.14        253.35         5.43 o                         
   1   5 -15          2.37          3.86         0.63 o                         
   2   5 -15         39.50         41.99         1.68 o                         
   3   5 -15          2.79          2.99         0.61 o                         
  -2   6 -15         25.92         27.27         2.17 o                         
  -1   6 -15         31.82         23.61         2.50 o                         
   0   6 -15        113.34        119.05         2.96 o                         
   1   6 -15         16.61         19.69         1.25 o                         
   2   6 -15         37.59         44.23         1.58 o                         
  -1   7 -15          7.95          9.82         1.13 o                         
   0   7 -15         35.15         34.48         1.53 o                         
   1   7 -15        159.55        161.38         4.23 o                         
   2   7 -15         35.05         35.35         1.41 o                         
   0   8 -15          4.14          3.43         0.75 o                         
   1   8 -15          6.93          9.62         1.02 o                         
  -2   0 -14        220.74        226.80         9.74 o                         
   0   0 -14        272.68        302.10        28.52 o                         
   2   0 -14         21.77         21.23         1.84 o                         
   4   0 -14         25.08         26.32         1.52 o                         
  -3   1 -14        230.39        244.47         6.18 o                         
  -2   1 -14         13.85         12.08         1.07 o                         
  -1   1 -14         60.41         62.47         1.78 o                         
   0   1 -14         14.68         13.88         1.72 o                         
   1   1 -14         32.84         33.25         1.85 o                         
   2   1 -14         20.10         20.28         1.18 o                         
   3   1 -14         45.61         44.64         1.31 o                         
   4   1 -14         20.99         23.09         1.08 o                         
  -3   2 -14         21.88         18.83         1.79 o                         
  -2   2 -14         21.09         21.73         1.11 o                         
  -1   2 -14         29.29         26.82         1.25 o                         
   0   2 -14        105.50        116.04         4.01 o                         
   1   2 -14          1.48          1.76         0.88 o                         
   2   2 -14         97.87         95.99         2.35 o                         
   3   2 -14          9.99          9.84         0.81 o                         
   4   2 -14         12.36         12.58         0.91 o                         
  -3   3 -14         96.22        105.62         2.99 o                         
  -2   3 -14         72.10         79.26         3.46 o                         
  -1   3 -14         32.65         35.19         1.42 o                         
   0   3 -14          0.45          1.07         0.63 o                         
   1   3 -14         79.35         75.73         1.87 o                         
   2   3 -14         40.17         41.09         1.39 o                         
   3   3 -14         56.28         51.94         1.49 o                         
   4   3 -14        131.82        123.43         3.30 o                         
  -2   4 -14         23.03         26.88         1.86 o                         
  -1   4 -14        113.52        114.34         3.25 o                         
   0   4 -14         15.04         12.46         1.23 o                         
   1   4 -14         77.87         78.87         2.14 o                         
   2   4 -14         65.23         71.23         1.79 o                         
   3   4 -14        267.78        260.41         4.25 o                         
   4   4 -14         88.19         83.96         1.84 o                         
  -3   5 -14         42.76         42.67         2.24 o                         
  -2   5 -14          5.81          5.57         0.72 o                         
  -1   5 -14        171.93        183.09         6.46 o                         
   0   5 -14        449.54        471.80         9.69 o                         
   1   5 -14         14.46         16.09         1.23 o                         
   2   5 -14         81.97         83.71         2.41 o                         
   3   5 -14        123.13        124.43         2.28 o                         
   4   5 -14         16.80         16.17         0.88 o                         
  -3   6 -14        155.84        152.43         5.47 o                         
  -2   6 -14         27.24         24.60         1.23 o                         
  -1   6 -14          5.70          5.19         0.78 o                         
   0   6 -14        103.95        106.46         5.58 o                         
   1   6 -14        180.92        172.07         6.57 o                         
   2   6 -14         38.16         38.76         2.67 o                         
   3   6 -14         13.77         13.31         0.74 o                         
   4   6 -14          1.74          2.67         0.56 o                         
  -2   7 -14          1.33          1.77         0.74 o                         
  -1   7 -14         16.36         14.31         1.25 o                         
   0   7 -14         61.89         68.67         5.14 o                         
   1   7 -14         50.23         44.92         1.47 o                         
   2   7 -14         22.31         23.26         1.10 o                         
   3   7 -14          9.17          9.73         1.08 o                         
  -1   8 -14         61.10         64.08         2.04 o                         
   0   8 -14         12.24         12.82         0.92 o                         
   1   8 -14         70.94         76.86         2.04 o                         
   2   8 -14         53.56         54.87         1.64 o                         
   3   8 -14         45.83         46.98         1.30 o                         
  -1   9 -14         69.45         70.19         2.34 o                         
   0   9 -14         14.19         13.19         0.98 o                         
   1   9 -14         52.25         51.12         1.52 o                         
   2   9 -14         10.91         10.82         0.99 o                         
   0  10 -14         44.65         44.13         2.05 o                         
   1  10 -14         26.40         29.56         1.34 o                         
  -3   0 -13        366.51        360.71         9.17 o                         
  -1   0 -13        167.51        141.91         6.90 o                         
   1   0 -13         36.81         41.34         2.47 o                         
   3   0 -13        118.63        125.52         2.84 o                         
   5   0 -13        124.24        134.72         2.95 o                         
  -4   1 -13         41.21         49.12         1.85 o                         
  -3   1 -13         65.51         62.63         1.83 o                         
  -2   1 -13          8.13          6.88         0.80 o                         
  -1   1 -13         44.56         37.38         2.00 o                         
   0   1 -13         80.90         74.20         2.31 o                         
   1   1 -13         43.27         40.49         1.64 o                         
   2   1 -13          2.43          2.67         0.67 o                         
   3   1 -13         70.14         67.02         1.45 o                         
   4   1 -13         12.05         13.05         0.75 o                         
   5   1 -13         14.07         12.50         0.59 o                         
  -4   2 -13          1.05          2.47         0.88 o                         
  -3   2 -13          1.80          1.78         0.88 o                         
  -2   2 -13         36.17         35.62         1.41 o                         
  -1   2 -13         82.72         87.83         2.93 o                         
   0   2 -13         16.17         15.77         1.24 o                         
   1   2 -13         89.28         88.44         2.50 o                         
   2   2 -13         50.79         50.87         1.43 o                         
   3   2 -13          6.09          5.71         0.59 o                         
   4   2 -13          1.95          1.66         0.58 o                         
   5   2 -13          2.28          5.03         0.82 o                         
  -3   3 -13         23.37         21.94         1.71 o                         
  -2   3 -13         25.21         23.51         1.43 o                         
  -1   3 -13         24.07         28.14         1.47 o                         
   0   3 -13        349.06        335.32         7.49 o                         
   1   3 -13         50.89         49.18         1.83 o                         
   2   3 -13        147.76        143.43         3.84 o                         
   3   3 -13         63.88         68.21         1.42 o                         
   4   3 -13         63.44         63.82         1.41 o                         
   5   3 -13         22.04         21.19         0.94 o                         
  -4   4 -13         35.16         35.10         1.43 o                         
  -3   4 -13         83.85         87.30         2.56 o                         
  -2   4 -13         63.19         55.95         1.80 o                         
  -1   4 -13         95.17         92.96         2.32 o                         
   0   4 -13        103.88        114.02         2.59 o                         
   1   4 -13          9.62          7.07         1.07 o                         
   2   4 -13        135.06        134.22         2.35 o                         
   3   4 -13         25.34         25.29         0.97 o                         
   4   4 -13        108.75        110.54         1.80 o                         
   5   4 -13          4.77          6.62         0.71 o                         
  -4   5 -13         45.35         39.11         2.11 o                         
  -3   5 -13        102.34        108.04         3.20 o                         
  -2   5 -13         17.55         15.59         1.34 o                         
  -1   5 -13        144.62        150.08         3.94 o                         
   0   5 -13         51.19         51.14         1.79 o                         
   1   5 -13         33.73         33.62         1.57 o                         
   2   5 -13        524.88        545.47         8.51 o                         
   3   5 -13        320.18        329.26         4.50 o                         
   4   5 -13         19.79         15.80         0.93 o                         
  -3   6 -13         12.48          8.41         1.20 o                         
  -2   6 -13         28.09         29.12         1.53 o                         
  -1   6 -13         18.62         21.16         1.41 o                         
   0   6 -13          9.65         10.33         1.13 o                         
   1   6 -13          4.30          3.78         1.23 o                         
   2   6 -13          0.82          0.90         0.56 o                         
   3   6 -13         65.22         71.31         2.14 o                         
   4   6 -13         34.99         34.32         1.09 o                         
  -3   7 -13         60.56         59.99         5.08 o                         
  -2   7 -13         14.30         14.85         1.84 o                         
  -1   7 -13         43.39         44.25         1.63 o                         
   0   7 -13         52.13         56.00         1.83 o                         
   1   7 -13         33.29         34.15         1.63 o                         
   2   7 -13         35.73         36.47         1.37 o                         
   3   7 -13         31.54         35.90         1.13 o                         
   4   7 -13         31.72         24.26         1.97 o                         
  -3   8 -13         62.13         56.13         2.59 o                         
  -2   8 -13         44.94         43.42         1.59 o                         
  -1   8 -13          0.51          0.09         0.73 o                         
   0   8 -13        133.05        138.80         2.96 o                         
   1   8 -13         68.55         64.23         2.07 o                         
   2   8 -13         49.33         44.86         3.37 o                         
   3   8 -13          9.84          8.58         0.52 o                         
   4   8 -13          7.01         10.21         1.10 o                         
  -2   9 -13         84.11         82.64         3.38 o                         
  -1   9 -13        130.39        129.91         3.11 o                         
   0   9 -13         39.45         32.07         1.93 o                         
   1   9 -13         63.23         63.59         1.72 o                         
   2   9 -13         47.68         51.58         1.67 o                         
   3   9 -13         11.31         14.32         0.83 o                         
  -2  10 -13          3.86          2.76         0.71 o                         
  -1  10 -13         42.25         39.94         1.36 o                         
   0  10 -13          1.22          1.42         0.63 o                         
   1  10 -13         77.86         74.45         1.93 o                         
   2  10 -13         40.61         46.78         1.81 o                         
   3  10 -13          5.18          3.87         0.50 o                         
  -1  11 -13         65.07         66.08         2.89 o                         
   0  11 -13         38.76         44.99         2.32 o                         
   1  11 -13          2.24          2.06         0.81 o                         
   2  11 -13          7.30          9.88         0.93 o                         
  -2   0 -12         89.85         89.55         3.16 o                         
   0   0 -12        146.74        151.06         7.85 o                         
   2   0 -12        195.79        190.02         4.27 o                         
   4   0 -12          7.39         10.75         1.31 o                         
  -5   1 -12          1.77          1.52         0.59 o                         
  -3   1 -12         12.77         11.68         1.09 o                         
  -2   1 -12         34.31         35.78         1.56 o                         
  -1   1 -12         41.34         29.78         1.42 o                         
   0   1 -12          4.02          5.99         1.63 o                         
   1   1 -12         34.53         33.82         1.96 o                         
   2   1 -12          7.19          8.96         0.79 o                         
   3   1 -12        112.36        107.82         2.18 o                         
   4   1 -12        115.82        119.86         1.93 o                         
   5   1 -12         28.75         31.21         0.80 o                         
  -5   2 -12         22.93         18.83         1.44 o                         
  -4   2 -12         26.38         24.80         1.90 o                         
  -3   2 -12         59.27         61.26         1.94 o                         
  -2   2 -12          1.77          1.80         0.90 o                         
  -1   2 -12          3.47          2.59         0.81 o                         
   0   2 -12         12.17         12.81         1.45 o                         
   1   2 -12         52.70         59.64         2.48 o                         
   2   2 -12         24.25         24.43         1.20 o                         
   3   2 -12        137.53        142.03         2.86 o                         
   4   2 -12        129.20        125.42         2.13 o                         
   5   2 -12         41.29         41.19         0.94 o                         
  -4   3 -12         28.02         26.46         1.59 o                         
  -3   3 -12         89.67         91.66         2.73 o                         
  -2   3 -12         96.13         88.61         2.46 o                         
  -1   3 -12         91.84         89.78         2.15 o                         
   0   3 -12         34.64         32.38         1.63 o                         
   1   3 -12        128.24        125.52         2.80 o                         
   2   3 -12        194.08        186.22         3.25 o                         
   3   3 -12        312.53        322.64        10.75 o                         
   4   3 -12         20.46         21.97         0.88 o                         
   5   3 -12         18.57         22.26         0.86 o                         
  -4   4 -12          4.56          4.59         0.82 o                         
  -3   4 -12        109.72        115.45         2.90 o                         
  -2   4 -12         46.73         47.24         2.00 o                         
  -1   4 -12         57.94         61.04         1.79 o                         
   0   4 -12        116.91        116.94         2.72 o                         
   1   4 -12        101.51         98.80         2.40 o                         
   2   4 -12         17.60         17.60         1.06 o                         
   3   4 -12        259.08        266.88         5.27 o                         
   4   4 -12          9.59         10.39         0.69 o                         
   5   4 -12          3.50          3.16         0.47 o                         
  -4   5 -12         34.81         33.14         1.47 o                         
  -3   5 -12         17.54         17.40         1.29 o                         
  -2   5 -12          9.42         12.23         1.06 o                         
  -1   5 -12         83.40         93.27         2.62 o                         
   0   5 -12        206.37        199.04         3.53 o                         
   1   5 -12         94.42         93.03         2.34 o                         
   2   5 -12        176.34        184.47         3.50 o                         
   3   5 -12         46.69         57.02         1.48 o                         
   4   5 -12         71.26         65.81         1.42 o                         
   5   5 -12         32.67         31.04         0.93 o                         
  -4   6 -12         56.58         54.76         2.80 o                         
  -3   6 -12         60.83         64.51         2.30 o                         
  -2   6 -12          0.34          0.61         0.67 o                         
  -1   6 -12         28.02         31.65         1.95 o                         
   0   6 -12         44.11         44.49         1.87 o                         
   1   6 -12        112.82        112.07         3.23 o                         
   2   6 -12         31.04         27.41         2.58 o                         
   3   6 -12         19.83         18.52         1.00 o                         
   4   6 -12        121.35        117.38         1.93 o                         
   5   6 -12         40.75         50.19         2.05 o                         
  -4   7 -12         75.38         76.71         3.32 o                         
  -3   7 -12         56.81         50.10         2.20 o                         
  -2   7 -12        300.91        296.34         6.49 o                         
  -1   7 -12          1.85          1.53         1.91 o                         
   0   7 -12        397.54        390.01        16.17 o                         
   1   7 -12        283.54        293.91         9.46 o                         
   2   7 -12         23.41         22.46         1.11 o                         
   3   7 -12         12.78         10.92         0.73 o                         
   4   7 -12         58.14         66.86         1.16 o                         
   5   7 -12        110.70        111.82         2.34 o                         
  -3   8 -12        299.37        265.50        11.70 o                         
  -2   8 -12        101.31        100.02         3.33 o                         
  -1   8 -12         47.80         48.16         2.38 o                         
   0   8 -12          6.12          6.23         1.16 o                         
   1   8 -12         22.71         23.19         1.29 o                         
   2   8 -12         16.46         15.93         0.83 o                         
   3   8 -12         85.29         81.07         2.40 o                         
   4   8 -12         50.06         55.81         1.28 o                         
  -3   9 -12         36.89         36.26         2.23 o                         
  -2   9 -12        153.26        144.65         4.92 o                         
  -1   9 -12         15.24         15.62         1.44 o                         
   0   9 -12         57.98         55.94         1.87 o                         
   1   9 -12        207.82        212.34         4.17 o                         
   2   9 -12         22.00         18.14         0.88 o                         
   3   9 -12         21.51         19.45         0.79 o                         
   4   9 -12         35.35         35.72         1.02 o                         
  -3  10 -12         14.49         13.11         1.37 o                         
  -2  10 -12          3.98          4.34         0.65 o                         
  -1  10 -12         27.56         27.36         1.67 o                         
   0  10 -12        199.30        195.96         5.05 o                         
   1  10 -12         17.25         15.10         1.50 o                         
   2  10 -12          6.18          5.91         0.79 o                         
   3  10 -12         28.96         31.79         1.25 o                         
  -2  11 -12        110.19        111.93         2.60 o                         
  -1  11 -12         13.45         12.56         0.94 o                         
   0  11 -12         13.99         13.20         1.06 o                         
   1  11 -12          3.54          3.29         0.59 o                         
   2  11 -12         35.56         40.30         1.67 o                         
   3  11 -12         16.87         17.30         1.01 o                         
  -1  12 -12          1.66          2.70         0.88 o                         
   0  12 -12        107.74        109.64         4.26 o                         
   1  12 -12         18.73         16.08         1.48 o                         
   2  12 -12         52.30         56.82         1.91 o                         
  -5   0 -11         98.67         99.09         4.23 o                         
  -3   0 -11         17.27         20.37         1.89 o                         
  -1   0 -11        109.20        102.62         3.37 o                         
   1   0 -11        389.82        400.42         7.52 o                         
   3   0 -11        427.23        415.44         6.75 o                         
   5   0 -11        105.77        114.76         2.63 o                         
  -5   1 -11         78.12         83.51         2.66 o                         
  -4   1 -11         24.48         24.69         1.93 o                         
  -3   1 -11         30.59         29.13         1.85 o                         
  -2   1 -11        149.93        142.88         9.63 o                         
  -1   1 -11          2.80          2.63         0.85 o                         
   0   1 -11         61.92         64.68         1.88 o                         
   1   1 -11        108.35        120.40         2.47 o                         
   2   1 -11        444.04        442.81         5.75 o                         
   3   1 -11        124.33        128.96         2.01 o                         
   4   1 -11         47.98         49.78         3.58 o                         
   5   1 -11         51.42         46.00         1.29 o                         
   6   1 -11         21.37         19.31         1.05 o                         
  -5   2 -11         37.21         43.17         1.81 o                         
  -4   2 -11         44.73         48.30         2.33 o                         
  -3   2 -11         67.35         68.36         2.73 o                         
  -2   2 -11        193.02        197.18         3.90 o                         
  -1   2 -11         42.05         42.26         1.65 o                         
   0   2 -11        186.48        181.81         3.63 o                         
   1   2 -11          0.09          0.83         0.73 o                         
   2   2 -11         50.27         48.62         1.41 o                         
   3   2 -11        564.08        536.40         6.67 o                         
   4   2 -11        205.06        223.87         7.64 o                         
   5   2 -11         20.08         16.17         0.75 o                         
   6   2 -11         13.77         14.24         0.56 o                         
  -5   3 -11         32.10         34.34         2.17 o                         
  -4   3 -11         46.37         50.11         2.34 o                         
  -3   3 -11          0.79         -0.27         1.16 o                         
  -2   3 -11         50.67         49.41         1.87 o                         
  -1   3 -11         36.89         35.58         1.50 o                         
   0   3 -11         41.50         45.91         1.68 o                         
   1   3 -11        234.86        237.48         3.71 o                         
   2   3 -11        172.02        171.89         3.73 o                         
   3   3 -11        331.69        344.55         4.81 o                         
   4   3 -11        301.99        315.00         4.76 o                         
   5   3 -11         49.05         51.55         1.25 o                         
   6   3 -11         20.03         20.28         0.67 o                         
  -5   4 -11         17.23         20.28         1.83 o                         
  -4   4 -11         84.60         81.33         2.94 o                         
  -3   4 -11         93.92         82.33         4.75 o                         
  -2   4 -11        156.69        159.98         3.32 o                         
  -1   4 -11        164.23        175.78         6.81 o                         
   0   4 -11        205.91        187.41         3.39 o                         
   1   4 -11        154.80        152.79         3.60 o                         
   2   4 -11          7.07          7.61         0.85 o                         
   3   4 -11        645.03        630.75         8.25 o                         
   4   4 -11         33.01         30.07         0.96 o                         
   5   4 -11         41.29         42.45         2.22 o                         
   6   4 -11          1.92          2.13         0.34 o                         
  -5   5 -11         79.94         79.81         2.38 o                         
  -4   5 -11         15.49         15.08         1.96 o                         
  -3   5 -11         81.34         86.48         2.53 o                         
  -2   5 -11         28.02         23.09         1.57 o                         
  -1   5 -11         86.31         81.60         2.11 o                         
   0   5 -11         39.60         38.07         2.52 o                         
   1   5 -11        227.55        223.78         4.79 o                         
   2   5 -11        221.86        222.32         3.70 o                         
   3   5 -11         80.28         74.45         1.81 o                         
   4   5 -11         16.80         16.92         0.82 o                         
   5   5 -11         14.89         14.03         0.72 o                         
  -4   6 -11        116.68        115.28         3.52 o                         
  -3   6 -11        138.79        135.54         3.50 o                         
  -2   6 -11        136.49        135.58         3.68 o                         
  -1   6 -11        224.34        218.13         4.17 o                         
   0   6 -11        512.12        527.92         9.52 o                         
   1   6 -11          4.97          7.19         0.98 o                         
   2   6 -11         37.30         35.74         1.39 o                         
   3   6 -11         56.25         48.82         3.74 o                         
   4   6 -11        261.11        267.82         3.77 o                         
   5   6 -11         13.70         15.55         0.71 o                         
  -4   7 -11         16.06         14.74         1.88 o                         
  -3   7 -11        135.82        134.75         3.07 o                         
  -2   7 -11        124.95        122.45         3.49 o                         
  -1   7 -11         58.10         59.24         3.20 o                         
   0   7 -11        321.01        315.79         6.13 o                         
   1   7 -11        784.47        796.00        11.13 o                         
   2   7 -11         12.13         10.90         0.90 o                         
   3   7 -11         25.27         25.37         1.15 o                         
   4   7 -11         55.19         58.52         1.23 o                         
   5   7 -11        202.74        205.04         3.02 o                         
  -3   8 -11         90.92         83.52         2.66 o                         
  -2   8 -11         89.47         87.80         2.77 o                         
  -1   8 -11         18.99         20.35         2.89 o                         
   0   8 -11        154.05        156.78         3.58 o                         
   1   8 -11        165.71        172.12         4.35 o                         
   2   8 -11         51.33         54.24         1.72 o                         
   3   8 -11          1.99          1.91         0.67 o                         
   4   8 -11         12.49         14.14         0.72 o                         
   5   8 -11        154.38        156.14         2.87 o                         
  -3   9 -11         93.61         85.69         4.18 o                         
  -2   9 -11         16.84         16.03         1.56 o                         
  -1   9 -11         74.50         73.83         3.97 o                         
   0   9 -11          9.63          9.58         1.18 o                         
   1   9 -11         41.31         37.98         1.67 o                         
   2   9 -11         34.24         33.91         1.64 o                         
   3   9 -11         49.16         45.12         1.47 o                         
   4   9 -11        109.02        115.29         1.76 o                         
  -3  10 -11         29.82         27.64         1.31 o                         
  -2  10 -11         24.72         23.51         1.37 o                         
  -1  10 -11         94.33         92.10         2.66 o                         
   0  10 -11        132.30        137.37         2.79 o                         
   1  10 -11        130.52        126.66         2.84 o                         
   2  10 -11          0.09          0.50         1.25 o                         
   3  10 -11        141.65        147.02         5.61 o                         
   4  10 -11         11.40         14.84         0.92 o                         
  -3  11 -11         10.29         11.62         1.21 o                         
  -2  11 -11         19.01         19.57         1.36 o                         
  -1  11 -11         53.81         60.05         2.68 o                         
   0  11 -11         22.80         20.49         1.07 o                         
   1  11 -11         49.78         53.39         2.20 o                         
   2  11 -11         82.42         82.00         3.61 o                         
   3  11 -11         47.22         47.35         1.43 o                         
   4  11 -11          3.88          3.29         0.53 o                         
  -2  12 -11         12.61         10.50         1.10 o                         
  -1  12 -11         18.51         20.63         1.11 o                         
   0  12 -11        129.00        124.60         2.61 o                         
   1  12 -11         43.27         48.94         1.60 o                         
   2  12 -11          2.05          1.73         1.12 o                         
   3  12 -11         32.65         33.67         1.70 o                         
  -1  13 -11        215.60        216.95         5.49 o                         
   0  13 -11         23.20         25.94         1.75 o                         
   1  13 -11         32.14         34.17         3.05 o                         
   2  13 -11          0.58          0.45         0.63 o                         
  -2   0 -10        356.59        345.83         7.47 o                         
   2   0 -10        998.44        949.11        16.03 o                         
   4   0 -10         25.68         28.48         1.28 o                         
   6   0 -10         11.07          7.42         0.97 o                         
  -5   1 -10         21.78         20.13         1.56 o                         
  -4   1 -10         59.05         55.90         2.87 o                         
  -3   1 -10        130.78        134.75         3.32 o                         
  -2   1 -10        446.14        423.15         6.95 o                         
  -1   1 -10         47.90         53.14         1.99 o                         
   0   1 -10        160.73        189.04         6.38 o                         
   1   1 -10        154.65        162.53         4.15 o                         
   2   1 -10         21.90         16.11         1.22 o                         
   3   1 -10        112.99        110.59         1.52 o                         
   4   1 -10        125.69        112.81         1.60 o                         
   5   1 -10         65.28         65.23         1.14 o                         
   6   1 -10          6.86         11.10         0.66 o                         
  -5   2 -10         98.89         97.24         5.43 o                         
  -4   2 -10         66.15         71.08         3.09 o                         
  -3   2 -10        274.42        267.43         5.34 o                         
  -2   2 -10         84.53         79.13         2.20 o                         
  -1   2 -10         54.62         53.61         2.68 o                         
   0   2 -10          4.90          7.30         1.76 o                         
   1   2 -10        208.38        218.16         9.50 o                         
   2   2 -10        589.69        563.64         7.10 o                         
   3   2 -10          4.21          4.44         0.67 o                         
   4   2 -10        170.35        165.84         2.09 o                         
   5   2 -10         43.05         46.98         0.97 o                         
   6   2 -10         41.71         38.07         0.96 o                         
  -5   3 -10         59.25         62.40         2.34 o                         
  -4   3 -10          8.07         10.36         1.42 o                         
  -3   3 -10         30.54         23.66         1.63 o                         
  -2   3 -10        169.18        158.03         3.02 o                         
  -1   3 -10         72.24         72.75         1.82 o                         
   0   3 -10         12.54         11.53         1.29 o                         
   1   3 -10        181.61        174.39         3.15 o                         
   2   3 -10        182.16        176.65         2.59 o                         
   3   3 -10        889.75        890.18        15.21 o                         
   4   3 -10         18.16         22.59         0.85 o                         
   5   3 -10         22.83         29.32         0.82 o                         
   6   3 -10         40.90         43.76         0.91 o                         
  -5   4 -10         60.86         59.34         2.31 o                         
  -4   4 -10         58.81         61.12         2.74 o                         
  -3   4 -10        296.68        299.96         6.76 o                         
  -2   4 -10        383.89        363.37        10.32 o                         
  -1   4 -10         39.97         39.37         1.56 o                         
   0   4 -10        131.44        136.29         3.30 o                         
   1   4 -10          7.11          8.14         1.01 o                         
   2   4 -10         88.92         86.83         1.79 o                         
   3   4 -10        361.30        347.44         4.66 o                         
   4   4 -10        100.01         93.69         1.85 o                         
   5   4 -10         69.10         68.80         1.36 o                         
   6   4 -10         52.16         55.51         1.09 o                         
  -5   5 -10         46.09         47.36         3.05 o                         
  -4   5 -10        108.77        119.95         3.95 o                         
  -3   5 -10         86.00         78.80         2.73 o                         
  -2   5 -10         85.56         80.81         2.83 o                         
  -1   5 -10        119.96        120.10         2.53 o                         
   0   5 -10        208.42        207.83         3.99 o                         
   1   5 -10        442.63        445.34         6.17 o                         
   2   5 -10         70.30         64.31         1.60 o                         
   3   5 -10        183.42        182.74         2.96 o                         
   4   5 -10        377.37        377.29        17.07 o                         
   5   5 -10         55.76         59.40         1.18 o                         
   6   5 -10          1.98          1.80         1.22 o                         
  -5   6 -10         39.12         46.78         1.81 o                         
  -4   6 -10        128.96        133.35         3.42 o                         
  -3   6 -10          5.20          6.39         1.12 o                         
  -2   6 -10         23.01         25.15         1.61 o                         
  -1   6 -10        123.91        118.92         3.05 o                         
   0   6 -10        349.87        354.06         6.05 o                         
   1   6 -10        120.03        119.54         2.32 o                         
   2   6 -10         54.56         47.28         2.19 o                         
   3   6 -10         14.12         12.27         0.92 o                         
   4   6 -10          9.59          8.31         0.63 o                         
   5   6 -10         67.40         61.42         1.75 o                         
   6   6 -10         56.40         60.09         1.32 o                         
  -5   7 -10         32.13         29.36         2.24 o                         
  -4   7 -10         41.57         43.22         2.29 o                         
  -3   7 -10         35.21         34.53         2.44 o                         
  -2   7 -10         75.40         82.87         2.48 o                         
  -1   7 -10        334.46        329.84         6.35 o                         
   0   7 -10        720.16        737.86        25.74 o                         
   1   7 -10        193.49        200.39         4.97 o                         
   2   7 -10        124.47        121.53         2.47 o                         
   3   7 -10         30.61         33.52         1.35 o                         
   4   7 -10         77.21         74.58         1.66 o                         
   5   7 -10         12.70         10.93         0.58 o                         
  -4   8 -10         55.13         60.31         3.34 o                         
  -3   8 -10         55.31         50.81         1.85 o                         
  -2   8 -10         55.38         50.33         2.69 o                         
  -1   8 -10          8.25          6.94         1.19 o                         
   0   8 -10        288.44        307.74         6.97 o                         
   1   8 -10         67.21         68.09         1.72 o                         
   2   8 -10         13.82         14.08         0.82 o                         
   3   8 -10         11.09         12.91         1.30 o                         
   4   8 -10        148.61        149.96         2.57 o                         
   5   8 -10         16.60         13.84         0.59 o                         
  -4   9 -10         55.99         56.80         3.04 o                         
  -3   9 -10         29.73         31.73         2.21 o                         
  -2   9 -10         77.69         78.38         2.72 o                         
  -1   9 -10         98.85        102.57         3.20 o                         
   0   9 -10        194.63        199.18         4.20 o                         
   1   9 -10        179.13        182.87         2.96 o                         
   2   9 -10        116.48        120.46         3.38 o                         
   3   9 -10         19.85         19.67         1.04 o                         
   4   9 -10        165.65        167.19         7.22 o                         
   5   9 -10         10.24          8.95         0.66 o                         
  -4  10 -10          8.08          6.57         1.13 o                         
  -3  10 -10         20.29         17.30         1.77 o                         
  -2  10 -10         61.83         61.99         2.31 o                         
  -1  10 -10        224.97        224.64         5.33 o                         
   0  10 -10        141.75        150.67         6.88 o                         
   1  10 -10         19.39         19.90         1.33 o                         
   2  10 -10          3.55          2.22         0.81 o                         
   3  10 -10         92.09         98.10         1.90 o                         
   4  10 -10        102.21        111.50         1.92 o                         
  -3  11 -10          8.88          9.29         0.89 o                         
  -2  11 -10        125.37        125.96         3.90 o                         
  -1  11 -10          4.54          5.44         0.83 o                         
   0  11 -10         73.19         80.13         2.16 o                         
   1  11 -10        142.77        148.26         2.56 o                         
   2  11 -10         14.16         16.14         1.24 o                         
   3  11 -10          4.62          5.14         0.75 o                         
   4  11 -10         10.17         10.97         0.64 o                         
  -3  12 -10         21.30         20.83         1.72 o                         
  -2  12 -10         40.69         38.99         1.54 o                         
  -1  12 -10        172.22        183.41         4.25 o                         
   0  12 -10        159.90        166.67         3.40 o                         
   1  12 -10         68.38         60.96         4.55 o                         
   2  12 -10         36.26         35.72         1.65 o                         
   3  12 -10          6.82          5.74         0.72 o                         
   4  12 -10          9.60         11.03         0.68 o                         
  -2  13 -10        121.16        125.63         3.66 o                         
  -1  13 -10         12.77         14.51         0.95 o                         
   0  13 -10         22.11         23.60         1.18 o                         
   1  13 -10         41.34         41.57         1.81 o                         
   2  13 -10         45.60         51.72         2.70 o                         
   3  13 -10         20.96         21.54         1.59 o                         
  -1  14 -10          4.48          2.50         0.66 o                         
   0  14 -10         50.00         40.58         2.74 o                         
   1  14 -10         45.50         44.62         2.54 o                         
  -5   0  -9        164.19        166.37         7.14 o                         
  -3   0  -9       1930.49       1878.66        43.79 o                         
  -1   0  -9        190.79        189.81         5.36 o                         
   1   0  -9       1868.74       1884.61        61.87 o                         
   3   0  -9         76.83         78.38         1.67 o                         
   5   0  -9        278.16        294.86        18.65 o                         
  -6   1  -9         72.70         75.82         2.42 o                         
  -5   1  -9          1.77          3.00         2.12 o                         
  -4   1  -9         76.95         78.73         3.51 o                         
  -3   1  -9        262.50        243.69         3.96 o                         
  -2   1  -9         16.60         12.54         1.23 o                         
  -1   1  -9          5.50          7.58         0.93 o                         
   0   1  -9        207.37        211.75         4.84 o                         
   1   1  -9         34.94         46.33         2.40 o                         
   2   1  -9        345.10        341.15         6.36 o                         
   3   1  -9        121.29        123.33         1.88 o                         
   4   1  -9        665.05        645.54         6.88 o                         
   5   1  -9         61.32         56.79         2.00 o                         
   6   1  -9         12.88         11.13         0.94 o                         
  -6   2  -9         87.55         87.28         3.78 o                         
  -5   2  -9         97.06         98.79         3.49 o                         
  -4   2  -9         28.85         37.14         2.53 o                         
  -3   2  -9        141.73        138.59         2.81 o                         
  -2   2  -9        389.87        399.00         8.70 o                         
  -1   2  -9         12.42         13.79         1.05 o                         
   0   2  -9        106.88         98.45         2.77 o                         
   1   2  -9        249.54        236.30         5.34 o                         
   2   2  -9        243.71        255.48         4.10 o                         
   3   2  -9         11.53         11.66         0.63 o                         
   4   2  -9         13.50         14.74         0.73 o                         
   5   2  -9         55.45         60.82         1.88 o                         
   6   2  -9         19.14         21.37         0.82 o                         
  -6   3  -9         70.43         66.93         3.06 o                         
  -5   3  -9        294.87        327.18        12.04 o                         
  -4   3  -9        135.56        144.91         6.89 o                         
  -3   3  -9        290.51        270.32         7.26 o                         
  -2   3  -9        523.71        509.82         7.37 o                         
  -1   3  -9        109.48         95.72         2.88 o                         
   0   3  -9        137.15        134.57         3.45 o                         
   1   3  -9        420.01        411.99         7.36 o                         
   2   3  -9         25.95         25.82         1.48 o                         
   3   3  -9         12.85         13.27         0.77 o                         
   4   3  -9        221.12        207.74         2.60 o                         
   5   3  -9         33.72         28.99         0.88 o                         
   6   3  -9         13.03         13.90         0.53 o                         
  -5   4  -9        122.42        122.42         3.91 o                         
  -4   4  -9         26.94         30.47         3.18 o                         
  -3   4  -9        609.10        577.49        13.09 o                         
  -2   4  -9         94.98         92.55         2.33 o                         
  -1   4  -9         12.57         13.75         1.31 o                         
   0   4  -9          4.26          5.12         1.16 o                         
   1   4  -9         32.64         30.38         1.42 o                         
   2   4  -9        312.04        293.00         4.25 o                         
   3   4  -9        225.97        227.47         2.78 o                         
   4   4  -9         89.59        101.36         1.59 o                         
   5   4  -9         41.87         37.78         0.93 o                         
   6   4  -9         36.89         39.90         0.82 o                         
  -5   5  -9        267.14        287.64        10.59 o                         
  -4   5  -9         86.96         88.94         3.61 o                         
  -3   5  -9         61.25         55.28         2.41 o                         
  -2   5  -9        910.40        874.56        13.48 o                         
  -1   5  -9        386.25        401.27         7.35 o                         
   0   5  -9        189.72        175.97         3.92 o                         
   1   5  -9        117.74        129.83         4.93 o                         
   2   5  -9        127.31        120.19         1.92 o                         
   3   5  -9        211.77        206.94         3.21 o                         
   4   5  -9         28.16         27.95         1.01 o                         
   5   5  -9         60.50         57.89         1.13 o                         
   6   5  -9         32.85         38.22         1.03 o                         
  -5   6  -9        100.96        105.83         3.52 o                         
  -4   6  -9         42.70         41.22         2.06 o                         
  -3   6  -9         35.72         31.98         3.04 o                         
  -2   6  -9        451.97        438.09         8.17 o                         
  -1   6  -9        569.35        555.44         8.07 o                         
   0   6  -9         73.31         70.36         1.83 o                         
   1   6  -9        140.71        152.24         2.82 o                         
   2   6  -9        202.17        198.29         2.68 o                         
   3   6  -9         55.46         61.55         2.66 o                         
   4   6  -9        438.06        424.75         5.85 o                         
   5   6  -9         30.13         27.25         0.93 o                         
   6   6  -9         46.85         44.32         1.02 o                         
  -5   7  -9        409.16        441.97        15.14 o                         
  -4   7  -9          1.12          0.97         0.93 o                         
  -3   7  -9        101.59        105.60         3.27 o                         
  -2   7  -9        405.40        384.10         7.70 o                         
  -1   7  -9         48.31         46.02         1.84 o                         
   0   7  -9        120.07        119.90         2.79 o                         
   1   7  -9        133.12        134.32         2.17 o                         
   2   7  -9        421.40        425.69         5.24 o                         
   3   7  -9        141.83        135.51         2.44 o                         
   5   7  -9          9.44          7.07         0.52 o                         
   6   7  -9          8.07          8.45         0.46 o                         
  -5   8  -9         42.33         40.81         2.54 o                         
  -4   8  -9        105.05        107.78         3.06 o                         
  -3   8  -9         21.58         22.34         2.38 o                         
  -2   8  -9        347.38        357.80         6.87 o                         
  -1   8  -9        354.15        354.59        15.46 o                         
   0   8  -9        922.64        876.03        13.36 o                         
   1   8  -9        156.24        157.88         2.54 o                         
   2   8  -9         62.32         64.81         1.84 o                         
   3   8  -9         36.96         36.92         1.36 o                         
   4   8  -9         10.00          6.86         0.73 o                         
   5   8  -9         19.60         14.47         0.90 o                         
  -4   9  -9        119.78        120.81         3.79 o                         
  -3   9  -9          4.97          2.00         0.92 o                         
  -2   9  -9         48.14         47.43         2.31 o                         
  -1   9  -9        447.50        451.17         9.67 o                         
   0   9  -9         12.73         13.29         1.37 o                         
   1   9  -9        966.39        979.27        18.35 o                         
   2   9  -9         56.64         56.88         1.42 o                         
   3   9  -9         19.76         19.22         1.31 o                         
   4   9  -9         26.94         23.79         0.93 o                         
   5   9  -9         24.60         28.01         0.71 o                         
  -4  10  -9         10.56         13.48         1.92 o                         
  -3  10  -9         53.57         46.28         2.64 o                         
  -2  10  -9         46.31         48.39         2.14 o                         
  -1  10  -9        317.98        329.22         7.36 o                         
   0  10  -9        198.62        198.29         3.78 o                         
   1  10  -9         28.25         29.08         1.21 o                         
   2  10  -9        154.34        162.49         3.11 o                         
   3  10  -9         65.02         65.93         1.59 o                         
   4  10  -9         22.70         22.49         1.31 o                         
   5  10  -9          9.62         10.75         0.63 o                         
  -4  11  -9          9.48          7.12         1.22 o                         
  -3  11  -9         90.86         93.02         3.80 o                         
  -2  11  -9        125.57        126.33         3.45 o                         
  -1  11  -9        134.09        138.49         6.23 o                         
   0  11  -9         69.66         78.04         2.42 o                         
   1  11  -9        102.98        106.94         3.81 o                         
   2  11  -9         15.04         15.82         0.88 o                         
   3  11  -9         19.25         20.03         0.96 o                         
   4  11  -9         23.93         20.64         0.86 o                         
  -3  12  -9         31.48         35.30         1.51 o                         
  -2  12  -9         20.60         22.38         1.72 o                         
  -1  12  -9         41.40         42.95         1.84 o                         
   0  12  -9         82.87         85.91         2.11 o                         
   1  12  -9         35.91         33.86         1.19 o                         
   2  12  -9         20.75         24.09         1.16 o                         
   3  12  -9         50.17         60.71         1.35 o                         
   4  12  -9         11.81         13.23         0.73 o                         
  -3  13  -9          2.22          3.03         0.94 o                         
  -2  13  -9         40.91         39.98         1.55 o                         
  -1  13  -9         67.67         69.80         2.92 o                         
   0  13  -9         59.49         62.90         1.97 o                         
   1  13  -9        105.16        101.13         2.46 o                         
   2  13  -9         83.19         79.70         2.75 o                         
   3  13  -9         99.15         94.28         1.98 o                         
  -2  14  -9         13.32         14.30         1.13 o                         
  -1  14  -9        131.74        131.06         3.08 o                         
   0  14  -9        484.43        487.43         9.57 o                         
   1  14  -9         50.33         52.53         3.31 o                         
   2  14  -9         15.17         14.77         1.67 o                         
  -1  15  -9         86.46         88.48         2.49 o                         
   0  15  -9        106.39        115.34         4.17 o                         
  -6   0  -8         11.93         12.41         1.85 o                         
  -4   0  -8        960.83        954.01        32.58 o                         
  -2   0  -8        236.60        237.28         6.28 o                         
   0   0  -8        138.14        148.37         3.88 o                         
   2   0  -8        272.45        272.54         7.31 o                         
   4   0  -8        506.43        540.86         7.94 o                         
   6   0  -8         39.57         47.38         1.33 o                         
  -6   1  -8          5.45          5.27         1.04 o                         
  -5   1  -8         21.89         23.81         2.20 o                         
  -4   1  -8         18.02         21.05         4.40 o                         
  -3   1  -8        378.75        335.39         7.02 o                         
  -2   1  -8         44.90         44.06         1.45 o                         
  -1   1  -8         44.14         38.80         2.87 o                         
   0   1  -8        203.84        180.42         3.26 o                         
   1   1  -8        481.45        522.78        10.38 o                         
   2   1  -8        414.59        403.59         7.20 o                         
   3   1  -8         66.12         57.58         1.30 o                         
   4   1  -8        304.20        293.98         3.18 o                         
   5   1  -8        622.88        604.00         6.13 o                         
   6   1  -8         27.90         31.93         0.78 o                         
   7   1  -8         10.52         10.57         0.43 o                         
  -6   2  -8         16.48         15.18         3.33 o                         
  -5   2  -8         48.08         44.62         2.66 o                         
  -4   2  -8         62.26         61.17         3.20 o                         
  -3   2  -8         34.69         35.35         1.47 o                         
  -2   2  -8        301.19        295.24         5.57 o                         
  -1   2  -8        113.24        118.40         4.89 o                         
   0   2  -8         29.38         29.15         2.69 o                         
   1   2  -8        275.36        279.55         5.18 o                         
   2   2  -8        411.37        433.53         6.88 o                         
   3   2  -8        204.30        200.33         2.93 o                         
   4   2  -8        108.94        109.40         1.48 o                         
   5   2  -8         43.81         38.06         1.00 o                         
   6   2  -8         41.16         37.86         0.81 o                         
   7   2  -8         17.67         21.54         0.62 o                         
  -6   3  -8         73.73         81.38         2.82 o                         
  -5   3  -8          0.72          1.84         1.23 o                         
  -4   3  -8        178.67        184.18         5.88 o                         
  -3   3  -8        774.07        762.22        11.66 o                         
  -2   3  -8        106.73        109.21         2.50 o                         
  -1   3  -8        177.67        167.06         3.33 o                         
   0   3  -8        107.78        120.05         3.07 o                         
   1   3  -8          8.32          7.73         0.82 o                         
   2   3  -8         25.13         26.45         1.13 o                         
   3   3  -8         38.27         39.98         1.29 o                         
   4   3  -8        113.71        109.53         2.30 o                         
   5   3  -8          0.04          0.59         0.44 o                         
   6   3  -8         13.42         11.45         0.59 o                         
   7   3  -8        103.85        110.32         2.38 o                         
  -5   4  -8         45.31         42.05         4.17 o                         
  -4   4  -8        147.35        144.94         5.07 o                         
  -3   4  -8         99.62         95.77         2.31 o                         
  -2   4  -8        819.30        796.98        13.60 o                         
  -1   4  -8        711.05        707.03        13.89 o                         
   0   4  -8        330.60        309.83         5.60 o                         
   1   4  -8        291.37        284.11         4.73 o                         
   2   4  -8         87.87         87.51         1.89 o                         
   3   4  -8         21.49         20.08         0.87 o                         
   4   4  -8        148.91        136.51         5.00 o                         
   5   4  -8         45.15         54.15         1.41 o                         
   6   4  -8          9.56         10.97         0.62 o                         
  -5   5  -8         35.73         40.11         3.10 o                         
  -4   5  -8         62.45         66.96         2.78 o                         
  -3   5  -8          1.00          1.87         1.15 o                         
  -2   5  -8        617.86        629.18        10.92 o                         
  -1   5  -8        519.36        524.02        10.58 o                         
   0   5  -8         55.19         60.62         1.76 o                         
   1   5  -8         76.78         80.83         2.17 o                         
   2   5  -8        245.90        261.40         3.88 o                         
   3   5  -8        145.30        142.85         2.11 o                         
   4   5  -8         80.73         77.97         1.48 o                         
   5   5  -8        140.21        121.96         2.13 o                         
   6   5  -8         72.39         80.93         1.26 o                         
  -5   6  -8         58.36         62.64         2.62 o                         
  -4   6  -8        102.15         97.81         5.22 o                         
  -3   6  -8         86.18         90.53         4.62 o                         
  -2   6  -8        323.33        341.00         6.28 o                         
  -1   6  -8        250.06        254.55         4.65 o                         
   0   6  -8         44.59         44.04         1.49 o                         
   1   6  -8          7.01          7.85         0.86 o                         
   2   6  -8         75.20         80.46         2.43 o                         
   3   6  -8        121.82        102.76         1.83 o                         
   4   6  -8        106.46        101.82         1.78 o                         
   5   6  -8          9.10          6.88         0.54 o                         
   6   6  -8          8.28          6.26         0.45 o                         
  -5   7  -8         67.64         67.66         3.80 o                         
  -4   7  -8         43.75         42.46         2.20 o                         
  -3   7  -8        366.93        358.15         7.86 o                         
  -2   7  -8        289.84        284.27         5.07 o                         
  -1   7  -8          2.31          5.03         1.09 o                         
   0   7  -8         66.66         67.14         2.25 o                         
   1   7  -8         99.27        101.21         2.80 o                         
   2   7  -8         51.77         52.18         1.36 o                         
   3   7  -8        228.03        221.00         9.08 o                         
   4   7  -8         60.01         53.80         1.37 o                         
   5   7  -8         39.85         43.16         0.98 o                         
   6   7  -8         53.99         54.12         1.13 o                         
  -5   8  -8        199.73        205.61         7.72 o                         
  -4   8  -8         51.70         55.14         2.38 o                         
  -3   8  -8         15.85         17.19         1.56 o                         
  -2   8  -8        181.28        176.73         5.39 o                         
  -1   8  -8        378.93        374.35         6.28 o                         
   0   8  -8        201.77        202.08         3.28 o                         
   1   8  -8        514.05        529.71         6.28 o                         
   2   8  -8        218.06        219.05         2.89 o                         
   3   8  -8         19.87         20.31         1.23 o                         
   4   8  -8         19.37         13.82         0.89 o                         
   5   8  -8          6.42          6.44         0.46 o                         
   6   8  -8          3.24          2.65         0.37 o                         
  -3   9  -8        226.56        226.75         5.59 o                         
  -2   9  -8         11.57          9.56         1.42 o                         
  -1   9  -8        403.41        397.11        14.96 o                         
   0   9  -8        184.36        186.67         3.68 o                         
   1   9  -8        434.32        431.73         5.01 o                         
   2   9  -8        317.47        317.77         4.12 o                         
   3   9  -8         31.33         31.06         1.31 o                         
   4   9  -8         42.59         37.16         1.27 o                         
   5   9  -8         16.25         13.14         0.93 o                         
  -4  10  -8          0.58          1.09         1.32 o                         
  -3  10  -8        161.28        160.96         5.17 o                         
  -2  10  -8        117.62        115.85         3.53 o                         
  -1  10  -8         28.94         27.64         2.25 o                         
   0  10  -8         83.64         80.52         2.76 o                         
   1  10  -8         31.59         32.80         1.57 o                         
   2  10  -8         85.68         79.71         1.65 o                         
   3  10  -8          4.35          3.49         0.81 o                         
   4  10  -8         75.67         77.05         1.54 o                         
   5  10  -8          6.38          6.46         0.44 o                         
  -4  11  -8         32.32         32.98         2.43 o                         
  -3  11  -8         40.09         41.98         2.62 o                         
  -2  11  -8        191.82        189.55         4.73 o                         
  -1  11  -8         15.00         15.33         1.59 o                         
   0  11  -8        156.64        154.81         2.88 o                         
   1  11  -8          2.89          2.50         0.69 o                         
   2  11  -8        185.92        191.78         4.01 o                         
   3  11  -8         61.81         58.91         1.63 o                         
   4  11  -8          2.65          3.78         0.68 o                         
   5  11  -8         32.98         35.70         1.90 o                         
  -4  12  -8         27.32         29.13         2.03 o                         
  -3  12  -8         86.63         87.10         3.12 o                         
  -2  12  -8        129.78        137.99         3.63 o                         
  -1  12  -8        203.23        197.21         4.85 o                         
   0  12  -8          7.83          5.67         1.56 o                         
   1  12  -8          7.80          7.84         0.84 o                         
   2  12  -8         44.03         43.83         1.31 o                         
   3  12  -8        122.85        120.15         2.18 o                         
   4  12  -8         14.90         12.85         0.75 o                         
  -3  13  -8          3.91          2.73         1.27 o                         
  -2  13  -8         30.36         31.15         1.66 o                         
  -1  13  -8          1.66          0.80         0.86 o                         
   0  13  -8        459.59        462.15         8.30 o                         
   1  13  -8          6.37          6.04         0.81 o                         
   2  13  -8        103.50         97.84         2.04 o                         
   3  13  -8         25.82         30.66         1.01 o                         
   4  13  -8         37.30         38.44         1.25 o                         
  -3  14  -8         40.96         38.81         2.16 o                         
  -2  14  -8         30.72         28.25         1.32 o                         
  -1  14  -8        139.88        139.77         3.63 o                         
   0  14  -8         46.97         51.33         2.23 o                         
   1  14  -8         40.17         38.20         2.05 o                         
   2  14  -8        184.00        193.10         5.14 o                         
   3  14  -8          4.26          2.85         0.56 o                         
  -2  15  -8         14.33         11.76         0.98 o                         
  -1  15  -8          8.34          9.40         0.89 o                         
   0  15  -8         82.60         84.13         2.22 o                         
   1  15  -8        125.98        114.49         5.31 o                         
   2  15  -8        203.80        225.61         8.64 o                         
  -3   0  -7         32.54         33.45         3.72 o                         
  -1   0  -7        120.56        123.74         4.05 o                         
   1   0  -7        192.08        229.60        10.21 o                         
   3   0  -7        298.08        293.89        11.24 o                         
   5   0  -7        167.23        173.26         3.14 o                         
   7   0  -7        145.97        160.55         4.35 o                         
  -6   1  -7          5.35          7.05         1.22 o                         
  -4   1  -7        411.31        394.77         7.74 o                         
  -3   1  -7         98.54         95.29         2.49 o                         
  -2   1  -7        120.04        115.44         2.44 o                         
  -1   1  -7        117.99        110.14         4.83 o                         
   0   1  -7       1282.15       1339.84        16.90 o                         
   1   1  -7        447.51        464.57         8.50 o                         
   2   1  -7          0.72          1.97         0.54 o                         
   3   1  -7        217.70        200.58         4.69 o                         
   4   1  -7        727.37        696.24         6.72 o                         
   5   1  -7         41.56         49.68         1.11 o                         
   6   1  -7         57.14         54.89         1.06 o                         
   7   1  -7          9.96         10.96         0.54 o                         
  -6   2  -7          1.78          3.11         1.49 o                         
  -5   2  -7         19.35         17.93         3.26 o                         
  -4   2  -7        140.44        139.82         6.80 o                         
  -3   2  -7        144.64        143.11         3.12 o                         
  -2   2  -7        286.60        282.75         6.47 o                         
  -1   2  -7        344.78        339.60         5.99 o                         
   0   2  -7        381.94        382.62         5.98 o                         
   1   2  -7        584.80        567.96        10.13 o                         
   2   2  -7        884.15        877.28        16.99 o                         
   3   2  -7        185.34        184.08         4.38 o                         
   4   2  -7         87.97         92.62         1.51 o                         
   5   2  -7         46.81         42.45         1.07 o                         
   6   2  -7         82.57         83.16         1.35 o                         
   7   2  -7         23.88         24.05         0.92 o                         
  -6   3  -7         45.22         42.71         5.72 o                         
  -5   3  -7        159.89        163.84         5.31 o                         
  -4   3  -7        178.14        178.29         4.94 o                         
  -3   3  -7        302.93        279.38        11.12 o                         
  -2   3  -7        364.18        378.71         6.66 o                         
  -1   3  -7       1890.34       1906.78        28.19 o                         
   0   3  -7        401.55        424.95         6.58 o                         
   1   3  -7         16.49         14.89         0.95 o                         
   2   3  -7        238.36        254.60         4.79 o                         
   3   3  -7        131.46        129.32         2.95 o                         
   4   3  -7        148.03        147.84         1.93 o                         
   5   3  -7         12.42         15.48         0.75 o                         
   6   3  -7         12.83         10.73         0.66 o                         
   7   3  -7         15.29         16.53         0.55 o                         
  -6   4  -7        111.02        120.08         5.13 o                         
  -5   4  -7        186.06        185.24         5.67 o                         
  -4   4  -7        393.35        372.59        17.14 o                         
  -3   4  -7         66.93         65.66         1.92 o                         
  -2   4  -7       1325.00       1319.42        36.43 o                         
  -1   4  -7        336.31        349.56         6.47 o                         
   0   4  -7        353.03        344.74         5.54 o                         
   1   4  -7        253.94        253.23         4.60 o                         
   2   4  -7        133.81        132.91         2.82 o                         
   3   4  -7         11.38         13.41         0.76 o                         
   4   4  -7         49.45         53.42         1.15 o                         
   5   4  -7         11.66          9.44         0.59 o                         
   6   4  -7         18.05         21.24         0.74 o                         
   7   4  -7          5.74          5.57         0.50 o                         
  -6   5  -7         10.47         10.28         1.78 o                         
  -5   5  -7        185.04        204.92         6.12 o                         
  -4   5  -7         16.72         19.74         1.79 o                         
  -3   5  -7        176.03        165.93         3.21 o                         
  -2   5  -7        366.43        354.90         6.36 o                         
  -1   5  -7         90.78         98.45         2.26 o                         
   0   5  -7        367.85        363.16         8.15 o                         
   1   5  -7         19.81         18.10         1.62 o                         
   2   5  -7         19.95         15.21         1.01 o                         
   3   5  -7         92.60         89.50         2.27 o                         
   4   5  -7        386.39        373.15         4.71 o                         
   5   5  -7         28.32         24.06         0.94 o                         
   6   5  -7         23.51         23.82         0.72 o                         
  -5   6  -7        286.22        299.40        11.32 o                         
  -4   6  -7        136.45        136.57         3.86 o                         
  -3   6  -7        123.56        126.29         2.69 o                         
  -2   6  -7        378.68        373.37         6.76 o                         
  -1   6  -7        107.63        102.94         2.83 o                         
   0   6  -7         71.48         67.09         2.55 o                         
   1   6  -7         91.02         84.20         2.15 o                         
   2   6  -7        628.95        624.24        10.80 o                         
   3   6  -7         24.62         25.47         0.98 o                         
   4   6  -7        192.09        193.65         2.85 o                         
   5   6  -7         40.44         34.18         2.95 o                         
   6   6  -7         56.66         63.90         1.46 o                         
  -5   7  -7         36.63         39.78         2.13 o                         
  -4   7  -7        239.08        246.69         7.79 o                         
  -3   7  -7          7.72          7.71         1.30 o                         
  -2   7  -7        134.15        124.57         2.90 o                         
  -1   7  -7         40.35         44.88         2.92 o                         
   0   7  -7        142.96        135.19         2.92 o                         
   1   7  -7        323.06        314.48         5.83 o                         
   2   7  -7        495.84        511.64        13.61 o                         
   3   7  -7         26.10         23.92         1.05 o                         
   4   7  -7         14.37         14.58         0.81 o                         
   5   7  -7        164.57        165.74         2.48 o                         
   6   7  -7         57.77         63.37         1.11 o                         
  -5   8  -7         56.63         62.49         4.24 o                         
  -4   8  -7         27.98         27.10         3.95 o                         
  -3   8  -7         54.66         52.43         2.42 o                         
  -2   8  -7        187.59        186.46         3.66 o                         
  -1   8  -7         26.86         21.09         2.39 o                         
   0   8  -7        204.16        189.38         3.31 o                         
   1   8  -7        105.27         94.83         2.77 o                         
   2   8  -7         57.13         56.77         1.36 o                         
   3   8  -7        203.84        185.51         9.57 o                         
   4   8  -7         12.52         14.51         0.85 o                         
   5   8  -7         94.27         83.99         1.51 o                         
   6   8  -7         23.20         24.97         0.67 o                         
  -5   9  -7         63.02         69.89         4.15 o                         
  -4   9  -7         35.05         35.66         3.98 o                         
  -3   9  -7         43.30         44.16         2.03 o                         
  -2   9  -7         29.06         28.77         2.37 o                         
  -1   9  -7         44.79         42.81         2.41 o                         
   0   9  -7         48.87         46.65         1.47 o                         
   1   9  -7        275.06        260.84         3.29 o                         
   2   9  -7        287.44        285.45         3.37 o                         
   3   9  -7         65.21         63.90         1.75 o                         
   4   9  -7        166.22        153.06         3.83 o                         
   5   9  -7         69.86         70.81         1.43 o                         
   6   9  -7         10.60          9.66         0.56 o                         
  -4  10  -7         31.20         32.36         3.20 o                         
  -3  10  -7         69.36         70.58         3.66 o                         
  -2  10  -7         13.12         14.45         1.45 o                         
  -1  10  -7        157.76        187.22         8.58 o                         
   0  10  -7         42.56         40.09         1.65 o                         
   1  10  -7        204.71        199.15         2.61 o                         
   2  10  -7        124.62        122.19         2.29 o                         
   3  10  -7         45.78         49.14         1.51 o                         
   4  10  -7         36.68         35.45         1.29 o                         
   5  10  -7         12.96         11.56         0.63 o                         
  -4  11  -7         82.78         80.35         2.98 o                         
  -3  11  -7        139.64        143.77         3.82 o                         
  -2  11  -7         57.51         58.17         2.70 o                         
  -1  11  -7        135.04        135.20         3.93 o                         
   0  11  -7        114.14        117.99         2.42 o                         
   1  11  -7         22.83         21.20         1.14 o                         
   2  11  -7         96.44        100.25         1.82 o                         
   3  11  -7         77.63         72.53         5.42 o                         
   4  11  -7         11.21         11.14         0.71 o                         
   5  11  -7          6.46          8.61         0.76 o                         
  -4  12  -7         10.39         10.34         1.88 o                         
  -3  12  -7         32.35         29.05         3.11 o                         
  -2  12  -7         30.58         28.94         1.87 o                         
  -1  12  -7          1.10          0.97         0.86 o                         
   0  12  -7         48.52         45.15         1.77 o                         
   1  12  -7         39.19         39.72         1.41 o                         
   2  12  -7         64.39         62.35         1.77 o                         
   3  12  -7         45.92         44.66         1.28 o                         
   4  12  -7         11.16         10.81         1.23 o                         
   5  12  -7          7.77          9.44         0.53 o                         
  -3  13  -7         34.65         31.71         1.57 o                         
  -2  13  -7         13.05         13.17         1.63 o                         
  -1  13  -7         22.41         25.96         1.91 o                         
   0  13  -7        103.21        104.09         5.31 o                         
   1  13  -7        146.82        142.57         2.56 o                         
   2  13  -7        208.81        214.00         4.00 o                         
   3  13  -7         12.83         12.48         0.88 o                         
   4  13  -7         31.15         26.77         0.86 o                         
  -3  14  -7         21.59         23.49         2.05 o                         
  -2  14  -7          4.47          2.57         0.68 o                         
  -1  14  -7        139.43        137.76         3.46 o                         
   0  14  -7         18.34         23.51         1.24 o                         
   1  14  -7          0.45          1.42         0.63 o                         
   2  14  -7         53.87         59.24         1.67 o                         
   3  14  -7         31.95         29.92         1.04 o                         
   4  14  -7         32.60         30.88         1.46 o                         
  -2  15  -7         36.60         38.93         1.40 o                         
  -1  15  -7          6.31          5.25         0.71 o                         
   0  15  -7        138.15        139.99         3.88 o                         
   1  15  -7        199.00        194.87         4.10 o                         
   2  15  -7         84.43         83.18         2.96 o                         
   3  15  -7         13.63         16.13         1.74 o                         
  -1  16  -7          5.50          3.59         1.12 o                         
  -6   0  -6         48.32         50.14         4.47 o                         
  -4   0  -6        168.68        165.00         5.04 o                         
  -2   0  -6       1938.57       1864.25        43.61 o                         
   0   0  -6       3889.59       3926.30        89.86 o                         
   2   0  -6         51.74         52.73         3.56 o                         
   4   0  -6        666.49        669.85        19.22 o                         
   6   0  -6        302.06        300.60         5.05 o                         
  -6   1  -6         77.26         75.00         3.23 o                         
  -5   1  -6        103.86        106.80         5.14 o                         
  -4   1  -6        237.64        233.57         4.66 o                         
  -3   1  -6        134.30        129.59         5.03 o                         
  -2   1  -6        260.14        279.46         5.83 o                         
  -1   1  -6       1379.80       1421.93        19.21 o                         
   0   1  -6        428.20        420.51         6.05 o                         
   1   1  -6        331.99        330.34         5.45 o                         
   2   1  -6        555.01        619.06        10.60 o                         
   3   1  -6         17.45         18.25         1.13 o                         
   4   1  -6        198.53        207.43         4.12 o                         
   5   1  -6        448.43        445.11         5.22 o                         
   6   1  -6         31.95         32.07         0.89 o                         
   7   1  -6         10.20         11.91         0.55 o                         
  -6   2  -6         12.08          9.55         1.63 o                         
  -5   2  -6        114.44        110.77         4.29 o                         
  -4   2  -6         58.11         57.92         1.85 o                         
  -3   2  -6        153.46        149.78         3.99 o                         
  -2   2  -6        977.03        993.84        17.15 o                         
  -1   2  -6        742.29        718.89        10.21 o                         
   0   2  -6        456.46        482.32         6.89 o                         
   1   2  -6         69.15         82.39         2.12 o                         
   2   2  -6        134.60        149.73         3.05 o                         
   3   2  -6        355.21        363.90         6.57 o                         
   4   2  -6         63.59         52.57         2.26 o                         
   5   2  -6        172.70        171.97         2.30 o                         
   6   2  -6          3.38          2.21         0.43 o                         
   7   2  -6         17.30         20.48         0.65 o                         
  -6   3  -6         47.13         45.77         3.40 o                         
  -5   3  -6        175.55        174.97         5.70 o                         
  -4   3  -6        177.44        169.22         3.62 o                         
  -3   3  -6        596.01        609.10        12.32 o                         
  -2   3  -6        699.40        727.55        16.93 o                         
  -1   3  -6       2064.94       2037.60        33.37 o                         
   0   3  -6        440.21        467.79         6.84 o                         
   1   3  -6        690.34        719.71        10.04 o                         
   2   3  -6         33.11         30.77         1.58 o                         
   3   3  -6        103.25        105.34         2.46 o                         
   4   3  -6        230.16        235.23         2.80 o                         
   5   3  -6         48.45         47.59         1.05 o                         
   6   3  -6         28.57         26.70         0.74 o                         
   7   3  -6          6.01          7.66         0.50 o                         
  -6   4  -6         29.09         29.31         2.75 o                         
  -5   4  -6        533.33        523.82        13.47 o                         
  -4   4  -6         30.76         32.63         1.63 o                         
  -3   4  -6        335.83        334.55         6.86 o                         
  -2   4  -6        693.54        685.16        20.12 o                         
  -1   4  -6       3062.54       3048.10        44.17 o                         
   0   4  -6        473.52        473.38         7.05 o                         
   1   4  -6         15.08         12.81         1.13 o                         
   2   4  -6        289.78        294.04         5.61 o                         
   3   4  -6        124.96        133.46         2.92 o                         
   4   4  -6        155.71        156.48         2.09 o                         
   5   4  -6         29.37         28.83         0.89 o                         
   6   4  -6         25.64         25.87         0.83 o                         
   7   4  -6          2.81          2.86         0.31 o                         
  -6   5  -6         11.23         12.29         2.11 o                         
  -5   5  -6         28.77         27.71         4.42 o                         
  -4   5  -6         95.86         97.38         2.52 o                         
  -3   5  -6        131.81        132.60         2.91 o                         
  -2   5  -6        148.25        144.44         3.06 o                         
  -1   5  -6        720.17        736.13        14.89 o                         
   0   5  -6         34.75         40.33         2.26 o                         
   1   5  -6        267.23        262.06         4.98 o                         
   2   5  -6        137.63        133.51         2.82 o                         
   3   5  -6        292.93        289.90         5.50 o                         
   4   5  -6         56.22         51.10         1.09 o                         
   5   5  -6         24.50         23.58         0.89 o                         
   6   5  -6         12.92         15.22         0.60 o                         
   7   5  -6        131.60        134.75         2.90 o                         
  -5   6  -6         76.29         70.84         5.33 o                         
  -4   6  -6        208.39        207.11         7.21 o                         
  -3   6  -6         59.01         56.02         1.80 o                         
  -2   6  -6        221.70        222.57         5.76 o                         
  -1   6  -6        109.29        105.30         2.22 o                         
   0   6  -6        225.14        231.68         5.52 o                         
   1   6  -6        844.20        797.09        18.82 o                         
   2   6  -6        308.98        318.20         6.75 o                         
   3   6  -6         99.79         93.78         2.11 o                         
   4   6  -6        143.52        138.88         1.93 o                         
   5   6  -6        118.14        115.04         1.82 o                         
   6   6  -6         18.77         15.41         0.68 o                         
  -5   7  -6          7.94          7.38         1.73 o                         
  -4   7  -6        157.15        161.66         6.38 o                         
  -3   7  -6        249.87        246.22         4.36 o                         
  -2   7  -6        466.59        476.12         9.57 o                         
  -1   7  -6        129.43        135.06         3.77 o                         
   0   7  -6        102.54        104.62         4.37 o                         
   1   7  -6         79.58         89.92         2.13 o                         
   2   7  -6         12.02          9.23         0.97 o                         
   3   7  -6        101.39        109.12         1.72 o                         
   4   7  -6        275.45        273.51         4.24 o                         
   5   7  -6         62.53         63.88         2.38 o                         
   6   7  -6        105.28        109.73         1.86 o                         
  -5   8  -6         28.36         24.64         3.58 o                         
  -4   8  -6        102.19        102.19         3.31 o                         
  -3   8  -6         39.10         38.04         2.51 o                         
  -2   8  -6         75.65         73.44         3.78 o                         
  -1   8  -6         91.34         91.85         4.98 o                         
   0   8  -6        119.11        108.95         2.82 o                         
   1   8  -6          0.31          1.48         0.71 o                         
   2   8  -6        226.51        209.74         3.12 o                         
   3   8  -6          0.26          0.77         0.60 o                         
   4   8  -6        271.51        256.48         3.65 o                         
   5   8  -6          2.51          3.10         0.52 o                         
   6   8  -6         45.38         45.85         0.96 o                         
  -5   9  -6         22.58         21.39         3.57 o                         
  -4   9  -6        124.46        138.46         6.62 o                         
  -3   9  -6         90.36         87.89         2.87 o                         
  -2   9  -6          6.91          6.95         1.07 o                         
  -1   9  -6         20.48         20.41         2.08 o                         
   0   9  -6         81.40         79.85         2.41 o                         
   1   9  -6         93.31         77.28         2.80 o                         
   2   9  -6        198.41        200.64         2.57 o                         
   3   9  -6        322.54        296.28         8.17 o                         
   4   9  -6         19.53         18.30         0.95 o                         
   5   9  -6        109.37        112.43         1.80 o                         
   6   9  -6         28.07         28.21         1.08 o                         
  -4  10  -6         68.39         71.19         3.53 o                         
  -3  10  -6        307.14        302.66         7.08 o                         
  -2  10  -6        550.03        506.07        17.59 o                         
  -1  10  -6         60.41         55.27         1.89 o                         
   0  10  -6        291.29        290.68         4.25 o                         
   1  10  -6        816.92        773.39         8.88 o                         
   2  10  -6        146.87        141.91         2.12 o                         
   3  10  -6        187.82        186.05         3.28 o                         
   4  10  -6         47.59         45.84         2.08 o                         
   5  10  -6         86.49         91.74         1.52 o                         
   6  10  -6          6.47          7.62         0.59 o                         
  -4  11  -6         11.96         13.07         2.35 o                         
  -3  11  -6          5.11          6.31         1.18 o                         
  -2  11  -6        251.43        222.11         6.84 o                         
  -1  11  -6        132.37        140.17         3.49 o                         
   0  11  -6        173.68        179.60         7.56 o                         
   1  11  -6         35.05         37.72         2.52 o                         
   2  11  -6        318.43        320.53         4.30 o                         
   3  11  -6        104.70        106.81         2.21 o                         
   4  11  -6         24.14         27.97         1.04 o                         
   5  11  -6         34.67         31.07         0.90 o                         
  -4  12  -6         22.15         24.06         1.85 o                         
  -3  12  -6         97.84         90.58         4.11 o                         
  -2  12  -6        151.25        151.82         7.02 o                         
  -1  12  -6         77.98         81.85         3.21 o                         
   0  12  -6         37.89         41.97         1.92 o                         
   1  12  -6        218.53        209.26         3.29 o                         
   2  12  -6        181.97        184.42         2.74 o                         
   3  12  -6        279.45        278.59         4.35 o                         
   4  12  -6         69.20         72.45         1.65 o                         
   5  12  -6         22.90         21.47         0.72 o                         
  -4  13  -6         51.05         49.52         3.08 o                         
  -3  13  -6         12.27         11.55         1.51 o                         
  -2  13  -6         36.66         38.40         2.53 o                         
   0  13  -6         96.15         89.56         2.93 o                         
   1  13  -6         67.36         74.42         1.95 o                         
   2  13  -6        216.34        220.46         3.23 o                         
   3  13  -6         86.21         81.84         1.86 o                         
   4  13  -6         40.96         42.48         1.14 o                         
  -3  14  -6         16.23         13.43         1.66 o                         
  -2  14  -6          0.13          0.56         0.73 o                         
  -1  14  -6         28.31         31.29         1.65 o                         
   0  14  -6         59.69         58.74         1.90 o                         
   1  14  -6        124.66        126.23         2.37 o                         
   2  14  -6         20.04         21.33         1.07 o                         
   3  14  -6        104.50        103.54         2.31 o                         
   4  14  -6          7.70          7.00         0.60 o                         
  -3  15  -6        126.25        139.51         3.83 o                         
  -2  15  -6         15.04         12.80         1.18 o                         
  -1  15  -6         25.54         22.24         1.74 o                         
   0  15  -6         66.31         76.13         2.29 o                         
   1  15  -6         17.09         17.93         1.39 o                         
   2  15  -6         32.59         28.10         1.74 o                         
   3  15  -6         45.28         53.75         1.99 o                         
  -2  16  -6          1.29          1.47         0.87 o                         
  -1  16  -6         32.88         33.01         1.23 o                         
   0  16  -6          2.49          2.35         0.64 o                         
   1  16  -6          3.24          2.41         0.93 o                         
   2  16  -6         22.39         23.84         2.45 o                         
   0  17  -6         49.22         51.00         2.99 o                         
  -5   0  -5        541.06        507.92        18.47 o                         
  -3   0  -5        100.33         85.85         3.48 o                         
  -1   0  -5       3834.10       3961.16        90.51 o                         
   1   0  -5        585.87        577.29        11.10 o                         
   3   0  -5       1861.39       1256.10        41.67 o                         
   5   0  -5        431.03        409.74         7.24 o                         
   7   0  -5          4.90          5.31         0.53 o                         
  -5   1  -5         60.31         56.84         5.54 o                         
  -4   1  -5          0.08          0.94         0.59 o                         
  -3   1  -5        184.76        172.95         4.41 o                         
  -2   1  -5          6.54          6.55         0.99 o                         
  -1   1  -5        232.87        221.77         3.59 o                         
   0   1  -5        809.73        829.91        11.19 o                         
   1   1  -5        634.77        651.16         9.70 o                         
   2   1  -5         82.69         72.15         1.50 o                         
   3   1  -5        452.35        460.12         8.30 o                         
   4   1  -5         95.95         95.52         2.81 o                         
   5   1  -5        298.07        287.86         3.06 o                         
   6   1  -5         91.63         93.97         2.68 o                         
   7   1  -5         19.56         17.73         0.59 o                         
  -6   2  -5          3.25          0.85         2.01 o                         
  -5   2  -5         52.76         47.08         4.42 o                         
  -4   2  -5         80.90         92.96         3.49 o                         
  -3   2  -5        266.23        281.66         6.87 o                         
  -2   2  -5        221.88        241.82         4.60 o                         
  -1   2  -5        595.04        607.89         9.13 o                         
   0   2  -5        325.69        310.66         4.52 o                         
   1   2  -5        107.71        108.17         2.22 o                         
   2   2  -5        249.88        284.41         4.35 o                         
   3   2  -5         27.04         29.89         1.48 o                         
   4   2  -5         19.58         20.74         1.00 o                         
   5   2  -5        747.05        696.74        11.66 o                         
   6   2  -5         39.33         35.15         1.17 o                         
   7   2  -5         11.24         11.86         0.48 o                         
  -6   3  -5         18.17         15.99         3.01 o                         
  -5   3  -5         52.70         50.05         5.12 o                         
  -4   3  -5         91.53         90.92         2.75 o                         
  -3   3  -5        140.47        141.07         5.18 o                         
  -2   3  -5        117.90        122.36         4.25 o                         
  -1   3  -5       1258.05       1284.64        18.81 o                         
   0   3  -5        268.80        275.90         4.60 o                         
   1   3  -5        149.29        160.09         2.68 o                         
   2   3  -5        232.33        254.91         4.70 o                         
   3   3  -5          3.55          5.13         0.62 o                         
   4   3  -5        225.15        231.13         3.04 o                         
   5   3  -5          9.11          6.55         1.07 o                         
   6   3  -5        184.19        192.33         2.28 o                         
   7   3  -5        107.15        114.50         1.76 o                         
  -5   4  -5        251.41        238.67         9.89 o                         
  -4   4  -5         68.48         70.07         2.16 o                         
  -3   4  -5        481.20        465.09        11.07 o                         
  -2   4  -5        813.25        835.35        14.47 o                         
  -1   4  -5        867.14        853.97        12.79 o                         
   0   4  -5         13.04         13.08         1.60 o                         
   1   4  -5         49.76         44.63         1.16 o                         
   2   4  -5        561.13        589.78         9.21 o                         
   3   4  -5       1008.05       1047.25        17.44 o                         
   4   4  -5         44.71         45.15         1.98 o                         
   5   4  -5        137.92        134.34         1.82 o                         
   6   4  -5        129.93        124.68         1.64 o                         
   7   4  -5         51.85         55.62         1.31 o                         
  -5   5  -5        129.45        134.21         6.51 o                         
  -4   5  -5        195.51        185.99         4.30 o                         
  -3   5  -5        140.81        135.95         3.85 o                         
  -2   5  -5         47.64         54.06         1.41 o                         
  -1   5  -5       1359.55       1390.76        20.58 o                         
   0   5  -5          4.60          3.45         0.35 o                         
   1   5  -5         42.79         42.70         1.18 o                         
   2   5  -5        870.95        849.07        18.86 o                         
   3   5  -5         81.42         87.39         2.19 o                         
   4   5  -5        172.05        165.29         2.07 o                         
   5   5  -5        147.74        148.98         1.93 o                         
   6   5  -5         85.53         84.60         1.31 o                         
   7   5  -5          2.28          2.13         0.36 o                         
  -4   6  -5        474.18        450.69        11.70 o                         
  -3   6  -5         72.10         73.53         2.85 o                         
  -2   6  -5        201.36        201.83         4.19 o                         
  -1   6  -5        905.56        951.15        16.32 o                         
   0   6  -5        552.50        572.56         9.89 o                         
   1   6  -5         39.84         40.21         6.17 o                         
   2   6  -5        461.83        467.07        11.45 o                         
   3   6  -5         31.76         35.15         1.88 o                         
   4   6  -5         28.57         28.40         0.94 o                         
   5   6  -5         32.10         37.09         1.03 o                         
   6   6  -5         48.56         54.29         1.06 o                         
   7   6  -5          2.12          2.46         0.42 o                         
  -5   7  -5         46.35         47.66         3.62 o                         
  -4   7  -5         51.16         53.62         4.01 o                         
  -3   7  -5        152.63        144.30         5.03 o                         
  -2   7  -5         59.24         66.67         1.88 o                         
  -1   7  -5         17.75         15.65         1.01 o                         
   0   7  -5        339.42        354.42         8.61 o                         
   1   7  -5        239.38        251.66         4.53 o                         
   2   7  -5        141.07        138.12         3.43 o                         
   3   7  -5         98.44        108.88         3.34 o                         
   4   7  -5        141.55        133.52         1.97 o                         
   5   7  -5         75.50         87.12         1.70 o                         
   6   7  -5          0.52          2.53         0.49 o                         
  -4   8  -5         68.95         72.78         3.66 o                         
  -3   8  -5        113.78        110.48         2.72 o                         
  -2   8  -5        344.12        342.33         6.10 o                         
  -1   8  -5         39.40         38.55         1.55 o                         
   0   8  -5          3.20          1.61         0.70 o                         
   1   8  -5         51.09         57.26         1.81 o                         
   2   8  -5        116.75        119.97         3.18 o                         
   3   8  -5          1.51          1.51         0.59 o                         
   4   8  -5         20.41         16.98         0.88 o                         
   5   8  -5         53.94         62.78         1.51 o                         
   6   8  -5         20.63         19.68         0.72 o                         
  -4   9  -5        280.85        270.67        10.71 o                         
  -3   9  -5        555.36        548.27        34.22 o                         
  -2   9  -5        154.24        148.01         9.44 o                         
  -1   9  -5        561.97        565.87        13.45 o                         
   0   9  -5        181.30        182.02         4.18 o                         
   1   9  -5         35.36         37.94         1.51 o                         
   2   9  -5         64.14         65.96         1.72 o                         
   3   9  -5        129.15        129.78         1.93 o                         
   4   9  -5        366.11        354.27         4.44 o                         
   5   9  -5         12.84          9.93         0.66 o                         
   6   9  -5          0.82          1.28         0.41 o                         
  -4  10  -5        178.30        177.26         5.45 o                         
  -3  10  -5        208.31        192.71         8.64 o                         
  -2  10  -5        357.50        349.49         7.74 o                         
  -1  10  -5        110.64        112.55         2.81 o                         
   0  10  -5        106.80         98.08         4.29 o                         
   1  10  -5        601.70        588.47         7.87 o                         
   2  10  -5        237.58        235.16         3.02 o                         
   3  10  -5          5.71          4.73         0.80 o                         
   4  10  -5        181.00        173.84         2.80 o                         
   5  10  -5          1.42          1.61         0.67 o                         
   6  10  -5         82.41         84.84         1.78 o                         
  -4  11  -5         13.62          9.99         2.07 o                         
  -3  11  -5         92.86         88.58         5.44 o                         
  -2  11  -5         57.73         49.40         6.98 o                         
  -1  11  -5         55.13         51.52         2.66 o                         
   0  11  -5         15.34         13.41         0.97 o                         
   1  11  -5        280.18        287.40         3.58 o                         
   2  11  -5        122.82        119.74         5.97 o                         
   3  11  -5        536.86        540.44         7.28 o                         
   4  11  -5         48.73         44.93         1.36 o                         
   5  11  -5        139.11        140.38         3.96 o                         
  -4  12  -5         61.30         64.19         8.95 o                         
  -3  12  -5         86.90         84.99         5.65 o                         
  -2  12  -5         20.57         18.78         2.09 o                         
  -1  12  -5         37.37         33.40         2.57 o                         
   0  12  -5        187.21        182.39         5.07 o                         
   1  12  -5         19.60         19.77         1.12 o                         
   2  12  -5        208.77        207.85         2.87 o                         
   3  12  -5        320.48        338.53        13.41 o                         
   4  12  -5         12.81         10.91         0.79 o                         
   5  12  -5         36.21         39.41         1.17 o                         
  -4  13  -5        108.33        115.31         5.19 o                         
  -3  13  -5         32.21         31.13         3.27 o                         
  -2  13  -5         29.57         38.28         2.90 o                         
  -1  13  -5        106.33         97.92         3.30 o                         
   0  13  -5        134.95        129.04         3.20 o                         
   1  13  -5        336.18        352.41         5.88 o                         
   2  13  -5        334.41        336.08         7.19 o                         
   3  13  -5         99.82        107.84         2.25 o                         
   4  13  -5          1.38          1.19         0.65 o                         
   5  13  -5         56.88         58.97         1.30 o                         
  -3  14  -5         17.77         20.25         1.71 o                         
  -2  14  -5         76.31         76.43         3.17 o                         
  -1  14  -5          1.83          2.19         0.90 o                         
   0  14  -5          6.97          7.26         1.34 o                         
   1  14  -5         67.83         63.16         1.69 o                         
   2  14  -5         21.29         22.69         1.09 o                         
   3  14  -5         18.54         17.90         1.03 o                         
   4  14  -5          5.92          5.12         0.48 o                         
  -3  15  -5          9.46         12.80         1.52 o                         
  -2  15  -5          1.76          0.37         0.71 o                         
  -1  15  -5         28.33         27.90         1.90 o                         
   0  15  -5         20.52         22.19         1.50 o                         
   1  15  -5        160.90        167.34         3.86 o                         
   2  15  -5         12.02         11.32         1.27 o                         
   3  15  -5         16.68         14.77         1.34 o                         
   4  15  -5         32.02         33.33         1.29 o                         
  -2  16  -5        115.33        118.49         2.85 o                         
  -1  16  -5         32.01         29.98         1.36 o                         
   0  16  -5         42.89         49.66         1.54 o                         
   1  16  -5         91.80         89.88         2.78 o                         
   2  16  -5         71.86         73.81         3.61 o                         
   3  16  -5         45.87         47.22         2.34 o                         
  -1  17  -5         43.20         40.32         2.11 o                         
   0  17  -5         35.99         39.58         2.31 o                         
  -4   0  -4         36.00         32.59         1.79 o                         
  -2   0  -4        938.68        952.20        18.32 o                         
   0   0  -4        839.03        828.01        15.61 o                         
   2   0  -4       5524.14       5838.59       187.20 o                         
   4   0  -4       1131.48       1120.00        37.73 o                         
   6   0  -4         60.39         60.16         1.77 o                         
  -5   1  -4        154.03        155.17         4.22 o                         
  -4   1  -4         40.02         38.25         1.47 o                         
  -3   1  -4         30.65         29.58         1.08 o                         
  -2   1  -4        709.22        741.23        10.23 o                         
  -1   1  -4       1389.91       1383.09        18.41 o                         
   0   1  -4       8878.23       8815.46       282.32 o                         
   1   1  -4        232.72        231.09         3.36 o                         
   2   1  -4         85.90         85.77         1.49 o                         
   3   1  -4       1272.88       1322.89        21.75 o                         
   4   1  -4        459.79        439.01         9.11 o                         
   5   1  -4         75.19         69.48         1.26 o                         
   6   1  -4         10.25          9.90         0.66 o                         
   7   1  -4        100.77        106.83         1.44 o                         
  -6   2  -4         64.88         63.90         5.38 o                         
  -5   2  -4         27.24         28.87         1.56 o                         
  -4   2  -4        258.25        276.62         6.91 o                         
  -3   2  -4         72.09         67.31         1.90 o                         
  -2   2  -4        544.17        545.78         7.79 o                         
  -1   2  -4        280.79        277.30         4.34 o                         
   0   2  -4       1702.65       1705.89        22.52 o                         
   1   2  -4        902.71        877.43        11.76 o                         
   2   2  -4          0.74          2.28         0.52 o                         
   3   2  -4        131.12        137.95         3.25 o                         
   4   2  -4        291.39        310.95         6.74 o                         
   5   2  -4        321.26        308.97         3.13 o                         
   6   2  -4        119.96        124.87         3.40 o                         
   7   2  -4         22.35         21.28         0.67 o                         
  -6   3  -4         58.51         60.86         4.93 o                         
  -5   3  -4        354.31        330.83        12.89 o                         
  -4   3  -4        145.25        160.50         6.05 o                         
  -3   3  -4        148.30        151.93         3.88 o                         
  -2   3  -4         65.55         69.00         1.86 o                         
  -1   3  -4        864.59        859.82        12.67 o                         
   0   3  -4        554.38        548.69         9.09 o                         
   1   3  -4        419.11        413.77         5.82 o                         
   2   3  -4        440.31        468.12         8.12 o                         
   3   3  -4        236.25        260.58         7.95 o                         
   4   3  -4         14.75         11.83         1.09 o                         
   5   3  -4        717.53        713.15         6.21 o                         
   6   3  -4          6.54          5.92         0.81 o                         
   7   3  -4         72.08         72.10         1.37 o                         
  -6   4  -4         48.32         46.27         3.74 o                         
  -5   4  -4         20.37         20.22         3.49 o                         
  -4   4  -4         44.21         40.64         1.52 o                         
  -3   4  -4         59.33         64.88         1.97 o                         
  -2   4  -4         28.73         36.92         0.98 o                         
  -1   4  -4       1917.57       1983.83        28.75 o                         
   0   4  -4          2.96          2.80         0.48 o                         
   1   4  -4         13.95         11.62         0.56 o                         
   2   4  -4       1448.52       1552.36        20.68 o                         
   3   4  -4        325.10        366.61         6.51 o                         
   4   4  -4         19.21         19.78         0.96 o                         
   5   4  -4        191.22        199.50         5.03 o                         
   6   4  -4         17.21         18.49         0.70 o                         
   7   4  -4         50.16         46.10         1.35 o                         
  -5   5  -4         41.70         43.37         4.06 o                         
  -4   5  -4         81.70         76.54         2.90 o                         
  -3   5  -4         84.88         76.51         2.92 o                         
  -2   5  -4        408.45        447.81         8.02 o                         
  -1   5  -4       1323.88       1367.04        22.32 o                         
   0   5  -4        603.11        615.67         8.44 o                         
   1   5  -4        400.72        423.22         7.59 o                         
   2   5  -4        263.30        289.52         4.93 o                         
   3   5  -4        394.70        379.69         7.78 o                         
   4   5  -4         95.69         99.85         2.11 o                         
   5   5  -4        252.90        247.78         2.81 o                         
   6   5  -4         40.92         37.41         0.87 o                         
   7   5  -4         60.60         58.98         1.42 o                         
  -5   6  -4        122.00        117.60         6.04 o                         
  -4   6  -4         52.72         50.57         1.67 o                         
  -3   6  -4         37.07         41.30         1.60 o                         
  -2   6  -4        139.20        151.17         3.16 o                         
  -1   6  -4        171.20        161.74         3.24 o                         
   0   6  -4        208.31        219.05         3.87 o                         
   1   6  -4        856.49        855.23        16.23 o                         
   2   6  -4         18.53         21.34         1.07 o                         
   3   6  -4        238.29        227.73         4.39 o                         
   4   6  -4         12.08         15.86         0.76 o                         
   5   6  -4        877.66        831.22         8.23 o                         
   6   6  -4         12.06         11.50         0.52 o                         
   7   6  -4         14.99         18.45         0.92 o                         
  -4   7  -4        276.45        258.79        13.81 o                         
  -3   7  -4          7.85          7.08         2.43 o                         
  -2   7  -4        149.27        156.69         3.38 o                         
  -1   7  -4        327.76        320.37         6.03 o                         
   0   7  -4        150.68        159.00         3.95 o                         
   1   7  -4         29.68         39.62         1.58 o                         
   2   7  -4         26.12         20.91         1.18 o                         
   3   7  -4          3.59          3.94         0.86 o                         
   4   7  -4         46.41         43.83         1.03 o                         
   5   7  -4         32.39         28.07         0.96 o                         
   6   7  -4         13.35         11.46         0.66 o                         
   7   7  -4         15.42         13.85         1.69 o                         
  -4   8  -4         33.05         26.39         2.57 o                         
  -3   8  -4        305.80        312.77         6.59 o                         
  -2   8  -4        249.38        247.16         5.14 o                         
  -1   8  -4         59.17         62.15         1.74 o                         
   0   8  -4        234.63        224.92         6.41 o                         
   1   8  -4        174.33        178.67         7.03 o                         
   2   8  -4         29.92         31.75         2.20 o                         
   3   8  -4         73.77         65.97         1.85 o                         
   4   8  -4         59.07         61.17         2.17 o                         
   5   8  -4         39.71         41.70         1.18 o                         
   6   8  -4          8.69         11.01         0.74 o                         
  -3   9  -4        630.26        631.53        12.53 o                         
  -2   9  -4        394.80        387.32         7.80 o                         
  -1   9  -4        113.40        113.22         2.83 o                         
   0   9  -4        314.31        317.35         6.57 o                         
   1   9  -4         42.05         45.97         1.63 o                         
   2   9  -4        329.27        305.82         5.18 o                         
   3   9  -4         63.49         59.90         1.39 o                         
   4   9  -4          5.52          5.70         0.63 o                         
   5   9  -4         56.25         55.43         1.29 o                         
   6   9  -4          6.13          6.29         0.50 o                         
  -4  10  -4        107.80         98.19         5.42 o                         
  -3  10  -4        226.27        205.48        17.06 o                         
  -2  10  -4        215.80        203.79         4.26 o                         
  -1  10  -4        170.99        166.16         3.86 o                         
   0  10  -4          5.36          3.68         0.67 o                         
   1  10  -4        149.00        132.40         2.92 o                         
   2  10  -4         70.30         65.71         1.40 o                         
   3  10  -4         19.03         20.22         1.60 o                         
   4  10  -4        139.41        142.02         2.16 o                         
   5  10  -4        109.15        113.84         1.94 o                         
   6  10  -4         39.57         40.12         1.33 o                         
  -4  11  -4         40.99         38.84         2.65 o                         
  -3  11  -4         38.08         33.38         3.25 o                         
  -2  11  -4        283.30        249.22        13.06 o                         
  -1  11  -4        151.83        149.99         3.08 o                         
   0  11  -4        248.21        236.79         3.86 o                         
   1  11  -4        313.44        302.71         3.93 o                         
   2  11  -4        243.49        247.17         3.15 o                         
   3  11  -4         34.32         34.44         1.27 o                         
   4  11  -4         63.99         54.71         3.40 o                         
   5  11  -4         16.84         14.80         0.86 o                         
   6  11  -4         16.56         11.95         0.75 o                         
  -4  12  -4        107.16        117.40         4.00 o                         
  -3  12  -4         37.16         28.80         2.77 o                         
  -2  12  -4         76.34         77.12         3.98 o                         
  -1  12  -4        207.51        215.18         5.58 o                         
   0  12  -4          9.20          8.34         1.07 o                         
   1  12  -4        450.18        421.57        12.24 o                         
   2  12  -4        240.32        229.31         3.29 o                         
   3  12  -4         57.93         57.76         1.67 o                         
   4  12  -4         33.30         32.08         1.10 o                         
   5  12  -4         13.49         15.94         0.90 o                         
  -4  13  -4         95.33         99.79         4.51 o                         
  -3  13  -4         12.55          9.26         1.62 o                         
  -2  13  -4        390.97        441.44        33.99 o                         
  -1  13  -4        132.88        119.38         3.64 o                         
   0  13  -4         99.22         85.08         2.56 o                         
   1  13  -4        235.63        230.44         3.63 o                         
   2  13  -4         38.02         42.63         1.20 o                         
   3  13  -4         55.51         51.43         1.55 o                         
   4  13  -4        118.14        117.60         2.58 o                         
  -3  14  -4         27.29         23.99         2.53 o                         
  -2  14  -4          9.73         11.43         1.54 o                         
   0  14  -4          7.39          7.30         1.11 o                         
   1  14  -4        151.44        166.92         8.97 o                         
   2  14  -4         79.99         83.35         1.69 o                         
   3  14  -4          1.72          2.47         0.52 o                         
   4  14  -4          6.88          6.91         0.67 o                         
  -3  15  -4         33.36         37.51         1.89 o                         
  -2  15  -4         10.34         13.75         2.07 o                         
  -1  15  -4         10.54          9.32         1.35 o                         
   0  15  -4        132.33        136.17         3.56 o                         
   1  15  -4         16.95         16.02         1.03 o                         
   2  15  -4         13.60         14.06         1.00 o                         
   3  15  -4         10.17         11.60         0.80 o                         
   4  15  -4          4.41          4.73         0.52 o                         
  -2  16  -4         15.78         17.69         1.21 o                         
  -1  16  -4         23.36         26.36         2.32 o                         
   0  16  -4         20.78         17.46         1.27 o                         
   1  16  -4          8.98         10.69         1.04 o                         
   2  16  -4        139.16        144.52         4.10 o                         
   3  16  -4          1.94          2.74         0.75 o                         
  -2  17  -4         55.73         54.88         1.86 o                         
  -1  17  -4         38.03         34.22         1.90 o                         
   0  17  -4         18.92         15.63         1.97 o                         
   1  17  -4        195.08        181.23         6.46 o                         
  -5   0  -3         16.51         13.12         1.65 o                         
  -3   0  -3       2176.50       2238.79        51.35 o                         
  -1   0  -3       3680.03       3651.81        83.01 o                         
   1   0  -3       2700.12       2780.91        89.42 o                         
   3   0  -3        741.87        778.26        18.33 o                         
   5   0  -3        928.51        887.67        12.42 o                         
   7   0  -3         11.54          9.60         0.92 o                         
  -5   1  -3         85.30         85.71         2.59 o                         
  -4   1  -3        175.86        191.21         4.76 o                         
  -3   1  -3        305.96        320.32         6.04 o                         
  -2   1  -3        228.97        212.62         3.27 o                         
  -1   1  -3       3804.59       3598.09        81.82 o                         
   0   1  -3       4886.81       4974.56        92.08 o                         
   1   1  -3        700.94        672.93         9.83 o                         
   2   1  -3        276.13        308.93         4.00 o                         
   3   1  -3         70.23         80.57         1.96 o                         
   4   1  -3         99.41        109.33         2.92 o                         
   5   1  -3        131.54        129.54         1.75 o                         
   6   1  -3        305.50        307.94         3.73 o                         
   7   1  -3         19.50         18.97         0.91 o                         
  -5   2  -3         35.04         34.23         1.60 o                         
  -4   2  -3        442.44        476.82        11.22 o                         
  -3   2  -3        143.74        158.90         3.94 o                         
  -2   2  -3        317.25        313.87         5.53 o                         
  -1   2  -3       8092.48       8420.75       190.74 o                         
   0   2  -3       4460.21       4471.10       101.51 o                         
   1   2  -3        602.21        597.35         8.03 o                         
   2   2  -3       1146.12       1151.71        16.79 o                         
   3   2  -3        735.42        831.16        13.93 o                         
   4   2  -3        172.87        180.82         4.26 o                         
   5   2  -3        188.01        187.09         2.15 o                         
   6   2  -3         94.53         94.63         1.61 o                         
   7   2  -3          2.60          2.80         0.37 o                         
  -6   3  -3         11.42          8.13         2.97 o                         
  -5   3  -3         40.80         30.04         2.22 o                         
  -4   3  -3        158.74        157.57         4.04 o                         
  -3   3  -3        640.41        607.82        16.19 o                         
  -2   3  -3       1350.74       1399.19        20.46 o                         
  -1   3  -3        670.50        676.92        11.23 o                         
   0   3  -3       1673.33       1695.68        31.70 o                         
   1   3  -3       1801.63       1763.47        28.48 o                         
   2   3  -3         87.88         82.47         1.47 o                         
   3   3  -3        166.60        157.16         3.75 o                         
   4   3  -3        129.01        118.07         3.13 o                         
   5   3  -3         78.44         79.41         1.25 o                         
   6   3  -3         34.01         31.96         1.30 o                         
   7   3  -3         13.60         14.42         0.61 o                         
  -6   4  -3        160.31        163.51         7.45 o                         
  -5   4  -3         60.26         54.36         2.08 o                         
  -4   4  -3        136.94        136.76         5.01 o                         
  -3   4  -3        243.58        244.87         9.34 o                         
  -2   4  -3       1078.32       1087.56        17.99 o                         
  -1   4  -3        165.95        159.16         6.07 o                         
   0   4  -3        575.86        576.85         9.53 o                         
   1   4  -3        541.92        512.64        10.08 o                         
   2   4  -3       1440.03       1507.65        20.00 o                         
   3   4  -3        186.85        217.54         4.91 o                         
   4   4  -3        277.47        287.38         5.42 o                         
   5   4  -3         94.63         95.75         1.41 o                         
   6   4  -3        404.84        378.93         5.41 o                         
   7   4  -3         79.84         89.73         2.04 o                         
  -5   5  -3         51.49         51.51         4.80 o                         
  -4   5  -3         34.17         35.61         1.36 o                         
  -3   5  -3        123.37        130.13         3.43 o                         
  -2   5  -3        774.46        792.15        15.63 o                         
  -1   5  -3       1431.57       1471.01        24.07 o                         
   0   5  -3        263.71        271.33         4.95 o                         
   1   5  -3        431.35        396.72         5.61 o                         
   2   5  -3       1084.83       1128.24        15.18 o                         
   3   5  -3        475.20        494.80         8.56 o                         
   4   5  -3        190.01        190.39         2.42 o                         
   5   5  -3        279.50        256.19         6.57 o                         
   6   5  -3         31.87         34.56         0.86 o                         
   7   5  -3         47.71         56.20         1.13 o                         
  -5   6  -3        166.55        164.85         7.54 o                         
  -4   6  -3        509.57        525.78        10.45 o                         
  -3   6  -3        210.21        214.16         5.37 o                         
  -2   6  -3         59.11         67.97         2.93 o                         
  -1   6  -3         26.08         31.10         1.32 o                         
   0   6  -3        373.64        387.81         6.15 o                         
   1   6  -3        389.13        377.49         6.06 o                         
   2   6  -3         63.88         73.79         1.62 o                         
   3   6  -3        394.97        384.59         6.83 o                         
   4   6  -3        302.90        283.81         4.47 o                         
   5   6  -3         67.73         62.62         1.20 o                         
   6   6  -3         12.32         13.25         0.67 o                         
   7   6  -3          5.77          7.45         0.59 o                         
  -4   7  -3        541.39        531.20        10.56 o                         
  -3   7  -3        150.81        150.97         4.04 o                         
  -2   7  -3        167.89        185.29         4.73 o                         
  -1   7  -3        348.32        352.11         7.71 o                         
   0   7  -3         40.07         48.17         1.99 o                         
   1   7  -3        185.36        188.57         3.81 o                         
   2   7  -3        169.94        157.41         3.63 o                         
   3   7  -3        512.29        511.28        10.36 o                         
   4   7  -3        314.73        311.23         3.22 o                         
   5   7  -3         52.08         47.57         1.05 o                         
   6   7  -3         83.38         80.31         1.37 o                         
   7   7  -3         25.51         25.39         1.11 o                         
  -4   8  -3        152.07        153.65         4.33 o                         
  -3   8  -3        410.84        408.70        14.92 o                         
  -2   8  -3         92.20         96.76         2.95 o                         
  -1   8  -3        319.36        324.54         6.45 o                         
   0   8  -3        434.60        474.63        11.31 o                         
   1   8  -3         68.87         77.55         1.81 o                         
   2   8  -3         58.62         64.59         2.07 o                         
   3   8  -3        285.86        282.52         4.16 o                         
   4   8  -3        106.14        106.82         1.65 o                         
   5   8  -3         49.63         43.26         1.16 o                         
   6   8  -3         11.18          9.72         0.83 o                         
  -3   9  -3          1.00          1.81         0.75 o                         
  -2   9  -3         79.89         83.31         4.28 o                         
  -1   9  -3        104.69        108.71         3.17 o                         
   0   9  -3        312.15        338.36         5.97 o                         
   1   9  -3         44.07         44.73         1.45 o                         
   2   9  -3          5.00          5.25         1.01 o                         
   3   9  -3        196.94        192.25         2.65 o                         
   4   9  -3        368.88        363.25         4.81 o                         
   5   9  -3         42.74         36.71         1.02 o                         
   6   9  -3         22.55         21.86         0.82 o                         
  -3  10  -3         74.00         71.19         3.88 o                         
  -2  10  -3         50.62         53.81         2.25 o                         
  -1  10  -3        348.32        358.38         7.39 o                         
   0  10  -3        355.73        348.36         7.22 o                         
   1  10  -3        118.24        110.92         2.23 o                         
   2  10  -3         33.60         31.14         1.45 o                         
   3  10  -3        198.39        194.06         2.63 o                         
   4  10  -3        178.15        181.53         2.92 o                         
   5  10  -3         95.16         89.13         1.58 o                         
   6  10  -3          4.34          4.78         0.48 o                         
  -3  11  -3        128.83        125.82         5.70 o                         
  -2  11  -3          3.92          3.91         0.95 o                         
  -1  11  -3         83.34         76.26         2.01 o                         
   0  11  -3        210.22        220.51         3.70 o                         
   1  11  -3        291.48        296.35         4.06 o                         
   2  11  -3        157.41        154.76         2.25 o                         
   3  11  -3        562.24        541.25         8.07 o                         
   4  11  -3         16.20         18.52         1.11 o                         
   5  11  -3         47.03         46.06         1.28 o                         
   6  11  -3         14.53         16.25         0.73 o                         
  -4  12  -3         49.18         46.52         4.07 o                         
  -2  12  -3         33.87         33.05         3.98 o                         
  -1  12  -3        174.01        162.40         3.39 o                         
   0  12  -3        179.33        178.84         2.94 o                         
   1  12  -3        136.81        136.13         2.20 o                         
   2  12  -3        640.29        643.72         7.96 o                         
   3  12  -3        151.32        159.58         2.71 o                         
   4  12  -3         72.31         74.68         1.55 o                         
   5  12  -3        139.58        140.54         2.83 o                         
  -4  13  -3         47.13         52.95         3.60 o                         
  -3  13  -3         86.78         82.69         3.80 o                         
  -2  13  -3         80.05         71.65         4.90 o                         
  -1  13  -3         59.91         68.36         2.69 o                         
   0  13  -3         54.10         57.76         2.12 o                         
   1  13  -3        304.84        296.31         4.09 o                         
   2  13  -3         33.22         37.28         1.16 o                         
   3  13  -3        352.06        349.81         5.79 o                         
   4  13  -3         48.37         51.13         1.31 o                         
   5  13  -3          0.01          0.50         0.58 o                         
  -3  14  -3         18.70         10.69         2.58 o                         
  -2  14  -3         36.62         34.54         2.62 o                         
  -1  14  -3         14.98         14.64         1.75 o                         
   0  14  -3        129.72        132.95         3.19 o                         
   1  14  -3        119.31        116.83         2.67 o                         
   2  14  -3         31.19         28.97         1.01 o                         
   3  14  -3         14.87         13.61         0.84 o                         
   4  14  -3         20.89         24.87         1.08 o                         
  -3  15  -3        160.35        161.45         4.62 o                         
  -2  15  -3         79.03         76.90         3.18 o                         
  -1  15  -3         64.22         66.09         2.39 o                         
   0  15  -3        182.06        180.46         4.42 o                         
   1  15  -3         56.22         61.55         1.76 o                         
   2  15  -3         72.14         77.66         1.93 o                         
   3  15  -3         11.71         11.94         0.88 o                         
   4  15  -3         13.03         11.41         2.41 o                         
  -3  16  -3         61.37         53.35         4.29 o                         
  -2  16  -3         66.23         71.62         5.63 o                         
  -1  16  -3         20.52         16.99         1.97 o                         
   0  16  -3          8.23          8.42         1.19 o                         
   1  16  -3         83.16         84.75         3.18 o                         
   2  16  -3         14.42         11.77         3.11 o                         
   3  16  -3         13.91         13.17         1.26 o                         
  -2  17  -3         89.00         86.50         2.15 o                         
  -1  17  -3         36.17         38.91         2.91 o                         
   0  17  -3          7.14          6.02         0.69 o                         
   1  17  -3         35.31         33.27         2.55 o                         
   0  18  -3         99.58        105.36         3.97 o                         
  -4   0  -2       1122.42       1189.69        38.47 o                         
  -2   0  -2       1001.54        971.82        18.31 o                         
   0   0  -2       2144.00       2180.52        70.06 o                         
   2   0  -2        223.49        203.17         4.10 o                         
   4   0  -2         63.39         66.93         3.74 o                         
   6   0  -2        920.56        954.42        14.51 o                         
  -5   1  -2         28.11         24.37         1.25 o                         
  -4   1  -2         53.59         51.04         1.56 o                         
  -3   1  -2        282.21        308.91         5.54 o                         
  -2   1  -2        202.47        193.49         3.56 o                         
  -1   1  -2        130.79        118.66         2.14 o                         
   0   1  -2        554.15        531.35         7.72 o                         
   1   1  -2       1036.34       1037.75        14.98 o                         
   2   1  -2        360.04        347.92         5.28 o                         
   3   1  -2        148.56        150.75         2.97 o                         
   4   1  -2        362.87        372.81         7.75 o                         
   5   1  -2        880.32        861.08         8.56 o                         
   6   1  -2        324.71        326.13         3.93 o                         
   7   1  -2         53.19         55.36         1.33 o                         
  -5   2  -2         38.43         37.36         1.49 o                         
  -4   2  -2         45.47         43.18         1.40 o                         
  -3   2  -2        223.76        228.64         4.29 o                         
  -2   2  -2        833.40        852.73        12.49 o                         
  -1   2  -2       7483.14       7593.69       171.90 o                         
   0   2  -2       2641.08       2662.80        60.56 o                         
   1   2  -2       1955.69       1866.30        34.66 o                         
   2   2  -2        637.05        636.41        10.61 o                         
   3   2  -2         36.64         35.82         1.19 o                         
   4   2  -2         14.70         19.50         1.19 o                         
   5   2  -2        222.07        214.79         2.53 o                         
   6   2  -2        185.92        184.49         2.51 o                         
   7   2  -2         63.04         65.34         1.35 o                         
  -6   3  -2         16.14         15.41         3.04 o                         
  -5   3  -2         12.66         10.73         1.02 o                         
  -4   3  -2         13.17         12.45         0.97 o                         
  -3   3  -2         73.58         80.60         1.93 o                         
  -2   3  -2       1000.23       1009.32        14.77 o                         
  -1   3  -2       4591.14       4686.01       106.43 o                         
   0   3  -2       1428.46       1381.66        25.83 o                         
   1   3  -2       2191.33       2067.26        38.45 o                         
   2   3  -2        354.73        345.60         6.00 o                         
   3   3  -2        753.45        754.67        12.73 o                         
   4   3  -2         49.15         54.45         1.88 o                         
   5   3  -2        250.63        256.61         2.62 o                         
   6   3  -2        333.77        323.42         4.41 o                         
   7   3  -2         74.51         71.97         1.36 o                         
  -5   4  -2         48.29         51.07         4.73 o                         
  -4   4  -2         71.83         80.83         2.32 o                         
  -3   4  -2        248.18        239.71         5.59 o                         
  -2   4  -2        238.28        255.91         4.76 o                         
  -1   4  -2       2616.63       2665.81        61.03 o                         
   0   4  -2        355.33        335.57         5.11 o                         
   1   4  -2       1139.77       1131.91        15.02 o                         
   2   4  -2        218.32        223.15         2.99 o                         
   3   4  -2        700.73        710.16        13.74 o                         
   4   4  -2         99.86         93.72         2.66 o                         
   5   4  -2         79.68         79.34         1.31 o                         
   6   4  -2        241.39        256.05         6.98 o                         
   7   4  -2         51.44         49.31         1.07 o                         
  -5   5  -2        112.79        117.06         5.89 o                         
  -4   5  -2        161.36        171.75         6.01 o                         
  -3   5  -2          9.09          9.14         0.69 o                         
  -2   5  -2        173.92        182.13         3.72 o                         
  -1   5  -2       2010.22       2033.74        38.16 o                         
   0   5  -2        267.97        273.56         4.33 o                         
   1   5  -2        169.15        163.31         2.82 o                         
   2   5  -2        110.77        128.92         2.34 o                         
   3   5  -2         86.60         94.23         2.97 o                         
   4   5  -2        131.42        140.13         2.87 o                         
   5   5  -2        152.21        149.20         3.26 o                         
   6   5  -2        178.62        169.38         2.00 o                         
   7   5  -2         54.67         53.90         1.68 o                         
  -5   6  -2        122.00        126.34         6.44 o                         
  -4   6  -2         15.59         15.44         1.16 o                         
  -3   6  -2        356.04        356.21         8.53 o                         
  -2   6  -2        235.04        253.31         5.66 o                         
  -1   6  -2        160.35        158.45         4.04 o                         
   0   6  -2        541.55        545.24         8.31 o                         
   1   6  -2        965.55        981.13        16.19 o                         
   2   6  -2        281.99        277.84         4.57 o                         
   3   6  -2         42.20         46.42         1.86 o                         
   4   6  -2        289.15        281.39         5.49 o                         
   5   6  -2         26.01         26.51         0.92 o                         
   6   6  -2         20.18         21.28         0.78 o                         
   7   6  -2         57.81         58.65         1.92 o                         
  -4   7  -2        255.33        252.78         5.41 o                         
  -3   7  -2          4.13          4.40         0.61 o                         
  -2   7  -2        124.67        117.58         3.11 o                         
  -1   7  -2       1216.35       1192.33        22.80 o                         
   0   7  -2       1286.10       1336.10        21.87 o                         
   1   7  -2        591.74        596.46        10.22 o                         
   2   7  -2        453.03        486.90        15.33 o                         
   3   7  -2         79.50         75.97         2.30 o                         
   4   7  -2          2.67          1.42         0.59 o                         
   5   7  -2         89.77         83.97         1.45 o                         
   6   7  -2         72.88         71.13         1.40 o                         
   7   7  -2         34.15         16.16         1.70 o                         
  -4   8  -2        138.36        140.22         7.03 o                         
  -3   8  -2         97.18        101.39         3.47 o                         
  -2   8  -2        107.40        107.81         3.05 o                         
  -1   8  -2        183.87        191.84         6.39 o                         
   0   8  -2        289.36        336.63         6.63 o                         
   1   8  -2         54.18         49.56         1.62 o                         
   2   8  -2         88.06         94.56         2.51 o                         
   3   8  -2        170.84        171.06         2.64 o                         
   4   8  -2        181.47        186.12         2.34 o                         
   5   8  -2         22.22         21.49         0.92 o                         
   6   8  -2         78.21         75.15         2.09 o                         
  -3   9  -2         42.06         39.30         3.01 o                         
  -2   9  -2         18.40         21.92         2.77 o                         
  -1   9  -2        912.96        912.00        17.43 o                         
   0   9  -2        564.04        580.27        13.77 o                         
   1   9  -2        114.47        104.95         3.26 o                         
   2   9  -2        148.77        154.60         4.62 o                         
   3   9  -2        765.58        774.67         9.40 o                         
   4   9  -2        161.88        150.92         2.85 o                         
   5   9  -2         28.49         28.35         1.38 o                         
   6   9  -2          5.08          5.02         0.45 o                         
  -3  10  -2        229.02        212.30         5.79 o                         
  -2  10  -2        367.72        363.54         6.71 o                         
  -1  10  -2        357.44        357.25         7.35 o                         
   0  10  -2         25.24         25.19         1.32 o                         
   1  10  -2        233.18        237.49         5.22 o                         
   2  10  -2        123.37        118.05         2.27 o                         
   3  10  -2       1132.41       1114.56        12.49 o                         
   4  10  -2        165.12        160.82         2.52 o                         
   5  10  -2          6.97          8.67         0.59 o                         
   6  10  -2         27.00         25.88         1.18 o                         
  -3  11  -2         67.10         65.42         4.15 o                         
  -2  11  -2        122.96        114.94         2.64 o                         
  -1  11  -2        162.55        159.42         5.32 o                         
   0  11  -2        101.52        101.37         4.59 o                         
   1  11  -2        639.27        620.86         7.64 o                         
   2  11  -2        149.44        142.55         2.22 o                         
   3  11  -2        699.56        693.83         9.13 o                         
   4  11  -2        131.05        136.56         2.83 o                         
   5  11  -2         12.51         12.56         0.78 o                         
   6  11  -2         24.00         21.57         0.85 o                         
  -3  12  -2        103.48        102.37         4.59 o                         
  -2  12  -2          8.95          8.08         1.04 o                         
  -1  12  -2        181.66        176.68         3.94 o                         
   0  12  -2         50.21         51.82         1.64 o                         
   1  12  -2         63.35         62.43         1.45 o                         
   2  12  -2        342.57        345.90         9.26 o                         
   3  12  -2        175.26        173.90         2.86 o                         
   4  12  -2          7.37          7.36         0.61 o                         
   5  12  -2         38.22         36.84         1.24 o                         
  -3  13  -2         41.11         37.68         3.18 o                         
  -2  13  -2         33.61         35.35         2.34 o                         
  -1  13  -2         16.89         15.38         1.53 o                         
   0  13  -2        127.35        128.12         4.19 o                         
   1  13  -2         59.46         56.43         1.55 o                         
   2  13  -2       1119.95       1123.67        13.33 o                         
   3  13  -2        127.64        132.07         7.66 o                         
   4  13  -2         82.23         87.02         1.80 o                         
   5  13  -2         16.63         16.23         0.92 o                         
  -4  14  -2          8.06          9.01         1.66 o                         
  -3  14  -2          0.47          0.25         1.92 o                         
  -2  14  -2         61.46         64.19         2.88 o                         
  -1  14  -2         99.61         88.69         3.08 o                         
   0  14  -2          4.29          4.15         0.94 o                         
   1  14  -2         24.42         20.33         1.50 o                         
   2  14  -2        162.71        160.66         2.61 o                         
   3  14  -2        106.67        106.20         2.25 o                         
   4  14  -2         51.10         49.22         1.22 o                         
   5  14  -2         12.32         12.76         0.72 o                         
  -3  15  -2         59.61         58.87         2.54 o                         
  -2  15  -2         77.23         77.41         3.24 o                         
  -1  15  -2        220.33        227.01         5.31 o                         
   0  15  -2         59.09         58.11         4.18 o                         
   1  15  -2         82.38         83.80         2.39 o                         
   2  15  -2         60.17         61.05         1.58 o                         
   3  15  -2         63.97         56.66         1.51 o                         
   4  15  -2         16.27         15.37         1.84 o                         
  -3  16  -2        124.90        129.00         3.70 o                         
  -2  16  -2          8.77          9.04         3.26 o                         
  -1  16  -2         20.93         25.53         2.84 o                         
   0  16  -2         17.63         17.98         1.49 o                         
   1  16  -2        181.74        191.67         3.73 o                         
   2  16  -2          2.13          1.36         0.74 o                         
   3  16  -2         67.74         67.37         1.88 o                         
  -2  17  -2         58.95         62.55         2.83 o                         
  -1  17  -2        107.94        117.60         3.44 o                         
   0  17  -2         43.28         45.22         1.88 o                         
   1  17  -2         12.47         13.92         1.17 o                         
   2  17  -2         30.20         32.03         2.28 o                         
  -1  18  -2         48.35         48.09         1.59 o                         
   0  18  -2          7.91          5.59         0.57 o                         
  -5   0  -1        684.81        683.89        22.37 o                         
  -3   0  -1        578.28        575.04        11.04 o                         
  -1   0  -1       1813.77       1801.53        57.87 o                         
   3   0  -1       1360.30       1362.61        32.33 o                         
   5   0  -1        672.19        679.66        10.72 o                         
   7   0  -1         14.82         13.98         1.04 o                         
  -5   1  -1         33.67         31.12         1.27 o                         
  -4   1  -1        217.44        226.59         5.43 o                         
  -3   1  -1        498.01        511.49         6.93 o                         
  -2   1  -1        118.87        117.48         1.94 o                         
  -1   1  -1       4888.53       4795.57       108.46 o                         
   0   1  -1       1082.10       1040.52        23.71 o                         
   1   1  -1        210.37        191.65         2.26 o                         
   2   1  -1        932.11        876.92        12.78 o                         
   3   1  -1        181.72        185.24         3.48 o                         
   4   1  -1         24.87         31.26         1.75 o                         
   5   1  -1        260.24        250.55         3.11 o                         
   6   1  -1        101.43         97.89         1.70 o                         
   7   1  -1         21.24         21.38         1.10 o                         
  -5   2  -1         81.75         83.71         2.36 o                         
  -4   2  -1         22.33         22.50         1.86 o                         
  -3   2  -1        569.89        581.39        11.22 o                         
  -2   2  -1          3.09          3.50         0.27 o                         
  -1   2  -1       1216.13       1218.61        27.91 o                         
   0   2  -1       1727.58       1678.96        38.33 o                         
   1   2  -1       1217.65       1179.64        21.94 o                         
   2   2  -1         63.35         65.47         1.45 o                         
   3   2  -1        828.73        889.55        14.73 o                         
   4   2  -1        343.62        366.75         7.60 o                         
   5   2  -1        191.13        190.21         2.43 o                         
   6   2  -1        169.78        173.98         2.57 o                         
   7   2  -1        106.29        102.11         2.60 o                         
  -5   3  -1        115.07        109.86         2.91 o                         
  -4   3  -1        166.83        168.10         4.15 o                         
  -3   3  -1        369.78        377.10         7.65 o                         
  -2   3  -1         88.77         92.16         1.70 o                         
  -1   3  -1       1498.00       1478.22        34.11 o                         
   0   3  -1       2776.01       2770.75        63.02 o                         
   1   3  -1       1769.61       1696.99        31.58 o                         
   2   3  -1       1104.95       1129.93        18.43 o                         
   3   3  -1        515.99        561.58         9.62 o                         
   4   3  -1        370.93        371.59         7.72 o                         
   5   3  -1        756.27        733.92         7.09 o                         
   6   3  -1         82.86         77.00         1.79 o                         
   7   3  -1          4.04          5.30         0.50 o                         
  -5   4  -1        167.67        162.35         5.17 o                         
  -4   4  -1        273.11        266.47         6.41 o                         
  -3   4  -1          3.51          3.44         1.12 o                         
  -2   4  -1        951.80        953.31        15.63 o                         
  -1   4  -1       1021.91        989.15        16.14 o                         
   0   4  -1       1017.64       1012.98        16.49 o                         
   1   4  -1       3713.23       3648.41        82.99 o                         
   2   4  -1        613.01        614.24        10.30 o                         
   3   4  -1        367.66        368.15         6.70 o                         
   4   4  -1        165.16        174.00         4.08 o                         
   5   4  -1        126.49        123.94         1.57 o                         
   6   4  -1         94.05         92.61         2.55 o                         
   7   4  -1         20.89         20.71         0.71 o                         
  -5   5  -1        158.46        143.01         5.72 o                         
  -4   5  -1          4.47          4.03         0.52 o                         
  -3   5  -1        182.76        204.26         4.99 o                         
  -2   5  -1        377.14        403.41         7.10 o                         
  -1   5  -1        160.73        191.74         3.60 o                         
   0   5  -1        223.26        203.55         4.20 o                         
   1   5  -1        314.47        324.63         5.05 o                         
   2   5  -1        889.06        911.80        15.09 o                         
   3   5  -1        379.39        374.07         7.54 o                         
   4   5  -1        406.66        377.38        15.69 o                         
   5   5  -1        400.17        363.75         3.95 o                         
   6   5  -1         89.64         90.47         1.53 o                         
   7   5  -1         81.02         82.79         1.59 o                         
  -4   6  -1        170.80        164.40         6.67 o                         
  -3   6  -1         12.71         16.54         0.87 o                         
  -2   6  -1       1607.32       1623.51        37.02 o                         
  -1   6  -1        701.08        712.27        12.02 o                         
   0   6  -1       1416.75       1403.61        22.94 o                         
   1   6  -1        239.86        236.10         3.98 o                         
   2   6  -1       1711.80       1697.52        32.18 o                         
   3   6  -1        218.68        236.07         5.17 o                         
   4   6  -1        771.49        749.43         9.15 o                         
   5   6  -1         39.71         39.06         1.13 o                         
   6   6  -1         11.46         11.83         0.65 o                         
   7   6  -1         10.56         10.02         0.63 o                         
  -4   7  -1         95.37         91.42         2.75 o                         
  -3   7  -1        104.70        116.04         3.16 o                         
  -2   7  -1        533.32        558.48        18.62 o                         
  -1   7  -1       1918.38       1925.08        31.47 o                         
   0   7  -1       1406.09       1439.44        21.07 o                         
   1   7  -1        678.44        715.28        12.04 o                         
   2   7  -1        876.04        858.59        17.00 o                         
   3   7  -1        398.98        399.75        10.02 o                         
   4   7  -1         53.04         48.87         1.32 o                         
   5   7  -1         68.73         67.75         1.36 o                         
   6   7  -1         77.79         79.49         1.39 o                         
   7   7  -1         24.39         20.73         4.08 o                         
  -4   8  -1        397.16        386.10         9.39 o                         
  -3   8  -1        204.23        199.12         5.13 o                         
  -2   8  -1        117.57        124.53         5.73 o                         
  -1   8  -1         43.02         46.71         1.68 o                         
   0   8  -1        163.63        159.03         2.82 o                         
   1   8  -1        303.56        314.61         5.85 o                         
   2   8  -1         34.43         31.29         1.58 o                         
   3   8  -1        316.84        314.17         6.69 o                         
   4   8  -1         38.24         41.27         1.14 o                         
   5   8  -1         68.79         62.30         1.29 o                         
   6   8  -1         11.24         13.72         0.85 o                         
   7   8  -1         33.01         29.88         1.77 o                         
  -4   9  -1         97.73         86.77         3.76 o                         
  -3   9  -1        537.46        535.29        17.90 o                         
  -2   9  -1        352.44        343.45        10.46 o                         
  -1   9  -1        149.52        140.16         3.25 o                         
   0   9  -1        353.41        356.68         9.10 o                         
   1   9  -1          8.33          7.84         0.82 o                         
   2   9  -1        470.12        482.60        11.97 o                         
   3   9  -1         23.44         25.62         1.31 o                         
   4   9  -1        522.00        462.45        28.92 o                         
   5   9  -1        130.95        124.55         3.80 o                         
   6   9  -1         31.26         35.04         1.11 o                         
  -3  10  -1        662.47        658.12        15.67 o                         
  -2  10  -1        241.47        248.31         7.45 o                         
  -1  10  -1        191.29        208.25         6.68 o                         
   0  10  -1        139.95        147.76         3.48 o                         
   1  10  -1        207.15        204.43         4.61 o                         
   2  10  -1        478.25        429.87         7.40 o                         
   3  10  -1        484.31        485.72         6.18 o                         
   4  10  -1         49.17         51.25         1.38 o                         
   5  10  -1         20.44         23.18         0.95 o                         
   6  10  -1         88.63         93.31         2.38 o                         
  -3  11  -1        148.52        153.48         6.15 o                         
  -2  11  -1        282.13        270.03         5.70 o                         
  -1  11  -1         99.41         90.30         2.64 o                         
   0  11  -1        112.62        113.95         3.76 o                         
   1  11  -1         15.62         17.80         1.25 o                         
   2  11  -1        456.33        457.06         5.51 o                         
   3  11  -1        769.15        733.23        21.92 o                         
   4  11  -1        150.33        146.54         2.75 o                         
   5  11  -1         68.65         67.76         1.57 o                         
   6  11  -1         14.98         16.07         0.92 o                         
  -3  12  -1         67.92         71.03         3.97 o                         
  -2  12  -1        203.26        191.55         4.58 o                         
  -1  12  -1         29.45         31.79         2.62 o                         
   0  12  -1         38.49         37.92         1.44 o                         
   1  12  -1        390.04        394.77         4.91 o                         
   2  12  -1        657.12        626.44        15.57 o                         
   3  12  -1          2.83          2.83         0.71 o                         
   4  12  -1        271.68        271.26         3.92 o                         
   5  12  -1         77.78         83.28         1.63 o                         
  -3  13  -1         53.96         53.57         3.61 o                         
  -2  13  -1        210.71        209.90         5.34 o                         
  -1  13  -1         23.82         26.11         2.63 o                         
   0  13  -1         47.55         41.10         2.33 o                         
   1  13  -1        444.06        431.28         7.24 o                         
   2  13  -1        228.84        226.03         3.30 o                         
   3  13  -1         54.81         50.67         2.18 o                         
   4  13  -1         70.22         67.05         1.66 o                         
   5  13  -1         45.91         54.78         1.64 o                         
  -3  14  -1        173.07        181.13         7.63 o                         
  -2  14  -1         52.89         58.23         3.28 o                         
  -1  14  -1         26.32         23.89         1.96 o                         
   0  14  -1        151.59        139.56         3.90 o                         
   1  14  -1        122.85        120.94         2.56 o                         
   2  14  -1          7.84          9.54         1.50 o                         
   3  14  -1         10.27          9.86         0.93 o                         
   4  14  -1        196.27        197.61         2.86 o                         
   5  14  -1         15.32         17.41         0.98 o                         
  -3  15  -1         50.11         46.57         2.55 o                         
  -2  15  -1        229.47        254.36         5.81 o                         
  -1  15  -1         19.19         17.85         1.63 o                         
   0  15  -1         30.98         28.17         1.80 o                         
   1  15  -1         35.58         33.57         1.47 o                         
   2  15  -1         60.10         64.48         1.61 o                         
   3  15  -1         10.64          9.22         0.61 o                         
   4  15  -1         13.44         18.50         0.91 o                         
  -3  16  -1         13.99         13.34         1.53 o                         
  -2  16  -1         20.00         24.45         1.84 o                         
  -1  16  -1         28.99         31.84         1.67 o                         
   0  16  -1         93.64         98.13         2.79 o                         
   1  16  -1        308.81        305.33         6.43 o                         
   2  16  -1         53.48         53.95         1.48 o                         
   3  16  -1          2.27          2.11         0.83 o                         
  -2  17  -1         96.84         83.48         4.71 o                         
  -1  17  -1         22.29         21.37         1.38 o                         
   0  17  -1         26.01         28.15         1.34 o                         
   1  17  -1         30.24         30.20         1.06 o                         
   2  17  -1         72.94         65.64         3.36 o                         
  -1  18  -1         38.95         39.57         1.77 o                         
   0  18  -1        110.88        111.84         2.98 o                         
  -4   0   0        653.55        671.65        21.81 o                         
  -2   0   0       2325.95       2205.18        70.78 o                         
   2   0   0       2320.57       2140.76        68.67 o                         
   4   0   0        654.26        675.27        23.16 o                         
   6   0   0        318.74        332.17         6.42 o                         
  -5   1   0        102.06        102.97         2.70 o                         
  -4   1   0        150.91        150.16         3.67 o                         
  -3   1   0        777.23        796.43        12.96 o                         
  -2   1   0        433.29        418.83         6.09 o                         
  -1   1   0       1111.81       1074.45        17.23 o                         
   0   1   0         20.75         18.05         0.75 o                         
   1   1   0       1115.27       1124.85        36.30 o                         
   2   1   0        427.94        415.38         6.94 o                         
   3   1   0        775.96        796.78        15.23 o                         
   4   1   0        151.31        152.29         4.54 o                         
   5   1   0        101.70        101.93         1.81 o                         
   6   1   0        134.13        136.12         2.36 o                         
   7   1   0         25.81         27.06         1.00 o                         
  -5   2   0         98.05         93.48         2.44 o                         
  -4   2   0        104.10        115.23         2.36 o                         
  -3   2   0        123.60        141.96         3.10 o                         
  -2   2   0        289.36        280.91         5.47 o                         
  -1   2   0       1569.57       1553.00        35.37 o                         
   0   2   0        432.86        409.40         6.68 o                         
   1   2   0       1563.36       1534.34        34.93 o                         
   2   2   0        291.08        282.73         4.87 o                         
   3   2   0        124.79        143.70         2.91 o                         
   4   2   0        102.21        110.49         2.82 o                         
   5   2   0         98.44         94.54         1.66 o                         
   6   2   0        128.11        141.40         2.39 o                         
   7   2   0         57.02         52.01         2.27 o                         
  -5   3   0         92.97         96.44         4.01 o                         
  -4   3   0        170.63        165.35         4.04 o                         
  -3   3   0        130.97        145.22         3.27 o                         
  -2   3   0        891.75        898.46        14.57 o                         
  -1   3   0       2227.71       2087.01        38.74 o                         
   0   3   0        699.66        640.93        10.46 o                         
   1   3   0       2220.72       2112.31        48.14 o                         
   2   3   0        890.46        911.94        14.95 o                         
   3   3   0        129.31        144.69         3.01 o                         
   4   3   0        170.28        163.18         3.93 o                         
   5   3   0         93.42         94.39         1.48 o                         
   6   3   0         30.92         27.35         1.20 o                         
   7   3   0         62.54         61.52         1.33 o                         
  -5   4   0        267.19        264.99         9.45 o                         
  -4   4   0         59.56         59.98         1.68 o                         
  -3   4   0       1749.40       1792.38        40.72 o                         
  -2   4   0        607.64        608.53         8.98 o                         
  -1   4   0       1999.75       1914.14        43.70 o                         
   0   4   0       5310.21       5356.40       121.50 o                         
   1   4   0       2007.00       1957.42        31.56 o                         
   2   4   0        607.18        616.77        10.30 o                         
   3   4   0       1755.69       1822.61        34.17 o                         
   4   4   0         58.80         58.89         1.94 o                         
   5   4   0        267.40        261.86         3.19 o                         
   6   4   0         52.29         59.69         2.33 o                         
   7   4   0          4.55          5.98         0.45 o                         
  -5   5   0         97.20         96.08         4.40 o                         
  -4   5   0         41.42         38.39         2.15 o                         
  -3   5   0        121.90        150.61        10.50 o                         
  -2   5   0        434.70        466.57         7.09 o                         
  -1   5   0       1579.27       1604.39        30.14 o                         
   0   5   0       1147.57       1081.32        15.74 o                         
   1   5   0       1589.23       1603.22        26.01 o                         
   2   5   0        432.73        463.45        10.96 o                         
   3   5   0        123.14        141.66         3.22 o                         
   4   5   0         40.84         39.04         2.05 o                         
   5   5   0         97.06         98.09         3.94 o                         
   6   5   0        231.28        232.10         3.09 o                         
   7   5   0        131.14        121.97         2.03 o                         
  -4   6   0         64.37         60.66         1.73 o                         
  -3   6   0          7.11         10.21         0.92 o                         
  -2   6   0        849.80        899.63        17.38 o                         
  -1   6   0        317.79        339.12         6.09 o                         
   0   6   0        172.89        170.10         2.90 o                         
   1   6   0        317.42        338.35         5.33 o                         
   2   6   0        846.99        885.20        17.21 o                         
   3   6   0          6.95         10.43         1.51 o                         
   4   6   0         64.60         61.04         1.77 o                         
   5   6   0        115.44        103.12         1.83 o                         
   6   6   0        196.06        199.70         2.71 o                         
   7   6   0         99.03         98.74         1.83 o                         
  -4   7   0        210.81        213.86         5.37 o                         
  -3   7   0         81.80         77.75         2.28 o                         
  -2   7   0       1757.95       1786.58        33.91 o                         
  -1   7   0        474.99        506.93         8.97 o                         
   0   7   0       1608.41       1628.23        26.64 o                         
   1   7   0        472.03        503.35         8.88 o                         
   2   7   0       1756.20       1766.96        57.25 o                         
   3   7   0         82.62         81.56         2.80 o                         
   4   7   0        209.23        209.91         3.10 o                         
   5   7   0        145.22        131.39         2.16 o                         
   6   7   0         93.73         93.69         1.67 o                         
   7   7   0          7.05          7.23         1.27 o                         
  -4   8   0        155.74        155.33         4.17 o                         
  -3   8   0        245.78        264.74         6.59 o                         
  -2   8   0        524.06        518.06        12.24 o                         
  -1   8   0        216.93        224.38         5.22 o                         
   0   8   0        460.73        452.50        10.61 o                         
   1   8   0        214.97        228.47         5.35 o                         
   2   8   0        525.85        518.73        12.35 o                         
   3   8   0        245.11        261.01         5.90 o                         
   4   8   0        155.33        148.37         2.05 o                         
   5   8   0         10.39          9.53         0.66 o                         
   6   8   0         17.44         17.45         0.74 o                         
   7   8   0          6.44          6.55         1.25 o                         
  -4   9   0        844.49        806.94        18.93 o                         
  -3   9   0        263.22        250.20         8.76 o                         
  -2   9   0        102.83        111.58         2.81 o                         
  -1   9   0        116.58        124.68         3.05 o                         
   0   9   0         90.75         80.81         4.55 o                         
   1   9   0        116.21        125.98         3.30 o                         
   2   9   0        103.28        111.35         3.57 o                         
   3   9   0        261.62        241.74         3.47 o                         
   4   9   0        842.03        786.74        20.75 o                         
   5   9   0         13.69         10.04         0.96 o                         
   6   9   0         47.78         45.83         1.36 o                         
  -3  10   0       1079.19       1054.71        24.60 o                         
  -2  10   0        140.02        138.47         6.61 o                         
  -1  10   0         92.15         98.65         3.69 o                         
   0  10   0         12.26         12.17         0.95 o                         
   1  10   0         91.23         96.36         2.61 o                         
   2  10   0        140.79        146.17         3.77 o                         
   3  10   0       1079.37       1056.35        12.60 o                         
   4  10   0          1.46          1.43         0.68 o                         
   5  10   0         20.80         25.12         1.13 o                         
   6  10   0         77.19         76.96         1.62 o                         
  -3  11   0         58.15         60.84         3.29 o                         
  -2  11   0        606.95        587.01        11.91 o                         
  -1  11   0         42.03         39.10         2.92 o                         
   0  11   0        661.46        636.88        11.12 o                         
   1  11   0         42.43         38.72         2.06 o                         
   2  11   0        604.35        587.00         6.88 o                         
   3  11   0         57.91         62.33         1.75 o                         
   4  11   0         59.49         52.10         1.44 o                         
   5  11   0         61.43         67.18         1.81 o                         
   6  11   0         17.85         20.28         1.04 o                         
  -3  12   0        231.96        206.96        10.07 o                         
  -2  12   0        266.76        270.92         5.52 o                         
  -1  12   0         89.18         90.07         2.56 o                         
   0  12   0        374.63        359.78         5.53 o                         
   1  12   0         87.85         89.61         1.91 o                         
   2  12   0        268.78        252.79        12.21 o                         
   3  12   0        233.04        236.03         3.63 o                         
   4  12   0         53.78         55.37         1.67 o                         
   5  12   0          4.08          5.85         0.48 o                         
  -3  13   0         14.24         10.38         2.06 o                         
  -2  13   0        157.58        148.91         4.21 o                         
  -1  13   0        163.35        153.64        12.95 o                         
   0  13   0          3.08          4.35         1.39 o                         
   1  13   0        162.06        161.64         3.69 o                         
   2  13   0        157.30        151.98         2.63 o                         
   3  13   0         14.42         12.12         2.25 o                         
   4  13   0        331.27        343.26         5.09 o                         
   5  13   0         14.01         13.11         0.64 o                         
  -3  14   0        383.43        382.88        10.11 o                         
  -2  14   0         71.87         70.41         2.64 o                         
  -1  14   0         27.90         27.26         2.00 o                         
   0  14   0         57.20         60.30         2.45 o                         
   1  14   0         27.30         28.21         1.47 o                         
   2  14   0         72.37         69.53         2.65 o                         
   3  14   0        380.53        381.49         5.65 o                         
   4  14   0        177.41        181.47         2.88 o                         
   5  14   0         21.09         16.87         1.80 o                         
  -3  15   0        133.67        148.94         4.63 o                         
  -2  15   0        231.61        236.08         5.46 o                         
  -1  15   0          7.70          9.14         1.46 o                         
   0  15   0          4.80          4.32         1.76 o                         
   1  15   0          7.85         10.02         1.09 o                         
   2  15   0        230.68        232.81         3.40 o                         
   3  15   0        133.50        144.01         2.68 o                         
   4  15   0         19.72         18.34         0.94 o                         
  -3  16   0        104.10         93.05         8.42 o                         
  -2  16   0        110.42        103.49         5.77 o                         
  -1  16   0         75.71         70.48         2.32 o                         
   0  16   0         56.05         49.62         1.89 o                         
   1  16   0         76.11         71.12         2.19 o                         
   2  16   0        111.39        109.33         2.21 o                         
   3  16   0        103.31         93.48         4.51 o                         
  -2  17   0         12.22         14.00         2.18 o                         
  -1  17   0        161.94        158.57         3.69 o                         
   0  17   0          0.04         -0.48         0.55 o                         
   1  17   0        159.42        155.53         2.99 o                         
   2  17   0         12.21         16.05         1.10 o                         
  -1  18   0         13.24         10.73         1.00 o                         
   0  18   0          2.33          1.73         0.59 o                         
  -5   0   1        673.13        671.83        21.82 o                         
  -3   0   1       1362.02       1372.94        31.19 o                         
   1   0   1       1822.16       1802.74        57.89 o                         
   3   0   1        587.56        578.53        19.53 o                         
   5   0   1        687.49        686.61        10.84 o                         
   7   0   1        107.86        110.15        10.40 o                         
  -5   1   1        262.48        253.72         6.01 o                         
  -4   1   1         24.47         30.89         0.98 o                         
  -3   1   1        181.72        182.91         2.82 o                         
  -2   1   1        936.06        882.37        16.46 o                         
  -1   1   1        212.69        187.28         6.09 o                         
   0   1   1       1079.72       1040.31        23.69 o                         
   2   1   1        120.10        118.76         2.50 o                         
   3   1   1        500.82        527.98        10.24 o                         
   4   1   1        215.98        225.53         6.21 o                         
   5   1   1         33.03         31.53         1.16 o                         
   6   1   1         18.88         21.25         1.08 o                         
   7   1   1         18.30         15.17         1.70 o                         
  -5   2   1        192.41        192.40         6.84 o                         
  -4   2   1        342.52        364.66         9.60 o                         
  -3   2   1        825.71        881.87        16.58 o                         
  -2   2   1         63.96         65.30         2.04 o                         
  -1   2   1       1215.04       1163.33        22.45 o                         
   0   2   1       1723.31       1699.68        38.69 o                         
   1   2   1       1217.01       1206.32        22.48 o                         
   2   2   1          2.80          4.39         0.40 o                         
   3   2   1        570.88        587.10         9.96 o                         
   4   2   1         22.05         17.82         1.19 o                         
   5   2   1         82.75         83.33         1.60 o                         
   6   2   1         35.46         40.03         1.36 o                         
   7   2   1         48.77         50.22         1.33 o                         
  -5   3   1        758.98        754.56        24.88 o                         
  -4   3   1        370.68        374.05        12.60 o                         
  -3   3   1        518.91        567.88        10.99 o                         
  -2   3   1       1100.95       1121.79        18.11 o                         
  -1   3   1       1766.61       1682.68        31.28 o                         
   0   3   1       2761.88       2756.40        62.69 o                         
   1   3   1       1497.94       1498.50        34.34 o                         
   2   3   1         89.53         94.56         2.08 o                         
   3   3   1        367.43        377.58         6.73 o                         
   4   3   1        170.01        172.33         4.01 o                         
   5   3   1        116.43        108.39         1.93 o                         
   6   3   1        183.62        178.97         2.96 o                         
   7   3   1         10.76          9.71         0.57 o                         
  -5   4   1        126.67        126.18         5.10 o                         
  -4   4   1        166.17        179.58         6.54 o                         
  -3   4   1        364.57        358.40         7.27 o                         
  -2   4   1        616.04        611.49        10.09 o                         
  -1   4   1       3702.52       3660.27        83.26 o                         
   0   4   1       1016.73       1008.77        16.41 o                         
   1   4   1       1017.54        984.44        16.06 o                         
   2   4   1        953.73        948.99        15.58 o                         
   3   4   1          3.24          4.11         0.72 o                         
   4   4   1        274.13        280.29        18.34 o                         
   5   4   1        165.85        160.96         2.23 o                         
   6   4   1         40.60         41.78         2.71 o                         
   7   4   1         13.77         16.46         0.64 o                         
  -5   5   1        400.30        374.46        13.46 o                         
  -4   5   1        407.96        402.10        13.77 o                         
  -3   5   1        378.67        378.01         8.97 o                         
  -2   5   1        900.77        919.69        14.89 o                         
  -1   5   1        315.07        322.55         5.63 o                         
   0   5   1        225.79        205.22         3.76 o                         
   1   5   1        161.98        195.40         3.66 o                         
   2   5   1        378.16        409.50         7.22 o                         
   3   5   1        183.78        199.26         5.22 o                         
   4   5   1          5.09          4.95         0.81 o                         
   5   5   1        157.57        140.12         7.00 o                         
   6   5   1         70.04         63.89         1.43 o                         
   7   5   1         42.47         42.54         1.02 o                         
  -4   6   1        769.88        753.62        25.09 o                         
  -3   6   1        221.71        238.30         5.80 o                         
  -2   6   1       1708.27       1705.42        27.79 o                         
  -1   6   1        240.23        244.29         4.56 o                         
   0   6   1       1416.26       1440.22        23.51 o                         
   1   6   1        696.69        705.08        10.54 o                         
   2   6   1       1599.61       1622.75        30.68 o                         
   3   6   1         13.08         16.12         1.21 o                         
   4   6   1        171.36        168.86         3.33 o                         
   5   6   1         60.66         63.41         1.52 o                         
   6   6   1        157.59        163.86         2.66 o                         
   7   6   1         71.92         75.59         1.96 o                         
  -4   7   1         51.47         47.28         3.09 o                         
  -3   7   1        400.52        402.33         9.58 o                         
  -2   7   1        878.58        875.40        20.22 o                         
  -1   7   1        675.42        718.56        14.30 o                         
   0   7   1       1404.88       1479.43        24.31 o                         
   1   7   1       1915.97       1931.17        31.56 o                         
   2   7   1        534.51        546.86        16.80 o                         
   3   7   1        101.31        106.29         3.25 o                         
   4   7   1         95.96         91.38         1.87 o                         
   5   7   1         66.90         65.91         1.44 o                         
   6   7   1         84.60         75.16         1.46 o                         
   7   7   1         30.61         26.48         1.09 o                         
  -4   8   1         37.73         43.42         3.02 o                         
  -3   8   1        314.08        318.72         7.79 o                         
  -2   8   1         33.90         29.67         1.28 o                         
  -1   8   1        304.02        321.33         7.83 o                         
   0   8   1        162.57        158.35         5.30 o                         
   1   8   1         42.83         45.80         9.59 o                         
   2   8   1        116.81        123.42         3.79 o                         
   3   8   1        204.62        191.53         3.55 o                         
   4   8   1        396.61        380.61         5.01 o                         
   5   8   1         72.12         77.45         1.72 o                         
   6   8   1         25.50         27.92         1.02 o                         
  -4   9   1        522.74        479.62        16.80 o                         
  -3   9   1         23.57         26.86         1.77 o                         
  -2   9   1        470.29        485.85        11.62 o                         
  -1   9   1          8.53         10.33         1.00 o                         
   0   9   1        354.73        367.82        12.64 o                         
   1   9   1        148.75        147.20         4.25 o                         
   2   9   1        353.48        341.64         8.75 o                         
   3   9   1        541.81        537.09         7.28 o                         
   4   9   1         96.97         92.19         2.00 o                         
   5   9   1         63.48         63.40         2.79 o                         
   6   9   1         71.87         75.82         1.68 o                         
  -3  10   1        488.42        487.40         9.81 o                         
  -1  10   1        207.68        204.43         5.57 o                         
   0  10   1        139.59        140.67         4.45 o                         
   1  10   1        191.94        213.12         5.88 o                         
   2  10   1        240.00        247.33         4.02 o                         
   3  10   1        658.67        650.30         8.03 o                         
   4  10   1          8.13          8.18         0.91 o                         
   5  10   1         80.29         82.54         1.82 o                         
   6  10   1          4.05          4.15         0.78 o                         
  -2  11   1        453.99        451.66         9.43 o                         
  -1  11   1         15.65         17.60         1.65 o                         
   0  11   1        112.48        108.75         3.49 o                         
   1  11   1         97.68         93.96         3.12 o                         
   2  11   1        281.63        272.99         3.60 o                         
   3  11   1        149.46        156.88         2.98 o                         
   4  11   1          9.85          9.90         0.84 o                         
   5  11   1         20.65         20.66         1.06 o                         
   6  11   1         21.61         16.94         0.95 o                         
  -3  12   1          3.05          2.17         1.98 o                         
  -2  12   1        656.83        641.87        13.44 o                         
  -1  12   1        388.94        394.09         8.66 o                         
   0  12   1         38.74         37.92         1.59 o                         
   1  12   1         29.65         32.40         1.39 o                         
   2  12   1        205.05        195.32         5.90 o                         
   3  12   1         66.13         68.26         1.82 o                         
   4  12   1         99.48        108.83         2.18 o                         
   5  12   1          2.84          2.67         0.48 o                         
  -3  13   1         55.28         54.41        10.07 o                         
  -2  13   1        229.74        223.38         5.55 o                         
  -1  13   1        446.13        441.61        11.70 o                         
   0  13   1         47.11         52.45         2.11 o                         
   1  13   1         24.30         24.07         1.57 o                         
   2  13   1        209.73        211.35         3.34 o                         
   3  13   1         53.57         49.23         1.96 o                         
   4  13   1        113.94        122.75         2.26 o                         
   5  13   1        338.45        354.26         5.47 o                         
  -3  14   1         10.27         10.07         3.14 o                         
  -2  14   1          7.67         10.22         1.42 o                         
  -1  14   1        123.42        121.72         3.58 o                         
   0  14   1        149.66        146.17         4.02 o                         
   1  14   1         26.02         24.35         1.42 o                         
   2  14   1         53.08         55.32         2.06 o                         
   3  14   1        173.10        182.13         3.09 o                         
   4  14   1          9.09          8.12         0.78 o                         
  -3  15   1         10.24          8.71         2.02 o                         
  -2  15   1         60.17         62.59         2.34 o                         
  -1  15   1         35.97         34.13         3.20 o                         
   0  15   1         31.19         30.66         1.81 o                         
   1  15   1         20.20         20.30         1.36 o                         
   2  15   1        228.63        241.67         3.78 o                         
   3  15   1         50.40         51.54         1.95 o                         
   4  15   1         46.81         47.52         1.38 o                         
  -3  16   1          2.28          3.24         1.05 o                         
  -2  16   1         53.38         57.86         2.14 o                         
  -1  16   1        306.68        308.77         6.67 o                         
   0  16   1         94.63         95.70         2.70 o                         
   1  16   1         28.10         30.46         1.40 o                         
   2  16   1         20.26         20.98         1.61 o                         
   3  16   1         13.95         13.48         2.13 o                         
  -1  17   1         30.34         32.59         1.43 o                         
   0  17   1         26.93         29.71         1.25 o                         
   1  17   1         22.33         21.92         0.89 o                         
   2  17   1         94.76         91.79         2.96 o                         
  -1  18   1         34.54         35.75         1.43 o                         
   0  18   1        110.11        111.33         3.01 o                         
  -4   0   2         64.29         71.02         2.67 o                         
  -2   0   2        218.42        196.79         4.69 o                         
   0   0   2       2137.72       2220.30        71.31 o                         
   2   0   2       1001.40        950.22        31.03 o                         
   4   0   2       1124.49       1204.22        40.04 o                         
   6   0   2          1.78          3.39         1.06 o                         
  -5   1   2        878.61        865.62        28.14 o                         
  -4   1   2        361.02        366.88         6.95 o                         
  -3   1   2        148.77        150.86         2.38 o                         
  -2   1   2        358.62        334.44         5.51 o                         
  -1   1   2       1033.17       1037.58        23.65 o                         
   0   1   2        564.20        559.42        13.00 o                         
   1   1   2        131.79        118.39         2.42 o                         
   2   1   2        202.55        193.39         3.46 o                         
   3   1   2        282.34        310.81         7.78 o                         
   4   1   2         54.65         51.16         2.22 o                         
   5   1   2         28.10         24.91         1.29 o                         
   6   1   2        347.72        346.62         4.98 o                         
   7   1   2         46.13         46.51         1.16 o                         
  -5   2   2        220.92        216.40         7.65 o                         
  -4   2   2         14.92         19.14         1.29 o                         
  -3   2   2         36.66         34.81         0.95 o                         
  -2   2   2        630.89        621.64        13.61 o                         
  -1   2   2       1952.88       1945.84        62.86 o                         
   0   2   2       2647.85       2689.50        61.12 o                         
   1   2   2       7465.14       7563.19       171.17 o                         
   2   2   2        831.47        854.48        16.07 o                         
   3   2   2        222.48        231.21         4.36 o                         
   4   2   2         45.23         41.97         2.10 o                         
   5   2   2         38.34         35.67         1.22 o                         
   6   2   2        270.11        275.44         4.89 o                         
   7   2   2         39.06         41.15         0.98 o                         
  -5   3   2        251.66        256.12         9.02 o                         
  -4   3   2         48.91         53.94         2.51 o                         
  -3   3   2        745.48        753.60        17.96 o                         
  -2   3   2        355.35        351.54         5.88 o                         
  -1   3   2       2202.25       2133.62        48.68 o                         
   0   3   2       1424.19       1385.08        25.90 o                         
   1   3   2       4593.08       4705.28       106.81 o                         
   2   3   2       1002.90        991.72        18.76 o                         
   3   3   2         75.45         81.44         4.51 o                         
   4   3   2         13.12         12.16         1.93 o                         
   5   3   2         12.83         10.92         0.87 o                         
   6   3   2         15.89         10.57         1.37 o                         
   7   3   2          0.86          0.55         0.40 o                         
  -5   4   2         79.88         77.56         3.68 o                         
  -4   4   2        100.48         91.37         3.83 o                         
  -3   4   2        703.52        706.88        13.66 o                         
  -2   4   2        219.38        221.13         3.91 o                         
  -1   4   2       1138.56       1119.96        16.25 o                         
   0   4   2        360.18        346.51         6.92 o                         
   1   4   2       2612.86       2715.53        50.78 o                         
   2   4   2        240.26        246.12         5.26 o                         
   3   4   2        248.61        245.26         6.15 o                         
   4   4   2         72.28         78.74         4.18 o                         
   5   4   2         48.58         54.51         2.92 o                         
   6   4   2         79.86         83.25         1.67 o                         
   7   4   2        125.53        124.99         2.28 o                         
  -5   5   2        149.36        151.76         6.13 o                         
  -4   5   2        129.65        140.59         5.45 o                         
  -3   5   2         87.03         96.41         2.55 o                         
  -2   5   2        111.38        133.60         2.35 o                         
  -1   5   2        171.42        167.75         3.24 o                         
   0   5   2        267.84        279.60         5.69 o                         
   1   5   2       2002.17       2059.88        47.50 o                         
   2   5   2        174.50        182.77         3.69 o                         
   3   5   2          8.92          9.29         0.99 o                         
   4   5   2        162.05        162.23         3.37 o                         
   5   5   2        111.12        118.96         2.40 o                         
   6   5   2         77.04         78.22         1.67 o                         
   7   5   2         48.11         50.19         1.07 o                         
  -4   6   2        289.49        286.03        10.27 o                         
  -3   6   2         42.05         49.65         1.63 o                         
  -2   6   2        283.77        283.30         6.13 o                         
  -1   6   2        959.39        999.15        19.02 o                         
   0   6   2        542.15        537.12         9.20 o                         
   1   6   2        155.86        147.01         7.04 o                         
   2   6   2        237.02        243.23         5.51 o                         
   3   6   2        353.93        344.71         8.48 o                         
   4   6   2         15.21         17.15         1.11 o                         
   5   6   2        122.66        128.78         2.33 o                         
   6   6   2         90.36         99.82         1.85 o                         
   7   6   2         41.69         39.60         1.57 o                         
  -4   7   2          2.37          3.41         1.50 o                         
  -3   7   2         79.97         78.53         2.31 o                         
  -2   7   2        451.52        478.56        16.12 o                         
  -1   7   2        591.64        600.53        12.05 o                         
   0   7   2       1282.92       1386.86        32.38 o                         
   1   7   2       1210.93       1197.55        28.31 o                         
   2   7   2        124.86        120.17         4.39 o                         
   3   7   2          4.29          8.51         0.99 o                         
   4   7   2        255.53        247.83         3.79 o                         
   5   7   2        168.94        159.03         2.66 o                         
   6   7   2          8.19          8.30         0.56 o                         
   7   7   2         87.14         82.62         2.44 o                         
  -4   8   2        181.23        192.35         7.61 o                         
  -3   8   2        169.09        183.09         7.55 o                         
  -2   8   2         86.32         96.68         3.75 o                         
  -1   8   2         54.41         47.79         2.75 o                         
   0   8   2        287.38        334.84        11.43 o                         
   1   8   2        184.56        196.56         7.56 o                         
   2   8   2        107.29        108.33         4.41 o                         
   3   8   2         95.61         98.60         1.99 o                         
   4   8   2        137.41        128.17         2.41 o                         
   5   8   2         12.74         13.73         0.86 o                         
   6   8   2          1.25          0.33         0.55 o                         
  -4   9   2        159.68        139.92         6.31 o                         
  -3   9   2        770.04        778.73        26.17 o                         
  -2   9   2        146.41        150.92         4.12 o                         
  -1   9   2        114.02         98.46         2.96 o                         
   1   9   2        919.72        909.85        21.46 o                         
   2   9   2         18.07         20.86         1.75 o                         
   3   9   2         42.49         42.42         1.36 o                         
   4   9   2        128.59        126.80         2.35 o                         
   5   9   2         46.99         46.33         1.25 o                         
   6   9   2         74.47         81.46         2.08 o                         
  -3  10   2       1128.98       1072.24        35.79 o                         
  -2  10   2        124.51        122.75         5.53 o                         
   0  10   2         26.33         22.14         2.66 o                         
   1  10   2        357.71        352.94         9.03 o                         
   2  10   2        366.39        345.80         9.57 o                         
   3  10   2        229.36        214.65         2.82 o                         
   4  10   2        166.92        154.27         2.86 o                         
   5  10   2         44.25         39.95         1.24 o                         
   6  10   2         50.13         49.78         1.36 o                         
  -3  11   2        697.32        674.63        23.40 o                         
  -2  11   2        149.68        137.54         5.65 o                         
  -1  11   2        639.04        616.79        21.65 o                         
   0  11   2        104.19        108.01         3.65 o                         
   1  11   2        161.61        159.40         3.22 o                         
   2  11   2        124.64        120.34         2.15 o                         
   3  11   2         68.39         68.27         1.65 o                         
   4  11   2          0.61          1.30         0.86 o                         
   5  11   2          6.91          6.72         0.75 o                         
   6  11   2         11.62         11.69         0.75 o                         
  -3  12   2        174.54        160.17        13.48 o                         
  -2  12   2        341.70        354.60        13.59 o                         
  -1  12   2         64.03         61.87         2.65 o                         
   0  12   2         50.99         49.57         1.78 o                         
   1  12   2        180.01        178.87         3.23 o                         
   2  12   2          8.89          7.45         0.89 o                         
   3  12   2        104.67        106.89         2.30 o                         
   4  12   2         60.58         67.50         1.81 o                         
   5  12   2         46.81         47.36         1.36 o                         
  -3  13   2        128.25        120.51         4.72 o                         
  -2  13   2       1123.19       1127.32        22.11 o                         
  -1  13   2         58.39         51.45         3.37 o                         
   0  13   2        127.45        126.94         3.66 o                         
   1  13   2         16.27         16.34         1.17 o                         
   2  13   2         34.92         34.13         1.32 o                         
   3  13   2         41.06         42.90         1.54 o                         
   4  13   2        100.86        107.98         2.29 o                         
   5  13   2         29.25         31.94         2.44 o                         
  -3  14   2        104.81        109.09         5.45 o                         
  -2  14   2        162.56        155.97         4.15 o                         
  -1  14   2         24.18         22.39         2.47 o                         
   0  14   2          4.24          3.06         1.24 o                         
   1  14   2        101.08         88.94         2.52 o                         
   2  14   2         60.56         67.48         1.71 o                         
   3  14   2          0.52          0.39         0.83 o                         
   4  14   2          8.42          8.71         0.69 o                         
  -3  15   2         63.44         52.35         2.63 o                         
  -2  15   2         58.34         61.42         2.36 o                         
  -1  15   2         82.20         87.67         3.07 o                         
   0  15   2         58.83         57.83         2.21 o                         
   1  15   2        221.40        226.08         5.23 o                         
   2  15   2         76.24         75.77         1.72 o                         
   3  15   2         59.23         60.36         1.52 o                         
   4  15   2         35.55         44.42         1.20 o                         
  -3  16   2         67.83         63.97         3.17 o                         
  -2  16   2          2.15          0.60         0.76 o                         
  -1  16   2        181.70        195.63         4.57 o                         
   0  16   2         17.58         16.98         1.29 o                         
   1  16   2         20.74         26.04         1.52 o                         
   2  16   2          8.97          7.31         0.89 o                         
   3  16   2        123.79        135.39         3.93 o                         
  -2  17   2         30.34         30.91         4.17 o                         
  -1  17   2         11.83         13.21         1.05 o                         
   0  17   2         43.07         43.30         1.58 o                         
   1  17   2        106.90        116.60         3.16 o                         
   2  17   2         58.57         58.91         3.15 o                         
  -1  18   2          5.25          4.59         0.67 o                         
   0  18   2          7.82          5.53         0.79 o                         
  -5   0   3        925.08        872.32        28.18 o                         
  -3   0   3        737.15        778.19        17.78 o                         
  -1   0   3       2691.71       2712.80        87.21 o                         
   3   0   3       2186.02       2312.48        74.95 o                         
   5   0   3         16.29         13.08         2.20 o                         
   7   0   3        182.47        178.52         3.97 o                         
  -5   1   3        131.15        129.27         4.78 o                         
  -4   1   3        100.49        107.26         2.23 o                         
  -3   1   3         67.91         75.67         1.55 o                         
  -2   1   3        279.03        298.76         5.80 o                         
  -1   1   3        699.54        668.08        24.57 o                         
   0   1   3       4891.46       4989.43       159.99 o                         
   2   1   3        229.23        212.23         7.51 o                         
   3   1   3        305.02        314.75        11.16 o                         
   5   1   3         86.33         91.17         2.07 o                         
   6   1   3        171.61        169.73         7.76 o                         
   7   1   3         80.68         74.58         2.41 o                         
  -5   2   3        187.77        195.09         6.98 o                         
  -4   2   3        172.43        176.47         3.42 o                         
  -3   2   3        731.66        806.36        15.30 o                         
  -2   2   3       1149.81       1138.68        21.30 o                         
  -1   2   3        604.50        584.39        13.62 o                         
   0   2   3       4464.94       4433.01       100.63 o                         
   1   2   3       8084.86       8497.14       192.42 o                         
   2   2   3        317.98        310.83         6.23 o                         
   3   2   3        141.90        151.21         5.93 o                         
   4   2   3        443.92        462.30        16.37 o                         
   5   2   3         35.17         35.30         1.37 o                         
   6   2   3         25.92         22.24         1.79 o                         
   7   2   3         71.24         73.19         1.47 o                         
  -5   3   3         77.99         76.90         3.62 o                         
  -4   3   3        129.69        116.07         4.52 o                         
  -3   3   3        167.61        158.61         3.58 o                         
  -2   3   3         87.20         82.38         2.35 o                         
  -1   3   3       1804.09       1730.58        27.92 o                         
   0   3   3       1676.02       1720.08        39.55 o                         
   1   3   3        670.29        663.88        12.77 o                         
   2   3   3       1352.25       1382.96        26.02 o                         
   3   3   3        639.97        659.94        22.20 o                         
   5   3   3         41.54         37.45         1.78 o                         
   6   3   3         11.74         11.46         0.74 o                         
   7   3   3         26.06         26.60         0.84 o                         
  -4   4   3        277.59        294.47        10.30 o                         
  -3   4   3        189.43        212.23        10.36 o                         
  -2   4   3       1431.99       1500.92        28.15 o                         
  -1   4   3        538.64        512.86        10.07 o                         
   0   4   3        578.79        579.48        11.29 o                         
   1   4   3        163.53        147.88         5.71 o                         
   2   4   3       1075.09       1069.57        25.03 o                         
   3   4   3        243.34        247.62         6.61 o                         
   4   4   3        136.94        134.00         2.93 o                         
   5   4   3         61.56         58.35         1.77 o                         
   6   4   3        160.74        168.72         2.56 o                         
   7   4   3          6.40          7.02         0.53 o                         
  -5   5   3        278.95        273.40        10.00 o                         
  -3   5   3        474.23        514.21        12.01 o                         
  -2   5   3       1088.49       1136.61        26.02 o                         
  -1   5   3        431.29        404.22         8.29 o                         
   0   5   3        262.50        272.12         5.93 o                         
   1   5   3       1433.20       1456.17        34.72 o                         
   2   5   3        775.97        751.32        27.72 o                         
   3   5   3        122.82        127.78         4.87 o                         
   4   5   3         35.16         34.68         2.27 o                         
   5   5   3         51.05         45.20         1.44 o                         
   6   5   3        227.87        235.37         3.52 o                         
   7   5   3         21.05         22.42         1.23 o                         
  -4   6   3        305.95        301.24        10.80 o                         
  -3   6   3        397.50        381.74        13.14 o                         
  -2   6   3         62.67         73.51         3.00 o                         
  -1   6   3        392.81        379.45         8.14 o                         
   0   6   3        373.58        384.89         8.34 o                         
   1   6   3         25.48         30.40         3.62 o                         
   2   6   3         59.52         61.48         8.18 o                         
   3   6   3        212.38        206.77         7.52 o                         
   4   6   3        512.36        525.95         7.66 o                         
   5   6   3        166.86        163.96         2.74 o                         
   6   6   3         37.69         38.68         1.20 o                         
   7   6   3         17.28         16.23         1.38 o                         
  -4   7   3        314.31        317.13        11.43 o                         
  -3   7   3        512.14        513.69        17.47 o                         
  -2   7   3        170.72        158.33         5.99 o                         
  -1   7   3        188.35        187.33         5.90 o                         
   0   7   3         39.43         41.88         7.57 o                         
   1   7   3        349.87        341.32        15.94 o                         
   2   7   3        168.16        173.33         6.36 o                         
   3   7   3        152.16        145.26         5.83 o                         
   4   7   3        539.50        521.58         7.63 o                         
   5   7   3        207.15        206.02         3.50 o                         
   6   7   3        198.39        207.86         3.69 o                         
  -4   8   3        105.00        106.70         5.05 o                         
  -3   8   3        282.41        286.78        10.41 o                         
  -2   8   3         59.38         66.21         3.25 o                         
  -1   8   3         69.78         75.92         3.45 o                         
   1   8   3        322.00        330.29        11.40 o                         
   2   8   3         92.65         97.81         3.30 o                         
   3   8   3        410.36        370.89         6.02 o                         
   5   8   3         26.34         31.67         3.20 o                         
   6   8   3        141.68        142.75         3.89 o                         
  -3   9   3        196.92        180.69         7.31 o                         
  -2   9   3          4.85          3.18         1.40 o                         
  -1   9   3         43.62         44.17         3.23 o                         
   1   9   3        103.32        108.54         3.59 o                         
   2   9   3         80.50         84.50         2.30 o                         
   3   9   3          0.96          0.53         0.77 o                         
   4   9   3        250.35        249.21         3.79 o                         
   5   9   3         15.00         19.10         1.04 o                         
   6   9   3         18.47         18.11         0.98 o                         
  -3  10   3        195.01        191.03         7.95 o                         
  -2  10   3         33.48         26.73         2.88 o                         
   1  10   3        347.21        354.86         5.93 o                         
   2  10   3         48.78         51.00         1.47 o                         
   3  10   3         73.39         79.23         2.18 o                         
   4  10   3         39.77         48.06         1.55 o                         
   5  10   3          8.05          8.68         0.81 o                         
   6  10   3         47.18         45.73         2.70 o                         
  -2  11   3        157.14        139.75         5.67 o                         
  -1  11   3        292.39        292.59        11.86 o                         
   0  11   3        210.67        229.45         8.05 o                         
   1  11   3         82.95         76.78         1.93 o                         
   2  11   3          4.12          5.70         0.76 o                         
   3  11   3        131.12        129.25         2.07 o                         
   4  11   3         33.39         32.33         1.47 o                         
   5  11   3         91.47         86.04         4.24 o                         
  -3  12   3        153.03        170.23         7.53 o                         
  -2  12   3        641.59        631.76        16.12 o                         
  -1  12   3        137.90        135.12         3.97 o                         
   0  12   3        179.61        179.09         3.60 o                         
   1  12   3        172.70        165.84         3.07 o                         
   2  12   3         34.09         28.18         1.43 o                         
   3  12   3         19.79         21.89         1.42 o                         
   4  12   3         49.22         49.06         2.10 o                         
   5  12   3         24.44         25.49         1.00 o                         
  -3  13   3        351.17        348.48         9.68 o                         
  -2  13   3         33.20         36.98         2.28 o                         
  -1  13   3        304.40        299.89         6.93 o                         
   0  13   3         54.16         56.90         2.18 o                         
   1  13   3         60.71         69.52         2.26 o                         
   2  13   3         80.49         73.70         1.74 o                         
   3  13   3         87.40         87.32         1.89 o                         
   4  13   3         47.22         53.05         4.27 o                         
   5  13   3         90.87         90.81         1.86 o                         
  -3  14   3         15.21         14.26         1.36 o                         
  -2  14   3         31.21         28.62         2.01 o                         
  -1  14   3        118.67        117.25         3.47 o                         
   0  14   3        131.15        136.93         4.70 o                         
   1  14   3         15.48         15.63         1.47 o                         
   2  14   3         37.00         35.47         1.49 o                         
   3  14   3         19.06         16.38         1.05 o                         
   4  14   3         26.17         26.86         0.98 o                         
  -3  15   3         12.12         13.03         1.66 o                         
  -2  15   3         71.54         76.46         2.64 o                         
  -1  15   3         56.36         61.70         2.23 o                         
   0  15   3        184.33        184.20         5.58 o                         
   1  15   3         64.39         66.92         2.28 o                         
   2  15   3         79.72         74.71         2.06 o                         
   3  15   3        158.67        167.67         3.52 o                         
   4  15   3         61.63         70.02         2.19 o                         
  -3  16   3         14.18          9.14         1.86 o                         
  -2  16   3         14.40         15.77         1.39 o                         
  -1  16   3         83.47         80.32         2.89 o                         
   0  16   3          8.67          8.77         1.00 o                         
   1  16   3         20.59         17.92         1.29 o                         
   2  16   3         67.56         75.07         3.23 o                         
   3  16   3         61.98         57.70         3.19 o                         
  -2  17   3         64.27         66.60         2.22 o                         
  -1  17   3         35.68         32.97         1.30 o                         
   0  17   3          7.22          6.77         0.74 o                         
   1  17   3         36.20         39.94         1.42 o                         
   2  17   3         90.06         89.32         3.69 o                         
   0  18   3         98.42        101.38         2.68 o                         
  -4   0   4       1135.64       1116.97        36.13 o                         
  -2   0   4       5527.17       5754.98       184.45 o                         
   6   0   4        333.15        328.13         7.18 o                         
  -5   1   4         76.00         65.71         2.94 o                         
  -4   1   4        457.83        445.68        10.40 o                         
  -3   1   4       1271.98       1315.50        24.61 o                         
  -2   1   4         86.06         84.70         2.61 o                         
  -1   1   4        232.23        230.65         8.64 o                         
   0   1   4       8871.77       9197.94       294.58 o                         
   4   1   4         40.70         33.88         4.11 o                         
   5   1   4        153.89        158.69         5.54 o                         
   6   1   4         67.25         68.86         1.72 o                         
   7   1   4         76.28         70.34         1.36 o                         
  -5   2   4        324.60        311.85        10.76 o                         
  -4   2   4        292.72        312.35         7.39 o                         
  -3   2   4        131.87        138.52         3.17 o                         
  -2   2   4          0.80          0.78         3.00 o                         
  -1   2   4        900.93        899.05        29.97 o                         
   0   2   4       1705.62       1729.90        56.37 o                         
   1   2   4        277.28        286.88        10.74 o                         
   4   2   4        257.63        257.95         5.90 o                         
   5   2   4         27.50         30.85         1.88 o                         
   6   2   4         64.88         67.87         1.52 o                         
   7   2   4         39.59         39.94         1.10 o                         
  -5   3   4        719.51        730.97        24.55 o                         
  -4   3   4         14.81         13.24         1.49 o                         
  -3   3   4        233.61        250.14         9.11 o                         
  -2   3   4        442.19        461.72         9.02 o                         
  -1   3   4        423.99        426.57        15.27 o                         
   0   3   4        556.06        556.40        13.64 o                         
   1   3   4        869.81        863.90        20.62 o                         
   2   3   4         64.65         67.65         2.89 o                         
   4   3   4        146.18        151.87         4.46 o                         
   5   3   4        356.37        335.09         4.82 o                         
   6   3   4         58.91         60.71         1.39 o                         
   7   3   4        101.73         99.92         1.87 o                         
  -5   4   4        188.92        190.16         7.17 o                         
  -4   4   4         18.94         19.36         1.83 o                         
  -3   4   4        324.53        374.73         8.84 o                         
  -2   4   4       1454.08       1598.29        30.05 o                         
  -1   4   4         14.26         12.91         3.93 o                         
   0   4   4          2.69          1.21         1.03 o                         
   1   4   4       1917.83       1952.84        42.03 o                         
   2   4   4         28.61         34.23         1.53 o                         
   4   4   4         43.86         39.92         1.96 o                         
   5   4   4         20.47         21.66         1.27 o                         
   6   4   4         48.72         50.44         1.32 o                         
   7   4   4          4.25          7.06         1.20 o                         
  -4   5   4         95.93        101.90         4.38 o                         
  -3   5   4        394.60        401.36        13.68 o                         
  -2   5   4        264.27        302.52        10.28 o                         
  -1   5   4        403.14        426.66         8.92 o                         
   0   5   4        598.73        616.59        12.34 o                         
   1   5   4       1319.42       1337.52        31.17 o                         
   2   5   4        407.43        437.03        14.55 o                         
   4   5   4         82.90         77.16         2.06 o                         
   5   5   4         42.09         46.28         1.44 o                         
   6   5   4        122.25        130.81         2.21 o                         
   7   5   4          7.50          6.74         0.53 o                         
  -4   6   4         11.99         15.10         1.84 o                         
  -3   6   4        237.19        238.55         8.65 o                         
  -2   6   4         19.04         21.88         1.87 o                         
  -1   6   4        857.60        870.37        20.99 o                         
   0   6   4        206.56        213.27         6.63 o                         
   1   6   4        174.61        165.70        10.93 o                         
   2   6   4        139.15        148.82         5.42 o                         
   4   6   4         52.30         49.85         1.68 o                         
   5   6   4        122.33        120.61         2.26 o                         
   6   6   4          9.22          7.81         0.74 o                         
  -4   7   4         47.78         40.94         3.30 o                         
  -3   7   4          3.61          2.34         1.08 o                         
  -2   7   4         26.47         20.67         1.74 o                         
  -1   7   4         29.37         38.70         3.02 o                         
   0   7   4        153.27        155.46         5.46 o                         
   1   7   4        329.35        300.58        16.85 o                         
   2   7   4        151.40        158.38        10.03 o                         
   3   7   4          8.13          6.82         0.99 o                         
   4   7   4        277.87        272.07         6.94 o                         
   5   7   4         67.74         78.65         2.23 o                         
   6   7   4         39.15         34.84         1.96 o                         
  -4   8   4         59.87         62.40         4.33 o                         
  -3   8   4         73.84         46.79         3.37 o                         
  -2   8   4         30.55         27.91         2.30 o                         
  -1   8   4        174.26        180.18        11.22 o                         
   0   8   4        233.80        215.49         8.21 o                         
   2   8   4        251.08        243.16         6.47 o                         
   3   8   4        305.47        314.34         5.34 o                         
   4   8   4         32.74         27.85         1.33 o                         
   5   8   4         40.20         40.94         1.27 o                         
   6   8   4         64.65         66.36         1.52 o                         
  -3   9   4         62.90         65.69         3.94 o                         
  -2   9   4        328.89        319.79        11.59 o                         
   1   9   4        112.64        120.57         5.02 o                         
   2   9   4        393.10        372.83         5.69 o                         
   3   9   4        627.30        633.55         7.82 o                         
   4   9   4         71.76         68.64         1.82 o                         
   5   9   4         14.87         15.57         1.01 o                         
   6   9   4          4.10          4.23         0.48 o                         
  -2  10   4         70.67         62.74        10.29 o                         
  -1  10   4        150.00        115.81         7.23 o                         
   0  10   4          5.69          2.92         2.06 o                         
   1  10   4        172.79        163.29         9.07 o                         
   2  10   4        214.41        204.47         3.04 o                         
   3  10   4        226.90        208.48         3.34 o                         
   4  10   4        108.09         99.12         2.38 o                         
   5  10   4         27.44         32.64         1.90 o                         
   6  10   4          5.69          7.03         0.68 o                         
  -4  11   4         64.21         67.10         5.06 o                         
  -2  11   4        245.10        240.17        10.61 o                         
  -1  11   4        315.00        286.47         8.35 o                         
   0  11   4        249.12        239.34         5.83 o                         
   1  11   4        150.88        153.16         3.12 o                         
   2  11   4        282.91        274.64        10.30 o                         
   3  11   4         37.70         37.93         1.17 o                         
   4  11   4         40.88         42.04         1.46 o                         
   5  11   4         24.19         23.59         0.86 o                         
  -3  12   4         58.07         57.60         4.11 o                         
  -2  12   4        241.63        230.45         7.01 o                         
   0  12   4          9.54          9.47         1.16 o                         
   1  12   4        209.67        212.38         6.36 o                         
   2  12   4         76.72         69.00         1.94 o                         
   3  12   4         37.64         32.01         1.74 o                         
   4  12   4        107.17        115.30         2.48 o                         
   5  12   4        166.75        179.95         3.39 o                         
  -3  13   4         55.33         50.70         2.60 o                         
  -2  13   4         38.36         42.78         2.30 o                         
  -1  13   4        234.34        237.31         5.81 o                         
   0  13   4         98.29         94.93         3.14 o                         
   1  13   4        134.87        123.87         3.29 o                         
   2  13   4        391.92        411.50         7.55 o                         
   3  13   4         12.44         11.10         0.87 o                         
   4  13   4         94.44        103.68         2.64 o                         
   5  13   4         23.78         24.03         0.81 o                         
  -3  14   4          1.83          4.99         1.35 o                         
  -2  14   4         79.00         79.47         3.53 o                         
  -1  14   4        152.33        167.64         7.46 o                         
   0  14   4          7.25          8.10         1.06 o                         
   1  14   4         14.40         15.04         3.06 o                         
   2  14   4          9.43         11.05         0.88 o                         
   3  14   4         27.66         24.15         1.28 o                         
   4  14   4          2.73          4.47         0.65 o                         
  -3  15   4          9.75          7.24         1.80 o                         
  -2  15   4         13.26         11.53         1.90 o                         
  -1  15   4         17.49         18.52         1.62 o                         
   0  15   4        131.50        134.90         3.58 o                         
   1  15   4         10.51          8.95         0.97 o                         
   2  15   4         10.18         11.97         1.12 o                         
   3  15   4         33.60         37.14         1.90 o                         
  -3  16   4          2.09          3.77         1.63 o                         
  -2  16   4        138.82        142.40         3.42 o                         
  -1  16   4          9.01          9.06         1.27 o                         
   0  16   4         21.31         18.59         1.75 o                         
   1  16   4         24.10         26.07         1.23 o                         
   2  16   4         15.42         17.18         1.84 o                         
   3  16   4         38.75         40.58         1.59 o                         
  -2  17   4         17.35         17.59         1.25 o                         
  -1  17   4        196.25        193.13         4.20 o                         
   0  17   4         19.12         15.47         0.98 o                         
   1  17   4         38.06         35.89         1.09 o                         
   2  17   4         55.56         55.90         2.62 o                         
  -5   0   5        429.05        415.40        13.78 o                         
   5   0   5        539.60        514.88         9.09 o                         
   7   0   5         98.55         98.49         3.22 o                         
  -5   1   5        300.92        285.48         9.89 o                         
  -4   1   5         95.27         93.17         2.56 o                         
  -3   1   5        455.47        451.24        17.02 o                         
  -2   1   5         81.46         61.08         2.65 o                         
  -1   1   5        635.49        663.02        22.63 o                         
   0   1   5        807.65        827.51        27.89 o                         
   4   1   5          0.04          0.69         1.02 o                         
   5   1   5         60.40         56.59         1.66 o                         
   6   1   5        157.69        160.30         2.84 o                         
   7   1   5          1.87          1.65         0.42 o                         
  -4   2   5         20.04         22.51         1.05 o                         
  -3   2   5         27.15         34.48         1.80 o                         
  -2   2   5        249.76        270.61         7.06 o                         
   0   2   5        326.78        321.68        12.53 o                         
   4   2   5         82.07         88.90         2.94 o                         
   5   2   5         52.29         52.71         1.52 o                         
   6   2   5          3.50          1.78         0.60 o                         
   7   2   5         65.93         59.16         2.09 o                         
  -5   3   5          8.78          6.75         1.52 o                         
  -3   3   5          3.43          5.25         0.77 o                         
  -2   3   5        235.03        261.23         7.08 o                         
  -1   3   5        149.80        163.06         8.18 o                         
   0   3   5        268.79        275.35        11.21 o                         
   1   3   5       1258.79       1330.98        44.39 o                         
   4   3   5         91.96         87.28         2.53 o                         
   5   3   5         51.58         49.47         1.51 o                         
   6   3   5         17.68         15.13         0.93 o                         
   7   3   5         74.98         73.44         3.10 o                         
  -4   4   5         44.79         43.61         2.51 o                         
  -3   4   5       1007.57       1070.77        35.02 o                         
  -2   4   5        561.00        605.18        15.06 o                         
  -1   4   5         49.47         44.22         2.04 o                         
   0   4   5         13.47         11.98         1.07 o                         
   1   4   5        865.43        848.69        16.94 o                         
   4   4   5         71.04         69.78         1.71 o                         
   5   4   5        251.05        238.15         3.91 o                         
   6   4   5        127.11        130.70         2.35 o                         
   7   4   5        138.68        141.00         3.03 o                         
  -4   5   5        171.12        171.88         6.69 o                         
  -3   5   5         80.54         92.11         3.91 o                         
  -2   5   5        865.52        882.83        28.99 o                         
  -1   5   5         42.80         40.57         3.63 o                         
   0   5   5          4.42          3.71         2.43 o                         
   1   5   5       1357.51       1352.38        32.62 o                         
   4   5   5        192.91        180.04         2.95 o                         
   5   5   5        128.29        131.62         2.78 o                         
   6   5   5         68.16         71.44         1.80 o                         
  -4   6   5         28.99         24.68         2.79 o                         
  -3   6   5         31.70         37.28         2.35 o                         
  -2   6   5        462.86        463.93        15.77 o                         
  -1   6   5         40.85         39.72         4.07 o                         
   0   6   5        555.68        571.78        34.77 o                         
   2   6   5        199.39        198.83         7.03 o                         
   3   6   5         71.54         70.55         2.03 o                         
   4   6   5        473.05        450.70        10.32 o                         
   5   6   5        142.83        137.68         2.83 o                         
   6   6   5        150.22        144.02         5.58 o                         
  -3   7   5        101.20        110.34         4.88 o                         
  -2   7   5        139.39        131.79         5.34 o                         
  -1   7   5        235.39        249.28         8.28 o                         
   0   7   5        339.24        341.44        11.88 o                         
   2   7   5         58.93         64.57         3.15 o                         
   3   7   5        152.86        143.76         2.73 o                         
   4   7   5         50.00         55.77         1.66 o                         
   5   7   5         46.78         46.19         1.39 o                         
   6   7   5         17.13         15.81         0.84 o                         
  -3   8   5          1.56         -1.33         1.79 o                         
  -2   8   5        117.57        121.37         5.22 o                         
  -1   8   5         49.59         56.05         3.18 o                         
   1   8   5         39.38         40.26         2.33 o                         
   2   8   5        344.32        338.13         5.74 o                         
   3   8   5        113.71        110.63         2.21 o                         
   4   8   5         68.89         72.00         1.84 o                         
   5   8   5          3.03          3.47         0.66 o                         
   6   8   5        143.36        143.72         2.57 o                         
  -3   9   5        129.99        124.37         5.88 o                         
  -2   9   5         63.98         63.07         3.91 o                         
  -1   9   5         35.46         40.75         3.30 o                         
   1   9   5        560.19        544.08         9.57 o                         
   2   9   5        154.87        155.99         2.95 o                         
   3   9   5        554.76        496.33        12.64 o                         
   4   9   5        280.69        266.24         4.72 o                         
   5   9   5         53.30         52.77         1.44 o                         
   6   9   5         47.74         49.97         1.25 o                         
  -3  10   5          6.10          4.45         2.83 o                         
  -2  10   5        235.52        224.12         5.70 o                         
   1  10   5        110.36        114.26         2.41 o                         
   2  10   5        356.72        351.63         5.49 o                         
   3  10   5        208.00        199.03         3.45 o                         
   4  10   5        179.97        177.77         3.40 o                         
   5  10   5         32.22         29.84         1.48 o                         
  -1  11   5        276.95        289.53         8.29 o                         
   0  11   5         14.94         10.99         1.99 o                         
   1  11   5         56.57         56.36         1.90 o                         
   2  11   5         58.30         54.38         1.84 o                         
   3  11   5         93.28         89.19         2.55 o                         
   4  11   5         13.52         10.62         0.82 o                         
   5  11   5        122.94        125.54         2.56 o                         
  -3  12   5        320.37        273.41        11.72 o                         
  -2  12   5        206.42        195.23         6.18 o                         
  -1  12   5         19.88         21.37         2.64 o                         
   0  12   5        185.41        184.39         4.70 o                         
   1  12   5         37.43         34.61         1.80 o                         
   2  12   5         21.09         20.31         1.21 o                         
   3  12   5         86.68         82.44         1.84 o                         
   4  12   5         62.36         68.25         1.89 o                         
   5  12   5         25.48         39.46         2.48 o                         
  -3  13   5        100.23        110.80         5.42 o                         
  -2  13   5        331.63        326.54         7.44 o                         
  -1  13   5        336.77        355.78         7.88 o                         
   0  13   5        134.89        132.55         3.81 o                         
   1  13   5        106.69         96.71         2.62 o                         
   2  13   5         29.38         33.15         1.45 o                         
   3  13   5         32.46         32.52         1.30 o                         
   4  13   5        109.15        123.86         2.57 o                         
  -3  14   5         18.89         19.66         2.56 o                         
  -2  14   5         22.02         22.46         1.70 o                         
  -1  14   5         67.25         66.13         2.85 o                         
   0  14   5          7.23          6.94         1.09 o                         
   1  14   5          2.01          1.30         1.03 o                         
   2  14   5         76.55         75.90         1.81 o                         
   3  14   5         18.34         20.37         1.69 o                         
   4  14   5        173.07        173.40         4.47 o                         
  -3  15   5         17.30         14.51         1.87 o                         
  -2  15   5         11.48         15.58         1.34 o                         
  -1  15   5        159.96        160.93         4.02 o                         
   0  15   5         21.28         23.73         1.44 o                         
   1  15   5         27.39         26.32         1.39 o                         
   2  15   5          1.82          1.59         0.63 o                         
   3  15   5          9.15         13.53         1.37 o                         
  -2  16   5         70.84         73.06         2.08 o                         
  -1  16   5         91.98         95.70         2.61 o                         
   0  16   5         43.39         51.66         4.83 o                         
   1  16   5         32.39         33.97         1.35 o                         
   2  16   5        114.49        110.64         4.51 o                         
  -1  17   5          1.37          3.76         0.66 o                         
   0  17   5         35.83         40.07         2.42 o                         
   1  17   5         43.22         38.10         2.95 o                         
   4   0   6        168.39        159.02         3.66 o                         
   6   0   6         47.69         51.30         2.00 o                         
  -5   1   6        449.94        402.28         9.52 o                         
  -4   1   6        197.77        199.91         7.29 o                         
  -2   1   6        552.48        614.48        22.37 o                         
  -1   1   6        330.20        325.98        12.91 o                         
   4   1   6        238.92        229.74         3.57 o                         
   5   1   6        102.68        101.84         1.92 o                         
   6   1   6         78.09         79.63         1.84 o                         
   7   1   6         27.03         34.32         2.57 o                         
  -4   2   6         62.67         51.73         2.76 o                         
  -3   2   6        353.66        376.75        12.79 o                         
  -2   2   6        135.41        143.43         9.24 o                         
  -1   2   6         68.63         82.65         6.94 o                         
   0   2   6        454.12        482.25        17.92 o                         
   4   2   6         57.98         56.70         1.62 o                         
   5   2   6        115.21        111.25         2.17 o                         
   6   2   6         12.05         13.63         1.10 o                         
   7   2   6         40.87         39.85         1.99 o                         
  -4   3   6        231.10        231.47         8.47 o                         
  -3   3   6        103.14        110.08         4.42 o                         
  -2   3   6         33.17         22.85         7.66 o                         
  -1   3   6        691.59        723.04        25.89 o                         
   0   3   6        440.73        480.82        18.28 o                         
   1   3   6       2058.16       2130.83        70.57 o                         
   4   3   6        178.00        167.40         2.83 o                         
   5   3   6        175.60        180.39         2.93 o                         
   6   3   6         47.06         46.86         1.64 o                         
  -4   4   6        154.76        161.12         6.31 o                         
  -3   4   6        125.31        137.40         5.40 o                         
  -1   4   6         15.93          8.16         6.08 o                         
   0   4   6        474.77        503.69        19.64 o                         
   1   4   6       3054.64       2993.86        68.75 o                         
   3   4   6        335.36        301.41        11.88 o                         
   4   4   6         30.66         32.75         1.71 o                         
   5   4   6        530.57        553.67         9.77 o                         
   6   4   6         28.71         25.93         1.66 o                         
  -4   5   6         56.80         51.41         3.39 o                         
  -3   5   6        294.34        292.69        10.47 o                         
  -2   5   6        138.08        139.02         5.44 o                         
  -1   5   6        264.38        267.77         8.10 o                         
   0   5   6         35.27         39.77         2.60 o                         
   3   5   6        131.79        130.30         4.58 o                         
   4   5   6         96.13         95.17         3.14 o                         
   5   5   6         28.35         21.93         2.75 o                         
   6   5   6         11.26          8.92         0.74 o                         
  -4   6   6        143.17        150.69         6.29 o                         
  -3   6   6        100.07         99.49         4.95 o                         
  -2   6   6        306.52        307.94        10.95 o                         
  -1   6   6        844.28        826.06        21.12 o                         
   0   6   6        224.44        220.71         7.25 o                         
   3   6   6         60.28         59.74         1.90 o                         
   4   6   6        209.79        203.55         3.19 o                         
   5   6   6         76.05         69.24         1.96 o                         
   6   6   6         95.30         98.38         1.98 o                         
  -4   7   6        275.16        269.67        10.48 o                         
  -3   7   6        101.47        105.74         4.88 o                         
  -2   7   6         12.57         13.18         1.90 o                         
  -1   7   6         80.27         84.30         3.99 o                         
   0   7   6        102.16        114.89         5.05 o                         
   1   7   6        128.11        134.24         5.19 o                         
   2   7   6        466.08        463.79         9.37 o                         
   3   7   6        250.47        245.89         4.41 o                         
   4   7   6        155.48        157.75         2.62 o                         
   5   7   6          7.76          8.01         0.69 o                         
   6   7   6         62.12         63.37         1.41 o                         
  -3   8   6          0.28          1.74         2.10 o                         
  -2   8   6        223.78        209.06         8.18 o                         
  -1   8   6          0.27          1.16         1.48 o                         
   1   8   6         91.28         86.15         3.77 o                         
   2   8   6         74.62         76.37         2.25 o                         
   3   8   6         38.32         35.21         1.99 o                         
   4   8   6        101.37         97.50         2.36 o                         
   5   8   6         28.19         31.56         1.34 o                         
   6   8   6         54.71         58.59         1.46 o                         
  -3   9   6        323.71        263.92        11.08 o                         
  -2   9   6        199.37        189.64         8.20 o                         
  -1   9   6         93.47         72.37         5.62 o                         
   0   9   6         81.48         78.43         3.69 o                         
   1   9   6         19.93         20.95         1.41 o                         
   2   9   6          7.39          7.77         0.99 o                         
   3   9   6         90.04         88.09         2.20 o                         
   4   9   6        125.04        169.26         5.55 o                         
   5   9   6         23.02         22.89         1.41 o                         
  -2  10   6        146.81        135.05         5.32 o                         
  -1  10   6        819.93        755.18        20.06 o                         
   0  10   6        290.65        292.38         8.30 o                         
   1  10   6         59.72         54.52         1.88 o                         
   2  10   6        555.71        519.89        18.62 o                         
   3  10   6        308.37        310.19         5.29 o                         
   4  10   6         68.61         74.17         1.85 o                         
   5  10   6         77.73         81.24         1.68 o                         
  -2  11   6        320.12        313.04         9.05 o                         
   0  11   6        173.84        180.00         6.90 o                         
   1  11   6        133.12        132.14         4.83 o                         
   2  11   6        252.41        230.39         3.88 o                         
   3  11   6          5.30          6.20         0.97 o                         
   4  11   6         12.21         11.34         0.85 o                         
   5  11   6         16.27         15.95         0.83 o                         
  -4  12   6         69.49         67.41         3.92 o                         
  -3  12   6        279.77        278.55        11.42 o                         
  -2  12   6        182.83        182.16         6.09 o                         
  -1  12   6        217.87        209.56         6.63 o                         
   0  12   6         38.98         43.91         2.24 o                         
   1  12   6         77.62         84.32         2.87 o                         
   2  12   6        151.80        153.57         4.49 o                         
   3  12   6         96.98         91.70         1.84 o                         
   4  12   6         21.92         23.25         1.08 o                         
   5  12   6         20.52         27.30         1.75 o                         
  -3  13   6         86.66         78.12         2.77 o                         
  -2  13   6        217.35        219.89         5.32 o                         
  -1  13   6         66.76         79.00         4.60 o                         
   0  13   6         96.81         89.58         4.01 o                         
   1  13   6         42.01         43.13         2.60 o                         
   2  13   6         37.18         40.99         1.42 o                         
   3  13   6         12.36         13.12         1.03 o                         
   4  13   6         51.01         51.40         2.02 o                         
  -3  14   6        104.94        109.76         4.15 o                         
  -2  14   6         20.03         24.09         2.89 o                         
  -1  14   6        125.31        126.11         3.47 o                         
   0  14   6         60.47         57.56         2.82 o                         
   1  14   6         28.04         31.65         1.66 o                         
   2  14   6          0.09          0.44         0.52 o                         
   3  14   6         15.34         13.76         1.06 o                         
   4  14   6         35.12         40.74         2.17 o                         
  -3  15   6         44.51         57.23         3.82 o                         
  -2  15   6         32.29         29.89         1.68 o                         
  -1  15   6         17.36         22.00         2.15 o                         
   0  15   6         67.48         74.99         2.31 o                         
   1  15   6         25.68         22.74         1.39 o                         
   2  15   6         15.19         13.13         1.49 o                         
   3  15   6        124.50        114.06        12.95 o                         
  -2  16   6         22.17         23.77         1.35 o                         
  -1  16   6          3.58          2.57         0.63 o                         
   0  16   6          2.24          3.07         0.67 o                         
   1  16   6         32.55         31.27         1.05 o                         
   2  16   6          1.25          0.96         0.66 o                         
  -1  17   6        112.94        115.69         3.14 o                         
   0  17   6         49.38         55.32         1.45 o                         
   3   0   7         33.60         28.47         3.39 o                         
   5   0   7        418.02        437.58        15.95 o                         
  -4   1   7        731.00        698.82        16.37 o                         
   3   1   7         99.08         91.20         3.64 o                         
   4   1   7        409.20        395.55         5.57 o                         
   5   1   7         21.60         22.27         1.87 o                         
   6   1   7          5.47          6.10         0.61 o                         
  -4   2   7         87.30         93.86         4.23 o                         
  -3   2   7        184.74        187.39         6.91 o                         
  -1   2   7        585.45        583.81        22.53 o                         
   0   2   7        382.31        374.42        16.36 o                         
   3   2   7        144.65        140.55         3.86 o                         
   4   2   7        141.63        138.67         2.50 o                         
   5   2   7         20.01         20.01         1.78 o                         
   6   2   7          1.86          2.76         0.55 o                         
  -4   3   7        147.94        147.79         6.04 o                         
  -3   3   7        131.81        135.44         5.37 o                         
  -1   3   7         17.27          7.83         7.18 o                         
   0   3   7        404.72        431.70        18.89 o                         
   4   3   7        180.92        179.02         5.67 o                         
   5   3   7        161.38        154.69        10.85 o                         
   6   3   7         45.72         45.83         1.43 o                         
  -4   4   7         49.42         56.37         3.25 o                         
  -3   4   7         11.22         10.64         1.53 o                         
  -2   4   7        132.84        138.12         5.39 o                         
   0   4   7        351.79        341.06        18.07 o                         
   3   4   7         66.86         65.75         2.29 o                         
   4   4   7        393.30        386.46         7.65 o                         
   5   4   7        184.19        187.07         3.45 o                         
   6   4   7        111.65        118.11         2.50 o                         
  -3   5   7         92.91         91.98         4.83 o                         
  -2   5   7         19.43         12.47         1.66 o                         
  -1   5   7         19.95         21.06         1.86 o                         
   0   5   7        365.63        362.11        10.77 o                         
   3   5   7        175.91        162.15         3.31 o                         
   4   5   7         16.41         19.41         1.19 o                         
   5   5   7        185.58        199.99         3.60 o                         
   6   5   7         10.89         12.57         1.24 o                         
  -4   6   7        191.56        177.89         7.62 o                         
  -3   6   7         24.19         29.12         2.53 o                         
  -2   6   7        627.19        624.99        21.22 o                         
   0   6   7         70.95         63.89         3.54 o                         
   2   6   7        379.80        372.58         6.33 o                         
   3   6   7        123.85        125.49         2.85 o                         
   4   6   7        135.81        139.32         2.85 o                         
   5   6   7        285.94        296.04         4.92 o                         
   6   6   7         79.41         80.78         2.64 o                         
  -3   7   7         26.17         24.75         2.77 o                         
  -2   7   7        496.27        495.61        17.21 o                         
  -1   7   7        323.17        323.25        11.77 o                         
   1   7   7         41.70         36.59         3.98 o                         
   2   7   7        133.85        129.41         3.17 o                         
   3   7   7          7.62          7.09         2.43 o                         
   4   7   7        239.66        252.30         4.42 o                         
   5   7   7         38.13         41.07         1.47 o                         
   6   7   7         44.68         49.13         1.72 o                         
  -2   8   7         56.87         54.48         3.84 o                         
  -1   8   7        105.53        101.41         5.64 o                         
   0   8   7        204.08        188.00         8.52 o                         
   1   8   7         27.28         28.76         1.83 o                         
   2   8   7        186.61        186.08         3.35 o                         
   3   8   7         54.47         54.46         1.80 o                         
   4   8   7         27.54         29.07         3.16 o                         
   5   8   7         57.10         63.03         2.51 o                         
  -2   9   7        284.34        264.97        10.97 o                         
  -1   9   7        276.80        264.23        11.11 o                         
   0   9   7         48.77         46.23         3.10 o                         
   1   9   7         45.24         44.23         2.09 o                         
   2   9   7         29.27         26.00         3.63 o                         
   3   9   7         43.06         42.10         1.57 o                         
   4   9   7         34.72         38.06         1.48 o                         
   5   9   7         63.50         67.50         1.68 o                         
  -2  10   7        124.35        123.76         6.32 o                         
  -1  10   7        203.35        191.97         6.23 o                         
   0  10   7         42.46         39.41         3.00 o                         
   1  10   7        157.93        166.63        11.26 o                         
   2  10   7         13.22         14.18         1.06 o                         
   3  10   7         68.94         66.57         4.30 o                         
   4  10   7         30.73         30.90         1.28 o                         
   5  10   7         56.40         63.31         1.70 o                         
  -3  11   7         76.07         65.11         5.18 o                         
  -2  11   7         97.84         94.44         5.35 o                         
  -1  11   7         23.02         20.84         2.24 o                         
   0  11   7        115.39        118.21         4.44 o                         
   1  11   7        134.12        134.44         3.79 o                         
   2  11   7         56.40         56.26         1.70 o                         
   3  11   7        137.84        138.55         3.01 o                         
   4  11   7         81.64         79.31         3.59 o                         
   5  11   7          3.97          4.71         0.59 o                         
  -4  12   7         11.27          8.21         1.74 o                         
  -2  12   7         64.57         62.76         3.45 o                         
  -1  12   7         40.32         45.17         2.90 o                         
   0  12   7         48.46         46.15         2.56 o                         
   1  12   7          1.08          0.47         0.97 o                         
   2  12   7         30.92         28.91         1.32 o                         
   3  12   7         32.23         29.84         1.55 o                         
   4  12   7         10.24         10.85         0.77 o                         
  -3  13   7         12.89         13.20         1.69 o                         
  -2  13   7        207.21        208.69         6.32 o                         
  -1  13   7        148.29        143.74         3.90 o                         
   0  13   7        103.01        101.47         3.10 o                         
   1  13   7         21.71         23.53         1.63 o                         
   2  13   7         13.41         13.27         0.91 o                         
   3  13   7         34.97         32.68         1.25 o                         
   4  13   7         24.28         25.53         1.68 o                         
  -3  14   7         32.24         28.78         1.76 o                         
  -2  14   7         54.07         55.55         2.04 o                         
  -1  14   7          0.48         -0.33         0.73 o                         
   0  14   7         18.62         20.82         1.43 o                         
   1  14   7        139.66        137.17         3.44 o                         
   2  14   7          4.75          3.19         0.53 o                         
   3  14   7         21.26         22.44         1.48 o                         
  -2  15   7         85.53         84.52         2.93 o                         
  -1  15   7        198.11        200.50         5.56 o                         
   0  15   7        136.84        153.08         4.67 o                         
   1  15   7          6.59          5.79         0.63 o                         
   2  15   7         36.64         38.70         2.30 o                         
  -2  16   7        125.58        124.31         4.79 o                         
  -1  16   7         18.42         18.67         1.45 o                         
   0  16   7         41.27         47.03         1.62 o                         
   1  16   7          5.25          4.83         0.89 o                         
  -4   0   8        503.08        528.13        17.88 o                         
   4   0   8        959.62        944.28        18.49 o                         
   6   0   8         11.65         11.39         1.38 o                         
  -4   1   8        303.90        295.50         7.43 o                         
   3   1   8        380.64        344.22         6.55 o                         
   4   1   8         17.50         15.70         1.54 o                         
   5   1   8         21.74         23.08         1.01 o                         
   6   1   8          5.43          4.04         0.68 o                         
  -4   2   8        107.72        113.62         4.92 o                         
   3   2   8         34.18         36.28         2.12 o                         
   4   2   8         63.26         59.18         1.67 o                         
   5   2   8         49.02         49.68         1.50 o                         
   6   2   8         16.18         16.62         1.80 o                         
  -3   3   8         38.52         44.26         2.85 o                         
   3   3   8        776.87        751.80        13.10 o                         
   4   3   8        177.38        181.22         3.48 o                         
   5   3   8          0.62          1.23         0.79 o                         
   6   3   8         73.85         76.82         2.02 o                         
  -4   4   8        147.35        133.11         6.02 o                         
  -3   4   8         21.33         24.50         2.47 o                         
  -2   4   8         87.41         88.92         4.13 o                         
   2   4   8        818.94        845.71        28.36 o                         
   3   4   8         97.64         94.21         2.66 o                         
   4   4   8        147.32        149.69         3.05 o                         
   5   4   8         45.75         44.05         1.71 o                         
   6   4   8          7.70          6.82         0.71 o                         
  -3   5   8        144.20        141.64         6.02 o                         
  -2   5   8        248.08        270.86         9.93 o                         
  -1   5   8         77.34         86.23         4.31 o                         
   0   5   8         53.88         55.64         3.44 o                         
   2   5   8        617.41        597.69        50.97 o                         
   3   5   8          1.11          0.58         1.13 o                         
   4   5   8         61.91         64.36         1.83 o                         
   5   5   8         35.42         37.35         1.39 o                         
   6   5   8         10.29          9.79         1.56 o                         
  -3   6   8        121.07         95.42         4.77 o                         
  -2   6   8         75.60         77.39         4.75 o                         
  -1   6   8          6.49          6.51         1.94 o                         
   1   6   8        253.30        235.27         9.75 o                         
   2   6   8        320.73        326.68         5.72 o                         
   3   6   8         85.11         85.61         2.80 o                         
   4   6   8        103.63        104.92         3.10 o                         
   5   6   8         57.92         60.47         2.75 o                         
   6   6   8         30.14         31.34         1.32 o                         
  -2   7   8         53.13         57.61         3.91 o                         
  -1   7   8         99.01        105.59         5.72 o                         
   0   7   8         65.73         59.52         4.82 o                         
   1   7   8          2.44          3.23         1.97 o                         
   2   7   8        286.95        280.86         4.98 o                         
   3   7   8        370.34        351.90         6.62 o                         
   4   7   8         43.70         42.32         1.88 o                         
   5   7   8         67.64         63.04         3.55 o                         
  -2   8   8        217.23        216.83         8.94 o                         
  -1   8   8        512.09        511.00        19.03 o                         
   0   8   8        202.00        195.29         8.80 o                         
   1   8   8        378.84        381.08         8.28 o                         
   3   8   8         16.00         16.99         1.22 o                         
   4   8   8         51.67         57.97         1.78 o                         
   5   8   8        199.62        221.03         4.08 o                         
  -1   9   8        433.05        438.67        16.73 o                         
   0   9   8        183.59        184.03         5.94 o                         
   1   9   8        403.57        419.77        15.47 o                         
   2   9   8         10.94         10.34         0.96 o                         
   3   9   8        227.29        212.50         8.39 o                         
   4   9   8        119.56        121.83         2.75 o                         
   5   9   8         50.60         56.20         1.58 o                         
  -3  10   8          4.24          3.33         2.92 o                         
  -2  10   8         85.60         79.92         3.89 o                         
  -1  10   8         31.04         32.63         3.30 o                         
   0  10   8         82.78         80.22         3.68 o                         
   1  10   8         29.36         30.65         1.98 o                         
   2  10   8        117.30        114.44         2.41 o                         
   3  10   8        161.86        163.92         3.47 o                         
   4  10   8          0.67         -0.40         1.51 o                         
   5  10   8         18.26         17.45         0.85 o                         
  -3  11   8         61.65         60.72         4.38 o                         
  -2  11   8        184.85        183.27         8.86 o                         
  -1  11   8          3.15          3.83         1.52 o                         
   0  11   8        158.06        159.01         5.36 o                         
   1  11   8         15.30         15.55         1.49 o                         
   2  11   8        190.20        189.38         4.36 o                         
   3  11   8         40.19         40.41         1.43 o                         
   4  11   8         32.70         31.18         1.17 o                         
  -4  12   8         15.52         14.13         2.10 o                         
  -3  12   8        121.41        121.77         5.88 o                         
  -2  12   8         43.20         46.95         2.60 o                         
  -1  12   8          7.99          6.85         1.62 o                         
   0  12   8          8.03          6.57         1.87 o                         
   1  12   8        202.54        197.83         5.85 o                         
   2  12   8        128.98        133.54         3.03 o                         
   3  12   8         87.39         86.45         2.08 o                         
   4  12   8         26.77         26.10         1.31 o                         
  -3  13   8         25.98         30.32         2.54 o                         
  -2  13   8        103.71         96.01         2.94 o                         
  -1  13   8          6.24          6.64         0.95 o                         
   0  13   8        457.08        473.63         9.81 o                         
   1  13   8          1.81          1.56         0.76 o                         
   2  13   8         31.44         35.59         2.88 o                         
   3  13   8          4.01          2.30         0.63 o                         
  -2  14   8        183.63        207.68        15.11 o                         
  -1  14   8         40.60         40.20         2.03 o                         
   0  14   8         46.10         49.73         1.90 o                         
   1  14   8        141.41        144.56         5.54 o                         
   2  14   8         30.71         27.79         1.00 o                         
  -2  15   8        201.87        204.28         4.48 o                         
  -1  15   8        125.97        123.65         3.01 o                         
   0  15   8         83.79         88.87         2.33 o                         
   1  15   8          8.57          9.02         0.98 o                         
   2  15   8         14.13         12.51         1.49 o                         
  -1  16   8          7.99          9.27         0.91 o                         
   0  16   8        125.64        128.31         3.39 o                         
   3   0   9       1930.61       1854.32        43.26 o                         
   5   0   9        166.41        169.11         4.62 o                         
  -4   1   9        666.17        636.00        15.18 o                         
   3   1   9        261.97        249.00         5.84 o                         
   4   1   9         77.24         77.66         2.34 o                         
   5   1   9          1.67          0.10         0.94 o                         
  -3   2   9         11.77         15.02         1.94 o                         
   2   2   9        387.64        393.07        15.14 o                         
   3   2   9        142.26        140.38         4.73 o                         
   4   2   9         29.04         30.40         1.72 o                         
   5   2   9         97.57         99.18         2.71 o                         
   6   2   9         87.93         87.35         2.60 o                         
  -3   3   9         12.68         11.42         1.65 o                         
   2   3   9        524.34        514.53        10.72 o                         
   4   3   9        136.60        138.41         3.65 o                         
   5   3   9        293.46        320.02         6.67 o                         
   6   3   9         69.82         67.51         2.14 o                         
  -3   4   9        226.73        226.66         8.84 o                         
   1   4   9         12.90         14.48         2.80 o                         
   2   4   9         96.50         92.17         2.72 o                         
   3   4   9        612.19        596.11        12.20 o                         
   4   4   9         27.02         27.84         1.47 o                         
   5   4   9        123.10        124.22         3.81 o                         
   6   4   9         55.49         57.94         1.88 o                         
  -3   5   9        210.73        226.47         9.47 o                         
  -2   5   9        128.06        115.17         5.28 o                         
  -1   5   9        119.04        123.21         5.57 o                         
   2   5   9        907.41        879.94        15.09 o                         
   3   5   9         61.49         57.40         2.13 o                         
   4   5   9         87.51         87.71         2.66 o                         
   5   5   9        267.00        302.17         9.27 o                         
  -3   6   9         55.15         53.32         4.13 o                         
  -2   6   9        204.07        208.02         8.62 o                         
  -1   6   9        139.93        133.66         8.25 o                         
   1   6   9        567.55        547.64        19.69 o                         
   2   6   9        453.16        412.46         6.84 o                         
   3   6   9         35.59         33.23         1.73 o                         
   4   6   9         41.73         41.34         1.42 o                         
   5   6   9        100.66        106.97         4.92 o                         
  -2   7   9        421.13        398.58        14.69 o                         
  -1   7   9        134.20        128.43         7.58 o                         
   0   7   9        121.48        116.42         6.45 o                         
   1   7   9         49.25         45.40         3.40 o                         
   2   7   9        406.31        411.97        10.50 o                         
   3   7   9        101.53        107.21         3.02 o                         
   4   7   9          1.12          0.28         0.54 o                         
   5   7   9        409.70        418.68         8.23 o                         
  -2   8   9         62.30         36.44         4.77 o                         
  -1   8   9        156.37        159.21         8.20 o                         
   0   8   9        921.51        876.46        30.36 o                         
   2   8   9        347.26        351.03         5.96 o                         
   3   8   9         21.67         22.95         2.51 o                         
   4   8   9        104.80        112.12         2.54 o                         
   5   8   9         41.89         38.78         2.13 o                         
  -3   9   9         19.76         15.96         3.11 o                         
   0   9   9         12.84         15.23         1.87 o                         
   1   9   9        449.05        453.51        11.79 o                         
   2   9   9         47.89         48.66         1.72 o                         
   3   9   9          5.16          3.93         0.78 o                         
   4   9   9        120.45        129.76         7.99 o                         
   5   9   9         15.14         18.00         2.26 o                         
  -3  10   9         65.51         73.37         4.60 o                         
  -2  10   9        155.45        145.17         8.02 o                         
  -1  10   9         27.12         29.08         2.71 o                         
   0  10   9        198.13        196.41         6.02 o                         
   1  10   9        318.46        325.30         7.18 o                         
   2  10   9         46.64         46.81         1.87 o                         
   3  10   9         54.46         49.22         1.73 o                         
   4  10   9         10.86         11.53         1.11 o                         
  -3  11   9         18.67         19.01         3.09 o                         
  -2  11   9         14.91         20.41         2.20 o                         
   0  11   9         69.93         59.20         4.64 o                         
   1  11   9        135.33        139.95         4.01 o                         
   2  11   9        125.94        127.56         2.95 o                         
   3  11   9         91.13         89.18         2.36 o                         
   4  11   9          9.16          7.90         1.10 o                         
  -3  12   9         48.71         55.33         3.49 o                         
  -2  12   9         20.86         20.27         2.08 o                         
  -1  12   9         35.64         35.25         2.43 o                         
   0  12   9         84.13         86.28         2.71 o                         
   1  12   9         41.61         41.88         1.61 o                         
   2  12   9         21.09         20.60         1.18 o                         
   3  12   9         31.80         32.65         2.59 o                         
  -3  13   9         99.44         97.87         3.19 o                         
  -2  13   9         83.64         83.36         2.64 o                         
  -1  13   9        103.67        102.67         3.53 o                         
   0  13   9         59.49         64.80         2.16 o                         
   1  13   9         68.22         70.39         2.41 o                         
   2  13   9         41.40         40.90         1.48 o                         
   3  13   9          2.17          0.92         0.65 o                         
  -2  14   9         15.08         14.43         1.40 o                         
  -1  14   9         50.74         56.24         1.80 o                         
   0  14   9        488.00        504.17         9.26 o                         
   1  14   9        132.63        136.58         3.80 o                         
  -1  15   9        352.41        354.02         7.14 o                         
   0  15   9        105.62        103.35         4.72 o                         
   1  15   9         86.81         84.51         5.10 o                         
   2   0  10        354.91        350.47        13.63 o                         
   4   0  10        280.54        283.85        10.76 o                         
   1   1  10         47.75         41.81         3.37 o                         
   2   1  10        444.07        417.33        14.89 o                         
   3   1  10        129.42        134.25         3.78 o                         
   4   1  10         58.62         61.10         3.01 o                         
   5   1  10         21.66         25.18         2.28 o                         
   1   2  10         55.05         46.14         5.60 o                         
   2   2  10         83.50         77.19         3.67 o                         
   3   2  10        273.38        272.64         7.75 o                         
   4   2  10         65.76         71.09         2.35 o                         
   5   2  10         98.82         99.68         3.36 o                         
  -3   3  10        886.33        879.56        29.55 o                         
   1   3  10         71.52         75.01         5.13 o                         
   2   3  10        167.06        158.82         5.93 o                         
   3   3  10         30.50         30.82         4.07 o                         
   4   3  10          8.35         12.17         1.12 o                         
   5   3  10         58.47         62.15         2.16 o                         
  -2   4  10         89.57         86.15         4.63 o                         
  -1   4  10          7.06          4.30         2.20 o                         
   1   4  10         40.59         36.34         3.32 o                         
   2   4  10        385.42        403.94        16.22 o                         
   3   4  10        296.25        298.47         8.28 o                         
   4   4  10         58.55         59.95         2.05 o                         
   5   4  10         60.71         61.72         2.20 o                         
  -2   5  10         69.83         61.10         4.21 o                         
  -1   5  10        445.86        441.61        16.03 o                         
   0   5  10        210.47        200.99         9.14 o                         
   1   5  10        119.32        124.09         4.98 o                         
   2   5  10         84.99         83.60         3.06 o                         
   3   5  10         87.75         83.54         3.40 o                         
   4   5  10        109.07        113.12         2.97 o                         
   5   5  10         46.68         48.51         1.73 o                         
  -2   6  10         54.43         53.10         4.73 o                         
  -1   6  10        117.70        122.42         7.70 o                         
   0   6  10        348.93        357.04        13.94 o                         
   1   6  10        122.34         96.35         4.68 o                         
   2   6  10         22.91         23.63         1.98 o                         
   3   6  10          4.97          5.14         1.49 o                         
   4   6  10        128.28        129.63         3.24 o                         
   5   6  10         38.88         45.99         2.38 o                         
   1   7  10        336.38        324.60         7.48 o                         
   2   7  10         76.05         77.40         2.91 o                         
   3   7  10         34.84         33.03         1.82 o                         
   4   7  10         40.78         45.46         2.78 o                         
   5   7  10         31.73         29.62         1.42 o                         
   0   8  10        288.11        299.87        12.09 o                         
   1   8  10          8.32          6.01         3.42 o                         
   2   8  10         55.62         48.36         2.31 o                         
   3   8  10         56.34         54.36         2.47 o                         
   4   8  10         54.81         55.80         2.44 o                         
  -3   9  10         20.22         14.28         2.85 o                         
  -1   9  10        179.87        187.26         8.73 o                         
   0   9  10        195.31        196.30         6.11 o                         
   1   9  10         96.86         95.29         4.02 o                         
   2   9  10         79.09         79.80         2.36 o                         
   3   9  10         29.75         35.28         1.55 o                         
   4   9  10         55.25         56.02         2.12 o                         
  -3  10  10         92.96         94.19         4.82 o                         
  -2  10  10          3.60          1.76         1.53 o                         
  -1  10  10         19.03         23.88         3.87 o                         
   1  10  10        226.00        214.95         4.38 o                         
   2  10  10         62.17         62.81         2.31 o                         
   3  10  10         20.85         18.45         1.02 o                         
   4  10  10          8.01          6.43         1.05 o                         
  -3  11  10          4.94          6.34         1.97 o                         
  -2  11  10         14.18         17.70         3.53 o                         
  -1  11  10        142.81        153.40         4.94 o                         
   0  11  10         73.47         82.84         3.29 o                         
   1  11  10          4.46          5.91         0.90 o                         
   2  11  10        124.77        123.49         2.70 o                         
   3  11  10          8.75          8.77         0.97 o                         
  -3  12  10          6.56         10.13         1.81 o                         
  -2  12  10         36.52         35.69         2.69 o                         
  -1  12  10         67.76         65.85         3.97 o                         
   0  12  10        159.46        160.77         3.35 o                         
   1  12  10        171.78        176.54         3.62 o                         
   2  12  10         41.85         40.78         1.59 o                         
   3  12  10         21.44         21.34         1.20 o                         
  -2  13  10         46.90         49.29         1.70 o                         
  -1  13  10         40.51         44.05         1.72 o                         
   0  13  10         21.67         23.57         1.13 o                         
   1  13  10         13.07         15.79         1.12 o                         
   2  13  10        121.27        122.20         2.82 o                         
  -2  14  10         41.12         42.59         2.31 o                         
  -1  14  10         45.95         50.89         2.44 o                         
   0  14  10         50.01         45.83         2.88 o                         
   1  14  10          4.49          1.46         1.05 o                         
   1   0  11        109.27         96.40         6.12 o                         
   3   0  11         17.23         20.12         3.02 o                         
   0   1  11         60.96         67.97         6.19 o                         
   1   1  11          2.80          4.70         1.95 o                         
   2   1  11        149.40        144.63         5.14 o                         
   3   1  11         30.80         28.14         1.94 o                         
   4   1  11         24.27         23.84         2.74 o                         
   5   1  11         77.31         80.48         3.83 o                         
   0   2  11        187.03        170.85         8.61 o                         
   1   2  11         42.85         39.03         3.27 o                         
   2   2  11        192.00        196.32         6.29 o                         
   3   2  11         67.84         67.67         2.98 o                         
   4   2  11         44.32         48.51         1.77 o                         
   5   2  11         37.57         41.10         2.02 o                         
  -2   3  11        171.58        204.95         9.12 o                         
   0   3  11         42.25         38.64         4.90 o                         
   1   3  11         37.32         36.09         3.23 o                         
   2   3  11         51.10         50.67         2.53 o                         
   3   3  11          0.79          1.71         1.18 o                         
   4   3  11         46.85         48.46         1.77 o                         
   5   3  11         32.00         31.01         1.97 o                         
  -2   4  11          7.13          0.76         2.56 o                         
  -1   4  11        155.27        157.49         7.45 o                         
   0   4  11        203.75        173.05         7.91 o                         
   2   4  11        157.73        157.27         4.89 o                         
   4   4  11         84.41         85.84         2.90 o                         
   5   4  11         17.62         16.35         1.61 o                         
   1   5  11         85.98         72.51         3.91 o                         
   2   5  11         27.72         23.57         1.94 o                         
   3   5  11         80.30         83.65         3.58 o                         
   4   5  11         16.40         17.15         1.30 o                         
   5   5  11         79.75         78.16         3.26 o                         
  -1   6  11          4.83          4.41         2.40 o                         
   0   6  11        514.16        510.91        18.85 o                         
   1   6  11        223.43        222.82         7.01 o                         
   2   6  11        135.55        138.66         4.86 o                         
   3   6  11        136.69        133.31         4.24 o                         
   4   6  11        114.96        107.00         9.22 o                         
  -1   7  11        783.43        782.40        27.56 o                         
   0   7  11        318.25        311.59        12.47 o                         
   1   7  11         58.76         59.36         2.77 o                         
   2   7  11        125.06        123.33         4.35 o                         
   3   7  11        135.66        134.78         4.12 o                         
   4   7  11         16.40         15.81         1.21 o                         
   0   8  11        152.88        158.17         5.09 o                         
   1   8  11         18.94         19.51         1.88 o                         
   2   8  11         88.61         86.57         2.72 o                         
   3   8  11         90.24         87.93         3.94 o                         
   4   8  11         34.65         34.95         1.52 o                         
  -3   9  11         49.45         50.04         3.43 o                         
  -2   9  11         33.62         33.68         3.15 o                         
  -1   9  11         40.49         38.68         2.53 o                         
   0   9  11          9.38          8.94         1.55 o                         
   1   9  11         74.55         75.27         2.79 o                         
   2   9  11         16.71         18.37         2.20 o                         
   3   9  11         93.06         84.52         2.22 o                         
   4   9  11         53.96         62.37         2.00 o                         
  -3  10  11        142.70        143.25         5.96 o                         
  -2  10  11          0.06          0.19         2.25 o                         
  -1  10  11        131.63        129.79         4.42 o                         
   0  10  11        130.31        130.85         5.11 o                         
   1  10  11         93.57         95.19         3.38 o                         
   2  10  11         24.75         23.37         1.60 o                         
   3  10  11         30.14         30.01         1.52 o                         
  -3  11  11         45.39         44.25         3.10 o                         
  -2  11  11         82.52         91.82         9.20 o                         
  -1  11  11         50.02         49.31         2.35 o                         
   0  11  11         22.66         21.55         1.41 o                         
   1  11  11         53.77         59.21         3.15 o                         
   2  11  11         19.32         22.53         1.51 o                         
   3  11  11         10.85         12.71         1.00 o                         
  -3  12  11         32.59         28.03         2.78 o                         
  -2  12  11          1.95          2.93         0.90 o                         
  -1  12  11         42.42         48.68         1.74 o                         
   0  12  11        128.13        122.11         4.25 o                         
   1  12  11         19.00         23.36         1.40 o                         
   2  12  11         12.46          7.41         1.96 o                         
  -2  13  11          0.57          0.28         0.98 o                         
  -1  13  11         31.71         36.30         1.72 o                         
   0  13  11         23.68         26.40         1.45 o                         
   1  13  11        213.31        211.43         7.42 o                         
   2   0  12         87.85         80.65         5.21 o                         
   1   1  12         41.53         26.18         3.29 o                         
   2   1  12         34.38         39.31         2.81 o                         
   3   1  12         12.80         12.28         1.27 o                         
   0   2  12         12.08          7.78         3.35 o                         
   1   2  12          3.45          6.29         2.73 o                         
   2   2  12          2.03          1.14         1.41 o                         
   3   2  12         58.38         60.25         2.22 o                         
   4   2  12         26.34         23.32         2.50 o                         
   0   3  12         34.25         36.27         4.85 o                         
   1   3  12         92.12         87.60         4.17 o                         
   2   3  12         96.05         92.67         3.87 o                         
   3   3  12         90.95         92.34         2.76 o                         
   4   3  12         28.62         27.84         1.26 o                         
   0   4  12        118.59        109.84         6.45 o                         
   1   4  12         57.73         63.92         3.65 o                         
   2   4  12         46.92         44.45         3.80 o                         
   3   4  12        108.55        115.67         3.14 o                         
   4   4  12          4.59          6.60         0.66 o                         
  -1   5  12         95.47         84.39         6.59 o                         
   0   5  12        206.02        189.69         8.69 o                         
   1   5  12         83.39         96.03         5.49 o                         
   2   5  12          9.09         12.21         1.57 o                         
   3   5  12         17.94         15.71         1.15 o                         
   4   5  12         35.14         32.02         3.08 o                         
   0   6  12         44.81         45.37         4.27 o                         
   1   6  12         27.54         32.90         2.66 o                         
   2   6  12          0.33          0.15         1.00 o                         
   3   6  12         61.03         66.60         4.57 o                         
   4   6  12         56.88         48.93         7.82 o                         
  -4   7  12         57.65         61.06         3.95 o                         
  -1   7  12        282.62        282.89        11.68 o                         
   0   7  12        399.35        412.29        15.38 o                         
   1   7  12          1.80          1.44         1.10 o                         
   2   7  12        302.37        296.93         8.00 o                         
   3   7  12         55.52         51.37         1.71 o                         
   4   7  12         75.68         72.24         2.20 o                         
  -3   8  12         85.84         81.72         4.21 o                         
  -1   8  12         23.14         19.54         3.03 o                         
   0   8  12          5.90          5.72         1.29 o                         
   1   8  12         47.63         51.70         2.47 o                         
   2   8  12        100.17        100.57         2.76 o                         
   3   8  12        301.63        276.63        10.79 o                         
  -3   9  12         21.71         24.71         2.69 o                         
  -2   9  12         22.75         23.25         2.79 o                         
  -1   9  12        207.89        213.63         8.60 o                         
   0   9  12         57.29         57.74         2.66 o                         
   1   9  12         15.52         14.68         1.47 o                         
   2   9  12        154.16        126.95        13.29 o                         
   3   9  12         36.87         32.74         2.27 o                         
  -3  10  12         28.17         29.57         2.24 o                         
  -2  10  12          6.06          6.11         2.19 o                         
  -1  10  12         16.94         17.10         1.67 o                         
   0  10  12        197.71        198.82         5.58 o                         
   1  10  12         26.98         26.47         1.71 o                         
   2  10  12          4.23          4.59         0.96 o                         
   3  10  12         14.39         10.62         1.93 o                         
  -2  11  12         35.23         39.26         2.48 o                         
  -1  11  12          3.59          4.37         1.32 o                         
   0  11  12         14.59         13.89         1.43 o                         
   1  11  12         13.25         11.39         2.67 o                         
   2  11  12        111.88        119.21         4.40 o                         
  -2  12  12         52.68         56.14         2.86 o                         
  -1  12  12         18.91         14.63         1.20 o                         
   0  12  12        107.67        111.11         4.58 o                         
   1  12  12          1.71          1.85         0.82 o                         
   3   0  13        364.13        359.03        13.12 o                         
   0   1  13         81.57         65.61         4.42 o                         
   1   1  13         44.46         51.15         4.77 o                         
   2   1  13          7.87          6.59         1.44 o                         
   3   1  13         64.67         60.12         2.40 o                         
   4   1  13         41.87         48.93         1.73 o                         
   0   2  13         16.20          8.24         3.14 o                         
   1   2  13         82.82         88.55         6.00 o                         
   2   2  13         35.98         35.16         1.97 o                         
   3   2  13          1.74          0.71         0.86 o                         
   4   2  13          0.99          2.04         0.71 o                         
   1   3  13         24.69         24.01         2.41 o                         
   2   3  13         25.04         21.93         1.97 o                         
   3   3  13         23.43         22.44         1.66 o                         
   0   4  13        104.63         99.99         6.06 o                         
   1   4  13         95.21         89.19         3.94 o                         
   2   4  13         63.48         60.50         2.77 o                         
   3   4  13         84.39         91.89         2.56 o                         
   4   4  13         34.57         36.38         2.01 o                         
  -1   5  13         33.20         27.06         3.99 o                         
   0   5  13         50.32         52.72         4.47 o                         
   1   5  13        144.41        149.97         4.07 o                         
   2   5  13         17.95         17.82         1.76 o                         
   3   5  13        102.72        110.73         2.74 o                         
   4   5  13         46.29         45.26         2.18 o                         
  -1   6  13          4.36          4.47         2.93 o                         
   0   6  13          9.51          8.47         1.78 o                         
   1   6  13         18.76         21.79         2.54 o                         
   2   6  13         28.19         29.13         3.23 o                         
   3   6  13         12.57         12.56         0.92 o                         
   0   7  13         52.19         53.16         2.49 o                         
   1   7  13         43.86         44.86         2.27 o                         
   2   7  13         14.25         14.79         1.70 o                         
   3   7  13         61.83         34.38         2.24 o                         
  -2   8  13         49.16         45.64         2.76 o                         
  -1   8  13         68.22         59.07         4.82 o                         
   0   8  13        134.79        141.10         6.12 o                         
   1   8  13          0.43          0.04         1.10 o                         
   2   8  13         44.62         38.75         2.27 o                         
   3   8  13         62.41         55.05         2.68 o                         
  -3   9  13         11.04         15.93         1.70 o                         
  -2   9  13         47.33         50.13         2.97 o                         
  -1   9  13         61.90         62.07         2.53 o                         
   0   9  13         40.01         37.13         4.34 o                         
   1   9  13        130.41        131.21         3.79 o                         
   2   9  13         83.63         71.89         3.87 o                         
  -1  10  13         77.18         73.56         2.58 o                         
   0  10  13          1.17          1.63         0.68 o                         
   1  10  13         41.33         42.07         1.73 o                         
   2  10  13          3.68          3.16         0.46 o                         
  -2  11  13          7.63         12.51         1.39 o                         
  -1  11  13          2.03          3.67         1.29 o                         
   0  11  13         38.04         38.28         2.54 o                         
   1  11  13         65.52         68.57         2.97 o                         
   0   0  14        272.72        268.42        11.63 o                         
   2   0  14        221.90        227.43         8.96 o                         
   0   1  14         14.26         17.18         2.37 o                         
   1   1  14         60.42         59.87         3.26 o                         
   2   1  14         14.20         12.08         2.36 o                         
   3   1  14        230.75        246.17         6.40 o                         
   0   2  14        106.23        119.79         6.94 o                         
   1   2  14         28.89         28.92         2.68 o                         
   2   2  14         20.90         14.32         2.25 o                         
   3   2  14         21.43         19.26         1.19 o                         
   0   3  14          0.46          0.23         2.50 o                         
   1   3  14         32.06         33.42         2.12 o                         
   2   3  14         72.53         85.99         3.30 o                         
   3   3  14         95.96        111.04         3.30 o                         
   0   4  14         15.32          9.48         2.53 o                         
   1   4  14        114.46        115.97         3.22 o                         
   2   4  14         23.22         27.18         1.39 o                         
   3   4  14         33.11         32.16         1.44 o                         
  -1   5  14         14.69         25.07         4.47 o                         
   1   5  14        171.37        194.35         5.78 o                         
   2   5  14          5.77          4.68         0.83 o                         
   3   5  14         43.59         44.87         1.63 o                         
  -1   6  14        180.43        179.91         7.68 o                         
   0   6  14        103.14        107.86         3.56 o                         
   1   6  14          5.52          5.97         0.86 o                         
   2   6  14         26.74         27.41         1.49 o                         
   3   6  14        156.01        155.86         5.85 o                         
  -3   7  14          9.18         11.42         1.96 o                         
  -1   7  14         50.27         49.83         3.38 o                         
   0   7  14         62.40         59.74         5.69 o                         
   1   7  14         15.96         13.19         1.20 o                         
   2   7  14          1.41         -0.73         0.73 o                         
  -2   8  14         52.66         52.71         2.87 o                         
  -1   8  14         71.58         74.19         2.63 o                         
   0   8  14         12.48         14.39         1.42 o                         
   1   8  14         61.45         62.17         2.13 o                         
   2   8  14         59.52         62.34         1.94 o                         
  -2   9  14         11.27         12.13         1.49 o                         
  -1   9  14         52.57         49.91         5.75 o                         
   0   9  14         14.19         12.39         1.18 o                         
   1   9  14         68.73         76.81         3.43 o                         
  -1  10  14         26.65         27.53         1.82 o                         
   0  10  14         44.73         45.60         1.69 o                         
   1   0  15         47.74         44.29         3.13 o                         
   0   1  15         11.18         11.56         2.48 o                         
   1   1  15         67.70         66.44         3.54 o                         
   2   1  15         20.13         18.90         1.64 o                         
   3   1  15         35.87         39.16         1.70 o                         
   0   2  15         59.45         62.95         4.80 o                         
   1   2  15         79.65         77.51         5.48 o                         
   2   2  15         18.36         20.34         1.52 o                         
   0   3  15          4.59          4.56         2.24 o                         
   1   3  15        109.64        106.84         8.26 o                         
   2   3  15         65.79         69.40         3.47 o                         
   0   4  15         94.47         84.98         4.90 o                         
   1   4  15          2.44          0.94         0.96 o                         
   2   4  15         10.30          7.45         1.25 o                         
  -1   5  15          2.40          0.13         1.99 o                         
   0   5  15        244.69        258.29         6.73 o                         
   1   5  15        234.85        234.34         6.36 o                         
   2   5  15         31.07         32.41         2.54 o                         
  -2   6  15         37.38         44.79         2.50 o                         
  -1   6  15         16.65         20.22         1.94 o                         
   0   6  15        113.47        118.68         3.49 o                         
   2   6  15         25.75         30.37         1.81 o                         
  -2   7  15         35.31         35.29         2.15 o                         
  -1   7  15        158.61        163.20         6.18 o                         
   0   7  15         34.81         33.61         2.28 o                         
   1   7  15          7.78         11.26         1.65 o                         
  -1   8  15          6.97          6.94         1.30 o                         
   0   8  15          4.06          3.52         0.79 o                         
   0   0  16          5.45          6.43         2.89 o                         
   0   1  16         11.97         13.40         1.65 o                         
   1   1  16         41.58         46.92         2.19 o                         
   0   2  16         19.15         21.09         2.22 o                         
   1   2  16          7.87          9.90         1.58 o                         
   0   3  16         88.38         84.07         3.55 o                         
   1   3  16        126.52        113.33         4.66 o                         
   0   4  16         58.75         58.20         2.83 o                         
   1   4  16        125.22        125.74         4.93 o                         
  -1   5  16        107.24        106.60         4.17 o                         
                                                                                
