# Supplementary material for: Syntheses, crystal structures and Hirshfeld surface analyses of four mol­ecular salts of amitriptynol
Source: Acta Crystallogr E Crystallogr Commun. 2023 Apr 14;79(Pt 5):451–7. doi: 10.1107/S2056989023003225 (PMC10162082; doi:10.1107/S2056989023003225)
Supplement: Supplementary file 3 [file e-79-00451-IIsup3.hkl]

data_II                                                                         
_shelx_title ' c22014 : space group Cc'                                         
_shelx_refln_list_code          4                                               
_shelx_F_calc_maximum      238.51                                               
_exptl_crystal_F_000      2288.00                                               
_reflns_d_resolution_high  0.8000                                               
                                                                                
loop_                                                                           
 _space_group_symop_operation_xyz                                               
 'x, y, z'                                                                      
 'x, -y, z+1/2'                                                                 
 'x+1/2, y+1/2, z'                                                              
 'x+1/2, -y+1/2, z+1/2'                                                         
                                                                                
_cell_length_a     8.6750                                                       
_cell_length_b    55.2061                                                       
_cell_length_c    12.3988                                                       
_cell_angle_alpha  90.000                                                       
_cell_angle_beta  108.238                                                       
_cell_angle_gamma  90.000                                                       
                                                                                
_shelx_F_squared_multiplier     1.000                                           
                                                                                
loop_                                                                           
 _refln_index_h                                                                 
 _refln_index_k                                                                 
 _refln_index_l                                                                 
 _refln_F_squared_calc                                                          
 _refln_F_squared_meas                                                          
 _refln_F_squared_sigma                                                         
 _refln_observed_status                                                         
   7  13 -14         25.95         36.97        15.87 o                         
   4  14 -14        114.51        101.38        41.04 o                         
   6  16 -14        291.19        288.96        27.71 o                         
   5  17 -14         28.28         53.83        24.31 o                         
   6  18 -14        272.87        248.90        33.32 o                         
   5  19 -14        421.63        433.46        41.79 o                         
   6  20 -14        147.33        168.08        35.04 o                         
   5  21 -14        173.72        128.76        29.86 o                         
   8  14 -13        263.03        290.73        22.24 o                         
   4  20 -13        174.36        207.87        31.02 o                         
   7  21 -13        343.28        366.40        28.23 o                         
   4  22 -13        513.87        519.20        55.65 o                         
   6  22 -13          1.57          4.03        16.98 o                         
   5  23 -13        488.35        514.96        40.49 o                         
   7  23 -13        258.19        299.42        25.35 o                         
   4  24 -13        144.39         96.37        27.46 o                         
   6  24 -13        158.33        140.21        25.50 o                         
   3  25 -13        148.11        166.74        35.18 o                         
   5  25 -13         43.50         89.41        25.59 o                         
   7  25 -13         76.75         67.85        15.83 o                         
   4  26 -13        568.63        587.72        47.14 o                         
   3  27 -13         37.25        -19.56        38.17 o                         
   5  27 -13         13.69          0.04        20.82 o                         
   6  28 -13         19.29        -14.86        14.86 o                         
   3  29 -13          8.87        -35.31        35.31 o                         
   5  29 -13         18.82         21.20        19.71 o                         
   4  30 -13         19.22         23.46        21.82 o                         
   6  30 -13         75.99         61.33        20.50 o                         
   5  31 -13        104.23        169.55        27.47 o                         
   4  32 -13         36.55         15.72        21.91 o                         
   3  33 -13         19.97         40.31        30.63 o                         
   5  33 -13        163.08        171.22        25.36 o                         
   4  34 -13        254.40        281.41        41.60 o                         
   8  18 -12        178.76        170.59        24.44 o                         
   8  20 -12         15.36         33.21        25.11 o                         
   8  22 -12        319.47        332.80        24.20 o                         
   3  23 -12         46.22         67.70        36.51 o                         
   7  23 -12         94.17         75.24        19.31 o                         
   8  24 -12        163.32        163.56        21.74 o                         
   3  25 -12        409.38        468.16        70.40 o                         
   7  25 -12         64.25         57.42        17.72 o                         
   6  26 -12         18.97          7.07        19.64 o                         
   3  27 -12        279.31        263.89        38.06 o                         
   7  27 -12         23.23         22.23        20.10 o                         
   2  28 -12        444.45        486.81        58.79 o                         
   4  28 -12         12.14          2.12        29.07 o                         
   6  28 -12        399.37        471.05        37.76 o                         
   3  29 -12        269.67        332.12        50.64 o                         
   5  29 -12        567.96        543.16        44.33 o                         
   7  29 -12        180.51        188.13        26.61 o                         
   2  30 -12        119.84         20.78        47.96 o                         
   4  30 -12         18.06         41.43        24.76 o                         
   6  30 -12        206.21        211.13        30.12 o                         
   3  31 -12        111.27         97.90        37.54 o                         
   5  31 -12         71.10         68.57        22.83 o                         
   7  31 -12         22.15         22.55        14.83 o                         
   4  32 -12        503.96        504.12        46.44 o                         
   6  32 -12        434.11        465.54        34.17 o                         
   3  33 -12         67.98         19.95        28.56 o                         
   5  33 -12         77.86        108.69        22.45 o                         
   4  34 -12         96.11        140.84        30.84 o                         
   3  35 -12        416.95        422.58        46.04 o                         
   5  35 -12        685.79        696.03        44.15 o                         
   2  36 -12        405.50        432.21        64.69 o                         
   4  36 -12         90.29        105.45        27.05 o                         
   6  36 -12       1007.68       1018.20        52.21 o                         
   2  38 -12        247.76        207.69        32.04 o                         
   3  39 -12        529.68        510.19        50.40 o                         
   5  39 -12        203.73        222.87        26.73 o                         
   4  40 -12        600.18        664.41        41.52 o                         
   3  41 -12        641.69        673.31        47.84 o                         
   4  42 -12        400.29        412.15        39.23 o                         
   3  43 -12        625.79        529.61        52.25 o                         
   3   1 -11        202.27        230.17        30.07 o                         
   2   2 -11       1073.10        980.07        91.71 o                         
   3   3 -11       2256.55       2226.96        81.32 o                         
   2   4 -11       1295.58       1200.22        51.62 o                         
   3   5 -11        103.74        127.05        29.09 o                         
   2   6 -11        548.94        513.03        39.00 o                         
   9  13 -11        355.92        353.38        28.43 o                         
   9  15 -11        290.60        270.96        27.58 o                         
   9  17 -11        131.08         79.08        32.75 o                         
   8  20 -11         78.39         98.49        18.69 o                         
   8  22 -11        703.48        716.31        41.12 o                         
   8  24 -11        359.86        367.80        29.81 o                         
   2  26 -11          9.38         54.70        50.75 o                         
   3  27 -11        606.08        599.52        59.86 o                         
   7  27 -11        131.93        146.29        22.54 o                         
   2  28 -11       1026.57       1014.21        80.87 o                         
   4  28 -11        269.06        243.13        36.70 o                         
   6  28 -11         69.71         82.06        23.23 o                         
   8  28 -11        165.54        227.47        25.99 o                         
   3  29 -11        812.11        792.94        76.73 o                         
   5  29 -11         48.93         42.68        25.18 o                         
   7  29 -11        646.17        729.73        43.17 o                         
   2  30 -11        258.49        383.71        55.28 o                         
   4  30 -11        172.10        186.15        33.54 o                         
   1  31 -11         19.22         39.73        53.58 o                         
   3  31 -11         59.66         45.15        32.08 o                         
   5  31 -11        664.20        696.69        51.52 o                         
   7  31 -11         15.83         20.50        15.97 o                         
   2  32 -11        895.77        907.55        71.66 o                         
   4  32 -11        290.76        249.63        35.71 o                         
   6  32 -11        223.75        317.32        33.20 o                         
   1  33 -11        351.10        338.37        60.37 o                         
   3  33 -11        185.71        169.50        34.68 o                         
   5  33 -11        402.25        393.92        40.21 o                         
   7  33 -11         49.81         44.54        17.39 o                         
   4  34 -11        356.50        393.65        44.87 o                         
   6  34 -11         90.49        100.05        21.29 o                         
   1  35 -11        181.57         76.71        52.39 o                         
   3  35 -11        148.07         70.67        31.28 o                         
   7  35 -11        416.81        401.17        34.49 o                         
   2  36 -11        466.81        392.76        56.02 o                         
   6  36 -11       1465.70       1582.32        72.05 o                         
   1  37 -11        635.25        820.37        69.42 o                         
   3  37 -11        148.55        174.99        38.54 o                         
   5  37 -11        213.89        275.20        35.72 o                         
   7  37 -11        262.92        267.06        22.97 o                         
   2  38 -11        293.83        286.68        37.58 o                         
   4  38 -11       1269.39       1363.43        70.54 o                         
   6  38 -11         50.91         48.30        18.49 o                         
   3  39 -11        329.64        329.98        43.56 o                         
   5  39 -11         76.32        114.08        22.10 o                         
   2  40 -11        418.56        377.06        48.96 o                         
   4  40 -11       1139.19       1163.05        63.47 o                         
   6  40 -11        185.39        150.17        34.33 o                         
   1  41 -11        424.90        507.41        63.29 o                         
   3  41 -11       1372.08       1379.70        71.72 o                         
   5  41 -11        623.38        613.10        41.52 o                         
   2  42 -11       1115.34       1184.14        67.12 o                         
   4  42 -11        273.62        261.73        35.60 o                         
   6  42 -11        150.66        141.97        23.09 o                         
   1  43 -11        137.56        166.78        34.89 o                         
   3  43 -11        158.92        141.88        25.15 o                         
   2  44 -11        180.65        172.14        28.68 o                         
   3  45 -11        846.59        898.20        57.92 o                         
   5  45 -11         34.63         33.02        16.01 o                         
   2  46 -11         20.38         76.39        26.23 o                         
   4  46 -11        287.65        283.26        29.82 o                         
   3  47 -11       1019.42       1018.43        52.68 o                         
   2   0 -10       2071.44       2145.85        95.38 o                         
   4   0 -10       1558.47       1536.20        89.03 o                         
   1   1 -10        162.95        193.65        26.52 o                         
   3   1 -10       1015.70        904.70        48.59 o                         
   5   1 -10        233.54        248.18        42.57 o                         
   2   2 -10        144.94        101.68        23.65 o                         
   4   2 -10       1606.78       1559.43        66.03 o                         
   1   3 -10        218.76        203.59        20.67 o                         
   3   3 -10        687.46        638.56        43.48 o                         
   5   3 -10       1889.53       1804.68        81.41 o                         
   2   4 -10       1047.09        974.43        43.67 o                         
   4   4 -10        419.28        419.86        40.17 o                         
   1   5 -10       2375.42       2467.06        70.14 o                         
   3   5 -10       2000.44       1935.38        68.10 o                         
   5   5 -10        503.44        486.59        46.45 o                         
   2   6 -10       1726.16       1705.82        59.10 o                         
   4   6 -10        937.18        976.42        53.07 o                         
   1   7 -10        347.61        373.46        27.91 o                         
   3   7 -10         26.16         10.07        23.42 o                         
   5   7 -10        238.87        244.59        41.46 o                         
   2   8 -10       1325.40       1342.47        50.89 o                         
   4   8 -10       1991.44       1972.06        76.13 o                         
   1   9 -10       2516.52       2447.15        74.15 o                         
   3   9 -10        724.75        749.55        45.96 o                         
   5   9 -10        463.84        358.84       104.88 o                         
   2  10 -10        966.63        882.71       112.32 o                         
   4  10 -10       3645.77       3223.75       109.02 o                         
   1  11 -10       1647.26       1520.72        52.10 o                         
   3  11 -10       1005.92       1023.66        53.29 o                         
   5  11 -10        865.47        730.11        92.20 o                         
   2  12 -10       2269.29       2204.97        73.55 o                         
   1  13 -10       2226.54       2130.10        55.39 o                         
   3  13 -10       3253.77       3275.50       101.37 o                         
   9  13 -10        737.15        739.06        43.15 o                         
   0  14 -10        624.85        515.82        51.35 o                         
   2  14 -10        516.14        553.39        37.25 o                         
   4  14 -10        492.63        475.92        49.12 o                         
   1  15 -10        318.27        307.54        40.08 o                         
   3  15 -10       1475.81       1447.95        60.93 o                         
   0  16 -10        859.50        796.45        64.76 o                         
   2  16 -10       2882.57       2869.38        89.40 o                         
   4  16 -10       3229.26       3289.02       106.47 o                         
   1  17 -10       2747.83       2652.03       171.60 o                         
   9  17 -10        687.63        654.40        40.42 o                         
   4  18 -10        831.69        819.99        63.74 o                         
   1  19 -10        261.70        283.51        34.90 o                         
   3  19 -10       2234.60       2118.25        77.62 o                         
   9  19 -10         57.39         89.21        19.51 o                         
   2  20 -10       2672.98       2593.73        82.49 o                         
   3  21 -10       1048.31        975.78       110.99 o                         
   8  22 -10        172.86        193.04        28.48 o                         
   8  24 -10        602.93        568.72        39.81 o                         
   2  26 -10        140.49        184.20        55.48 o                         
   8  26 -10        570.35        507.94        36.81 o                         
   7  27 -10        727.49        789.55        49.43 o                         
   2  28 -10       1590.18       1455.37       106.16 o                         
   8  28 -10        607.09        558.23        40.66 o                         
   3  29 -10        518.86        489.81        72.70 o                         
   7  29 -10       1089.26       1111.38        59.99 o                         
   2  30 -10       1753.10       1744.73        97.03 o                         
   6  30 -10        656.89        617.22        49.45 o                         
   1  31 -10        436.78        282.55        54.60 o                         
   5  31 -10        984.42        993.48        64.73 o                         
   7  31 -10          3.21         28.71        21.87 o                         
   4  32 -10        246.30        253.13        37.37 o                         
   6  32 -10         24.85         33.21        22.22 o                         
   8  32 -10        129.05        107.06        19.37 o                         
   1  33 -10        468.03        382.14        61.18 o                         
   3  33 -10        185.86         97.65        35.37 o                         
   5  33 -10       1802.16       1802.51        89.76 o                         
   7  33 -10        607.74        565.49        44.06 o                         
   2  34 -10       1783.31       1689.88       105.39 o                         
   4  34 -10        253.77        286.66        47.74 o                         
   6  34 -10         47.44         18.96        21.24 o                         
   1  35 -10        378.46        297.03        51.11 o                         
   3  35 -10        532.00        507.59        66.36 o                         
   5  35 -10       1020.22        989.25        60.78 o                         
   7  35 -10         49.27         43.41        18.46 o                         
   0  36 -10        287.20        362.43        72.50 o                         
   2  36 -10         60.58         43.31        36.06 o                         
   4  36 -10        274.16        347.93        45.78 o                         
   1  37 -10        479.25        482.14        66.01 o                         
   3  37 -10        163.30        125.54        35.10 o                         
   5  37 -10         38.54         33.42        24.21 o                         
   7  37 -10         37.98         57.13        19.51 o                         
   0  38 -10        155.25        113.77        55.26 o                         
   2  38 -10       1688.72       1632.48        96.80 o                         
   4  38 -10        998.31        997.00        63.60 o                         
   6  38 -10        287.29        329.72        34.43 o                         
  -1  39 -10        139.25         -6.44        51.07 o                         
   3  39 -10         63.26         17.06        29.10 o                         
   5  39 -10        842.11        909.18        55.75 o                         
   7  39 -10        127.79         76.79        17.21 o                         
   0  40 -10        930.82        897.50        88.30 o                         
   2  40 -10        530.44        513.45        57.31 o                         
   4  40 -10       1095.78       1129.08        66.43 o                         
   6  40 -10        151.64        116.87        22.47 o                         
   1  41 -10         68.18         92.45        34.76 o                         
   3  41 -10        986.67        863.26        61.85 o                         
   5  41 -10        371.89        393.34        38.74 o                         
   7  41 -10         16.02         55.90        31.26 o                         
   0  42 -10         64.89         71.98        34.87 o                         
   6  42 -10        131.79        174.79        26.72 o                         
   1  43 -10        276.75        296.24        44.76 o                         
   3  43 -10        789.51       1041.77        71.26 o                         
   5  43 -10        215.24        174.49        25.63 o                         
   2  44 -10        447.10        471.00        50.49 o                         
   4  44 -10        694.94        681.95        48.98 o                         
   6  44 -10        648.75        647.51        42.37 o                         
   1  45 -10         22.10        -18.77        28.27 o                         
   3  45 -10        457.34        492.10        44.29 o                         
   5  45 -10         15.78         39.19        18.71 o                         
   0  46 -10         37.52         59.60        32.17 o                         
   2  46 -10        566.90        628.99        51.89 o                         
   4  46 -10         67.44         45.66        21.61 o                         
   3  47 -10        320.18        305.80        39.24 o                         
   5  47 -10         23.47         41.48        23.63 o                         
   0  48 -10        393.75        392.82        46.13 o                         
   2  48 -10        412.72        446.23        43.49 o                         
   4  48 -10         56.82         74.85        19.19 o                         
   1  49 -10         37.33         29.43        24.00 o                         
   3  49 -10        364.64        420.01        37.44 o                         
   5  49 -10        231.68        227.25        27.73 o                         
   2  50 -10         59.04         57.75        25.23 o                         
   4  50 -10        102.76         99.33        19.72 o                         
   1  51 -10         38.89         34.58        20.73 o                         
   3  51 -10         27.63         19.54        18.93 o                         
   2  52 -10          9.93          9.59        19.17 o                         
   1   1  -9        503.51        472.34        29.24 o                         
   3   1  -9        197.25        181.91        31.22 o                         
   5   1  -9        450.95        389.99        42.41 o                         
   0   2  -9        559.91        497.13        26.02 o                         
   2   2  -9       1882.63       1869.60        60.12 o                         
   4   2  -9       2582.36       2536.94        88.75 o                         
   6   2  -9        755.36        695.67        79.93 o                         
   1   3  -9        694.30        619.40        31.71 o                         
   3   3  -9       2715.36       2927.56        88.15 o                         
   5   3  -9       1617.77       1535.96        74.39 o                         
   0   4  -9        514.33        514.72        25.09 o                         
   2   4  -9       3000.36       3092.59        89.70 o                         
   4   4  -9        176.01        137.68        28.16 o                         
   6   4  -9        535.49        455.82        54.65 o                         
   1   5  -9       2565.25       2525.17        71.55 o                         
   3   5  -9       2949.89       2842.20        88.15 o                         
   5   5  -9       2392.44       2678.74        94.27 o                         
   0   6  -9        230.26        222.14        18.18 o                         
   2   6  -9       1926.20       1976.27        63.83 o                         
   4   6  -9        260.84        199.12        27.49 o                         
   6   6  -9        241.67        212.29        50.04 o                         
   1   7  -9       2843.95       2697.55        76.00 o                         
   5   7  -9       1482.51       1489.43        69.41 o                         
   0   8  -9       3682.95       3659.41       138.22 o                         
   2   8  -9         53.04         71.33        16.56 o                         
   4   8  -9        485.95        429.45        43.00 o                         
   6   8  -9       1071.26       1066.61       120.03 o                         
   1   9  -9       1022.41        981.54        38.29 o                         
   3   9  -9       1573.61       1617.97        61.68 o                         
   5   9  -9       1141.59       1152.05        60.91 o                         
   0  10  -9        474.42        544.44        45.91 o                         
   4  10  -9       1484.93       1511.61        62.68 o                         
   6  10  -9        641.51        459.76        82.20 o                         
   3  11  -9        299.54        250.21        25.76 o                         
   5  11  -9       1032.92       1093.20        65.54 o                         
   0  12  -9        465.47        413.86        42.62 o                         
   2  12  -9        201.01        238.52        25.16 o                         
   4  12  -9          4.12         -2.50        23.14 o                         
   1  13  -9       1345.00       1312.01        47.53 o                         
   3  13  -9        881.72        815.55        58.75 o                         
   5  13  -9        343.38        306.70        56.09 o                         
   0  14  -9       2313.87       2340.40        97.44 o                         
   2  14  -9        575.32        639.28        86.37 o                         
   4  14  -9         27.63         -2.76        23.95 o                         
  -1  15  -9        619.07        585.13        46.16 o                         
   1  15  -9       1455.83       1451.78        51.82 o                         
   3  15  -9       1371.58       1203.15        55.93 o                         
   5  15  -9       4109.18       4039.45       192.30 o                         
   9  15  -9        843.85        821.32        41.51 o                         
   0  16  -9         76.29         64.24        18.49 o                         
   2  16  -9        967.91       1033.65       106.57 o                         
   4  16  -9       1288.12       1291.30        58.74 o                         
  -1  17  -9        290.04        250.16        33.32 o                         
   1  17  -9        309.41        279.52        24.48 o                         
   3  17  -9        579.11        625.19        42.36 o                         
   9  17  -9        951.11        963.38        43.57 o                         
   0  18  -9        266.15        227.07        22.66 o                         
   2  18  -9       5569.41       5606.24       148.72 o                         
   4  18  -9       1245.89       1159.39       133.62 o                         
  -1  19  -9       2600.19       2839.30       125.24 o                         
   1  19  -9       1389.89       1527.32        77.87 o                         
   3  19  -9        137.83        135.09        25.00 o                         
   5  19  -9       1817.53       1848.12        81.97 o                         
   9  19  -9        788.58        842.91        43.23 o                         
   0  20  -9       3829.50       3706.03       108.51 o                         
   2  20  -9       2139.78       2073.13        70.83 o                         
   4  20  -9       1488.11       1339.90        64.90 o                         
  -1  21  -9        585.39        596.33        65.16 o                         
   1  21  -9       1255.56       1185.52        38.48 o                         
   3  21  -9       4173.57       4195.31       122.89 o                         
   5  21  -9        126.18         83.24        51.19 o                         
   9  21  -9       1417.26       1304.27        94.23 o                         
   0  22  -9       2736.91       2584.57        85.82 o                         
   2  22  -9       2583.54       2394.40        78.40 o                         
   8  22  -9        497.00        440.16        40.92 o                         
   1  23  -9       3229.65       3118.44        75.45 o                         
   3  23  -9       2296.85       2253.71        78.04 o                         
   0  24  -9        944.65        911.60        75.10 o                         
   2  24  -9       4963.55       4820.83       137.78 o                         
   4  24  -9       1517.35       1488.65        77.51 o                         
   1  25  -9       1438.11       1540.80        76.16 o                         
   0  26  -9        868.65        829.12        57.04 o                         
   2  26  -9       4661.91       3454.32       215.03 o                         
   8  26  -9        425.20        415.77        32.00 o                         
   1  27  -9       4117.22       4068.56       118.96 o                         
   3  27  -9       3072.42       2843.32        98.25 o                         
   2  28  -9        214.57        186.64        27.85 o                         
   8  28  -9         92.29         79.00        24.40 o                         
   1  29  -9        713.28        639.46        97.04 o                         
   7  29  -9        414.80        396.86        40.32 o                         
   2  30  -9        681.53        607.24        87.78 o                         
   8  30  -9        386.91        391.93        37.63 o                         
   1  31  -9        425.06        280.78        65.17 o                         
   3  31  -9       3061.94       3131.28       141.03 o                         
   7  31  -9        390.73        396.19        38.07 o                         
   0  32  -9        464.27        467.78        73.70 o                         
   2  32  -9        200.12        180.63        52.16 o                         
   4  32  -9        198.69        109.08        41.07 o                         
   6  32  -9        478.67        358.83        44.42 o                         
   1  33  -9        240.51        162.91        47.61 o                         
   3  33  -9        945.74        938.53        77.24 o                         
   7  33  -9        245.33        315.55        35.37 o                         
   2  34  -9        310.84        242.85        45.53 o                         
   4  34  -9        895.66        854.53        67.95 o                         
   6  34  -9        111.72         86.58        26.24 o                         
  -1  35  -9        557.90        451.09        80.57 o                         
   1  35  -9        324.39        237.17        58.11 o                         
   3  35  -9       1415.00       1367.92        83.62 o                         
   5  35  -9        891.59        876.18        61.98 o                         
   7  35  -9        579.67        582.72        41.54 o                         
   0  36  -9        198.38         97.17        60.21 o                         
   2  36  -9        481.28        492.69        74.89 o                         
   4  36  -9        282.53        239.00        49.77 o                         
   6  36  -9        133.59        136.04        26.66 o                         
  -1  37  -9         34.76         12.44        54.05 o                         
   3  37  -9          5.10        -33.44        33.44 o                         
   5  37  -9        222.11        313.91        42.76 o                         
   7  37  -9        497.99        464.10        41.29 o                         
  -2  38  -9        447.68        179.25        61.68 o                         
   0  38  -9        194.99        276.10        57.84 o                         
   4  38  -9         66.54         46.68        35.08 o                         
   6  38  -9        308.33        333.95        36.28 o                         
   1  39  -9        684.26        636.57        70.01 o                         
   3  39  -9        113.79         84.68        40.54 o                         
   5  39  -9         72.50         34.15        26.03 o                         
   7  39  -9        539.21        545.63        41.06 o                         
   0  40  -9        107.68        142.33        51.89 o                         
   2  40  -9        304.28        360.45        54.87 o                         
   4  40  -9        384.00        370.45        48.03 o                         
  -1  41  -9        689.48        656.14        85.99 o                         
   1  41  -9       1263.10       1420.16        93.36 o                         
   3  41  -9        148.41        100.05        33.85 o                         
   5  41  -9        264.95        265.21        39.16 o                         
   7  41  -9        293.01        275.24        32.48 o                         
  -2  42  -9         35.67        -46.21        46.21 o                         
   0  42  -9         25.60         48.51        38.74 o                         
   2  42  -9        213.95        211.52        37.77 o                         
   4  42  -9        385.93        480.87        49.02 o                         
   6  42  -9          9.04         -8.71        22.78 o                         
  -1  43  -9        138.96        122.24        45.90 o                         
   1  43  -9        657.44        667.83        63.69 o                         
   3  43  -9        499.26        477.56        50.74 o                         
   5  43  -9        322.95        322.00        37.18 o                         
  -2  44  -9         41.84        -17.82        39.85 o                         
   0  44  -9          3.97         50.44        34.99 o                         
   2  44  -9       1707.87       1844.47        95.70 o                         
   4  44  -9        149.42        163.61        28.17 o                         
   6  44  -9        636.04        638.70        45.99 o                         
  -1  45  -9        225.30        146.60        42.27 o                         
   1  45  -9        481.42        622.18        70.35 o                         
   3  45  -9        610.12        617.22        53.57 o                         
   5  45  -9         51.33         67.79        22.38 o                         
   0  46  -9        589.27        691.20        60.45 o                         
   2  46  -9        228.43        204.21        34.57 o                         
   1  47  -9         24.12        -28.98        28.98 o                         
   5  47  -9         88.30         82.28        21.68 o                         
   0  48  -9          0.56         21.68        28.64 o                         
   2  48  -9         17.36         39.31        26.80 o                         
   4  48  -9         87.88         82.64        23.43 o                         
  -1  49  -9        779.04        785.98        53.77 o                         
   1  49  -9        551.51        630.68        53.38 o                         
   3  49  -9         85.87         76.99        25.19 o                         
   5  49  -9        141.93        130.18        21.63 o                         
   0  50  -9         11.56         21.05        24.10 o                         
   2  50  -9        203.86        271.51        40.48 o                         
   4  50  -9        143.32        145.57        23.62 o                         
   1  51  -9        599.04        605.83        48.43 o                         
   3  51  -9         17.25         40.75        20.68 o                         
   5  51  -9        163.62        189.43        27.43 o                         
   0  52  -9        255.79        259.03        36.60 o                         
   2  52  -9        110.55         93.68        24.70 o                         
   3  53  -9        152.67        155.09        27.26 o                         
   0  54  -9         99.82         87.08        22.41 o                         
   4  54  -9        103.06        123.72        17.40 o                         
   1  55  -9         56.21         85.72        19.02 o                         
   3  55  -9          6.80        -15.19        15.37 o                         
   2  56  -9        363.70        343.52        32.00 o                         
   0   0  -8       3911.59       4098.61       147.91 o                         
   2   0  -8      15766.58      15933.00       539.94 o                         
   4   0  -8       6489.92       6342.99       249.13 o                         
   6   0  -8        131.62         39.75        53.60 o                         
   1   1  -8       4906.32       5094.55       130.70 o                         
   3   1  -8        164.31        210.78        27.38 o                         
   5   1  -8        712.74        635.66        59.29 o                         
   0   2  -8        349.96        378.53        16.99 o                         
   2   2  -8       4130.81       4127.76       113.68 o                         
   4   2  -8        979.22        975.39        49.72 o                         
   6   2  -8        877.58        859.35        70.92 o                         
   1   3  -8       2155.56       2055.16        60.80 o                         
   3   3  -8        809.11        933.32        39.47 o                         
   0   4  -8       1269.38       1234.03        36.32 o                         
   2   4  -8       5710.94       6032.45       158.37 o                         
   4   4  -8        469.07        440.71        38.56 o                         
   6   4  -8        706.50        701.79        64.26 o                         
   1   5  -8        749.56        798.27        31.56 o                         
   3   5  -8        753.45        715.55        36.59 o                         
   0   6  -8        210.21        196.80        19.87 o                         
   2   6  -8       3359.34       3383.51        93.05 o                         
   4   6  -8       4985.77       5036.62       142.55 o                         
   6   6  -8       3838.91       4031.70       185.93 o                         
   8   6  -8        452.78        477.29        75.19 o                         
   1   7  -8        678.03        676.05        29.09 o                         
   3   7  -8       1304.61       1339.89        51.02 o                         
   5   7  -8       1226.21       1012.01        64.43 o                         
   0   8  -8          7.33         34.32        11.31 o                         
   2   8  -8         72.60         97.14        29.55 o                         
   4   8  -8        451.66        454.93        33.99 o                         
   6   8  -8       1650.70       1677.41        90.52 o                         
   8   8  -8       1106.42       1096.23       120.48 o                         
  -1   9  -8         64.95         48.99        14.68 o                         
   1   9  -8        895.19        876.87        33.73 o                         
   3   9  -8        202.22        244.15        24.90 o                         
   5   9  -8       2692.53       2618.13        90.05 o                         
   0  10  -8       2141.14       2070.74        59.17 o                         
   2  10  -8       4400.90       4650.22       124.85 o                         
   4  10  -8         75.28         55.06        20.60 o                         
   6  10  -8       3891.74       4009.00       207.74 o                         
   8  10  -8        966.71       1312.58       117.04 o                         
  10  10  -8        249.38        300.02        42.43 o                         
  -1  11  -8        647.28        645.50        37.46 o                         
   1  11  -8        260.23        256.95        19.44 o                         
   3  11  -8       5553.58       5468.93       149.93 o                         
   5  11  -8       3374.80       3209.46       109.98 o                         
   9  11  -8        347.61        347.36        49.58 o                         
   0  12  -8       2130.21       2101.11        47.68 o                         
   2  12  -8        489.03        475.51        28.73 o                         
   4  12  -8        446.58        417.80        47.32 o                         
   6  12  -8       3058.55       2830.44       112.22 o                         
   8  12  -8        455.52        352.50        69.31 o                         
  10  12  -8         82.08         87.16        37.13 o                         
  -1  13  -8        823.01        816.17        45.52 o                         
   1  13  -8       1974.46       1976.51        59.88 o                         
   3  13  -8        401.20        442.04        29.36 o                         
   5  13  -8       2376.58       2234.69        87.53 o                         
   9  13  -8        362.34        360.93        35.22 o                         
  -2  14  -8        800.76        787.41        44.68 o                         
   0  14  -8       1106.80       1044.84        59.00 o                         
   2  14  -8        882.32        968.44        39.95 o                         
   4  14  -8        352.94        320.53        35.91 o                         
   6  14  -8        363.10        388.81        49.20 o                         
   8  14  -8        427.48        471.92        66.53 o                         
  10  14  -8         29.12         25.43        18.54 o                         
   1  15  -8       1571.26       1577.23        51.71 o                         
   3  15  -8       3175.90       3121.14        95.39 o                         
   5  15  -8       1557.50       1474.69        68.30 o                         
   9  15  -8         43.45         55.15        22.74 o                         
  -2  16  -8       1842.57       1778.19        78.02 o                         
   0  16  -8        689.77        732.61        24.65 o                         
   2  16  -8        826.91        781.43        39.29 o                         
   4  16  -8        489.73        452.84        54.30 o                         
   8  16  -8         26.60          4.92        60.43 o                         
  10  16  -8          9.52         44.89        16.57 o                         
  -1  17  -8        173.22        171.97        46.09 o                         
   1  17  -8       5744.10       5633.80       148.03 o                         
   3  17  -8       1998.42       2020.66        70.19 o                         
   5  17  -8       1299.91       1294.13        75.87 o                         
   9  17  -8        415.98        488.31        80.93 o                         
  -2  18  -8        171.63        145.81        28.49 o                         
   0  18  -8       1091.46       1110.58        53.82 o                         
   2  18  -8       1043.00       1080.34        44.11 o                         
   4  18  -8        348.40        376.99        37.61 o                         
   6  18  -8       2732.91       3009.11       120.72 o                         
   8  18  -8        117.18         83.60        49.66 o                         
  -1  19  -8       6591.37       6505.65       240.87 o                         
   1  19  -8       6236.52       6358.75       166.06 o                         
   5  19  -8       1759.39       1529.36       125.59 o                         
   9  19  -8        248.39        345.88        40.77 o                         
   0  20  -8        991.48       1006.94        40.78 o                         
   2  20  -8       2270.46       2354.82        72.58 o                         
   4  20  -8       3533.30       3460.55       110.85 o                         
   8  20  -8        735.49        673.39        71.76 o                         
  10  20  -8         95.06         63.23        23.57 o                         
  -1  21  -8       2128.50       1880.84       256.91 o                         
   3  21  -8        148.16        150.52        24.90 o                         
   5  21  -8       1337.42       1377.58       114.48 o                         
   9  21  -8        504.56        507.12        46.85 o                         
  -2  22  -8         56.96         80.29        32.58 o                         
   0  22  -8       1107.97       1110.38        45.80 o                         
   2  22  -8       1827.20       1905.00        64.65 o                         
   4  22  -8        363.82        371.26        37.05 o                         
   8  22  -8         72.23         32.24        28.95 o                         
  -1  23  -8       2139.15       1950.70        68.09 o                         
   1  23  -8       4230.89       4138.69       176.84 o                         
   3  23  -8        782.14        756.14        44.36 o                         
   5  23  -8        129.65        109.96        39.06 o                         
   0  24  -8        240.24        261.63        26.85 o                         
   2  24  -8        192.20        184.95        24.20 o                         
   4  24  -8        546.05        540.07        45.68 o                         
   8  24  -8        192.82        185.37        23.70 o                         
  -1  25  -8        502.98        396.70        39.10 o                         
   1  25  -8        566.40        521.98        36.34 o                         
   3  25  -8       6415.79       6261.79       173.45 o                         
   5  25  -8       2750.99       2716.22       113.03 o                         
   7  25  -8        908.06        716.02        97.69 o                         
   9  25  -8         78.61         84.37        26.46 o                         
   0  26  -8       2778.06       2754.66        84.74 o                         
   2  26  -8       1961.70       2027.59        69.34 o                         
   4  26  -8        164.12         97.90        34.03 o                         
   8  26  -8        108.67         95.55        33.19 o                         
  -1  27  -8       3614.33       3577.84       150.81 o                         
   1  27  -8       1884.87       1848.55        67.96 o                         
   3  27  -8       2712.31       2739.69        91.48 o                         
   7  27  -8       2590.01       2448.60       159.63 o                         
   9  27  -8        328.74        429.95        41.46 o                         
   0  28  -8        954.60        930.47        47.21 o                         
   2  28  -8       4474.62       4355.88       169.60 o                         
   8  28  -8         30.89         49.33        46.18 o                         
  -1  29  -8       3898.86       3514.73       113.96 o                         
   1  29  -8       3152.95       3170.88        84.16 o                         
   3  29  -8       2760.41       2971.54        96.37 o                         
   7  29  -8         11.43         12.64        28.17 o                         
   9  29  -8        191.29        175.41        37.35 o                         
   0  30  -8       1112.36        769.35        86.54 o                         
   2  30  -8         16.92        -21.12        21.62 o                         
   4  30  -8         41.08         84.29        34.85 o                         
   8  30  -8         80.81        106.47        40.46 o                         
   1  31  -8       2507.09       2538.50        86.26 o                         
   7  31  -8        129.23        126.42        25.68 o                         
   0  32  -8        802.87        780.04        52.85 o                         
   2  32  -8       1714.80       1682.01       109.55 o                         
   8  32  -8        614.93        607.02        48.12 o                         
  -1  33  -8        812.65        828.26       115.93 o                         
   1  33  -8       2207.88       1945.82        77.45 o                         
   3  33  -8      17393.98      16426.05       344.77 o                         
   5  33  -8        445.49        567.64        60.56 o                         
   7  33  -8       1046.70       1036.16        48.91 o                         
   0  34  -8        126.21        158.09        51.70 o                         
   2  34  -8       3119.12       2906.43       130.69 o                         
   4  34  -8        731.48        812.08        72.15 o                         
   6  34  -8        478.41        488.65        54.60 o                         
   8  34  -8       1960.57       1961.97        66.27 o                         
  -1  35  -8        710.72        655.57        82.69 o                         
   1  35  -8        330.40        304.96        51.42 o                         
   3  35  -8        815.59        743.31        67.20 o                         
   5  35  -8       2119.19       2035.42       103.28 o                         
   7  35  -8        139.20        137.46        23.42 o                         
  -2  36  -8         80.74        -68.07        68.07 o                         
   0  36  -8       1256.50       1103.35        93.42 o                         
   2  36  -8        681.01        568.08        66.88 o                         
   4  36  -8         46.79         49.79        31.79 o                         
   6  36  -8        890.43       1029.02        64.45 o                         
   8  36  -8         39.61         45.85        50.73 o                         
  -3  37  -8         78.75        -32.52        60.31 o                         
  -1  37  -8       1881.21       1602.03       132.05 o                         
   1  37  -8         11.50        -36.51        40.16 o                         
   3  37  -8       1771.89       1880.35       100.60 o                         
   7  37  -8         99.19         49.81        31.16 o                         
  -2  38  -8       1162.77       1188.05       113.43 o                         
   0  38  -8        207.71        275.43        50.72 o                         
   2  38  -8        350.55        354.81        54.87 o                         
   4  38  -8       2019.34       1980.99       103.19 o                         
   6  38  -8        176.32        153.84        30.53 o                         
  -3  39  -8         28.59         43.96        44.33 o                         
  -1  39  -8        910.02        788.62        86.39 o                         
   1  39  -8         74.53         72.01        48.14 o                         
   3  39  -8        334.70        328.32        50.53 o                         
   5  39  -8        805.07        797.19        59.79 o                         
   7  39  -8        585.65        561.91        37.53 o                         
   2  40  -8         62.72         74.35        36.70 o                         
   6  40  -8        453.51        498.10        44.10 o                         
  -1  41  -8         42.15        -22.93        53.28 o                         
   1  41  -8        604.23        599.67        64.14 o                         
   3  41  -8        250.67        202.96        37.77 o                         
   5  41  -8        121.33         68.17        28.05 o                         
  -2  42  -8        454.26        506.51        66.56 o                         
   0  42  -8          3.48         51.10        40.40 o                         
   4  42  -8        258.01        310.31        43.76 o                         
  -3  43  -8          1.07         -9.81        41.30 o                         
  -1  43  -8        122.21        217.35        43.63 o                         
   1  43  -8        572.82        537.25        65.00 o                         
   3  43  -8        107.49         90.92        33.34 o                         
   5  43  -8        518.80        572.14        47.68 o                         
  -2  44  -8        260.23        292.26        47.33 o                         
   0  44  -8          0.43          2.48        37.10 o                         
   2  44  -8        117.01        140.71        36.34 o                         
   4  44  -8         62.52        135.15        30.95 o                         
   6  44  -8        207.48        305.07        39.86 o                         
  -3  45  -8         54.80         45.23        38.37 o                         
  -1  45  -8        409.00        580.34        62.25 o                         
   1  45  -8        428.42        475.92        59.09 o                         
   3  45  -8        634.55        633.79        56.33 o                         
   5  45  -8        546.79        556.17        45.45 o                         
  -2  46  -8        311.21        402.19        51.58 o                         
   0  46  -8        410.97        531.08        60.52 o                         
   2  46  -8        609.41        605.77        59.50 o                         
   4  46  -8        361.33        411.85        44.97 o                         
   6  46  -8         45.76         56.10        18.99 o                         
  -1  47  -8        234.20        182.25        36.88 o                         
   1  47  -8         31.88         72.64        34.01 o                         
   3  47  -8          2.15         18.42        26.96 o                         
   0  48  -8        481.82        584.75        59.32 o                         
   2  48  -8       1202.48       1172.00        74.46 o                         
   4  48  -8        212.56        275.93        37.52 o                         
   6  48  -8        114.99        119.02        25.48 o                         
  -1  49  -8        278.70        277.92        37.56 o                         
   1  49  -8         80.45         74.44        30.65 o                         
   3  49  -8        209.68        204.18        31.85 o                         
   5  49  -8        123.32        198.09        31.29 o                         
  -2  50  -8        356.08        270.35        42.13 o                         
   0  50  -8        118.51        113.28        31.51 o                         
   2  50  -8        133.09        174.02        26.07 o                         
   4  50  -8         23.97         32.12        22.52 o                         
  -1  51  -8       1098.35       1019.51        62.58 o                         
   1  51  -8        189.32        220.59        40.17 o                         
   5  51  -8         28.11         19.71        18.58 o                         
  -2  52  -8        191.14        152.16        30.16 o                         
   0  52  -8         26.81          6.24        25.80 o                         
   2  52  -8        448.98        505.74        46.44 o                         
   4  52  -8        209.20        197.81        31.54 o                         
  -1  53  -8        444.20        446.44        52.18 o                         
   1  53  -8         23.55         66.94        25.10 o                         
   3  53  -8        674.44        698.04        48.46 o                         
   5  53  -8        237.36        306.35        31.47 o                         
   0  54  -8        195.76        158.33        28.01 o                         
   2  54  -8        449.47        427.96        42.67 o                         
   4  54  -8         29.71         41.90        21.55 o                         
  -1  55  -8         52.32         74.65        25.24 o                         
   1  55  -8        595.65        572.04        45.86 o                         
   3  55  -8        174.90        197.37        30.26 o                         
   0  56  -8        315.90        447.65        36.55 o                         
   2  56  -8        153.77        163.35        24.05 o                         
   4  56  -8        174.68        164.63        20.87 o                         
   3  57  -8        159.06        151.56        21.69 o                         
   2  58  -8        163.85        142.95        25.07 o                         
   1   1  -7         64.48         82.26        10.36 o                         
   3   1  -7         51.07         53.18        13.47 o                         
   5   1  -7        157.09        178.64        31.78 o                         
   0   2  -7       1663.17       1656.41        46.10 o                         
   2   2  -7        515.49        480.67        30.20 o                         
   4   2  -7       4899.28       4844.64       136.41 o                         
   1   3  -7      11821.05      12069.08       295.39 o                         
   3   3  -7       6238.16       6603.22       174.76 o                         
   5   3  -7       3287.66       3310.47       103.31 o                         
   7   3  -7       1001.24       1013.35       140.19 o                         
   0   4  -7       1279.65       1373.54        39.33 o                         
   2   4  -7       1222.89       1292.42        64.03 o                         
   4   4  -7        846.36        854.49        41.38 o                         
  -1   5  -7       1662.99       1753.99        45.27 o                         
   1   5  -7        804.23        855.53        31.14 o                         
   3   5  -7        723.15        746.80        34.20 o                         
   5   5  -7        288.20        303.08        31.72 o                         
   7   5  -7       4201.36       4065.86       221.07 o                         
   0   6  -7       2131.54       2236.07        61.56 o                         
   2   6  -7       1463.31       1615.55        78.20 o                         
   4   6  -7       1057.49       1070.97        45.18 o                         
   6   6  -7        280.23        235.78        57.90 o                         
   8   6  -7        641.85        623.12        92.70 o                         
  -1   7  -7       1106.99       1140.67        41.89 o                         
   1   7  -7       1743.19       1872.94        54.69 o                         
   3   7  -7        100.35        112.68        17.58 o                         
   5   7  -7       2561.91       2568.08        87.80 o                         
  -2   8  -7       5073.48       5076.21       176.98 o                         
   0   8  -7        123.57        157.49        13.18 o                         
   2   8  -7       5423.08       5594.95       457.79 o                         
   4   8  -7       1749.74       1809.01       122.82 o                         
   6   8  -7        777.92        768.73        62.29 o                         
   8   8  -7       1188.74       1242.42       114.44 o                         
  -3   9  -7        691.38        709.26        33.60 o                         
  -1   9  -7       1414.25       1395.89        32.30 o                         
   3   9  -7       1161.56       1128.70        44.40 o                         
   5   9  -7        146.94        215.71        29.94 o                         
  -2  10  -7        954.68        953.17        41.58 o                         
   0  10  -7       1658.54       1717.63        48.73 o                         
   2  10  -7        722.49        754.18        45.15 o                         
   4  10  -7       2146.49       2217.22        72.59 o                         
   6  10  -7       3573.65       3309.54       118.01 o                         
  10  10  -7        374.36        491.71        45.72 o                         
  -3  11  -7       4640.82       4683.71       165.44 o                         
  -1  11  -7       1018.04       1019.66        32.16 o                         
   1  11  -7       4386.85       4662.60       119.55 o                         
   3  11  -7       1767.44       1848.51       100.24 o                         
   5  11  -7       4604.49       4386.97       136.84 o                         
   7  11  -7       1356.96       1356.28       161.21 o                         
   9  11  -7        145.22         94.97        42.70 o                         
  -2  12  -7        342.70        365.77        27.20 o                         
   0  12  -7         42.76         50.67        14.58 o                         
   2  12  -7        310.98        300.91        22.77 o                         
   4  12  -7       3255.08       3602.23       103.83 o                         
   6  12  -7       7580.60       7455.99       288.44 o                         
  10  12  -7         41.93         66.01        24.61 o                         
  -3  13  -7         92.31        124.33        20.10 o                         
  -1  13  -7        544.32        515.99        41.68 o                         
   1  13  -7         95.01        128.89        15.60 o                         
   3  13  -7       1878.73       1952.90        63.30 o                         
   5  13  -7        152.62        177.89        49.70 o                         
   7  13  -7       2167.09       2111.28       157.90 o                         
   9  13  -7        163.77        152.54        42.57 o                         
  -2  14  -7        807.39        705.68        73.24 o                         
   0  14  -7        570.29        520.69        22.35 o                         
   2  14  -7       1260.02       1253.19        44.14 o                         
   4  14  -7       2000.47       1885.17       104.33 o                         
   6  14  -7       2746.44       2629.88       107.24 o                         
   8  14  -7        340.01        406.54        76.37 o                         
  -3  15  -7        431.02        414.07        35.26 o                         
  -1  15  -7       2942.36       3083.90        81.96 o                         
   1  15  -7        671.13        595.84        33.12 o                         
   3  15  -7        236.09        215.04        23.02 o                         
   5  15  -7        315.56        392.72        68.71 o                         
   7  15  -7       3080.59       2972.90       197.46 o                         
  -2  16  -7        490.84        303.50        42.36 o                         
   0  16  -7       1143.14       1184.30        38.15 o                         
   2  16  -7        727.90        829.06        34.56 o                         
   4  16  -7        865.70        893.67        46.42 o                         
   6  16  -7       4459.04       4495.86       199.66 o                         
   8  16  -7       1309.11       1152.34        84.28 o                         
  10  16  -7       1237.66       1141.46        58.41 o                         
  -3  17  -7       2269.86       2108.76        90.49 o                         
  -1  17  -7       2528.63       2378.99        68.40 o                         
   1  17  -7        107.32         90.93        12.42 o                         
   3  17  -7        248.37        297.03        25.31 o                         
   5  17  -7        926.09        807.80        93.63 o                         
   7  17  -7       4040.10       3804.64       208.13 o                         
   9  17  -7        678.92        729.73        56.77 o                         
  -2  18  -7        311.21        312.25        65.41 o                         
   0  18  -7       8567.61       8680.67       176.14 o                         
   2  18  -7         43.93         61.22        14.89 o                         
   4  18  -7         71.88         44.69        21.23 o                         
   6  18  -7       1205.77       1134.67        85.96 o                         
   8  18  -7         51.75         19.24        41.87 o                         
  10  18  -7        445.63        473.06        29.95 o                         
  -3  19  -7        132.38        135.79        28.45 o                         
  -1  19  -7       9649.73       9677.88       245.80 o                         
   1  19  -7       2704.53       2618.88        76.89 o                         
   3  19  -7       2396.38       2354.13        76.29 o                         
   5  19  -7       1147.34       1167.74       105.30 o                         
   7  19  -7        205.54        185.46        56.96 o                         
   9  19  -7        145.46        168.98        29.42 o                         
  -2  20  -7       2512.74       2571.07       104.52 o                         
   0  20  -7        709.99        718.54        24.66 o                         
   2  20  -7       1115.19       1092.63        44.07 o                         
   4  20  -7        137.61        138.73        49.38 o                         
   6  20  -7       3993.29       3974.30       158.39 o                         
   8  20  -7        220.93        121.90        42.80 o                         
  10  20  -7        313.71        323.72        34.54 o                         
  -1  21  -7       2006.51       1960.10        61.75 o                         
   1  21  -7        331.66        293.26        23.06 o                         
   3  21  -7       2825.14       2897.37        89.35 o                         
   5  21  -7       1008.92       1167.23        69.22 o                         
   7  21  -7       1684.30       1487.22       105.07 o                         
   9  21  -7        349.05        319.64        37.89 o                         
  -2  22  -7        442.51        470.16        36.89 o                         
   0  22  -7       1060.20       1132.19        41.89 o                         
   2  22  -7       1094.09       1059.78        67.19 o                         
   4  22  -7       1286.65       1154.79       101.23 o                         
   8  22  -7        681.90        647.11        39.34 o                         
  10  22  -7        585.91        600.82        28.71 o                         
  -3  23  -7       2349.42       2200.82       102.03 o                         
  -1  23  -7       2234.11       2221.87        68.43 o                         
   1  23  -7       1124.01       1143.92        43.46 o                         
   3  23  -7        213.92        268.33        30.04 o                         
   5  23  -7       3262.59       3263.09       127.31 o                         
   7  23  -7         57.26         51.66        51.71 o                         
   9  23  -7        787.26        787.71        50.16 o                         
  -2  24  -7       3917.65       3665.59       201.07 o                         
   0  24  -7       5422.94       5406.50       135.53 o                         
   2  24  -7       4207.94       4368.21       121.01 o                         
   4  24  -7        822.94        764.82        54.86 o                         
   8  24  -7        231.33        238.00        26.90 o                         
  -1  25  -7       2290.33       2274.60        71.97 o                         
   1  25  -7       2086.07       2029.54        65.49 o                         
   3  25  -7       2119.78       2228.91        74.78 o                         
   5  25  -7         29.73         53.92        36.08 o                         
   9  25  -7       1294.33       1347.54        57.68 o                         
  -2  26  -7        259.51        242.63        27.41 o                         
   0  26  -7        544.77        554.40        48.84 o                         
   2  26  -7       2905.71       2810.87        85.84 o                         
   4  26  -7       1150.60       1138.92        57.90 o                         
   8  26  -7        679.49        695.74        40.19 o                         
  -1  27  -7        473.69        428.35        32.89 o                         
   3  27  -7       3787.92       3693.29       110.57 o                         
   5  27  -7        651.80        584.67        87.51 o                         
   7  27  -7        501.44        533.68       131.37 o                         
   9  27  -7        323.50        341.80        37.05 o                         
  -2  28  -7       1012.91       1081.12        73.76 o                         
   0  28  -7       1328.11       1344.96        69.47 o                         
   2  28  -7        949.23        990.84        52.73 o                         
   4  28  -7        690.65        709.99        53.76 o                         
  -1  29  -7       2292.73       2303.53        81.73 o                         
   1  29  -7       1246.88       1209.70        75.09 o                         
   3  29  -7       2650.55       2465.99        85.12 o                         
   5  29  -7        226.41        213.33       105.34 o                         
   7  29  -7        857.78        867.99        64.67 o                         
  -2  30  -7        525.01        485.43        41.33 o                         
   0  30  -7        591.99        569.66        36.93 o                         
   2  30  -7      13141.29      13403.32       341.22 o                         
   4  30  -7        251.08        223.92        71.09 o                         
   6  30  -7       2312.05       1826.03       158.67 o                         
   8  30  -7        282.53        317.85        30.14 o                         
  -1  31  -7        926.51        894.23        46.83 o                         
   1  31  -7        759.54        761.91        42.72 o                         
   3  31  -7        776.64        735.93        51.41 o                         
   5  31  -7       1321.69       1258.84       122.21 o                         
   7  31  -7        435.09        437.89        38.60 o                         
   9  31  -7         60.88        108.80        20.11 o                         
   0  32  -7        605.89        600.80        63.14 o                         
   2  32  -7       3120.12       3089.93        80.23 o                         
   4  32  -7        899.54        908.73        61.38 o                         
   6  32  -7        592.81        537.61        60.76 o                         
   8  32  -7       1019.30       1016.89       118.69 o                         
  -3  33  -7        243.07        151.91        75.50 o                         
  -1  33  -7       1629.24       1579.03        73.98 o                         
   1  33  -7        241.72        206.25        23.07 o                         
   3  33  -7         66.93        129.84        52.91 o                         
   5  33  -7        716.44        667.44        67.96 o                         
   7  33  -7       1563.12       1628.07        61.89 o                         
   9  33  -7       1045.15       1078.18        45.65 o                         
  -4  34  -7         27.16         20.77        68.38 o                         
  -2  34  -7         54.57         83.04        76.21 o                         
   0  34  -7        692.71        637.49        40.20 o                         
   2  34  -7       2316.42       2160.91        68.35 o                         
   4  34  -7       1001.82        904.74        87.64 o                         
   6  34  -7       1502.78       1483.02        69.69 o                         
   8  34  -7        296.87        284.73        44.43 o                         
  -3  35  -7        652.09        508.31        78.18 o                         
  -1  35  -7        135.30        245.47        70.34 o                         
   1  35  -7       5723.59       5688.69       130.70 o                         
   3  35  -7       2569.87       2731.93       134.21 o                         
   5  35  -7        459.80        472.23        60.85 o                         
   7  35  -7        946.59       1034.58        61.48 o                         
   9  35  -7         41.94          5.77        34.37 o                         
  -4  36  -7         39.02          4.47        60.77 o                         
  -2  36  -7       1017.26       1042.64       115.84 o                         
   0  36  -7        120.90        131.67        28.39 o                         
   2  36  -7       3271.39       3467.26       156.38 o                         
   4  36  -7        891.28        773.15        66.01 o                         
   6  36  -7       1855.16       1735.98       120.73 o                         
   8  36  -7        149.38        190.69        41.77 o                         
  -3  37  -7        333.11        195.04        58.01 o                         
  -1  37  -7        341.17        467.92        69.93 o                         
   1  37  -7       2224.54       2010.44        78.67 o                         
   3  37  -7        281.68        261.22        29.98 o                         
   5  37  -7       1042.04       1050.16        70.78 o                         
   7  37  -7          3.18        -11.61        37.71 o                         
  -4  38  -7        121.71        250.30        90.63 o                         
   0  38  -7       1201.69       1188.79        90.64 o                         
   2  38  -7        178.94        188.37        27.10 o                         
   4  38  -7        872.45        958.96        76.24 o                         
   6  38  -7        154.00        140.13        49.51 o                         
   8  38  -7        313.07        252.07        33.14 o                         
  -3  39  -7        106.70         41.47        58.65 o                         
  -1  39  -7        104.73        -45.02        47.99 o                         
   1  39  -7        166.08        155.01        51.85 o                         
   3  39  -7        484.85        665.08        70.35 o                         
   5  39  -7         97.65         96.07        30.45 o                         
   7  39  -7        486.64        434.69        53.10 o                         
  -4  40  -7        264.13        281.00        44.87 o                         
  -2  40  -7        525.80        430.71        69.83 o                         
   0  40  -7        259.23        142.34        47.29 o                         
   2  40  -7       1043.16       1045.92        88.17 o                         
   4  40  -7        524.88        480.73        66.86 o                         
   6  40  -7         57.95        161.18       102.99 o                         
   8  40  -7        376.27        338.85        38.50 o                         
  -1  41  -7         56.10         28.84        56.99 o                         
   1  41  -7        775.28        744.74        71.68 o                         
   3  41  -7         51.60         59.28        34.05 o                         
   5  41  -7          0.52        -13.18        26.43 o                         
   7  41  -7         58.12         47.43        34.46 o                         
  -2  42  -7        603.27        692.84        92.82 o                         
   0  42  -7        559.95        520.41        69.87 o                         
   2  42  -7        131.88         73.33        37.20 o                         
   4  42  -7       1889.20       1956.15        99.18 o                         
   6  42  -7        347.76        475.57        90.66 o                         
   8  42  -7        293.65        286.51        61.91 o                         
  -3  43  -7        239.02        264.23        50.97 o                         
  -1  43  -7          4.93         11.89        42.95 o                         
   1  43  -7          8.67         25.51        36.45 o                         
   3  43  -7        539.94        434.36        57.95 o                         
   5  43  -7         49.69         61.18        26.72 o                         
   7  43  -7        132.72        136.96        33.48 o                         
  -4  44  -7        722.35        592.39        64.49 o                         
  -2  44  -7        225.67        259.89        45.61 o                         
   2  44  -7        901.13        802.93        70.94 o                         
   4  44  -7       2283.02       2282.85       112.33 o                         
   6  44  -7        266.67        499.73        83.82 o                         
  -3  45  -7        691.52        699.53        62.01 o                         
  -1  45  -7         28.92         18.17        39.89 o                         
   1  45  -7        312.10        307.84        53.19 o                         
   5  45  -7        514.00        582.84        49.34 o                         
   7  45  -7        556.67        593.36        50.93 o                         
  -4  46  -7        805.95        705.86        60.58 o                         
  -2  46  -7        180.86        173.21        41.10 o                         
   0  46  -7        496.89        514.32        65.59 o                         
   4  46  -7       1652.76       1752.95        90.25 o                         
   6  46  -7        251.51        209.29        27.63 o                         
  -3  47  -7        543.96        649.80        65.03 o                         
  -1  47  -7        238.50        161.20        41.98 o                         
   1  47  -7        309.16        274.09        42.97 o                         
   3  47  -7         10.64        -16.08        28.14 o                         
   5  47  -7          5.83        -23.12        23.12 o                         
  -2  48  -7        104.82        119.52        34.09 o                         
   0  48  -7        138.35        137.91        46.66 o                         
   2  48  -7        228.04        197.71        37.90 o                         
   4  48  -7        381.06        320.66        44.49 o                         
   6  48  -7        112.42         11.76        63.23 o                         
  -1  49  -7         83.00         50.93        33.85 o                         
   1  49  -7         22.09          5.84        39.56 o                         
   3  49  -7        491.78        529.36        52.31 o                         
   5  49  -7        184.89        226.75        34.72 o                         
  -2  50  -7         44.67         10.50        29.89 o                         
   0  50  -7        896.88        846.70        69.40 o                         
   2  50  -7        309.81        344.12        47.47 o                         
   4  50  -7       1282.41       1284.75        70.37 o                         
   6  50  -7        174.56        111.84        60.36 o                         
  -3  51  -7        341.22        350.77        42.66 o                         
   1  51  -7        771.18        738.44        63.65 o                         
   3  51  -7        452.37        548.30        51.36 o                         
   5  51  -7        298.82        296.31        39.05 o                         
  -2  52  -7        129.66        119.34        29.63 o                         
   0  52  -7        195.69        183.74        35.48 o                         
   2  52  -7        247.67        248.23        35.76 o                         
   4  52  -7         72.23         72.00        24.84 o                         
  -1  53  -7        159.88        130.90        30.06 o                         
   1  53  -7         65.18         38.99        28.39 o                         
   3  53  -7        477.64        469.60        51.88 o                         
   0  54  -7       2115.72       2124.14       101.83 o                         
   4  54  -7        211.43        176.04        25.63 o                         
  -1  55  -7        445.11        414.04        45.45 o                         
   1  55  -7         76.87         46.23        25.60 o                         
   3  55  -7        456.95        443.26        42.51 o                         
  -2  56  -7        357.33        361.97        36.19 o                         
   0  56  -7        596.32        634.66        48.49 o                         
   2  56  -7        120.91        145.83        26.17 o                         
   1  57  -7        378.10        435.45        40.99 o                         
   3  57  -7        155.44        128.17        23.09 o                         
   0  58  -7        408.68        439.62        38.01 o                         
   2  58  -7         85.42         67.15        21.89 o                         
  -1  59  -7         84.29         52.63        20.31 o                         
   1  59  -7       1148.83       1172.46        60.64 o                         
   3  59  -7         10.23         16.13        16.36 o                         
   0  60  -7        312.29        303.70        32.79 o                         
   2  60  -7         16.24          8.65        18.56 o                         
   1  61  -7        465.68        453.00        39.78 o                         
   0   0  -6      24301.96      25305.07       606.62 o                         
   2   0  -6        976.97       1034.66        50.10 o                         
   4   0  -6       4928.65       4981.97       193.61 o                         
   6   0  -6       1975.35       1922.13       114.29 o                         
   1   1  -6       9291.54       8944.43       296.86 o                         
   3   1  -6        122.70        127.40        14.92 o                         
   5   1  -6       3562.33       3396.81       104.99 o                         
   7   1  -6      12389.88      11568.57       465.58 o                         
  -2   2  -6      11598.07      11797.30       429.41 o                         
   0   2  -6       1160.77       1019.75        22.18 o                         
   2   2  -6       2656.12       2560.59        71.78 o                         
   4   2  -6       3026.50       3218.87        92.98 o                         
   6   2  -6       1107.46       1041.26        66.83 o                         
  -1   3  -6       3397.81       3569.88       125.57 o                         
   1   3  -6        243.96        286.61        15.78 o                         
   3   3  -6      12710.35      13367.11       330.26 o                         
   5   3  -6       9983.15       9977.05       254.40 o                         
   7   3  -6        531.81        551.16       108.26 o                         
  -2   4  -6       7197.99       7295.37       254.22 o                         
   0   4  -6       2717.78       2954.77        54.70 o                         
   2   4  -6      13940.36      14139.15       350.37 o                         
   4   4  -6       2988.09       3321.98        95.27 o                         
   6   4  -6       2676.95       2631.38        95.26 o                         
  -1   5  -6        522.91        584.89        17.48 o                         
   1   5  -6       8043.29       8801.94       214.49 o                         
   3   5  -6       2908.63       3318.75       124.06 o                         
   5   5  -6       1386.53       1489.59        59.58 o                         
   7   5  -6        401.47        315.25        82.39 o                         
  -2   6  -6        169.64        209.45        28.14 o                         
   0   6  -6       5484.44       5439.95       127.37 o                         
   2   6  -6      12993.70      13459.58       331.33 o                         
   4   6  -6       4492.68       4778.40       130.09 o                         
   6   6  -6        571.34        519.99        80.19 o                         
   8   6  -6       1403.17       1280.61       131.60 o                         
  -1   7  -6        664.55        668.74        15.18 o                         
   1   7  -6        558.44        515.22        21.09 o                         
   3   7  -6      10252.03      10530.11       259.84 o                         
   5   7  -6         61.01        101.86        30.21 o                         
   7   7  -6        173.86        138.90        74.03 o                         
  -2   8  -6        529.61        481.50        37.80 o                         
   0   8  -6       1272.73       1210.70        40.01 o                         
   2   8  -6        797.52        810.23        29.90 o                         
   4   8  -6         57.86         64.63        17.18 o                         
   6   8  -6        994.17        933.76        99.49 o                         
   8   8  -6        382.03        351.45        62.79 o                         
  -3   9  -6       1588.02       1512.33        64.92 o                         
  -1   9  -6        369.61        449.09        23.27 o                         
   1   9  -6        214.30        320.54        26.82 o                         
   3   9  -6        709.80        643.76        35.84 o                         
   5   9  -6       2403.99       2262.11        78.66 o                         
   7   9  -6       3835.44       3694.37       203.95 o                         
  -2  10  -6       3361.45       3308.46        84.10 o                         
   0  10  -6       1297.93       1224.94        35.77 o                         
   2  10  -6       1921.29       2111.39        61.96 o                         
   4  10  -6        600.20        608.82        89.87 o                         
   6  10  -6       1445.93       1529.77        78.77 o                         
   8  10  -6        664.21        643.96       111.54 o                         
  10  10  -6         67.19         32.94        24.58 o                         
  -3  11  -6       1044.17        956.36        52.03 o                         
  -1  11  -6        423.78        407.61        15.21 o                         
   1  11  -6        942.08       1089.94        40.00 o                         
   3  11  -6       5843.01       5939.71       157.10 o                         
   5  11  -6       1001.21       1116.11        51.38 o                         
   7  11  -6       1285.33       1349.04       147.92 o                         
   9  11  -6        685.51        753.11        72.86 o                         
  -2  12  -6          1.02         12.24         8.63 o                         
   0  12  -6       5691.28       5669.30       142.69 o                         
   2  12  -6       2208.61       2310.73        68.51 o                         
   4  12  -6       3596.41       3467.06       104.00 o                         
   6  12  -6       3681.48       3849.66       129.32 o                         
   8  12  -6        207.15        134.59        54.81 o                         
  10  12  -6        138.48        108.11        27.06 o                         
  -3  13  -6        459.14        344.90        41.89 o                         
  -1  13  -6       1431.06       1416.23        57.79 o                         
   1  13  -6       1177.20       1225.01        39.71 o                         
   3  13  -6       8187.92       8118.56       202.83 o                         
   5  13  -6       2636.44       2722.60        91.15 o                         
   9  13  -6        193.62        232.80        35.24 o                         
  -2  14  -6       1055.30       1096.68        36.81 o                         
   0  14  -6       6118.71       6026.83       150.24 o                         
   2  14  -6       4665.27       4742.74       126.12 o                         
   4  14  -6        755.44        910.24        66.80 o                         
   6  14  -6       1337.51       1339.84        64.83 o                         
   8  14  -6       1075.30       1066.57        98.36 o                         
  10  14  -6        365.96        356.89        38.75 o                         
  -3  15  -6        186.74        184.17        32.17 o                         
  -1  15  -6        364.64        366.50        17.70 o                         
   1  15  -6        551.81        543.77        23.64 o                         
   5  15  -6       1846.66       1832.95        71.51 o                         
   9  15  -6         40.33         57.93        34.32 o                         
  -2  16  -6       2500.31       2524.11        70.81 o                         
   2  16  -6       7910.84       8131.33       205.51 o                         
   4  16  -6       2333.48       2163.62        74.38 o                         
  10  16  -6         80.78        100.12        17.30 o                         
  -3  17  -6        541.68        555.51        56.08 o                         
  -1  17  -6        179.14        192.92        17.33 o                         
   1  17  -6        821.70        770.39        32.41 o                         
   3  17  -6       2212.26       2172.40        69.38 o                         
   5  17  -6       4763.87       4676.37       140.58 o                         
   7  17  -6        488.69        407.53        57.33 o                         
   9  17  -6        164.50        162.67        37.39 o                         
  -2  18  -6       1614.12       1589.10        66.99 o                         
   0  18  -6       1574.91       1605.34        47.21 o                         
   2  18  -6       1230.40       1258.64        42.89 o                         
   4  18  -6       1911.99       1910.94        69.30 o                         
   6  18  -6       2272.15       2228.92       163.19 o                         
  10  18  -6         22.80         16.82        16.27 o                         
  -3  19  -6       2546.07       2724.50       104.74 o                         
  -1  19  -6        848.81        843.65        53.80 o                         
   1  19  -6       1074.29       1141.61        39.00 o                         
   3  19  -6       8001.13       7700.76       201.90 o                         
   5  19  -6       2944.42       2966.19        97.58 o                         
   7  19  -6       5117.40       5044.33       172.54 o                         
   9  19  -6       1108.41       1076.11        57.57 o                         
  -4  20  -6       1740.35       1619.58        77.50 o                         
  -2  20  -6       2871.90       2786.04       114.14 o                         
   0  20  -6        321.72        328.14        31.47 o                         
   2  20  -6       2938.17       2898.37        84.50 o                         
   4  20  -6       4928.43       4860.14       140.86 o                         
   6  20  -6        652.53        575.48       101.55 o                         
   8  20  -6         99.24         42.46        25.93 o                         
  10  20  -6        135.27        137.48        30.07 o                         
  -3  21  -6       1170.57       1280.22       154.46 o                         
  -1  21  -6        802.84        787.10        32.38 o                         
   1  21  -6        459.14        406.04        23.06 o                         
   3  21  -6       4471.19       4594.03       127.28 o                         
   5  21  -6       1602.61       1699.94       106.14 o                         
   7  21  -6       1117.39       1147.76        96.90 o                         
  -2  22  -6       1783.44       1766.48        57.98 o                         
   0  22  -6       5669.52       5711.94       120.11 o                         
   2  22  -6       6873.37       6468.53       284.65 o                         
   4  22  -6          1.19         -8.40        22.93 o                         
   6  22  -6        978.60        890.68        97.46 o                         
   8  22  -6        211.76        164.94        27.31 o                         
  10  22  -6        196.54        208.87        19.89 o                         
  -3  23  -6       1590.83       1467.42        85.22 o                         
  -1  23  -6       1145.58       1121.60        40.21 o                         
   1  23  -6       6497.94       6674.77       294.64 o                         
   3  23  -6        703.07        776.56        38.03 o                         
   5  23  -6         10.38         84.98        42.37 o                         
   7  23  -6       1271.21       1209.42       115.87 o                         
   9  23  -6        206.21        199.95        27.77 o                         
  -2  24  -6        390.10        397.99        27.48 o                         
   0  24  -6         12.96         27.06        33.74 o                         
   2  24  -6        262.44        255.60        40.42 o                         
   4  24  -6       1158.11       1090.14        55.03 o                         
   6  24  -6         70.05         75.89        62.45 o                         
   8  24  -6        776.26        759.62        45.15 o                         
  10  24  -6        110.20        123.20        27.55 o                         
  -3  25  -6       1180.90       1185.16        53.70 o                         
  -1  25  -6        416.85        450.94        26.58 o                         
   1  25  -6       6576.00       6588.43       171.23 o                         
   3  25  -6        231.75        181.46        24.69 o                         
   5  25  -6       2104.59       2145.19        90.09 o                         
   7  25  -6       1145.48       1168.37        58.47 o                         
   9  25  -6         64.91         74.20        22.47 o                         
  -2  26  -6        669.77        670.31        35.56 o                         
   0  26  -6       5555.37       5637.24       147.45 o                         
   2  26  -6       3547.48       3440.31       100.13 o                         
   4  26  -6        978.04       1029.32       123.95 o                         
   8  26  -6       2359.32       2453.28        96.66 o                         
  -3  27  -6        255.39        313.94        55.64 o                         
  -1  27  -6       6012.59       6267.86       160.17 o                         
   1  27  -6       2940.31       3035.78        87.15 o                         
   3  27  -6       3010.19       3045.09        94.86 o                         
   5  27  -6       2337.20       2161.81        96.04 o                         
   7  27  -6         66.65         28.41        24.46 o                         
   9  27  -6         68.96         56.90        22.31 o                         
  -6  28  -6        190.66        207.86        81.57 o                         
  -2  28  -6        357.87        359.92        32.43 o                         
   0  28  -6        972.94        926.90        57.80 o                         
   2  28  -6       1298.55       1440.13        52.89 o                         
   4  28  -6        256.36        274.20        63.02 o                         
   6  28  -6        443.77        456.99       177.89 o                         
   8  28  -6        341.45        380.31        46.01 o                         
  -5  29  -6        299.09        280.56        84.60 o                         
  -3  29  -6         87.05         90.41        27.11 o                         
  -1  29  -6        481.86        547.92        50.20 o                         
   1  29  -6       1084.07       1061.59        44.57 o                         
   3  29  -6        199.69        157.12        24.16 o                         
   5  29  -6        236.57        343.54        49.68 o                         
   7  29  -6         29.34         38.78        39.44 o                         
   9  29  -6        378.05        397.18        43.98 o                         
  -6  30  -6        381.36        312.78        57.99 o                         
  -2  30  -6       1476.90       1364.64        68.00 o                         
   0  30  -6       3723.77       3887.34       145.59 o                         
   2  30  -6       1224.97       1185.03        51.25 o                         
   4  30  -6       1210.28       1233.70        85.27 o                         
   6  30  -6        137.43         57.44        26.97 o                         
   8  30  -6        120.97         87.29        30.98 o                         
  -3  31  -6        359.40        281.90        87.48 o                         
  -1  31  -6       1463.38       1478.04        51.13 o                         
   1  31  -6        711.90        777.87        57.04 o                         
   3  31  -6       3404.34       3423.97       150.63 o                         
   5  31  -6       4437.37       4246.22       154.37 o                         
   7  31  -6        268.78        294.68        40.39 o                         
   9  31  -6        100.28         93.05        20.78 o                         
  -6  32  -6        195.62         96.57        48.88 o                         
  -4  32  -6        322.27        311.04        75.56 o                         
  -2  32  -6       3334.52       3318.25        90.39 o                         
   0  32  -6        173.31        234.27        27.21 o                         
   2  32  -6       1193.07       1243.21        96.21 o                         
   4  32  -6       2602.38       2525.65       160.76 o                         
   6  32  -6        772.71        661.79        50.60 o                         
  -5  33  -6        321.96        412.92        66.39 o                         
  -3  33  -6        702.28        638.96        88.82 o                         
  -1  33  -6       3270.08       3087.77       115.22 o                         
   1  33  -6       5093.37       4860.65       113.61 o                         
   3  33  -6       1692.83       1602.66        56.59 o                         
   5  33  -6       3546.41       3558.29       150.52 o                         
   7  33  -6       2153.50       2030.91        67.14 o                         
   9  33  -6        620.94        607.41        57.84 o                         
  -6  34  -6        144.68        130.52        59.88 o                         
  -4  34  -6        691.26        816.23        90.04 o                         
  -2  34  -6        581.41        523.53        51.20 o                         
   0  34  -6        385.73        361.60        29.70 o                         
   2  34  -6       4142.45       3940.22        96.99 o                         
   4  34  -6        373.21        406.21        36.39 o                         
   6  34  -6        551.55        517.91        43.29 o                         
   8  34  -6         61.31         40.47        27.20 o                         
  -5  35  -6         99.17        143.60        48.01 o                         
  -3  35  -6       1791.66       1729.24       119.99 o                         
  -1  35  -6        858.17        855.25        45.36 o                         
   1  35  -6       2434.23       2441.36        92.73 o                         
   3  35  -6        161.52        209.64        26.12 o                         
   5  35  -6        123.09        151.98        50.02 o                         
   7  35  -6        252.98        279.82        40.18 o                         
   9  35  -6         73.49         55.81        19.68 o                         
  -4  36  -6        600.57        686.54        87.47 o                         
  -2  36  -6       2578.31       2330.88       137.03 o                         
   0  36  -6        947.78        985.78        44.17 o                         
   2  36  -6        953.80        960.61        43.98 o                         
   8  36  -6        110.17        139.45        33.96 o                         
  -5  37  -6        798.82        778.70        74.14 o                         
  -1  37  -6       2790.15       2741.23       111.62 o                         
   1  37  -6        640.77        656.25        39.73 o                         
   3  37  -6       1870.85       1873.49        83.01 o                         
   5  37  -6         81.47         49.01        41.15 o                         
   7  37  -6        309.32        224.47        33.63 o                         
   9  37  -6        532.80        534.40        41.72 o                         
  -4  38  -6        139.68        154.93        47.46 o                         
  -2  38  -6        729.96        848.85        89.61 o                         
   0  38  -6       3767.48       3869.29        97.75 o                         
   2  38  -6       7598.95       7714.53       171.17 o                         
   4  38  -6        122.04        158.79        43.38 o                         
   6  38  -6        601.34        588.87        42.32 o                         
   8  38  -6        498.41        574.96        41.77 o                         
  -5  39  -6        156.77        122.77        46.25 o                         
  -3  39  -6        416.71        318.84        55.59 o                         
  -1  39  -6        703.15        728.79       100.39 o                         
   1  39  -6         33.03          9.27        23.65 o                         
   3  39  -6       5440.28       5073.34       533.21 o                         
   5  39  -6         69.61         59.38        33.57 o                         
   7  39  -6       1212.53       1240.65        69.84 o                         
  -2  40  -6       1872.40       1665.50       112.00 o                         
   0  40  -6        155.88        123.39        39.13 o                         
   2  40  -6        255.09        291.19        38.46 o                         
   4  40  -6        545.69        494.82        58.66 o                         
   6  40  -6        910.23        909.17        51.94 o                         
   8  40  -6        123.73         45.25        51.30 o                         
  -3  41  -6       1108.44       1079.24        90.17 o                         
  -1  41  -6         30.92         54.55        45.51 o                         
   1  41  -6        342.75        344.26        38.31 o                         
   3  41  -6       4823.32       4849.17       203.77 o                         
   5  41  -6        300.69        240.62        37.39 o                         
   7  41  -6        352.15        278.11        36.97 o                         
  -4  42  -6         57.21         21.77        37.64 o                         
   0  42  -6        585.47        501.48        82.80 o                         
   2  42  -6        947.08        932.48        76.08 o                         
   4  42  -6         44.30          7.47        31.95 o                         
   6  42  -6        547.98        539.87        40.49 o                         
   8  42  -6        785.32        792.59        41.04 o                         
  -5  43  -6        477.17        408.45        53.34 o                         
  -3  43  -6        533.39        536.18        70.50 o                         
  -1  43  -6       2461.53       2281.47       123.55 o                         
   1  43  -6        990.41        988.46        78.41 o                         
   3  43  -6       1518.84       1462.53        90.80 o                         
   5  43  -6        124.26        127.70        34.51 o                         
   7  43  -6        316.87        310.18        34.84 o                         
  -4  44  -6        108.94         85.13        36.47 o                         
  -2  44  -6       1042.00        999.34        98.44 o                         
   0  44  -6        510.26        376.90        62.52 o                         
   2  44  -6        436.48        439.96        60.36 o                         
   4  44  -6        703.30        686.11        62.31 o                         
   6  44  -6        377.93        322.80        35.72 o                         
   8  44  -6         84.07         85.80        30.56 o                         
  -5  45  -6        580.87        675.26        53.65 o                         
  -3  45  -6        938.22        932.27        76.62 o                         
  -1  45  -6       1273.47       1251.74       100.58 o                         
   1  45  -6        146.14        197.00        49.73 o                         
   3  45  -6        428.01        487.37        55.51 o                         
   5  45  -6        537.19        590.98        47.03 o                         
   7  45  -6          5.35         23.83        31.75 o                         
  -4  46  -6        549.05        583.18        56.92 o                         
  -2  46  -6       1428.27       1363.39        91.78 o                         
   0  46  -6        256.83        181.63        54.11 o                         
   2  46  -6        243.24        369.42        55.46 o                         
   6  46  -6        142.43        142.52        37.12 o                         
  -3  47  -6        186.19        147.61        53.04 o                         
  -1  47  -6        333.24        325.48        57.81 o                         
   1  47  -6        243.02        287.97        43.74 o                         
   3  47  -6       1129.76       1228.73        83.37 o                         
   5  47  -6        889.62        869.52        55.87 o                         
   7  47  -6        220.43        238.39        77.92 o                         
  -2  48  -6        150.96        212.31        40.75 o                         
   2  48  -6        786.07        899.39        74.56 o                         
   4  48  -6        264.85        230.46        36.97 o                         
   6  48  -6        345.98        277.31        39.12 o                         
  -3  49  -6        306.87        274.71        40.12 o                         
  -1  49  -6        491.98        501.27        60.70 o                         
   3  49  -6        746.21        746.45        65.00 o                         
   5  49  -6       1077.33       1038.30        92.97 o                         
   7  49  -6         77.38        109.77        32.51 o                         
  -4  50  -6       1372.73       1369.58        67.48 o                         
  -2  50  -6        150.37        152.04        29.07 o                         
   0  50  -6        543.25        436.40        60.32 o                         
   2  50  -6        186.91        178.95        35.62 o                         
   4  50  -6        200.69        210.42        33.00 o                         
   6  50  -6        228.20        208.55        44.33 o                         
  -3  51  -6        104.98        137.48        30.57 o                         
  -1  51  -6         42.24         72.68        33.56 o                         
   1  51  -6        874.77        903.35        68.80 o                         
   3  51  -6        578.88        563.57        62.37 o                         
   5  51  -6        157.23        156.80        95.90 o                         
  -4  52  -6        533.45        512.22        45.82 o                         
  -2  52  -6        450.18        423.09        58.87 o                         
   0  52  -6         46.89         -8.81        30.50 o                         
   2  52  -6        794.98        841.72        63.87 o                         
   4  52  -6        333.07        270.55        40.99 o                         
   6  52  -6        358.19        384.86        49.46 o                         
  -3  53  -6         47.30         43.79        26.80 o                         
  -1  53  -6         52.28         35.14        29.98 o                         
   1  53  -6        434.57        406.16        54.32 o                         
   3  53  -6        225.86        230.86        34.28 o                         
   5  53  -6        911.38        949.24        73.46 o                         
  -2  54  -6        637.94        732.92        55.22 o                         
   0  54  -6        500.03        500.40        52.46 o                         
   2  54  -6        218.97        224.22        34.30 o                         
   4  54  -6       1643.75       1641.28        78.44 o                         
  -3  55  -6         39.35          3.70        22.57 o                         
  -1  55  -6         94.77         92.59        28.05 o                         
   1  55  -6        321.53        312.56        36.04 o                         
   3  55  -6        812.56        808.61        63.44 o                         
   5  55  -6         79.36        -69.32        69.32 o                         
  -2  56  -6        100.17        120.02        26.18 o                         
   4  56  -6        294.47        306.59        40.46 o                         
  -1  57  -6        444.99        464.70        43.56 o                         
   1  57  -6        345.23        372.69        41.98 o                         
   3  57  -6         79.17         90.59        27.83 o                         
  -2  58  -6        222.97        213.76        33.97 o                         
   0  58  -6         35.02         14.52        23.37 o                         
   2  58  -6        159.02        162.92        26.64 o                         
   4  58  -6        167.30        128.21        26.47 o                         
  -1  59  -6        309.02        282.30        36.71 o                         
   1  59  -6         40.50         65.67        22.95 o                         
   3  59  -6        244.25        272.98        36.09 o                         
   0  60  -6        263.41        265.47        35.15 o                         
   2  60  -6        313.18        312.49        41.27 o                         
  -1  61  -6        108.47         98.25        21.55 o                         
   1  61  -6        581.40        605.10        40.82 o                         
   3  61  -6         38.62          5.30        27.59 o                         
   0  62  -6        321.43        299.88        38.10 o                         
   2  62  -6         12.43         -4.79        19.55 o                         
   1  63  -6         32.42         29.95        21.96 o                         
  -5   1  -5       2635.77       2353.53        76.25 o                         
  -3   1  -5       2366.50       2520.10        67.45 o                         
   1   1  -5       1190.26       1068.27        32.41 o                         
   3   1  -5       5748.44       5635.12       146.86 o                         
   5   1  -5        861.27        985.25        50.61 o                         
   7   1  -5       6122.44       5928.83       192.92 o                         
  -4   2  -5        646.72        655.28        30.91 o                         
  -2   2  -5       5750.37       5523.61        96.53 o                         
   0   2  -5       3166.29       2800.90        71.17 o                         
   2   2  -5        343.06        358.57        18.49 o                         
   4   2  -5       3712.77       3934.10       111.09 o                         
   6   2  -5       1514.57       1424.97        75.10 o                         
  -5   3  -5        105.17         58.86        21.56 o                         
  -3   3  -5       2393.45       2518.66        66.51 o                         
  -1   3  -5       1323.87       1426.55        35.81 o                         
   1   3  -5      18291.28      18498.63       449.08 o                         
   3   3  -5       4278.77       4475.96       121.49 o                         
   5   3  -5        812.38        866.21        54.68 o                         
   7   3  -5       4830.04       4627.13       226.50 o                         
  -4   4  -5       1899.00       1923.52        58.88 o                         
  -2   4  -5       1177.03       1064.10        21.73 o                         
   0   4  -5       7319.25       7096.86       124.07 o                         
   2   4  -5       2679.18       2804.16        73.88 o                         
   4   4  -5       1185.10       1214.85        45.42 o                         
   6   4  -5        378.76        328.41        42.14 o                         
  -5   5  -5        876.38        824.26       129.44 o                         
  -3   5  -5        302.57        286.55        18.93 o                         
  -1   5  -5       4799.58       5026.34       121.83 o                         
   1   5  -5       5542.90       5432.59       134.67 o                         
   3   5  -5       4111.81       4334.23       233.85 o                         
   5   5  -5       2767.19       2845.17       119.28 o                         
   7   5  -5       1098.74       1173.32       142.59 o                         
  -4   6  -5        752.14        739.10        33.97 o                         
  -2   6  -5       1983.07       2051.31        38.94 o                         
   0   6  -5       2148.09       2219.18        41.37 o                         
   2   6  -5       7380.74       7480.35       182.47 o                         
   4   6  -5       8249.65       8402.58       214.24 o                         
   6   6  -5       2196.44       2188.31        92.35 o                         
   8   6  -5        398.14        374.97        74.43 o                         
  -5   7  -5        319.29        265.96        70.44 o                         
  -3   7  -5        620.78        660.82        26.72 o                         
  -1   7  -5       2518.32       2649.30        53.78 o                         
   1   7  -5       5090.81       4872.82       124.22 o                         
   3   7  -5      12454.03      13185.52       323.92 o                         
   5   7  -5       1405.74       1372.75        60.16 o                         
   7   7  -5       1136.14        916.68        89.90 o                         
  -4   8  -5        698.34        722.84        34.57 o                         
  -2   8  -5        335.71        396.95        16.11 o                         
   0   8  -5        590.97        513.31        13.77 o                         
   2   8  -5       1742.29       1754.85        51.93 o                         
   4   8  -5       1718.11       1792.09        69.71 o                         
   6   8  -5       1044.54       1116.83        97.03 o                         
   8   8  -5        929.09        883.91        95.28 o                         
  -5   9  -5        548.39        479.18        50.21 o                         
  -3   9  -5         37.40         45.30        14.72 o                         
  -1   9  -5       1511.43       1500.82        29.07 o                         
   1   9  -5      22380.75      23169.04       557.47 o                         
   3   9  -5      16977.15      18348.89       438.31 o                         
   5   9  -5       3540.93       3484.91       106.97 o                         
   7   9  -5       2999.30       2911.96       127.47 o                         
  -4  10  -5        610.28        669.51        34.95 o                         
  -2  10  -5       7629.32       7788.93       136.41 o                         
   0  10  -5       1084.71       1199.01        35.00 o                         
   2  10  -5        236.82        170.88        14.59 o                         
   4  10  -5       4089.98       4077.99       114.20 o                         
   6  10  -5       2589.92       2570.73       135.05 o                         
   8  10  -5       3116.22       3147.58       119.47 o                         
  10  10  -5        288.84        267.03        38.10 o                         
  -5  11  -5       2645.77       2597.20       114.16 o                         
  -3  11  -5        700.85        646.25        27.56 o                         
  -1  11  -5        472.11        553.26        14.88 o                         
   1  11  -5       2116.44       1910.49        62.92 o                         
   3  11  -5       5019.65       5095.03       133.79 o                         
   5  11  -5       2673.28       2698.08        87.50 o                         
   7  11  -5       2716.07       2531.03       119.64 o                         
   9  11  -5        247.40        313.36        44.54 o                         
  -4  12  -5         51.55         66.33        16.33 o                         
  -2  12  -5        337.86        353.28        19.14 o                         
   0  12  -5       1316.85       1376.48        38.55 o                         
   2  12  -5       8405.65       8480.61       214.46 o                         
   4  12  -5       2926.50       3117.64        91.24 o                         
   6  12  -5        430.52        385.77        46.42 o                         
   8  12  -5       1945.35       1948.96       121.64 o                         
  10  12  -5        157.23        188.34        33.13 o                         
  -3  13  -5       1189.87       1112.68        39.84 o                         
  -1  13  -5       1687.66       1796.56        40.96 o                         
   1  13  -5      11752.15      11940.64       292.47 o                         
   3  13  -5       3564.19       3690.22       104.16 o                         
   7  13  -5         33.63         96.37        46.70 o                         
   9  13  -5        117.76         45.41        32.70 o                         
  -2  14  -5       1151.19       1248.01        57.23 o                         
   0  14  -5       5144.87       5311.84       131.58 o                         
   2  14  -5       5180.54       5137.57       132.03 o                         
   4  14  -5       5899.83       5902.50       160.76 o                         
   6  14  -5       1190.95       1130.58        93.47 o                         
   8  14  -5       1983.29       1898.43       118.73 o                         
  10  14  -5        404.55        375.47        40.09 o                         
  -5  15  -5       2526.42       2320.52       105.18 o                         
  -3  15  -5       2298.16       2415.12        70.98 o                         
  -1  15  -5       1010.08       1076.19        35.95 o                         
   1  15  -5        617.92        628.05        24.38 o                         
   3  15  -5       9130.14       9302.96       234.60 o                         
   5  15  -5       2779.53       2743.69       129.08 o                         
   7  15  -5       1523.84       1531.73       123.12 o                         
   9  15  -5        776.72        765.78        51.11 o                         
  -4  16  -5       1900.71       1860.04        67.14 o                         
  -2  16  -5       5417.81       5566.40       204.96 o                         
   0  16  -5      22864.60      22973.66       553.88 o                         
   2  16  -5      11481.68      11157.88       366.67 o                         
   4  16  -5       7867.75       7808.67       210.04 o                         
   6  16  -5       1593.12       1363.85       108.23 o                         
   8  16  -5         24.53         21.58        41.86 o                         
  10  16  -5        194.62        212.84        23.23 o                         
  -5  17  -5       2804.58       2663.27       122.19 o                         
  -3  17  -5       2186.54       2320.59        77.68 o                         
  -1  17  -5       1817.54       1712.23        48.55 o                         
   1  17  -5        261.34        250.82        15.76 o                         
   3  17  -5        635.21        686.29        30.92 o                         
   5  17  -5       1344.12       1277.27        59.01 o                         
   9  17  -5        924.62        999.50        61.62 o                         
  -4  18  -5          0.16         24.96        20.25 o                         
  -2  18  -5         69.25         72.93        19.06 o                         
   0  18  -5        324.54        331.15        16.76 o                         
   2  18  -5      20543.80      21046.79       504.44 o                         
   4  18  -5       2070.83       2209.45        91.63 o                         
   8  18  -5        671.94        660.37        79.06 o                         
  10  18  -5         66.70         46.67        16.14 o                         
  -3  19  -5       1187.63       1169.49        45.55 o                         
  -1  19  -5        944.19        879.84        32.63 o                         
   1  19  -5      15345.79      16223.46       391.78 o                         
   3  19  -5        565.02        615.21        41.30 o                         
   5  19  -5       2499.35       2479.04        90.89 o                         
   7  19  -5       1835.56       1674.77       214.76 o                         
   9  19  -5        964.56       1145.84        55.65 o                         
  -4  20  -5        804.07        821.09        46.91 o                         
  -2  20  -5        833.75        890.32        33.73 o                         
   0  20  -5       1862.35       2016.01        57.27 o                         
   2  20  -5       4930.77       4913.74       131.25 o                         
   4  20  -5       1343.64       1306.11        55.97 o                         
   6  20  -5       1474.83       1427.60       102.67 o                         
  10  20  -5         29.90         28.05        15.58 o                         
  -3  21  -5        579.15        679.33        58.57 o                         
  -1  21  -5       1801.61       1751.06        53.69 o                         
   1  21  -5      10754.99      10803.82       266.76 o                         
   3  21  -5        864.74        842.35        36.79 o                         
   5  21  -5       1776.08       1775.39        91.42 o                         
   7  21  -5       1514.63       1562.50        90.16 o                         
   9  21  -5         75.19         94.69        23.40 o                         
  -6  22  -5        367.61        488.02        67.58 o                         
  -4  22  -5       2373.99       2385.85       127.40 o                         
  -2  22  -5        373.24        316.15        23.04 o                         
   2  22  -5        106.52        123.13        20.06 o                         
   4  22  -5        227.35        211.99        26.48 o                         
   6  22  -5       1817.03       1830.08       165.44 o                         
   8  22  -5       2175.25       2437.84       151.86 o                         
  10  22  -5        360.42        306.19        43.47 o                         
  -7  23  -5        153.81        149.00        59.84 o                         
  -3  23  -5        993.09        973.96        42.55 o                         
  -1  23  -5        758.71        751.68        29.14 o                         
   3  23  -5       1379.03       1504.22        77.73 o                         
   5  23  -5        652.12        765.98        53.86 o                         
   7  23  -5        575.57        600.09        46.33 o                         
  -6  24  -5        187.55        244.47        72.04 o                         
  -4  24  -5        264.03        316.10        70.13 o                         
  -2  24  -5       2539.46       2552.73        75.99 o                         
   0  24  -5       4358.20       4497.50       117.48 o                         
   2  24  -5       8247.55       8087.78       204.84 o                         
   4  24  -5       1474.16       1428.58        58.61 o                         
   6  24  -5       3859.79       3809.54       149.67 o                         
   8  24  -5         16.38         21.59        31.17 o                         
  10  24  -5        379.27        362.66        25.13 o                         
  -7  25  -5         54.12         15.84        46.06 o                         
  -5  25  -5        121.50        129.75        80.80 o                         
  -3  25  -5       1186.15       1191.66        49.61 o                         
  -1  25  -5      12056.76      12641.06       305.23 o                         
   1  25  -5       5939.23       5983.49       155.74 o                         
   3  25  -5        269.02        248.74        24.36 o                         
   5  25  -5       1688.89       1541.26        78.95 o                         
   7  25  -5        873.47        850.76        53.23 o                         
   9  25  -5         35.92         50.91        20.43 o                         
  -6  26  -5        593.19        660.13        94.93 o                         
  -4  26  -5        286.31        296.16        38.01 o                         
  -2  26  -5       2991.17       3077.60        88.90 o                         
   0  26  -5       3082.93       3112.21        86.44 o                         
   2  26  -5       1562.77       1576.03        53.51 o                         
   4  26  -5        522.68        569.06        47.44 o                         
   6  26  -5        638.98        545.03        63.11 o                         
   8  26  -5        836.45        764.27        59.63 o                         
  10  26  -5         51.23         13.03        11.37 o                         
  -7  27  -5         41.64         68.64        42.88 o                         
  -3  27  -5        762.22        736.08        48.54 o                         
  -1  27  -5       1086.40       1098.93        60.24 o                         
   1  27  -5       6633.56       7225.49       343.91 o                         
   3  27  -5       3103.91       3143.77        93.46 o                         
   5  27  -5        178.84        163.41        36.02 o                         
   7  27  -5       1488.76       1466.87        61.30 o                         
   9  27  -5        308.40        346.14        35.13 o                         
  -4  28  -5       1281.09       1117.47        56.77 o                         
  -2  28  -5       2644.29       2582.12       113.82 o                         
   0  28  -5        427.29        436.71        24.86 o                         
   2  28  -5        610.90        565.86        30.66 o                         
   4  28  -5       1568.39       1779.77        69.59 o                         
   8  28  -5        283.77        371.72        39.72 o                         
  -7  29  -5        268.46        266.70        45.81 o                         
  -5  29  -5       1195.04       1119.64       123.50 o                         
  -3  29  -5       2135.75       1935.38        72.71 o                         
  -1  29  -5        428.56        394.91        25.93 o                         
   1  29  -5        861.28        952.02        37.36 o                         
   3  29  -5       2633.81       2667.63        86.28 o                         
   5  29  -5        433.91        436.58        57.76 o                         
   7  29  -5        657.11        566.69        44.98 o                         
   9  29  -5        958.85       1018.49        45.14 o                         
  -6  30  -5         16.28         77.53        46.66 o                         
  -4  30  -5       1416.82       1323.42       136.54 o                         
  -2  30  -5       2772.08       3015.95        90.67 o                         
   0  30  -5        111.81         92.26        15.55 o                         
   2  30  -5        822.90        789.96        38.65 o                         
   4  30  -5          8.33         25.96        33.66 o                         
   6  30  -5        938.21        929.14       100.07 o                         
   8  30  -5        658.38        707.20        52.66 o                         
  -5  31  -5        185.22        222.32        67.90 o                         
  -3  31  -5         28.01         12.00        43.88 o                         
  -1  31  -5       2851.92       2973.05        85.74 o                         
   1  31  -5       1940.71       1810.66        60.87 o                         
   3  31  -5        980.84       1025.99        52.21 o                         
   5  31  -5       2665.98       2414.15        89.96 o                         
   9  31  -5         60.12         51.32        18.46 o                         
  -6  32  -5        120.00        134.63        43.20 o                         
  -4  32  -5       1730.44       1664.77       138.43 o                         
  -2  32  -5        896.92        894.70        45.59 o                         
   0  32  -5       1784.41       1902.69        60.78 o                         
   2  32  -5        329.84        360.56        31.33 o                         
   4  32  -5       1433.13       1413.83        83.60 o                         
   6  32  -5       3120.89       2937.92        92.39 o                         
   8  32  -5       1201.78       1207.18        61.92 o                         
  -5  33  -5        145.99        141.36        53.20 o                         
  -3  33  -5       2079.47       2044.62        79.55 o                         
  -1  33  -5       4354.17       4449.56       121.26 o                         
   1  33  -5        938.03       1031.42        72.17 o                         
   3  33  -5        508.20        640.56        57.34 o                         
   5  33  -5        279.48        434.47        48.32 o                         
   7  33  -5        420.41        456.03        39.59 o                         
   9  33  -5          1.70         -1.39        15.71 o                         
  -6  34  -5         79.76         49.49        47.85 o                         
  -4  34  -5        134.29        227.46        58.44 o                         
  -2  34  -5       3004.54       3180.59        84.62 o                         
   0  34  -5        347.08        415.60        57.07 o                         
   2  34  -5        833.68        852.03        40.03 o                         
   4  34  -5         48.45         55.20        25.78 o                         
   6  34  -5       1255.75       1171.90        78.63 o                         
  -5  35  -5        235.54        226.14        61.60 o                         
  -3  35  -5        828.78        834.05       112.69 o                         
  -1  35  -5        860.75        827.11        42.09 o                         
   1  35  -5       1473.56       1386.99       121.02 o                         
   3  35  -5        668.43        685.49        63.16 o                         
   5  35  -5        311.92        271.58        53.24 o                         
   7  35  -5        152.57        190.02        28.71 o                         
   9  35  -5        108.72         99.72        20.69 o                         
  -6  36  -5       1694.70       1748.75       104.04 o                         
  -2  36  -5        667.52        649.70        40.23 o                         
   0  36  -5        515.73        624.33        37.90 o                         
   2  36  -5       1537.16       1478.49       177.62 o                         
   4  36  -5         43.52         47.18        29.94 o                         
   6  36  -5       1174.94       1091.14        55.50 o                         
   8  36  -5        250.03        312.84        33.91 o                         
  -5  37  -5        104.51         88.24        43.94 o                         
  -3  37  -5       4060.72       3796.14       192.20 o                         
  -1  37  -5        423.05        405.24        31.58 o                         
   1  37  -5       3710.00       3744.92        96.58 o                         
   3  37  -5        319.14        335.15        67.14 o                         
   5  37  -5        310.39        368.88        39.83 o                         
   7  37  -5       1219.38       1134.93       108.95 o                         
   9  37  -5        896.49        936.89        35.52 o                         
  -4  38  -5       1173.01       1284.18        97.10 o                         
  -2  38  -5        938.13        947.91        58.41 o                         
   0  38  -5       1267.17       1267.47        48.40 o                         
   2  38  -5       1229.01       1227.43        49.16 o                         
   8  38  -5        232.80        212.10        26.33 o                         
  -3  39  -5       2519.17       2050.31       142.36 o                         
  -1  39  -5        440.96        577.28        37.20 o                         
   1  39  -5        634.66        646.18        40.52 o                         
   3  39  -5        201.57        157.09        41.01 o                         
   5  39  -5       2169.80       2075.91        98.82 o                         
   7  39  -5        236.84        239.82        86.47 o                         
  -6  40  -5        325.89        328.22        47.61 o                         
  -4  40  -5         33.31         70.69        44.47 o                         
  -2  40  -5       2562.10       2560.08       146.19 o                         
   0  40  -5         81.62         66.67        23.93 o                         
   2  40  -5       1635.74       1621.04        65.24 o                         
   4  40  -5        405.84        412.76        39.37 o                         
   6  40  -5          5.61        -11.40        34.24 o                         
   8  40  -5        281.42        248.70        40.13 o                         
  -5  41  -5       1500.04       1556.76        93.80 o                         
  -3  41  -5        869.91        869.42        85.73 o                         
  -1  41  -5       1599.23       1593.47        82.27 o                         
   1  41  -5       1598.79       1715.41        58.27 o                         
   5  41  -5        110.13        129.53        30.65 o                         
  -6  42  -5         45.84         12.41        26.32 o                         
  -4  42  -5        634.15        627.98        73.58 o                         
  -2  42  -5        292.53        295.77        63.79 o                         
   2  42  -5       2080.12       2020.82       125.43 o                         
   4  42  -5        801.53        714.94        51.18 o                         
   6  42  -5          4.46         40.13        24.01 o                         
   8  42  -5        505.20        523.38        48.60 o                         
  -5  43  -5        570.54        572.79        58.37 o                         
  -3  43  -5       1976.21       2117.63       129.81 o                         
  -1  43  -5       1410.17       1414.24        99.08 o                         
   1  43  -5       1766.81       1832.22       114.63 o                         
   3  43  -5        752.20        983.02        81.88 o                         
   5  43  -5        279.54        271.01        55.98 o                         
   7  43  -5       1752.80       1749.79        71.81 o                         
  -4  44  -5        352.71        334.41        48.73 o                         
  -2  44  -5        441.76        295.37        55.03 o                         
   0  44  -5         46.36         40.79        41.27 o                         
   2  44  -5       1088.44       1217.51        81.78 o                         
   4  44  -5        784.78        776.09        52.38 o                         
   6  44  -5        308.74        399.74        95.70 o                         
   8  44  -5         81.94         51.65        31.32 o                         
  -5  45  -5       1744.80       1864.41        93.92 o                         
  -3  45  -5        501.45        462.51        66.72 o                         
  -1  45  -5        333.91        312.65        62.42 o                         
   1  45  -5       2475.08       2599.46       125.80 o                         
   3  45  -5        855.48        867.47        70.33 o                         
   5  45  -5        211.08        135.53        30.40 o                         
   7  45  -5        239.14        266.33        35.04 o                         
   0  46  -5        306.87        246.31        51.14 o                         
   2  46  -5       1398.46       1348.33        96.41 o                         
   4  46  -5       1727.34       1814.82        75.11 o                         
   8  46  -5        416.72        437.13        26.82 o                         
  -3  47  -5         73.70         87.58        38.68 o                         
  -1  47  -5        365.83        405.23        54.36 o                         
   1  47  -5        130.64        161.83        40.40 o                         
   3  47  -5       1391.53       1272.96        84.91 o                         
   5  47  -5       1308.62       1196.02        54.88 o                         
   7  47  -5        197.39        228.77        32.65 o                         
  -4  48  -5        704.08        655.52        60.59 o                         
  -2  48  -5        195.62        195.59        42.71 o                         
   0  48  -5        135.02        153.47        49.38 o                         
   2  48  -5        959.08        976.27        75.91 o                         
   4  48  -5        281.84        297.18        37.21 o                         
   6  48  -5        828.35        817.74        57.52 o                         
  -5  49  -5        108.85        134.25        29.69 o                         
  -3  49  -5        496.52        556.28        60.14 o                         
   1  49  -5         46.24         32.47        44.68 o                         
   3  49  -5        600.74        520.85        65.10 o                         
   5  49  -5         15.96         64.90        33.32 o                         
   7  49  -5        588.27        614.70        38.03 o                         
  -4  50  -5        556.38        553.93        54.65 o                         
  -2  50  -5        246.54        271.82        43.98 o                         
   0  50  -5       1435.61       1412.85       108.52 o                         
   2  50  -5       1235.33       1250.41        81.30 o                         
   4  50  -5        389.06        329.48        43.85 o                         
   6  50  -5        171.11        275.66        57.08 o                         
  -1  51  -5        207.54        226.85        41.21 o                         
   3  51  -5        511.77        505.51        55.01 o                         
   5  51  -5        878.99        896.06        47.75 o                         
   7  51  -5       1155.00       1162.39        45.60 o                         
  -4  52  -5        188.42        147.94        29.37 o                         
  -2  52  -5         54.75         39.67        32.07 o                         
   0  52  -5         46.61         27.49        33.91 o                         
   2  52  -5        138.39        143.30        35.22 o                         
   4  52  -5       1298.99       1268.32        58.17 o                         
   6  52  -5        136.82         87.93        48.65 o                         
  -3  53  -5        225.22        202.38        33.64 o                         
  -1  53  -5        989.91       1065.21        72.94 o                         
   1  53  -5        790.41        913.15        70.97 o                         
   3  53  -5        313.11        364.45        43.53 o                         
   5  53  -5        362.47        382.96       138.89 o                         
  -4  54  -5        406.23        382.91        39.38 o                         
  -2  54  -5        220.21        263.23        43.53 o                         
   0  54  -5        374.01        324.70        52.17 o                         
   2  54  -5        903.59        897.46        67.45 o                         
   4  54  -5        545.12        588.72        45.60 o                         
   6  54  -5         31.45        -16.49        34.29 o                         
  -3  55  -5        208.92        199.82        31.20 o                         
  -1  55  -5        221.94        121.93        32.84 o                         
   1  55  -5        425.12        437.05        52.63 o                         
   3  55  -5        596.11        665.12       135.66 o                         
   5  55  -5        628.86        553.17        97.68 o                         
  -2  56  -5         54.33         33.32        27.03 o                         
   0  56  -5        317.60        331.44        46.66 o                         
   2  56  -5        278.39        324.80        45.31 o                         
   4  56  -5        283.27        297.16        37.58 o                         
   6  56  -5        755.17        751.47        56.84 o                         
   1  57  -5        194.41        197.75        31.86 o                         
   3  57  -5         74.91         77.58        24.22 o                         
   5  57  -5        294.73        359.02        40.85 o                         
  -2  58  -5        245.32        296.04        36.96 o                         
   4  58  -5        650.89        696.09        62.04 o                         
  -3  59  -5        777.51        808.43        47.19 o                         
  -1  59  -5         53.37         96.84        26.34 o                         
   1  59  -5        164.81         62.56        26.61 o                         
   3  59  -5        625.20        672.03        45.79 o                         
   0  60  -5        101.93        107.07        25.95 o                         
   2  60  -5        185.98        207.84        34.13 o                         
  -1  61  -5         21.24         26.41        21.06 o                         
   1  61  -5        226.24        257.47        34.16 o                         
   3  61  -5        279.63        204.17        54.45 o                         
   0  62  -5        410.12        485.17        42.98 o                         
  -1  63  -5        130.85        160.83        25.83 o                         
   1  63  -5        133.98        116.30        31.59 o                         
   0  64  -5         58.08         21.68        21.37 o                         
  -6   0  -4       5175.89       4263.43       200.53 o                         
  -4   0  -4       1001.23        958.71        54.67 o                         
  -2   0  -4       6208.43       5666.46       141.00 o                         
   0   0  -4      15390.56      14312.58       632.62 o                         
   2   0  -4       7614.86       7198.20       255.81 o                         
   4   0  -4      10489.29      10454.29       382.76 o                         
  -7   1  -4         22.47        -40.10        40.16 o                         
  -5   1  -4        131.51        101.99        22.86 o                         
  -3   1  -4       2660.47       2696.49        53.36 o                         
   1   1  -4       6483.74       6412.63       157.49 o                         
   3   1  -4       3862.20       3956.77       103.91 o                         
   5   1  -4       1831.80       1804.28        65.14 o                         
   7   1  -4        208.80        268.97        52.89 o                         
  -6   2  -4       1053.66        925.48        92.78 o                         
  -4   2  -4       1429.99       1318.36        46.50 o                         
  -2   2  -4       1824.63       1628.54        31.79 o                         
   0   2  -4       2930.35       2809.90        71.83 o                         
   2   2  -4       6411.74       6262.53       156.47 o                         
   4   2  -4       2297.96       2384.65        79.66 o                         
  -7   3  -4        666.89        589.44        54.11 o                         
  -5   3  -4       2715.41       2724.21        93.80 o                         
  -3   3  -4       6527.20       6645.21       119.50 o                         
  -1   3  -4       7118.71       7188.11       121.50 o                         
   1   3  -4      28384.31      28285.63       673.10 o                         
   3   3  -4        442.48        467.53        23.52 o                         
   5   3  -4        189.67        152.92        40.63 o                         
   7   3  -4       7585.80       6972.74       216.15 o                         
  -6   4  -4        605.94        611.85        65.99 o                         
  -4   4  -4        173.85        179.90        17.86 o                         
  -2   4  -4       8270.39       7645.81       156.16 o                         
   0   4  -4       1601.85       1640.58        30.26 o                         
   2   4  -4       2209.68       2080.74        58.29 o                         
   4   4  -4       1876.58       1873.33        60.96 o                         
  -7   5  -4        153.77        186.24        38.61 o                         
  -5   5  -4       2197.47       2170.31       137.09 o                         
  -3   5  -4       6237.51       6126.21       155.86 o                         
  -1   5  -4      10632.55      11025.75       187.65 o                         
   1   5  -4      16389.54      15980.52       381.80 o                         
   3   5  -4       1813.05       1775.40        53.68 o                         
   5   5  -4        660.27        702.91        40.28 o                         
   7   5  -4       1372.25       1384.60       102.54 o                         
  -6   6  -4       1135.37       1020.91        87.20 o                         
  -4   6  -4        999.49       1010.74        40.28 o                         
  -2   6  -4       6009.05       5984.14       105.99 o                         
   0   6  -4       2465.41       2553.93        52.86 o                         
   2   6  -4       1921.72       1900.05        53.49 o                         
   4   6  -4      11404.02      12174.84       296.18 o                         
   8   6  -4       6099.25       6097.63       260.99 o                         
  -7   7  -4        228.96        200.29        42.15 o                         
  -5   7  -4       1916.17       1881.31        67.64 o                         
  -3   7  -4       4020.63       4297.98       112.40 o                         
  -1   7  -4      19208.46      19110.44       290.43 o                         
   1   7  -4        506.84        508.09        18.73 o                         
   3   7  -4       1116.29       1141.25        73.39 o                         
   5   7  -4        233.54        252.23        25.90 o                         
   7   7  -4        132.91        109.76        44.50 o                         
  -4   8  -4        989.93        950.03        39.57 o                         
  -2   8  -4       4502.42       5052.98        89.74 o                         
   0   8  -4       2940.96       2921.22        52.36 o                         
   4   8  -4       8141.15       8306.16       210.44 o                         
   8   8  -4       1581.43       1549.03       107.58 o                         
  -7   9  -4        883.25        654.83        57.97 o                         
  -5   9  -4       1988.72       1995.38        69.93 o                         
  -3   9  -4      11232.24      11736.46       287.34 o                         
  -1   9  -4       2866.69       2928.82        42.49 o                         
   1   9  -4        956.01        959.62        29.45 o                         
   3   9  -4      10530.03      11145.42       507.35 o                         
   5   9  -4         72.81         12.16        28.51 o                         
   7   9  -4       2139.58       2127.92       217.56 o                         
  -4  10  -4        209.40        149.46        18.12 o                         
  -2  10  -4       5939.26       6081.32       108.42 o                         
   2  10  -4       8923.22       8914.37       218.94 o                         
   4  10  -4       6794.99       6789.16       175.81 o                         
   8  10  -4       2669.95       2756.23       145.22 o                         
  10  10  -4        671.33        748.71        50.09 o                         
  -7  11  -4       1848.09       1773.13        85.85 o                         
  -5  11  -4       2409.57       2581.19        81.76 o                         
  -3  11  -4       1905.33       1956.11        57.31 o                         
  -1  11  -4      56889.24      58207.41      1142.58 o                         
   1  11  -4      30248.37      29782.66       700.12 o                         
   3  11  -4        890.45        863.23        33.22 o                         
   5  11  -4       3383.26       3373.79       106.53 o                         
   7  11  -4       1438.50       1485.55       100.94 o                         
   9  11  -4        287.73        300.42        52.00 o                         
  -4  12  -4        374.78        407.80        27.65 o                         
  -2  12  -4       1944.00       2087.03        41.84 o                         
   0  12  -4      20202.89      20294.26       491.17 o                         
   2  12  -4      10065.16      10824.17       274.18 o                         
   4  12  -4       4205.60       4945.47       130.41 o                         
   8  12  -4       3966.47       4035.11       184.87 o                         
  10  12  -4        119.79        119.46        30.75 o                         
  -7  13  -4        245.86        244.81        60.88 o                         
  -5  13  -4       3827.89       3804.14       112.91 o                         
  -3  13  -4       3010.52       3148.36       130.92 o                         
  -1  13  -4      19018.91      20133.06       484.53 o                         
   1  13  -4      12163.30      12293.32       295.77 o                         
   3  13  -4       2222.90       2201.49        64.65 o                         
   5  13  -4        769.26        776.56        44.48 o                         
   7  13  -4        180.62        197.89        49.34 o                         
   9  13  -4        730.60        806.72        64.68 o                         
  -8  14  -4         41.92         97.32        21.50 o                         
  -4  14  -4         52.18         57.00        15.57 o                         
  -2  14  -4        469.38        478.52        29.54 o                         
   0  14  -4       8029.92       8101.83       197.21 o                         
   2  14  -4      16923.66      17719.16       544.26 o                         
   4  14  -4      11094.17      11319.15       325.31 o                         
   8  14  -4       2110.26       2282.80        94.27 o                         
  10  14  -4        422.88        467.08        37.01 o                         
  -7  15  -4         35.10          1.84        31.81 o                         
  -5  15  -4        897.00        913.12        89.10 o                         
  -3  15  -4        970.02       1149.00        41.45 o                         
  -1  15  -4       5272.12       5332.88       134.28 o                         
   1  15  -4       8485.42       8519.97       203.86 o                         
   3  15  -4      11109.81      10724.02       367.94 o                         
   5  15  -4       1281.61       1262.83        56.86 o                         
   7  15  -4       3585.75       3204.74       128.85 o                         
   9  15  -4        284.20        324.75        94.37 o                         
  -8  16  -4        108.43        126.28        22.02 o                         
  -6  16  -4        711.84        651.47        87.59 o                         
  -4  16  -4        106.33        109.46        19.43 o                         
  -2  16  -4       5239.43       5627.47       141.80 o                         
   0  16  -4       1032.79       1158.09        34.41 o                         
   2  16  -4       3529.24       3819.82       124.92 o                         
   4  16  -4       4170.47       4369.56       176.55 o                         
   6  16  -4       1319.61       1228.55        93.04 o                         
   8  16  -4        650.49        733.63        58.88 o                         
  10  16  -4        238.30        250.22        24.29 o                         
  -7  17  -4        408.89        444.50        44.85 o                         
  -5  17  -4      14082.87      14045.66       351.49 o                         
  -3  17  -4       3735.68       3787.22       104.44 o                         
  -1  17  -4       2044.66       2092.33        56.74 o                         
   1  17  -4      32776.86      34132.02       800.11 o                         
   3  17  -4       3214.04       3250.40        90.95 o                         
   5  17  -4        653.63        641.86        82.76 o                         
   7  17  -4          6.44         -5.52        51.05 o                         
   9  17  -4        381.41        430.78        39.57 o                         
  -8  18  -4        483.48        433.45        48.47 o                         
  -6  18  -4        205.70        206.32        47.53 o                         
  -4  18  -4       1225.82       1200.80        48.79 o                         
  -2  18  -4       1042.65       1325.55        42.70 o                         
   0  18  -4       6794.49       6908.41       171.99 o                         
   2  18  -4      21126.82      22294.46       528.81 o                         
   4  18  -4       4581.21       4908.00       132.46 o                         
   6  18  -4        921.79       1227.86       152.92 o                         
   8  18  -4        973.92       1028.83        64.88 o                         
  10  18  -4        204.76        230.18        26.23 o                         
  -5  19  -4       4684.16       4644.54       197.14 o                         
  -3  19  -4        397.82        467.38        27.24 o                         
  -1  19  -4       3653.19       3811.96        97.08 o                         
   1  19  -4       5909.61       6241.04       155.41 o                         
   3  19  -4        711.36        715.04        32.39 o                         
   5  19  -4       4085.89       3941.98       122.00 o                         
   7  19  -4       1214.35       1208.02        87.98 o                         
   9  19  -4        325.31        370.56        64.25 o                         
  -8  20  -4        142.34        181.47        37.08 o                         
  -6  20  -4        136.39        148.35        43.97 o                         
   0  20  -4       3010.57       2862.50        75.48 o                         
   2  20  -4       3307.73       3715.13        98.76 o                         
   4  20  -4        245.69        254.83        26.89 o                         
   6  20  -4        223.70        362.64        72.15 o                         
   8  20  -4       1474.37       1455.05        73.22 o                         
  10  20  -4        789.27        840.62        33.48 o                         
  -3  21  -4         75.98         66.93        30.02 o                         
  -1  21  -4      24492.61      25562.42       724.42 o                         
   1  21  -4       2393.46       2398.83        68.09 o                         
   3  21  -4       1146.96       1253.93        45.21 o                         
   5  21  -4       3191.25       3559.63       166.07 o                         
   7  21  -4        296.06        367.00        45.96 o                         
   9  21  -4        743.09        779.59        45.10 o                         
  -8  22  -4        183.62        193.71        33.19 o                         
  -4  22  -4        203.96        193.79        24.11 o                         
  -2  22  -4          1.21         38.02        18.47 o                         
   0  22  -4        975.21       1131.47        35.72 o                         
   2  22  -4       3721.79       3819.66       162.50 o                         
   4  22  -4       4805.91       4871.85       136.61 o                         
   6  22  -4        170.02        197.58        47.91 o                         
  -7  23  -4        536.19        513.59        67.95 o                         
  -5  23  -4       3721.97       3509.49       112.62 o                         
  -3  23  -4       2852.74       2935.92        87.94 o                         
  -1  23  -4        597.87        710.45        28.54 o                         
   1  23  -4       1740.55       1744.69        51.91 o                         
   3  23  -4       2327.62       2455.59        82.35 o                         
   5  23  -4       2125.54       2120.07        88.09 o                         
   7  23  -4        294.15        251.32        34.44 o                         
   9  23  -4        371.80        367.67        56.96 o                         
  -6  24  -4       1474.35       1549.83        75.63 o                         
  -4  24  -4       1060.06       1100.14        49.09 o                         
  -2  24  -4       2923.22       2889.88        82.88 o                         
   0  24  -4       1110.68       1117.55        37.75 o                         
   2  24  -4         84.75         69.11        13.30 o                         
   4  24  -4        155.33        133.78        25.52 o                         
   6  24  -4        328.99        408.33       141.85 o                         
   8  24  -4         95.43         78.16        24.11 o                         
  10  24  -4        130.72        129.69        15.53 o                         
  -7  25  -4        203.98        217.05        42.61 o                         
  -5  25  -4        602.65        608.91        59.14 o                         
  -3  25  -4       1839.16       1869.33        64.41 o                         
  -1  25  -4        657.52        708.92        32.34 o                         
   1  25  -4        818.18        849.50        44.40 o                         
   3  25  -4        529.79        582.87        31.70 o                         
   5  25  -4        462.99        410.26        45.88 o                         
   7  25  -4       1264.89       1279.78        61.37 o                         
   9  25  -4        203.74        216.69        41.98 o                         
  -6  26  -4        746.97        633.64        81.01 o                         
  -4  26  -4       1505.83       1471.63        77.12 o                         
  -2  26  -4        223.59        258.36        22.19 o                         
   2  26  -4       1401.41       1473.90        49.76 o                         
   4  26  -4       1243.93       1252.46        56.08 o                         
   6  26  -4       2669.77       2456.24        83.97 o                         
   8  26  -4        143.85        142.93        25.70 o                         
  10  26  -4        851.32        838.77        25.24 o                         
  -7  27  -4         24.09        -34.10        44.25 o                         
  -5  27  -4        637.96        569.58        63.98 o                         
  -3  27  -4        630.45        702.64        70.16 o                         
  -1  27  -4       9072.17       9904.50       244.51 o                         
   1  27  -4        734.56        816.24        47.03 o                         
   5  27  -4        587.91        581.89        93.79 o                         
   7  27  -4        878.46        779.27        56.85 o                         
   9  27  -4         16.12         -0.22        20.17 o                         
  -6  28  -4         67.79         59.90        50.29 o                         
  -4  28  -4       1711.59       1574.00        86.06 o                         
  -2  28  -4       1311.69       1348.59        49.74 o                         
   0  28  -4         44.56         44.12        11.04 o                         
   4  28  -4       5305.57       5485.74       154.87 o                         
   6  28  -4        548.86        495.49        42.50 o                         
   8  28  -4          3.47         24.06        24.34 o                         
  -7  29  -4        230.16        220.03        48.02 o                         
  -5  29  -4        228.28         49.77        60.07 o                         
  -3  29  -4       2049.46       2063.69        72.61 o                         
  -1  29  -4        837.01        928.63        36.95 o                         
   1  29  -4       7252.76       7600.19       191.77 o                         
   3  29  -4        418.18        388.81        32.27 o                         
   5  29  -4        805.10        827.42        70.13 o                         
   7  29  -4        234.00        193.21        62.37 o                         
   9  29  -4        425.52        497.64        32.74 o                         
  -6  30  -4        292.53        243.49        52.61 o                         
  -4  30  -4       1041.46        973.40       130.10 o                         
  -2  30  -4       5837.29       5843.61       156.65 o                         
   0  30  -4        205.53        159.35        17.85 o                         
   2  30  -4       1556.40       1408.56       104.85 o                         
   4  30  -4       1651.08       1593.58        57.63 o                         
   6  30  -4        578.39        591.73       105.53 o                         
   8  30  -4        726.19        664.27        49.31 o                         
  -7  31  -4          5.27         -4.19        38.97 o                         
  -5  31  -4        986.67       1164.40       105.71 o                         
  -3  31  -4        298.50        343.78        33.98 o                         
  -1  31  -4        252.21        281.42        22.92 o                         
   1  31  -4       4714.46       4754.14       129.40 o                         
   3  31  -4       1469.01       1421.42        57.40 o                         
   5  31  -4       2884.89       2673.10       105.08 o                         
   7  31  -4       2551.77       2604.81       103.09 o                         
   9  31  -4        272.88        312.47        42.20 o                         
  -6  32  -4       1069.01       1171.26        87.21 o                         
  -4  32  -4       1433.67       1268.69       150.01 o                         
   0  32  -4        355.07        348.17        24.79 o                         
   2  32  -4       2142.05       2206.89        98.43 o                         
   4  32  -4        883.25        845.32        61.89 o                         
   6  32  -4          4.77        -15.99        28.92 o                         
   8  32  -4        142.83        137.33        26.29 o                         
  -7  33  -4        183.81        190.21        40.65 o                         
  -3  33  -4        852.88        835.72        50.26 o                         
  -1  33  -4        696.57        779.38        36.13 o                         
   1  33  -4       2335.48       2426.57        75.84 o                         
   3  33  -4        114.07        104.05        26.18 o                         
   5  33  -4        219.84        271.85        39.23 o                         
   7  33  -4        601.00        715.63       121.22 o                         
   9  33  -4        453.58        439.81        29.51 o                         
  -6  34  -4       1086.78       1089.95        84.04 o                         
  -4  34  -4        957.69        965.91       119.50 o                         
  -2  34  -4       1072.33       1052.48        77.30 o                         
   0  34  -4       5461.41       5651.21       190.25 o                         
   2  34  -4       1056.92       1191.19        85.03 o                         
   4  34  -4        103.82        111.01        28.62 o                         
   6  34  -4        980.30        813.39        55.51 o                         
   8  34  -4        312.20        311.84        34.88 o                         
  -7  35  -4        334.88        349.62        44.35 o                         
  -5  35  -4        890.14       1054.63        92.63 o                         
  -3  35  -4        774.50        755.22        46.41 o                         
  -1  35  -4        382.14        458.59        48.45 o                         
   1  35  -4        700.59        639.81        36.59 o                         
   3  35  -4        598.61        676.40        71.44 o                         
   5  35  -4       1565.47       1452.40       106.54 o                         
   7  35  -4        289.13        264.99        37.96 o                         
   9  35  -4        151.77        115.12        20.08 o                         
  -6  36  -4       1798.00       2092.71       121.18 o                         
  -4  36  -4       1186.32       1227.35       120.20 o                         
  -2  36  -4       1935.80       1865.12        61.26 o                         
   0  36  -4       1904.79       1967.43        95.93 o                         
   2  36  -4        580.81        620.48        69.60 o                         
   4  36  -4       1881.34       1760.04       195.44 o                         
   6  36  -4        800.06        775.06        49.23 o                         
  -7  37  -4         48.57         27.55        26.23 o                         
  -5  37  -4       1085.13       1103.71       102.41 o                         
  -3  37  -4       3085.32       3081.65       104.62 o                         
  -1  37  -4       1084.99       1079.09        53.43 o                         
   1  37  -4         61.23         51.98        18.67 o                         
   3  37  -4       1549.17       1453.63        55.63 o                         
   5  37  -4       3073.40       3006.05        94.75 o                         
   7  37  -4         28.39         -2.80        28.74 o                         
   9  37  -4         36.08         10.89        15.69 o                         
  -6  38  -4        467.98        528.35        60.79 o                         
  -4  38  -4       1498.06       1331.14       119.49 o                         
  -2  38  -4       2774.33       2848.03       115.84 o                         
   0  38  -4         60.28         87.95        28.21 o                         
   2  38  -4       3303.48       3750.46       179.71 o                         
   4  38  -4       4714.31       4577.49       106.51 o                         
   6  38  -4       2693.57       2682.27       112.35 o                         
   8  38  -4        161.26        136.21        23.10 o                         
  -7  39  -4         43.43         57.67        21.99 o                         
  -5  39  -4        403.05        403.40        61.85 o                         
  -3  39  -4        132.65         29.83        49.11 o                         
  -1  39  -4         68.54         95.69        21.22 o                         
   1  39  -4       1872.86       1927.28        62.90 o                         
   3  39  -4        658.91        552.56        40.46 o                         
   5  39  -4        563.71        548.31        44.26 o                         
   7  39  -4        331.17        325.29       188.83 o                         
  -6  40  -4        423.41        417.62        55.96 o                         
  -4  40  -4        335.74        384.15        57.58 o                         
  -2  40  -4       1004.61       1074.58        94.29 o                         
   0  40  -4       2822.90       2816.38        76.07 o                         
   2  40  -4        224.60        227.52        34.11 o                         
   6  40  -4        124.28        125.02        28.76 o                         
   8  40  -4        875.92        925.23        43.60 o                         
  -5  41  -4        267.59        301.93        48.55 o                         
  -3  41  -4       2217.59       2089.76       135.32 o                         
  -1  41  -4       1115.47       1040.79        49.72 o                         
   1  41  -4        951.07       1032.07        49.34 o                         
   3  41  -4        324.84        303.09        34.71 o                         
   5  41  -4        383.45        332.85        37.41 o                         
   7  41  -4        280.50        266.28        32.67 o                         
  -6  42  -4        213.42        146.04        33.91 o                         
  -4  42  -4        885.08        804.93        83.96 o                         
  -2  42  -4       2234.70       2068.97       144.15 o                         
   0  42  -4        513.71        478.29        39.38 o                         
   2  42  -4       1677.82       1604.03        67.51 o                         
   4  42  -4       1554.05       1489.61        68.32 o                         
   6  42  -4         81.54         29.09        33.47 o                         
   8  42  -4        514.44        517.29        58.34 o                         
  -5  43  -4       1844.13       1846.79       103.63 o                         
  -3  43  -4        460.05        602.08        86.06 o                         
   1  43  -4       3901.42       3825.48       100.53 o                         
   3  43  -4       2841.19       2737.62       141.58 o                         
   5  43  -4        734.76        745.99        55.05 o                         
  -4  44  -4        131.99         93.30        41.80 o                         
  -2  44  -4        207.63        206.23        48.74 o                         
   0  44  -4        822.14        834.40        77.04 o                         
   2  44  -4       3949.24       3426.66       197.40 o                         
   4  44  -4        639.70        638.36        82.87 o                         
   6  44  -4         85.60         92.71        32.87 o                         
   8  44  -4        139.60        151.43        26.68 o                         
  -5  45  -4        236.07        192.23        38.15 o                         
  -3  45  -4        635.38        638.30        93.51 o                         
  -1  45  -4       1711.94       1792.14       115.12 o                         
   1  45  -4       2468.38       2296.69       125.93 o                         
   3  45  -4        115.21        145.75        37.65 o                         
   5  45  -4        271.59        296.99        32.02 o                         
   7  45  -4        770.92        764.55        43.73 o                         
  -6  46  -4         19.40         24.52        21.92 o                         
  -4  46  -4        185.30        155.55        41.07 o                         
  -2  46  -4        328.43        330.19        60.84 o                         
   0  46  -4       3094.21       2875.34       104.42 o                         
   2  46  -4       4320.44       4179.31       187.12 o                         
   4  46  -4       1279.34       1186.20        60.62 o                         
   6  46  -4        547.16        527.29        53.78 o                         
   8  46  -4        180.95        199.46        22.51 o                         
  -5  47  -4        832.68        808.90        63.26 o                         
  -3  47  -4        113.31        128.03        49.82 o                         
  -1  47  -4        786.83        726.32        89.47 o                         
   1  47  -4       1609.59       1610.10       108.22 o                         
   3  47  -4       1083.80       1207.94        67.38 o                         
   5  47  -4       1027.32       1048.63        63.88 o                         
   7  47  -4        167.13        144.18        24.37 o                         
  -6  48  -4        141.89        143.97        21.96 o                         
  -4  48  -4        162.26        119.75        37.17 o                         
  -2  48  -4       1059.17        973.88        81.16 o                         
   0  48  -4        521.93        474.53        67.94 o                         
   2  48  -4        311.59        434.35        59.99 o                         
   4  48  -4        418.66        412.13        55.13 o                         
   6  48  -4        268.75        292.54        71.93 o                         
  -5  49  -4        800.81        883.37        57.67 o                         
  -3  49  -4       1073.61       1060.50        83.79 o                         
  -1  49  -4       1091.97       1085.60        83.10 o                         
   1  49  -4        217.94        119.26        41.39 o                         
   3  49  -4       1735.30       1812.82       104.35 o                         
   5  49  -4        179.08        154.86        35.53 o                         
   7  49  -4        139.24        124.05        32.00 o                         
  -2  50  -4        875.52        814.21        73.43 o                         
   0  50  -4        267.50        206.31        45.06 o                         
   2  50  -4        283.64        228.23        42.37 o                         
   4  50  -4        227.30        249.66        30.50 o                         
   6  50  -4         44.97         50.15        26.38 o                         
  -3  51  -4       1142.30       1171.94        78.92 o                         
  -1  51  -4        109.07         56.73        40.67 o                         
   1  51  -4        684.50        756.64        72.45 o                         
   3  51  -4       2352.59       2150.04       119.50 o                         
   7  51  -4        434.35        438.48        31.08 o                         
  -4  52  -4         74.60         60.54        29.06 o                         
  -2  52  -4        372.34        396.11        57.96 o                         
   0  52  -4         37.58         12.27        42.50 o                         
   2  52  -4       1392.24       1315.22       152.99 o                         
   4  52  -4       1734.24       1866.51        76.79 o                         
   6  52  -4       1305.75       1347.61        58.14 o                         
  -5  53  -4        200.39        204.31        30.72 o                         
  -3  53  -4        231.21        246.14        38.66 o                         
  -1  53  -4        899.61        909.64        72.94 o                         
   3  53  -4       2143.64       2293.08        79.84 o                         
   5  53  -4       1351.73       1435.44        70.90 o                         
  -4  54  -4        506.98        520.64        45.26 o                         
  -2  54  -4        143.35        179.45        35.67 o                         
   0  54  -4         34.13         69.83        33.32 o                         
   2  54  -4       1053.32        994.74        71.32 o                         
   4  54  -4       1001.30        972.55       112.43 o                         
   6  54  -4        583.38        574.19        79.79 o                         
  -3  55  -4         34.00         22.83        27.29 o                         
  -1  55  -4        255.16        204.88        38.90 o                         
   1  55  -4        789.57        872.88        67.24 o                         
   3  55  -4       1396.65       1471.39        75.61 o                         
   5  55  -4        354.62        383.69        36.43 o                         
  -2  56  -4        250.93        256.02        38.49 o                         
   0  56  -4        397.99        464.81        53.45 o                         
   2  56  -4        827.13        839.68        56.23 o                         
   4  56  -4        197.67        176.23        38.83 o                         
   6  56  -4        296.35        344.78        30.04 o                         
  -3  57  -4        156.89        146.40        30.42 o                         
  -1  57  -4        965.72       1075.09        70.54 o                         
   1  57  -4        574.71        585.13        55.54 o                         
   3  57  -4        354.01        307.93        50.80 o                         
   5  57  -4          1.68         41.36        44.19 o                         
  -4  58  -4        329.38        338.48        36.17 o                         
  -2  58  -4         68.71         53.97        27.64 o                         
   0  58  -4        160.86         82.87        30.89 o                         
   2  58  -4        244.15        166.84        32.91 o                         
   4  58  -4        152.21        101.66        71.35 o                         
  -3  59  -4        188.44        197.86        26.76 o                         
   1  59  -4          6.26         26.57        26.76 o                         
   3  59  -4        346.35        363.64        46.16 o                         
   5  59  -4         30.11         11.17        22.74 o                         
  -2  60  -4         23.23         35.34        22.68 o                         
   2  60  -4         35.81         76.93        29.11 o                         
   4  60  -4        390.32        330.04        41.33 o                         
  -3  61  -4        296.14        297.37        28.59 o                         
  -1  61  -4        279.61        383.84        39.24 o                         
   1  61  -4        550.31        551.86        45.56 o                         
   3  61  -4       1606.99       1626.47        82.87 o                         
  -2  62  -4         42.46         55.48        31.58 o                         
   0  62  -4        409.99        382.61        45.45 o                         
   1  63  -4        197.42        182.59        51.88 o                         
   3  63  -4        193.63        126.86        47.49 o                         
   0  64  -4         98.29         88.23        46.99 o                         
  -1  65  -4         53.39         43.07        44.82 o                         
  -7   1  -3       1760.10       1655.18        81.98 o                         
  -5   1  -3        340.01        313.20        30.42 o                         
  -3   1  -3       9698.49       9741.38       171.00 o                         
  -1   1  -3       4165.20       4005.16       113.27 o                         
   1   1  -3       1151.02       1082.15        30.60 o                         
   3   1  -3       1406.34       1421.52        45.23 o                         
   5   1  -3        117.87        124.45        23.88 o                         
   7   1  -3        581.55        399.07        79.82 o                         
  -6   2  -3         48.72         34.09        26.63 o                         
  -2   2  -3       1234.66       1236.96        25.27 o                         
   0   2  -3       3696.14       3108.82        53.58 o                         
   2   2  -3        682.63        677.50        23.61 o                         
   4   2  -3       3344.93       3550.38       135.43 o                         
   8   2  -3       2021.00       1748.05       124.85 o                         
  -7   3  -3        310.43        350.83        46.23 o                         
  -5   3  -3        829.04        859.40        41.38 o                         
  -3   3  -3       8121.97       7870.23       139.87 o                         
  -1   3  -3         66.79         86.55         5.19 o                         
   1   3  -3       5634.51       5547.79       132.99 o                         
   3   3  -3      19817.25      20309.72       485.79 o                         
   5   3  -3       2440.81       2417.26        85.39 o                         
   7   3  -3        243.12        170.69        85.03 o                         
  -6   4  -3        501.45        507.67        44.02 o                         
  -4   4  -3        851.63        862.89        38.09 o                         
  -2   4  -3       6282.52       6040.15       107.10 o                         
   0   4  -3       5070.72       4970.89        85.37 o                         
   2   4  -3      17877.91      17183.47       483.35 o                         
   4   4  -3       2906.42       2655.70        77.65 o                         
  -7   5  -3         71.89         81.51        42.58 o                         
  -5   5  -3       2131.62       2096.37        72.34 o                         
  -3   5  -3       8076.60       7971.49       141.78 o                         
  -1   5  -3      24338.94      24198.63       365.32 o                         
   1   5  -3      12941.36      12879.81       311.79 o                         
   3   5  -3      11443.95      11235.38       278.82 o                         
   7   5  -3       1587.22       1355.87        67.93 o                         
  -6   6  -3       1557.01       1649.44       110.86 o                         
  -4   6  -3       3179.39       3234.29        92.36 o                         
  -2   6  -3       3592.70       3571.15        64.63 o                         
   2   6  -3       7547.25       7479.14       186.68 o                         
   4   6  -3       4533.85       5071.36       131.10 o                         
   8   6  -3        485.51        356.22        63.45 o                         
  -7   7  -3        556.41        573.23        56.02 o                         
  -5   7  -3       1354.74       1354.64        54.50 o                         
  -3   7  -3       9069.53       9350.41       190.88 o                         
  -1   7  -3      24314.76      24063.71       362.27 o                         
   1   7  -3      22552.40      22431.55       520.72 o                         
   3   7  -3        685.13        711.04        28.00 o                         
   5   7  -3        290.09        292.62        40.29 o                         
   7   7  -3       1502.34       1477.17        70.03 o                         
  -6   8  -3        960.17       1159.81        59.46 o                         
  -4   8  -3       6570.28       6599.42       172.61 o                         
  -2   8  -3       3838.97       3332.03        72.58 o                         
   2   8  -3       7869.97       7610.38       189.05 o                         
   4   8  -3       2715.74       2712.12        81.34 o                         
   8   8  -3        267.32        222.16        46.36 o                         
  10   8  -3        135.62         89.10        24.78 o                         
  -9   9  -3        478.39        469.45        44.63 o                         
  -7   9  -3        569.31        459.18        61.05 o                         
  -5   9  -3       5248.11       5288.87       141.94 o                         
  -3   9  -3       4567.32       5071.62       131.52 o                         
  -1   9  -3        430.32        403.17        18.47 o                         
   1   9  -3        292.28        281.52        12.74 o                         
   3   9  -3      11830.11      11857.54       294.38 o                         
   5   9  -3       2176.54       2225.60        75.85 o                         
   7   9  -3       6868.67       6726.64       164.12 o                         
  -8  10  -3        530.98        647.66        90.26 o                         
  -6  10  -3       1387.12       1344.03        62.35 o                         
  -4  10  -3       4326.28       4329.35       118.66 o                         
  -2  10  -3        443.98        420.08        15.60 o                         
   0  10  -3       2984.39       3098.46        76.36 o                         
   2  10  -3       4396.43       4641.70       116.91 o                         
   4  10  -3       2232.31       2464.68       212.91 o                         
   8  10  -3       1592.72       1555.35        78.94 o                         
  10  10  -3        480.02        505.33        36.49 o                         
  -5  11  -3       4949.40       4892.27       136.93 o                         
  -3  11  -3       2908.65       2930.20        81.38 o                         
  -1  11  -3      12057.98      11843.79       201.81 o                         
   1  11  -3      25758.29      25225.32       602.87 o                         
   3  11  -3       1518.85       1604.90        82.36 o                         
   5  11  -3        231.30        224.18        41.50 o                         
   7  11  -3        537.12        573.22        50.17 o                         
   9  11  -3        115.57        126.22        29.73 o                         
  -8  12  -3        205.79        202.31        71.29 o                         
  -6  12  -3        760.54        636.36        67.84 o                         
  -4  12  -3        712.47        877.22        37.20 o                         
  -2  12  -3       1750.55       1688.38        35.13 o                         
   0  12  -3       2415.58       2359.91        59.84 o                         
   2  12  -3        166.48        231.77        16.46 o                         
   4  12  -3       2961.58       3208.39        99.01 o                         
   8  12  -3        653.91        642.69        81.35 o                         
  10  12  -3         91.73         52.72        21.59 o                         
  -3  13  -3        821.97        898.15        34.40 o                         
  -1  13  -3       4430.38       4594.77       104.10 o                         
   1  13  -3      36264.97      36487.02       865.64 o                         
   3  13  -3       4047.27       4409.21       209.49 o                         
   5  13  -3       5715.06       5826.83       238.32 o                         
   7  13  -3       3093.29       3089.31        95.49 o                         
   9  13  -3        483.69        549.99        51.99 o                         
  -8  14  -3        295.47        253.20        44.95 o                         
  -6  14  -3        443.21        434.73        37.90 o                         
  -4  14  -3        440.30        488.58        29.96 o                         
  -2  14  -3       1235.92       1248.65        28.79 o                         
   0  14  -3       4725.86       5367.17       177.84 o                         
   2  14  -3        276.23        301.96        53.45 o                         
   4  14  -3       2118.86       2224.15        70.38 o                         
   6  14  -3       5775.88       6683.57       276.21 o                         
   8  14  -3         54.30        118.04        38.86 o                         
  10  14  -3          3.74        -18.23        25.40 o                         
  -9  15  -3        481.19        474.71        50.83 o                         
  -7  15  -3       1130.71       1026.47        65.38 o                         
  -5  15  -3       1700.98       1759.40        65.80 o                         
  -3  15  -3        113.00        153.17        16.75 o                         
  -1  15  -3       3958.80       4239.32       106.61 o                         
   1  15  -3        825.43        789.77        26.26 o                         
   3  15  -3       5799.50       5706.72       154.94 o                         
   5  15  -3        207.68        243.26        34.16 o                         
   7  15  -3       2618.82       2716.45       112.17 o                         
   9  15  -3        299.69        263.56        33.61 o                         
  -8  16  -3        107.37         85.76        23.58 o                         
  -6  16  -3       1533.70       1419.20        80.55 o                         
  -4  16  -3       1873.21       1996.54        66.68 o                         
  -2  16  -3       3541.78       3942.78       103.68 o                         
   0  16  -3        738.11        727.11        23.51 o                         
   4  16  -3       1583.30       1763.82        60.56 o                         
   6  16  -3       1236.64       1125.43        67.34 o                         
   8  16  -3        469.27        446.28        45.40 o                         
  10  16  -3        105.19        110.50        14.58 o                         
  -7  17  -3        278.38        251.23        34.66 o                         
  -5  17  -3       1098.29       1137.65        52.96 o                         
  -3  17  -3         65.93         66.92        19.11 o                         
  -1  17  -3      18982.22      19308.56       463.41 o                         
   1  17  -3       1246.56       1218.20        37.10 o                         
   3  17  -3       1277.87       1273.41        43.05 o                         
   5  17  -3        291.38        150.31        29.62 o                         
   7  17  -3       2303.34       2069.16       147.76 o                         
   9  17  -3        376.28        367.06        35.79 o                         
  -8  18  -3         21.12         -3.22        18.38 o                         
  -6  18  -3        746.96        695.33        62.66 o                         
  -4  18  -3        695.53        573.35        34.35 o                         
  -2  18  -3       3264.40       3321.15       115.66 o                         
   0  18  -3      19824.06      20612.44       485.23 o                         
   2  18  -3      10363.20      11130.06       273.66 o                         
   4  18  -3       2301.04       2291.55        75.37 o                         
   8  18  -3       1356.30       1317.90        69.52 o                         
  10  18  -3        108.61        118.66        14.66 o                         
  -7  19  -3         77.62        110.08        35.32 o                         
  -5  19  -3       1783.50       1851.15        81.35 o                         
  -3  19  -3       1741.37       1746.92        56.45 o                         
  -1  19  -3      21293.21      21938.37       741.48 o                         
   1  19  -3       4160.41       4154.25       106.90 o                         
   3  19  -3       7172.22       7267.51       186.31 o                         
   5  19  -3        414.35        560.71       147.73 o                         
   9  19  -3       1853.44       1817.71        68.28 o                         
  -8  20  -3         53.31         87.27        20.84 o                         
  -6  20  -3       1068.95        979.28        66.80 o                         
  -4  20  -3       2784.52       2790.96        86.72 o                         
  -2  20  -3       4906.79       5213.02       134.05 o                         
   0  20  -3        495.71        534.44        19.93 o                         
   2  20  -3       4164.70       4121.50       110.47 o                         
   4  20  -3       5352.76       5462.36       151.62 o                         
   6  20  -3       1238.11        989.97       137.09 o                         
   8  20  -3        624.95        631.34        52.03 o                         
  -7  21  -3         84.56         55.36        29.93 o                         
  -5  21  -3        755.83        862.59        73.52 o                         
  -3  21  -3        274.71        263.92        23.60 o                         
  -1  21  -3      15474.79      15927.66       373.02 o                         
   1  21  -3       9330.69       9072.08       227.41 o                         
   3  21  -3      12347.66      13501.73       332.84 o                         
   7  21  -3        145.75        132.44        41.09 o                         
   9  21  -3       1769.59       1850.90        67.49 o                         
  -8  22  -3        109.41         81.12        32.54 o                         
  -6  22  -3       2938.69       2737.73       105.03 o                         
  -4  22  -3       2653.97       2790.86       140.49 o                         
  -2  22  -3      10029.50      10514.84       262.85 o                         
   0  22  -3      10703.43      10955.77       268.12 o                         
   2  22  -3      12182.92      11910.22       297.20 o                         
   4  22  -3       2761.88       2787.84        85.88 o                         
   6  22  -3       5716.31       5554.93       199.60 o                         
  10  22  -3        163.47        142.26        22.26 o                         
  -7  23  -3         30.17         57.91        41.62 o                         
  -5  23  -3       3621.15       3573.28       151.26 o                         
  -3  23  -3        788.18        796.57        35.62 o                         
  -1  23  -3       5498.93       5476.96       137.97 o                         
   1  23  -3       3904.13       3985.59       104.78 o                         
   3  23  -3       2829.81       3146.55        90.54 o                         
   7  23  -3       2780.60       2823.49       109.18 o                         
   9  23  -3        180.36        183.09        33.11 o                         
  -8  24  -3        263.40        328.91        45.02 o                         
  -6  24  -3       3189.29       3287.27       111.19 o                         
  -2  24  -3      14879.03      14725.22       425.42 o                         
   0  24  -3      10805.09      11883.55       291.22 o                         
   2  24  -3       6762.93       6920.95       176.84 o                         
   4  24  -3       3350.13       3521.01       104.27 o                         
   6  24  -3        150.99        120.12        35.00 o                         
   8  24  -3       2243.71       2388.05       124.47 o                         
  10  24  -3        171.32        200.74        14.09 o                         
  -7  25  -3        242.98        235.32        27.95 o                         
  -5  25  -3       1133.14       1090.65        87.83 o                         
  -3  25  -3        431.53        453.31        28.84 o                         
  -1  25  -3       4858.24       4899.08       127.11 o                         
   1  25  -3       2488.32       2645.84        71.67 o                         
   3  25  -3        109.22        120.69        17.07 o                         
   7  25  -3        590.63        529.53        76.05 o                         
  -6  26  -3        165.49        156.22        38.64 o                         
  -4  26  -3       1546.45       1534.68        54.11 o                         
  -2  26  -3       4433.08       4270.95       167.39 o                         
   0  26  -3       4303.20       4455.43       113.64 o                         
   2  26  -3       1055.57       1024.06        38.32 o                         
   4  26  -3        400.41        484.14        47.34 o                         
   6  26  -3       3706.88       3645.02       105.92 o                         
   8  26  -3       1132.13       1014.26        55.67 o                         
  -7  27  -3         63.43        102.61        40.35 o                         
  -5  27  -3       1575.07       1615.98        56.59 o                         
  -3  27  -3       1497.72       1577.07        56.71 o                         
  -1  27  -3       4399.07       4802.71       178.34 o                         
   1  27  -3       2258.77       2435.48        71.72 o                         
   3  27  -3        181.49        207.47        38.29 o                         
   5  27  -3        584.88        498.46        45.05 o                         
   7  27  -3        713.38        640.12        58.21 o                         
   9  27  -3        260.12        278.05        29.56 o                         
  -6  28  -3        907.60        747.05        91.22 o                         
  -4  28  -3       5998.65       6130.72       334.06 o                         
  -2  28  -3       3338.02       3374.80        95.82 o                         
   0  28  -3       1069.04       1196.76        40.19 o                         
   2  28  -3       1299.42       1311.02        46.15 o                         
   4  28  -3        165.03        250.94        30.18 o                         
   6  28  -3        710.78        607.50        58.42 o                         
   8  28  -3         96.44         56.30        24.15 o                         
  -7  29  -3        630.91        646.31        74.51 o                         
  -5  29  -3       1106.68       1078.89        46.48 o                         
  -3  29  -3        874.91        926.10        43.07 o                         
  -1  29  -3       1499.51       1558.95        72.51 o                         
   1  29  -3       8964.15       9643.59       336.98 o                         
   3  29  -3       1225.67       1288.67        52.25 o                         
   7  29  -3       1285.65       1321.09        76.23 o                         
   9  29  -3        414.05        407.29        29.18 o                         
  -8  30  -3        190.78        206.48        27.23 o                         
  -6  30  -3        268.45        151.46        61.46 o                         
  -4  30  -3      10761.28      10421.44       228.87 o                         
  -2  30  -3       4878.27       4589.34       155.54 o                         
   0  30  -3        662.56        631.98        40.35 o                         
   2  30  -3       1599.13       1441.32        52.01 o                         
   4  30  -3        480.21        536.79        93.08 o                         
   8  30  -3        627.90        706.77        46.27 o                         
  -5  31  -3        253.73        106.27        58.29 o                         
  -1  31  -3        787.98        738.75        33.14 o                         
   1  31  -3       1476.74       1501.43        51.38 o                         
   3  31  -3       2102.42       2083.48        83.93 o                         
   5  31  -3        633.99        565.65        48.09 o                         
   7  31  -3        282.47        205.41        35.03 o                         
   9  31  -3        244.30        256.58        20.24 o                         
  -8  32  -3        164.58        162.35        26.68 o                         
  -6  32  -3       2498.21       2396.66       133.49 o                         
  -4  32  -3       1465.60       1398.01        96.87 o                         
  -2  32  -3        525.27        533.32        32.53 o                         
   0  32  -3        284.96        265.73        21.95 o                         
   4  32  -3        543.58        654.56        72.36 o                         
   6  32  -3         73.05         85.67        29.81 o                         
   8  32  -3        739.32        751.04        45.95 o                         
  -7  33  -3        118.22         65.17        34.92 o                         
  -5  33  -3       4081.55       3963.39       196.49 o                         
  -3  33  -3          7.47         12.62        33.66 o                         
  -1  33  -3        609.69        622.10        33.35 o                         
   1  33  -3       3875.81       3881.83       109.07 o                         
   3  33  -3       1105.92       1054.00        57.91 o                         
   5  33  -3       2807.61       2867.25        90.61 o                         
   9  33  -3        347.87        381.84        24.87 o                         
  -6  34  -3        289.39        336.51        51.30 o                         
  -4  34  -3        653.89        775.26        59.41 o                         
  -2  34  -3        907.55        936.10        44.35 o                         
   0  34  -3        216.76        237.06        22.57 o                         
   2  34  -3        698.85        753.25        41.96 o                         
   4  34  -3       1335.56       1339.38        96.93 o                         
   6  34  -3        347.58        339.89        47.08 o                         
   8  34  -3        206.24        229.72        29.45 o                         
  -7  35  -3        123.25        142.03        34.67 o                         
  -5  35  -3        555.12        542.15        86.36 o                         
  -3  35  -3       2643.45       2643.15        75.88 o                         
  -1  35  -3       1736.70       1819.42        60.60 o                         
   1  35  -3       2480.43       2350.03        76.89 o                         
   3  35  -3        866.68        773.53        61.62 o                         
   5  35  -3       5101.27       5041.28       129.16 o                         
   7  35  -3        149.10        124.48        25.48 o                         
   9  35  -3         45.42          2.42        21.85 o                         
  -6  36  -3        727.98        738.99        73.82 o                         
  -4  36  -3        857.58        741.55        49.58 o                         
  -2  36  -3       2885.35       2999.13        83.70 o                         
   0  36  -3       2250.25       2148.38        70.67 o                         
   2  36  -3       1148.47       1185.54        55.08 o                         
   4  36  -3       3174.24       2998.03        96.60 o                         
   6  36  -3        120.94        109.41        36.79 o                         
   8  36  -3        245.82        294.38        46.85 o                         
  -7  37  -3        122.27        127.75        31.00 o                         
  -5  37  -3        436.92        527.59        71.77 o                         
  -3  37  -3        636.18        538.62        38.67 o                         
  -1  37  -3       1264.19       1338.83        48.68 o                         
   1  37  -3       1022.67        960.22        46.03 o                         
   3  37  -3        931.45        910.20        99.24 o                         
   7  37  -3        205.97        152.90        38.62 o                         
   9  37  -3          0.16         -4.21        11.21 o                         
  -6  38  -3        788.04        780.81        74.64 o                         
  -4  38  -3        144.52         72.05        62.94 o                         
  -2  38  -3       1095.70       1036.19        46.62 o                         
   0  38  -3         77.16         63.39        20.59 o                         
   2  38  -3       1387.37       1478.50        52.39 o                         
   4  38  -3       2336.53       2284.33        72.05 o                         
   6  38  -3        109.06         92.69        33.81 o                         
   8  38  -3        299.73        315.53        25.33 o                         
  -7  39  -3        470.13        474.81        45.13 o                         
  -5  39  -3       1046.76       1107.75        97.54 o                         
  -3  39  -3        116.63        101.37        50.57 o                         
  -1  39  -3       1062.70       1078.56        51.10 o                         
   1  39  -3        712.63        650.76        38.08 o                         
   3  39  -3        578.20        537.28        47.50 o                         
   5  39  -3       1897.23       1864.43        74.38 o                         
   7  39  -3        152.07         91.13        24.44 o                         
  -4  40  -3        863.38        814.31        87.75 o                         
  -2  40  -3        492.73        596.41        38.87 o                         
   0  40  -3        158.45        123.86        24.09 o                         
   2  40  -3        623.55        575.31        43.28 o                         
   4  40  -3       1474.00       1577.08        72.84 o                         
   8  40  -3        125.24        111.59        21.69 o                         
  -7  41  -3        418.71        415.65        42.46 o                         
  -5  41  -3        102.08        115.78        43.62 o                         
  -3  41  -3       1950.80       1893.86        89.82 o                         
  -1  41  -3        594.33        624.05        41.71 o                         
   1  41  -3        707.94        778.77        81.60 o                         
   3  41  -3       1132.38       1102.78       128.69 o                         
   5  41  -3         78.61         68.18        34.37 o                         
   7  41  -3        886.70        888.85        41.91 o                         
  -6  42  -3        500.86        581.99        58.23 o                         
  -4  42  -3        210.35        203.57        51.17 o                         
  -2  42  -3        198.87        190.71        30.71 o                         
   0  42  -3       5739.54       5667.90       131.82 o                         
   2  42  -3        583.25        599.93        38.57 o                         
   4  42  -3        262.50        319.42        50.95 o                         
   6  42  -3       1054.50       1077.78        62.23 o                         
   8  42  -3        335.15        370.09        30.65 o                         
  -7  43  -3         71.66         84.24        24.52 o                         
  -5  43  -3       1486.02       1532.28        95.84 o                         
  -3  43  -3        180.12        107.70        56.86 o                         
  -1  43  -3         32.78         -2.28        26.09 o                         
   1  43  -3        439.86        434.38        36.54 o                         
   3  43  -3       2448.77       2334.00        71.72 o                         
   5  43  -3        398.68        391.19        40.66 o                         
   7  43  -3        999.69        939.13        90.69 o                         
  -6  44  -3         38.00         66.60        30.62 o                         
  -2  44  -3        770.05        769.29        52.59 o                         
   0  44  -3        626.85        671.66        45.15 o                         
   2  44  -3         63.45         91.29        30.90 o                         
   4  44  -3        667.63        670.51        52.17 o                         
   6  44  -3         92.30        125.40        34.27 o                         
  -5  45  -3        135.87        179.31        39.51 o                         
  -3  45  -3        166.33        162.87        47.00 o                         
   1  45  -3       1560.89       1540.20       117.08 o                         
   3  45  -3         45.81         24.73        31.83 o                         
   5  45  -3       1581.38       1363.26       103.90 o                         
   7  45  -3        433.31        463.20        37.03 o                         
  -6  46  -3        401.78        357.55        46.38 o                         
  -4  46  -3        311.42        341.81        49.25 o                         
  -2  46  -3       2028.11       1893.59       111.42 o                         
   0  46  -3       3061.51       2606.32       144.92 o                         
   2  46  -3       6651.68       6720.30       272.66 o                         
   4  46  -3        541.96        480.87        59.72 o                         
   6  46  -3        540.38        547.72        49.85 o                         
   8  46  -3         50.05         27.23        13.95 o                         
  -5  47  -3         89.53         51.12        27.33 o                         
  -3  47  -3        203.20        205.74        46.12 o                         
  -1  47  -3        375.52        427.45        62.06 o                         
   1  47  -3       1011.71        999.91        98.74 o                         
   3  47  -3         13.67         42.25        46.70 o                         
   5  47  -3        534.52        560.25        62.92 o                         
   7  47  -3        606.69        673.48        56.10 o                         
  -4  48  -3       1335.60       1477.09        91.80 o                         
  -2  48  -3       1054.04       1056.61        93.75 o                         
   0  48  -3        618.22        712.71        76.04 o                         
   2  48  -3        104.58        146.73        49.04 o                         
   6  48  -3         94.48         82.91        25.15 o                         
  -5  49  -3         22.00         21.10        28.63 o                         
  -3  49  -3        747.04        761.59        82.10 o                         
  -1  49  -3        649.57        659.71        71.55 o                         
   1  49  -3       1852.52       1898.08       109.92 o                         
   3  49  -3       1330.38       1356.51        66.44 o                         
   5  49  -3       1064.00       1091.10        67.01 o                         
   7  49  -3         66.79         19.71        18.06 o                         
  -6  50  -3        115.42        120.83        23.26 o                         
  -4  50  -3        136.75        168.26        38.46 o                         
  -2  50  -3        888.58        982.69        79.71 o                         
   0  50  -3       1144.21       1199.10        89.76 o                         
   2  50  -3        448.18        506.83        71.04 o                         
   4  50  -3         86.80        108.50        38.07 o                         
   6  50  -3        515.32        512.67        42.46 o                         
  -5  51  -3        910.55       1029.71        64.10 o                         
  -3  51  -3        100.62         83.31        38.42 o                         
  -1  51  -3          5.27         31.10        36.27 o                         
   1  51  -3       1913.94       2046.99        98.29 o                         
   3  51  -3        292.57        372.57        76.16 o                         
   5  51  -3        367.97        422.59        44.84 o                         
   7  51  -3        166.87        147.09        20.52 o                         
  -4  52  -3        320.90        374.38        47.50 o                         
  -2  52  -3       1028.60       1134.15        79.46 o                         
   0  52  -3         59.85         58.95        36.49 o                         
   2  52  -3       2116.77       2165.53        98.02 o                         
   4  52  -3        946.92        974.57        53.73 o                         
   6  52  -3         32.98         59.78        27.28 o                         
  -5  53  -3        147.14        144.40        26.66 o                         
  -3  53  -3        392.39        412.86        54.40 o                         
   1  53  -3        219.53        230.60        42.37 o                         
   3  53  -3        401.31        432.88        58.50 o                         
   5  53  -3        758.87        816.55        58.26 o                         
  -4  54  -3        616.37        698.32        54.50 o                         
  -2  54  -3        180.50        206.21        39.83 o                         
   2  54  -3       1617.48       1608.89        69.10 o                         
   4  54  -3        546.61        540.83        54.93 o                         
   6  54  -3        179.89        151.09        22.92 o                         
  -5  55  -3        355.81        324.11        36.76 o                         
  -3  55  -3         30.25         66.78        28.96 o                         
  -1  55  -3        446.01        397.74        54.09 o                         
   1  55  -3         77.67         18.76        56.36 o                         
   3  55  -3         61.95         60.07        29.02 o                         
   5  55  -3         24.81         16.85        50.07 o                         
  -4  56  -3        495.16        530.65        45.20 o                         
  -2  56  -3        249.64        303.66        49.28 o                         
   0  56  -3         48.43         34.28        32.79 o                         
   2  56  -3        475.57        493.02        43.11 o                         
   4  56  -3         37.20         53.32        32.03 o                         
   6  56  -3         31.21         61.00        27.31 o                         
  -3  57  -3        296.72        289.78        42.32 o                         
  -1  57  -3        165.87        148.16        35.30 o                         
   1  57  -3         63.72        -12.91        90.63 o                         
   3  57  -3          1.32        -27.24        27.24 o                         
   5  57  -3        342.30        426.42        37.58 o                         
  -2  58  -3         14.58         -3.73        31.40 o                         
   0  58  -3        740.45        721.87        61.24 o                         
   2  58  -3        473.20        454.16        39.94 o                         
   4  58  -3        456.20        549.41        50.37 o                         
  -3  59  -3        113.56         75.57        26.12 o                         
  -1  59  -3        110.03        132.03        32.06 o                         
   1  59  -3          6.59         68.87        27.73 o                         
   3  59  -3       1216.46       1310.23        72.16 o                         
   5  59  -3        485.10        486.46        36.79 o                         
  -4  60  -3        252.99        232.72        29.99 o                         
  -2  60  -3        360.76        371.67        42.87 o                         
   0  60  -3         61.59         37.02        31.18 o                         
   2  60  -3          8.58         17.38        25.75 o                         
   4  60  -3        397.15        377.94        71.40 o                         
  -1  61  -3        143.38        118.45        27.91 o                         
   1  61  -3        784.93        792.52        48.13 o                         
   3  61  -3        352.42        451.18        66.74 o                         
   5  61  -3        847.55        842.08        66.95 o                         
  -2  62  -3        339.61        299.30        37.76 o                         
   0  62  -3       1772.40       1807.81        90.65 o                         
   2  62  -3        332.16        391.10        69.70 o                         
   4  62  -3        516.56        558.37        39.60 o                         
  -1  63  -3        429.39        488.12        43.68 o                         
   1  63  -3        137.51        149.91        63.70 o                         
   3  63  -3       1186.42       1206.56        64.03 o                         
  -2  64  -3        237.84        297.66        33.02 o                         
   2  64  -3        140.92         83.47        44.39 o                         
  -1  65  -3        141.97        141.34        25.14 o                         
   3  65  -3        149.94         82.09        60.89 o                         
  -6   0  -2         63.75         92.68        64.74 o                         
  -4   0  -2      11063.12      11278.88       400.15 o                         
  -2   0  -2       9614.87       9358.58       231.56 o                         
   0   0  -2       4527.39       4706.50       160.06 o                         
   4   0  -2      29560.58      30550.23      1054.79 o                         
   8   0  -2       1464.28       1320.13       112.86 o                         
  -7   1  -2        634.73        581.86        69.69 o                         
  -5   1  -2        240.92        292.43        30.06 o                         
  -3   1  -2       8939.49       8877.67       156.59 o                         
  -1   1  -2          9.04         13.55         3.19 o                         
   3   1  -2       5543.77       5524.62       141.80 o                         
   5   1  -2       2090.72       1974.98        79.51 o                         
   7   1  -2       1946.90       1812.11        85.05 o                         
  -8   2  -2        440.98        445.49        60.55 o                         
  -6   2  -2        412.71        377.70        39.58 o                         
  -4   2  -2       3425.83       3948.64       109.08 o                         
  -2   2  -2        744.38        713.88        16.60 o                         
   0   2  -2      13341.79      12890.97       249.42 o                         
   2   2  -2      33810.72      33894.53       999.21 o                         
   4   2  -2       6738.24       6631.12       177.01 o                         
   8   2  -2        139.07        111.16        45.15 o                         
  -7   3  -2       2362.55       2083.72        89.34 o                         
  -5   3  -2       4292.95       4634.38       277.67 o                         
  -3   3  -2       1139.50       1250.02        30.10 o                         
  -1   3  -2      13020.96      12321.81       209.58 o                         
   1   3  -2       6130.52       5612.27       137.76 o                         
   3   3  -2       3100.96       2962.70        81.85 o                         
   5   3  -2        238.97        235.46        30.75 o                         
   7   3  -2        148.22        106.86        35.15 o                         
  -8   4  -2       1447.60       1458.32        84.61 o                         
  -6   4  -2       1515.72       1586.96        65.41 o                         
  -4   4  -2       5165.55       5199.56       138.76 o                         
  -2   4  -2        864.89        775.01        18.17 o                         
   2   4  -2      16691.53      16821.57       397.22 o                         
   4   4  -2       7777.24       7817.78       201.30 o                         
   8   4  -2       2355.35       2335.99       130.39 o                         
  -7   5  -2       1535.79       1293.14        76.23 o                         
  -5   5  -2       1735.23       1815.11        66.40 o                         
  -3   5  -2       8994.50       8848.50       156.73 o                         
  -1   5  -2       8530.29       8151.61       138.35 o                         
   3   5  -2        510.51        557.40        23.89 o                         
   5   5  -2        687.35        697.10        74.22 o                         
   7   5  -2        627.70        519.20        44.24 o                         
  -8   6  -2       1210.70       1171.52        58.18 o                         
  -6   6  -2       5014.39       4813.83       140.90 o                         
  -4   6  -2        971.74       1087.60        41.16 o                         
  -2   6  -2      10812.53      10686.06       184.62 o                         
   0   6  -2      19490.17      19776.71       332.91 o                         
   2   6  -2       7003.47       7028.81       171.61 o                         
   4   6  -2       3946.57       3995.74       110.80 o                         
   8   6  -2        338.42        326.33        39.58 o                         
  10   6  -2        127.10        129.86        42.66 o                         
  -9   7  -2        623.23        502.05        42.95 o                         
  -7   7  -2        449.02        479.78        53.83 o                         
  -5   7  -2       2560.08       2601.65        83.06 o                         
  -3   7  -2      10499.13      10826.83       283.71 o                         
  -1   7  -2      30639.30      30354.67       601.56 o                         
   1   7  -2      27367.14      27393.08       644.44 o                         
   3   7  -2      23320.25      23933.18       573.58 o                         
   5   7  -2       3483.19       3411.88       153.11 o                         
   7   7  -2       2912.93       2842.74        91.12 o                         
  -8   8  -2        897.87        918.54        49.49 o                         
  -6   8  -2       5621.25       5410.33       136.72 o                         
  -4   8  -2      10456.00      10692.57       269.83 o                         
  -2   8  -2       1527.54       1408.96        29.29 o                         
   2   8  -2      17165.74      16487.89       393.05 o                         
   4   8  -2       5992.25       6027.03       157.99 o                         
   8   8  -2       1029.77       1025.51        60.92 o                         
  -9   9  -2        289.70        288.91        40.42 o                         
  -7   9  -2         80.68         24.20        37.77 o                         
  -5   9  -2       5721.50       5991.21       164.08 o                         
  -3   9  -2       3348.59       3632.43       126.61 o                         
  -1   9  -2       2258.58       2195.66        40.08 o                         
   3   9  -2       1003.46       1037.50        35.94 o                         
   5   9  -2       7010.51       6048.99       240.89 o                         
   7   9  -2       6260.71       6080.84       149.29 o                         
  -8  10  -2        143.28         97.09        39.21 o                         
  -6  10  -2       5754.52       5597.97       139.41 o                         
  -2  10  -2        785.03        711.08        18.22 o                         
   0  10  -2       6186.28       6162.75       148.48 o                         
   2  10  -2        975.84       1014.41        34.66 o                         
   4  10  -2       1583.18       1419.34        50.00 o                         
   8  10  -2        464.51        486.94        45.93 o                         
  10  10  -2         73.87         92.49        13.99 o                         
  -9  11  -2        270.94        297.70        28.72 o                         
  -7  11  -2        312.94        311.97        38.17 o                         
  -5  11  -2       6346.43       6424.41       174.54 o                         
  -3  11  -2        457.60        512.06        24.84 o                         
  -1  11  -2      18832.41      18216.76       357.47 o                         
   3  11  -2       5489.54       5458.45       140.22 o                         
   7  11  -2       4855.49       4812.30       124.23 o                         
   9  11  -2       1480.90       1446.93        81.61 o                         
  -8  12  -2        418.91        369.91        39.09 o                         
  -6  12  -2       1041.34       1053.88        45.92 o                         
  -4  12  -2        296.51        300.75        24.85 o                         
  -2  12  -2       2979.97       2972.08        77.73 o                         
   0  12  -2      13413.52      13446.66       314.75 o                         
   2  12  -2       2276.22       2101.88        67.57 o                         
   4  12  -2       1296.77       1312.94        48.51 o                         
   6  12  -2        371.15        515.00        81.39 o                         
   8  12  -2        765.02        787.27        54.12 o                         
  10  12  -2        590.68        626.65        36.26 o                         
  -9  13  -2        543.04        581.08        37.02 o                         
  -7  13  -2        445.67        368.45        43.16 o                         
  -5  13  -2       2935.30       2864.42        90.85 o                         
  -3  13  -2       4196.07       4115.26       109.92 o                         
   1  13  -2      23110.91      23421.10       564.91 o                         
   3  13  -2        761.19        719.26        29.21 o                         
   7  13  -2       4057.89       4140.59       111.17 o                         
   9  13  -2        516.41        457.01        47.51 o                         
  -8  14  -2        474.68        484.92        42.04 o                         
  -6  14  -2       2006.25       1912.84        58.81 o                         
  -4  14  -2       2416.99       2574.74       143.73 o                         
  -2  14  -2       6499.03       6707.66       168.55 o                         
   2  14  -2      19822.73      20496.57       487.58 o                         
   4  14  -2      12939.07      13164.32       327.91 o                         
   6  14  -2       5202.50       4880.77       174.15 o                         
   8  14  -2       1974.10       2016.82        65.38 o                         
  -7  15  -2        120.16         98.00        36.06 o                         
  -5  15  -2        807.53        820.37        43.28 o                         
  -3  15  -2       3576.43       3961.17       106.98 o                         
  -1  15  -2       7998.21       7954.29       193.98 o                         
   1  15  -2      13844.88      13467.42       326.36 o                         
   3  15  -2        991.22       1092.47        38.89 o                         
   7  15  -2       1224.59       1211.60        68.06 o                         
   9  15  -2       1355.72       1387.50        55.03 o                         
  -8  16  -2        338.84        293.09        38.41 o                         
  -6  16  -2       1173.27       1093.28        72.75 o                         
  -4  16  -2       1289.49       1398.23        51.49 o                         
  -2  16  -2      16960.51      19280.56       461.13 o                         
   0  16  -2       3996.11       3725.65        94.37 o                         
   2  16  -2      13541.65      12411.39       309.36 o                         
   4  16  -2         45.01         85.49        46.20 o                         
   6  16  -2       1134.29       1201.05        74.44 o                         
   8  16  -2        169.66        168.75        32.40 o                         
  10  16  -2         40.20         50.43        18.50 o                         
  -9  17  -2        503.70        503.13        34.69 o                         
  -7  17  -2         55.60        118.53        35.86 o                         
  -5  17  -2        229.93        235.30        27.41 o                         
  -3  17  -2       1536.51       1570.27        51.01 o                         
  -1  17  -2      20688.10      19558.22       471.61 o                         
   1  17  -2        496.20        494.62        19.92 o                         
   3  17  -2       3969.55       4213.47       133.36 o                         
   7  17  -2       2815.53       2426.93       317.58 o                         
   9  17  -2        759.86        757.78        39.34 o                         
  -8  18  -2        283.87        252.57        27.41 o                         
  -6  18  -2        944.84        988.61        43.90 o                         
  -4  18  -2       2195.07       2574.07        79.71 o                         
  -2  18  -2       4576.32       5063.08       127.66 o                         
   0  18  -2       5258.51       5188.62       128.27 o                         
   2  18  -2       4109.25       4424.27       114.47 o                         
   4  18  -2       1490.44       1463.33        56.83 o                         
   8  18  -2       1279.22       1240.55        75.21 o                         
  10  18  -2        431.09        444.32        20.59 o                         
  -9  19  -2        817.99        840.94        50.71 o                         
  -7  19  -2        575.22        481.86        49.51 o                         
  -5  19  -2        287.19        384.48        35.61 o                         
  -3  19  -2       2131.29       2069.67        63.61 o                         
  -1  19  -2      14763.06      15230.84       363.29 o                         
   1  19  -2       1385.73       1357.55        41.03 o                         
   3  19  -2       6447.69       6584.03       168.69 o                         
   9  19  -2         47.29         36.68        19.17 o                         
  -8  20  -2        614.42        586.82        42.40 o                         
  -6  20  -2        586.36        580.21        46.94 o                         
  -4  20  -2       3687.75       3751.46       108.55 o                         
  -2  20  -2      13678.61      14578.94       356.12 o                         
   0  20  -2       2391.91       2437.96        63.90 o                         
   2  20  -2        350.12        427.30        22.72 o                         
   4  20  -2       3496.17       3689.15       133.33 o                         
   6  20  -2       1234.23       1223.23        54.12 o                         
   8  20  -2       1819.49       2101.49       140.27 o                         
  10  20  -2        119.51        112.78        34.12 o                         
  -9  21  -2        214.71        170.33        29.79 o                         
  -5  21  -2       1064.18       1052.32        44.02 o                         
  -3  21  -2       3113.51       2647.93       113.75 o                         
  -1  21  -2      28309.75      29806.30      1090.63 o                         
   1  21  -2       8326.57       8919.17       307.62 o                         
   3  21  -2       1674.65       1604.95        55.09 o                         
   7  21  -2        315.09        261.88        38.03 o                         
   9  21  -2        669.04        696.95        36.55 o                         
  -6  22  -2        974.84        929.06        53.15 o                         
  -4  22  -2       2085.37       2009.63        68.29 o                         
  -2  22  -2        647.88        666.01        27.85 o                         
   0  22  -2        708.51        712.02        25.80 o                         
   2  22  -2       1710.01       1874.17        81.10 o                         
   4  22  -2        740.75        809.68        47.88 o                         
   6  22  -2       3248.20       3261.81        93.94 o                         
  10  22  -2        257.46        289.46        26.22 o                         
  -9  23  -2         25.52         65.97        23.05 o                         
  -7  23  -2        145.80        136.47        31.40 o                         
  -5  23  -2       2532.39       2466.64        85.83 o                         
  -3  23  -2       1693.18       1773.44        58.37 o                         
  -1  23  -2       3780.35       3595.66       104.20 o                         
   1  23  -2       7778.58       8340.12       289.53 o                         
   3  23  -2       2779.85       3204.64        92.07 o                         
   7  23  -2       2744.72       2686.35       103.53 o                         
  -8  24  -2        629.76        710.85        36.76 o                         
  -6  24  -2       2737.56       2580.39        98.23 o                         
  -4  24  -2       2195.86       2319.81        78.07 o                         
  -2  24  -2       6419.45       6519.41       168.37 o                         
   0  24  -2       6112.18       6158.65       154.05 o                         
   2  24  -2       2200.78       2078.29        66.75 o                         
   4  24  -2       2883.62       2747.34       121.17 o                         
   6  24  -2        270.08        219.42        43.73 o                         
   8  24  -2         86.79         64.77        23.91 o                         
  10  24  -2         91.98         72.94        17.32 o                         
  -9  25  -2        161.03        209.68        25.32 o                         
  -7  25  -2       1250.38       1305.39        58.02 o                         
  -5  25  -2       2120.80       2158.41        67.97 o                         
  -3  25  -2       2281.91       2490.38        77.25 o                         
  -1  25  -2        550.45        551.66        23.53 o                         
   1  25  -2        590.02        670.09        27.91 o                         
   3  25  -2       2500.63       2572.20        95.56 o                         
   7  25  -2        664.66        479.76        47.30 o                         
   9  25  -2         23.67         20.74        17.66 o                         
  -8  26  -2         46.26         20.34        31.06 o                         
  -6  26  -2       2288.41       2197.09        88.18 o                         
  -4  26  -2        691.90        677.57        41.90 o                         
   0  26  -2       1517.65       1666.83        50.11 o                         
   2  26  -2       6621.33       6743.92       175.07 o                         
   6  26  -2        215.99        132.16        39.30 o                         
   8  26  -2        328.99        310.47        63.75 o                         
  -7  27  -2        542.50        489.39        41.32 o                         
  -5  27  -2       3687.81       3820.96        98.71 o                         
  -3  27  -2       1602.79       1676.27        59.44 o                         
  -1  27  -2       8817.92       9054.50       227.66 o                         
   1  27  -2       6229.55       6649.45       240.88 o                         
   3  27  -2       5880.09       6166.51       165.45 o                         
   5  27  -2        572.92        577.50        52.72 o                         
   7  27  -2        429.82        482.14        45.49 o                         
   9  27  -2        448.37        499.53        31.64 o                         
  -8  28  -2       1381.46       1501.53        82.50 o                         
  -6  28  -2       2558.16       2538.89        97.76 o                         
  -4  28  -2        301.41        319.93        32.90 o                         
  -2  28  -2       3537.72       3600.13       101.42 o                         
   0  28  -2        422.14        428.57        22.22 o                         
   2  28  -2       3510.29       3251.56        92.99 o                         
   6  28  -2       2303.34       2273.88       100.60 o                         
   8  28  -2       1614.22       1691.85        68.39 o                         
  -7  29  -2        343.15        396.27        63.17 o                         
  -5  29  -2       3908.92       3906.03        90.65 o                         
  -3  29  -2       6038.64       6225.13       189.55 o                         
  -1  29  -2       2404.50       2774.10        79.33 o                         
   1  29  -2       8559.38       9290.65       229.85 o                         
   3  29  -2        191.39        234.67        26.78 o                         
   5  29  -2       3313.81       3206.11        95.08 o                         
   7  29  -2        816.69        889.49        56.26 o                         
   9  29  -2       1288.68       1386.23        39.31 o                         
  -8  30  -2        177.40        127.17        31.34 o                         
  -6  30  -2        784.69        778.99        83.85 o                         
  -4  30  -2        131.39        100.40        27.12 o                         
  -2  30  -2        269.61        306.91        29.13 o                         
   0  30  -2       1108.28       1044.10        38.42 o                         
   2  30  -2       2762.11       2774.33        83.17 o                         
   8  30  -2        287.16        307.77        46.43 o                         
  -7  31  -2         90.41         29.66        37.65 o                         
  -5  31  -2       3172.35       2988.56       109.54 o                         
  -3  31  -2       1019.36        951.01        45.18 o                         
  -1  31  -2        177.43        202.88        29.30 o                         
   1  31  -2       4448.63       4942.14       129.17 o                         
   3  31  -2       2521.82       2518.98        86.04 o                         
   5  31  -2        457.31        472.84        56.39 o                         
   7  31  -2         88.87         71.30        27.89 o                         
   9  31  -2        379.78        385.63        20.50 o                         
  -8  32  -2        731.15        677.05        54.32 o                         
  -6  32  -2        581.02        576.01        78.75 o                         
  -4  32  -2       3099.20       3199.01       111.66 o                         
  -2  32  -2        712.12        644.79        33.54 o                         
   0  32  -2        433.00        524.80        57.72 o                         
   2  32  -2       1365.39       1402.17        55.10 o                         
   6  32  -2        266.50        258.01        35.72 o                         
   8  32  -2        175.80        116.96        37.05 o                         
  -7  33  -2        889.27        746.22        72.05 o                         
  -5  33  -2        590.38        698.29        88.45 o                         
  -3  33  -2       2281.33       2163.97        80.07 o                         
  -1  33  -2       1039.86        952.30        40.94 o                         
   1  33  -2       1406.07       1540.21        53.41 o                         
   5  33  -2       2589.21       2420.39       114.22 o                         
  -4  34  -2       3199.57       3174.07        74.43 o                         
  -2  34  -2        306.27        349.78        29.11 o                         
   0  34  -2       2260.51       2246.17        70.48 o                         
   2  34  -2       3485.17       3584.75       105.33 o                         
   4  34  -2        225.80        176.39        34.80 o                         
   6  34  -2       1143.50       1213.44        67.04 o                         
   8  34  -2         75.12         61.23        17.72 o                         
  -7  35  -2        334.76        415.62        55.27 o                         
  -5  35  -2       2827.61       2717.46       153.51 o                         
  -3  35  -2        318.58        309.41        43.41 o                         
  -1  35  -2       2076.28       1981.30        65.97 o                         
   1  35  -2       5191.35       5162.92       144.53 o                         
   3  35  -2       2964.62       3120.62       135.00 o                         
   5  35  -2       5136.69       4947.45       125.34 o                         
   7  35  -2       2271.77       2307.54        84.67 o                         
   9  35  -2        192.69        194.72        14.96 o                         
  -8  36  -2        663.89        689.62        44.09 o                         
  -6  36  -2       1294.97       1371.22        95.69 o                         
  -4  36  -2       2700.29       2566.19        84.08 o                         
  -2  36  -2       1458.26       1534.97        57.90 o                         
   0  36  -2        170.64        192.04        20.65 o                         
   2  36  -2       3624.80       3602.06       150.48 o                         
   4  36  -2         60.74        119.99        28.36 o                         
   6  36  -2       1191.11       1199.55        62.51 o                         
   8  36  -2        166.15        171.03        26.62 o                         
  -7  37  -2       1016.97       1022.11        71.48 o                         
  -5  37  -2        418.07        319.45        59.45 o                         
  -3  37  -2       6071.17       5794.03       138.22 o                         
  -1  37  -2       1554.51       1539.62        59.17 o                         
   1  37  -2       1771.45       1916.94        68.57 o                         
   3  37  -2       2267.19       2061.09       111.69 o                         
   7  37  -2        273.03        203.26        29.91 o                         
  -8  38  -2        153.19        156.17        20.90 o                         
  -6  38  -2       1587.21       1708.17       102.42 o                         
  -4  38  -2         94.75         68.47        39.64 o                         
  -2  38  -2        319.82        416.92        57.05 o                         
   0  38  -2         84.08        111.97        19.98 o                         
   2  38  -2       1117.38       1167.92        58.13 o                         
   4  38  -2        325.15        331.69        37.22 o                         
   6  38  -2        835.67        935.32        68.03 o                         
   8  38  -2        548.38        557.61        27.61 o                         
  -7  39  -2        438.03        495.27        52.42 o                         
  -5  39  -2        279.46        307.93        53.77 o                         
  -3  39  -2        185.95        181.53        36.40 o                         
  -1  39  -2        557.47        558.05        37.26 o                         
   1  39  -2       1354.01       1505.63       132.98 o                         
   3  39  -2        376.01        330.26        39.39 o                         
   5  39  -2       4259.57       4039.47       140.68 o                         
   7  39  -2        920.44        990.51        43.86 o                         
  -6  40  -2        711.26        884.14        72.77 o                         
  -4  40  -2        634.55        677.37        82.33 o                         
  -2  40  -2       3153.26       3346.14        91.00 o                         
   0  40  -2       4188.84       4261.03       103.19 o                         
   2  40  -2       1007.48       1095.88        90.89 o                         
   4  40  -2        237.01        273.28        35.65 o                         
   6  40  -2        447.89        333.80        55.04 o                         
   8  40  -2        221.75        215.19        27.60 o                         
  -7  41  -2        224.47        200.33        33.73 o                         
  -5  41  -2        139.60        110.42        59.54 o                         
  -3  41  -2       2563.92       2596.62       138.48 o                         
  -1  41  -2        169.85        227.61        35.63 o                         
   1  41  -2        343.95        350.24        37.19 o                         
   3  41  -2       3088.70       3152.85        81.52 o                         
   5  41  -2        382.05        453.01        50.14 o                         
   7  41  -2        368.45        370.81        28.09 o                         
  -6  42  -2        279.35        268.66        43.38 o                         
  -4  42  -2        216.93        279.25        61.94 o                         
  -2  42  -2       1053.74       1033.90        53.98 o                         
   0  42  -2        727.71        643.49        42.77 o                         
   2  42  -2        670.23        602.73        75.27 o                         
   4  42  -2         69.08         79.85        46.77 o                         
   6  42  -2        795.05        830.49        42.21 o                         
   8  42  -2        488.06        513.40        31.66 o                         
  -7  43  -2        137.09        119.74        27.53 o                         
  -5  43  -2        239.99        286.21        49.34 o                         
  -3  43  -2        278.66        301.70        69.71 o                         
  -1  43  -2        109.85        144.98        29.39 o                         
   1  43  -2       1605.02       1652.16        63.03 o                         
   3  43  -2        357.49        323.70        33.96 o                         
   5  43  -2       1352.63       1327.39        75.11 o                         
   7  43  -2        975.77       1178.05        75.57 o                         
  -4  44  -2         70.02         70.10        44.14 o                         
  -2  44  -2       1545.40       1631.88       108.20 o                         
   0  44  -2       1075.92       1037.48        51.28 o                         
   2  44  -2       3510.07       3306.76        87.72 o                         
   4  44  -2       1242.73       1186.42        62.99 o                         
   6  44  -2        802.81        915.73        52.02 o                         
   8  44  -2         61.35         50.06        19.11 o                         
  -7  45  -2        166.30        139.26        29.23 o                         
  -5  45  -2        243.97        194.23        43.47 o                         
  -3  45  -2        913.52        894.49        83.32 o                         
  -1  45  -2        717.98        691.97        50.84 o                         
   1  45  -2       2286.01       2352.79       113.54 o                         
   5  45  -2       1254.09       1690.95       155.57 o                         
   7  45  -2        219.56        327.47        83.72 o                         
  -6  46  -2         95.11         89.88        30.95 o                         
  -2  46  -2        957.96        948.42        56.23 o                         
   0  46  -2       7793.94       7999.23       217.82 o                         
   2  46  -2        884.52        767.42        51.21 o                         
   4  46  -2        826.30        718.86        58.44 o                         
   6  46  -2        222.90        291.82        37.46 o                         
   8  46  -2        121.62        134.06        20.13 o                         
  -5  47  -2        399.34        434.55        56.62 o                         
  -3  47  -2        369.31        362.90        56.05 o                         
  -1  47  -2       2971.76       3017.93       116.56 o                         
   1  47  -2        509.83        487.15       107.33 o                         
   3  47  -2       2003.05       2085.05        79.03 o                         
   5  47  -2        211.75        178.73        35.93 o                         
   7  47  -2         61.79         60.92        18.00 o                         
  -6  48  -2        237.44        294.33        41.68 o                         
  -4  48  -2        552.53        602.37        67.27 o                         
  -2  48  -2        840.60        819.80        81.58 o                         
   2  48  -2         96.04         56.02        46.43 o                         
   4  48  -2       1990.88       1994.05        93.38 o                         
   6  48  -2        119.83        150.58        38.29 o                         
  -5  49  -2         79.48         80.92        31.25 o                         
  -3  49  -2        702.61        778.20        86.14 o                         
  -1  49  -2       5012.92       5366.97       221.32 o                         
   1  49  -2       2647.41       2480.67        92.55 o                         
   3  49  -2       1539.16       1626.41        68.45 o                         
   5  49  -2        267.21        282.03        36.87 o                         
   7  49  -2        319.93        339.66        29.82 o                         
  -6  50  -2         53.51         -5.13        21.69 o                         
  -4  50  -2        561.42        576.88        64.79 o                         
  -2  50  -2       3569.18       3557.25       169.97 o                         
   0  50  -2       2757.65       2736.86       116.03 o                         
   2  50  -2        363.33        434.56        40.82 o                         
   4  50  -2        538.47        456.20        53.57 o                         
   6  50  -2        442.65        515.80        39.20 o                         
  -5  51  -2         11.66         23.49        28.10 o                         
  -3  51  -2        114.91        126.09        40.92 o                         
  -1  51  -2        851.69        946.36        87.11 o                         
   1  51  -2        443.58        489.32        55.26 o                         
   3  51  -2        225.66        181.13        85.67 o                         
   5  51  -2        764.18        820.31        55.45 o                         
   7  51  -2        755.23        750.02        36.12 o                         
  -6  52  -2        748.19        752.02        49.02 o                         
  -4  52  -2       1394.56       1441.46        85.11 o                         
  -2  52  -2        591.01        642.53        67.15 o                         
   0  52  -2        289.94        333.08        40.67 o                         
   2  52  -2       1324.20       1353.60        67.63 o                         
   4  52  -2        730.07        777.67        63.72 o                         
   6  52  -2         39.16         27.13        34.74 o                         
  -5  53  -2        320.53        356.33        41.03 o                         
  -3  53  -2        399.12        409.78        58.27 o                         
  -1  53  -2        212.05        182.22        50.69 o                         
   1  53  -2       3800.13       3920.09       129.76 o                         
   3  53  -2       2937.52       2925.62        88.45 o                         
   5  53  -2         65.42         70.69        51.86 o                         
  -4  54  -2        953.37        991.08        66.57 o                         
  -2  54  -2       1079.87       1078.31        80.67 o                         
   0  54  -2       1224.37       1308.77        74.50 o                         
   2  54  -2         19.06          7.50        41.19 o                         
   4  54  -2       1168.35       1201.66        63.63 o                         
   6  54  -2        216.19        213.85        24.02 o                         
  -5  55  -2        266.92        264.28        37.25 o                         
  -3  55  -2         17.56        -11.05        29.36 o                         
  -1  55  -2        252.37        289.43        49.87 o                         
   1  55  -2       1639.24       1605.94       102.56 o                         
   3  55  -2        678.27        700.85        66.26 o                         
   5  55  -2        256.97        290.26        33.86 o                         
  -4  56  -2        841.96        845.90        59.26 o                         
  -2  56  -2         82.87         63.70        35.26 o                         
   0  56  -2        175.67        135.21        52.69 o                         
   2  56  -2        384.35        411.31        36.35 o                         
   6  56  -2        130.79        133.30        18.80 o                         
  -5  57  -2        483.85        494.55        40.79 o                         
  -3  57  -2        133.93        146.20        32.85 o                         
  -1  57  -2         48.18         71.83        32.81 o                         
   1  57  -2        250.14        262.74        31.97 o                         
   3  57  -2       1561.35       1520.22        79.80 o                         
   5  57  -2          0.04         28.18        48.53 o                         
  -4  58  -2        388.25        473.56        41.72 o                         
  -2  58  -2        309.32        279.45        39.59 o                         
   0  58  -2        497.89        524.15        56.17 o                         
   2  58  -2        278.08        263.99        45.62 o                         
   4  58  -2        276.68        368.96        38.52 o                         
  -3  59  -2         50.75         50.77        26.09 o                         
  -1  59  -2        156.14        151.11        34.76 o                         
   1  59  -2        170.80        154.16        32.15 o                         
   3  59  -2        209.52        185.12        34.45 o                         
   5  59  -2        174.66        186.58        39.58 o                         
  -4  60  -2         39.28         27.82        20.27 o                         
  -2  60  -2         19.36         -6.25        26.01 o                         
   0  60  -2        197.63        230.12        34.01 o                         
   2  60  -2       1116.29       1092.25        71.82 o                         
   4  60  -2        733.68        748.13        46.01 o                         
  -3  61  -2          1.39        -20.30        20.30 o                         
  -1  61  -2        151.81        128.73        41.78 o                         
   1  61  -2        246.44        206.54        31.80 o                         
   3  61  -2       1112.95       1358.83        65.05 o                         
   5  61  -2         51.23         45.66        40.19 o                         
  -2  62  -2         57.10         51.89        29.67 o                         
   0  62  -2         95.66         81.12        33.08 o                         
   2  62  -2        673.29        909.13        66.07 o                         
   4  62  -2        468.89        484.19        35.99 o                         
  -3  63  -2       1057.09        982.80        54.91 o                         
  -1  63  -2        359.72        373.09        39.47 o                         
   1  63  -2        361.92        283.13        58.46 o                         
   3  63  -2        584.63        652.96        79.64 o                         
  -2  64  -2        173.71        168.02        31.29 o                         
   0  64  -2          6.44         -2.49        45.61 o                         
   2  64  -2        433.02        587.17        75.58 o                         
   4  64  -2         39.22         31.01        18.85 o                         
  -1  65  -2        197.02        155.05        34.00 o                         
   1  65  -2         36.27         63.80        35.75 o                         
   3  65  -2        102.38         88.57        22.81 o                         
   2  66  -2        498.92        504.56        58.52 o                         
   1  67  -2        992.48        811.20        84.80 o                         
  -7   1  -1       4353.59       4307.55       236.97 o                         
  -5   1  -1        160.02        109.56        20.51 o                         
  -3   1  -1       4236.34       4203.78       110.47 o                         
  -1   1  -1      11875.19      11713.76       200.79 o                         
   3   1  -1       1705.69       1550.11        48.59 o                         
   7   1  -1        864.02        854.56        52.35 o                         
  -6   2  -1        422.64        336.58        50.19 o                         
  -4   2  -1       5444.24       5587.41       148.37 o                         
  -2   2  -1        342.70        332.96        10.79 o                         
   0   2  -1        254.24        310.01         8.52 o                         
   2   2  -1       9511.83       9339.96       228.79 o                         
   4   2  -1       8513.19       8510.43       213.29 o                         
   8   2  -1        401.46        375.96        44.55 o                         
  10   2  -1        190.15        130.61        36.57 o                         
  -7   3  -1       1034.45       1161.37        71.85 o                         
  -5   3  -1       2800.44       2897.67        90.27 o                         
  -3   3  -1        757.74        803.43        30.16 o                         
  -1   3  -1      29951.79      30774.87       999.58 o                         
   1   3  -1       5743.94       5810.72       139.15 o                         
   3   3  -1      15258.00      14609.43       358.79 o                         
   7   3  -1        960.31        955.08        47.47 o                         
   9   3  -1        265.46        255.33        47.12 o                         
  -6   4  -1        227.14        279.62        57.40 o                         
  -4   4  -1       8659.70       8757.69       223.79 o                         
  -2   4  -1      31239.22      28998.46       779.36 o                         
   0   4  -1        346.13        335.79         8.05 o                         
   2   4  -1      15075.65      15103.33       352.75 o                         
   4   4  -1       8289.25       8255.47       305.73 o                         
   8   4  -1         27.54          6.71        38.75 o                         
  -7   5  -1       2206.84       2207.69        89.98 o                         
  -5   5  -1       7697.25       7766.38       206.19 o                         
  -3   5  -1       1656.83       1762.27        52.37 o                         
  -1   5  -1      13419.87      13518.42       265.32 o                         
   1   5  -1      12541.55      12711.29       308.29 o                         
   3   5  -1       1336.10       1350.38        41.05 o                         
   7   5  -1        878.37        785.10        49.42 o                         
   9   5  -1       1265.70       1347.67        82.63 o                         
  -8   6  -1        415.98        351.84        39.34 o                         
  -6   6  -1        235.24        306.06        32.86 o                         
  -4   6  -1        193.93        253.68        21.08 o                         
  -2   6  -1      25756.76      24606.69       591.04 o                         
   0   6  -1       7402.63       6851.31       161.84 o                         
   2   6  -1       8397.72       8052.99       200.98 o                         
   4   6  -1      17138.68      17399.60       608.07 o                         
   8   6  -1        142.13        122.93        26.14 o                         
  -9   7  -1        248.44        147.26        28.03 o                         
  -7   7  -1       1270.65       1283.95        70.50 o                         
  -5   7  -1       4460.55       4737.04       184.51 o                         
  -3   7  -1        913.08        978.44        37.25 o                         
  -1   7  -1      24305.41      23682.63       594.90 o                         
   1   7  -1       9844.18       9755.45       237.48 o                         
   3   7  -1      26928.41      27052.69       762.66 o                         
   7   7  -1       3316.74       3203.29        84.36 o                         
  -8   8  -1        608.51        615.21        54.81 o                         
  -6   8  -1         52.49         52.42        20.13 o                         
  -4   8  -1       1930.73       2071.56        65.83 o                         
  -2   8  -1       1703.21       1629.74        45.97 o                         
   0   8  -1      13239.49      13215.89       317.77 o                         
   2   8  -1      23118.89      23786.74       565.78 o                         
   4   8  -1       2970.77       3039.89        88.07 o                         
   8   8  -1       2205.83       2227.38        71.14 o                         
  10   8  -1        132.22        125.06        28.32 o                         
  -9   9  -1        721.45        773.03        50.72 o                         
  -7   9  -1        181.05        170.77        30.88 o                         
  -5   9  -1        723.82        874.16        48.47 o                         
  -3   9  -1       2994.61       3317.21        90.12 o                         
   1   9  -1       1903.46       1933.26        49.57 o                         
   3   9  -1       8446.85       8681.11       302.04 o                         
   7   9  -1        999.68       1033.36        51.55 o                         
   9   9  -1        606.33        556.96        50.05 o                         
  -8  10  -1        369.40        484.88        63.22 o                         
  -6  10  -1        935.33        975.95        43.16 o                         
  -4  10  -1       3169.44       3431.57        97.51 o                         
  -2  10  -1       8803.54       8788.21       216.38 o                         
   0  10  -1       3308.81       3249.92        80.88 o                         
   4  10  -1       2072.91       2229.96        70.10 o                         
   6  10  -1       3958.65       3932.77       114.18 o                         
   8  10  -1       1859.45       1806.75        60.56 o                         
  -9  11  -1        509.06        529.85        42.41 o                         
  -7  11  -1       3695.72       3555.72       118.71 o                         
  -5  11  -1       2345.99       2415.29        95.16 o                         
  -3  11  -1        781.23        791.61        30.60 o                         
   1  11  -1      28479.96      28203.10       673.35 o                         
   3  11  -1       6094.85       6251.54       223.14 o                         
   7  11  -1        201.38        207.23        31.75 o                         
   9  11  -1        101.66        137.27        24.07 o                         
  -8  12  -1        212.28        207.85        36.34 o                         
  -6  12  -1       5227.93       5092.59       152.58 o                         
  -4  12  -1       3074.52       3229.80        93.35 o                         
  -2  12  -1      10377.01      10570.85       258.99 o                         
   0  12  -1       1630.25       1592.57        40.81 o                         
   2  12  -1      23753.58      24222.89       579.53 o                         
   4  12  -1        437.43        560.77        50.19 o                         
   6  12  -1        248.25        276.41        30.50 o                         
   8  12  -1       1232.53       1156.59        49.31 o                         
  -9  13  -1        103.47         91.95        22.85 o                         
  -7  13  -1         55.02         68.82        46.42 o                         
  -5  13  -1       1464.01       1386.43        57.23 o                         
  -3  13  -1       2292.24       2351.28        99.11 o                         
   1  13  -1      11642.86      11138.15       507.36 o                         
   3  13  -1       4040.60       4162.24       111.17 o                         
   7  13  -1        309.87        271.97        31.11 o                         
   9  13  -1        249.53        241.95        40.18 o                         
  -8  14  -1        241.96        169.62        41.71 o                         
  -6  14  -1        354.69        377.06        30.64 o                         
  -4  14  -1       4607.90       4395.79       150.86 o                         
  -2  14  -1       8035.83       7680.18       203.56 o                         
   0  14  -1      13151.71      12716.56       307.29 o                         
   2  14  -1       1386.56       1378.91        41.69 o                         
   4  14  -1       4129.04       4772.94       178.64 o                         
   6  14  -1        362.45        336.43        34.51 o                         
   8  14  -1        888.80        916.83        44.66 o                         
  -9  15  -1        764.99        766.72        38.78 o                         
  -7  15  -1        841.13        734.17        59.62 o                         
  -5  15  -1        307.96        318.38        57.14 o                         
  -3  15  -1      10640.41      10336.97       258.67 o                         
  -1  15  -1       2648.60       2582.54        67.51 o                         
   1  15  -1      16819.35      17181.69       439.35 o                         
   3  15  -1      11636.59      11671.05       379.22 o                         
   9  15  -1        440.56        435.45        44.12 o                         
  -8  16  -1         83.21         23.96        22.80 o                         
  -6  16  -1      11280.69      11039.71       268.62 o                         
  -4  16  -1      14801.50      15280.23       380.90 o                         
  -2  16  -1      11470.54      11846.54       290.65 o                         
   0  16  -1       2423.18       2374.95        60.59 o                         
   2  16  -1       4214.26       4407.50       113.24 o                         
   4  16  -1        673.95        665.32        69.82 o                         
   8  16  -1        864.55        868.88        43.71 o                         
  10  16  -1        331.51        321.06        32.13 o                         
  -9  17  -1        745.36        738.81        35.33 o                         
  -7  17  -1       1103.00       1026.71        64.62 o                         
  -5  17  -1       9038.23       9568.67       251.15 o                         
  -3  17  -1       3396.18       3669.41       139.45 o                         
  -1  17  -1      10318.24       9393.94       234.92 o                         
   1  17  -1       4855.78       4501.46       114.98 o                         
   3  17  -1       8600.83       9022.23       224.72 o                         
   7  17  -1       1316.41       1595.13       132.37 o                         
   9  17  -1        219.09        246.23        28.37 o                         
  -8  18  -1        279.77        263.76        31.83 o                         
  -6  18  -1         71.06        121.80        23.56 o                         
  -4  18  -1        594.86        667.67        33.61 o                         
  -2  18  -1        692.30        808.56        38.90 o                         
   0  18  -1       1993.08       2069.22        55.88 o                         
   2  18  -1        864.41        863.99        30.48 o                         
   4  18  -1       1189.43       1171.60        51.28 o                         
   6  18  -1        346.18        382.93        33.42 o                         
   8  18  -1        785.15        684.55        83.76 o                         
  10  18  -1        430.86        457.34        36.91 o                         
  -9  19  -1        350.38        369.14        26.05 o                         
  -7  19  -1         11.13         41.91        33.95 o                         
  -5  19  -1       2283.77       2268.86        76.99 o                         
  -3  19  -1       8417.29       8424.09       214.62 o                         
  -1  19  -1      10854.48      10993.13       267.78 o                         
   1  19  -1       2670.24       2652.36        70.58 o                         
   3  19  -1       3979.88       4231.45       114.02 o                         
   7  19  -1       2139.07       2347.48        74.65 o                         
   9  19  -1        202.18        199.11        35.78 o                         
  -8  20  -1       1233.88       1265.39        54.17 o                         
  -6  20  -1        616.75        628.04        51.29 o                         
  -4  20  -1       1151.64       1150.18        46.85 o                         
  -2  20  -1       7678.17       8356.07       202.62 o                         
   0  20  -1       4011.02       3999.64       103.39 o                         
   2  20  -1       3666.07       4140.39       108.59 o                         
   6  20  -1       2237.34       2179.68        62.82 o                         
  10  20  -1         99.96        113.42        19.79 o                         
  -9  21  -1        232.25        187.85        21.86 o                         
  -7  21  -1         78.40        103.16        29.68 o                         
  -5  21  -1       1283.33       1427.46        63.87 o                         
  -3  21  -1        488.09        454.00        44.73 o                         
  -1  21  -1       3165.90       3041.55       101.72 o                         
   1  21  -1       8620.95       8779.40       218.30 o                         
   3  21  -1       3409.39       3453.08        96.78 o                         
   7  21  -1       1938.28       1820.69        65.26 o                         
  -8  22  -1        269.04        310.57        30.27 o                         
  -6  22  -1        972.65        903.64        44.39 o                         
  -4  22  -1       3084.25       2969.36        91.45 o                         
  -2  22  -1      13707.16      14008.16       338.20 o                         
   0  22  -1      13260.54      13114.89       320.11 o                         
   2  22  -1       1386.39       1342.44        47.26 o                         
   6  22  -1        870.84        861.38        45.92 o                         
   8  22  -1        142.01        152.35        53.99 o                         
  -9  23  -1        177.90        219.80        34.81 o                         
  -7  23  -1        138.56        108.76        36.67 o                         
  -5  23  -1         73.73         52.27        19.43 o                         
  -3  23  -1        586.59        644.07        44.04 o                         
  -1  23  -1       1830.86       1997.95        46.54 o                         
   1  23  -1       1081.86       1082.74        36.13 o                         
   3  23  -1       6185.93       6540.89       170.83 o                         
   7  23  -1        257.05        288.85        29.72 o                         
   9  23  -1       1070.03       1166.35        36.31 o                         
  -8  24  -1         35.99         45.48        27.73 o                         
  -6  24  -1       1251.79       1307.11       111.35 o                         
  -4  24  -1       1260.42       1229.06        50.92 o                         
  -2  24  -1       2387.77       2583.37        72.15 o                         
   0  24  -1       5091.10       5209.32       132.64 o                         
   2  24  -1      12300.91      12108.64       302.51 o                         
   6  24  -1       3636.52       3501.21        77.74 o                         
   8  24  -1        698.83        701.03        44.53 o                         
  -7  25  -1       1952.52       2072.11        78.14 o                         
  -5  25  -1        509.94        486.71        41.79 o                         
  -3  25  -1       1922.98       1963.75        62.09 o                         
  -1  25  -1       5588.13       5768.99       145.05 o                         
   1  25  -1       6027.27       6303.75       156.44 o                         
   3  25  -1        898.98       1114.16        46.14 o                         
   5  25  -1        963.52        917.88        51.66 o                         
   7  25  -1       2334.28       2310.40       103.12 o                         
   9  25  -1        144.14        145.68        15.74 o                         
  -8  26  -1         78.95         91.95        19.56 o                         
  -6  26  -1       1861.56       1925.81        58.93 o                         
  -4  26  -1         76.70         97.67        32.02 o                         
  -2  26  -1       1342.70       1356.78        46.86 o                         
   0  26  -1          0.84         11.63         7.82 o                         
   2  26  -1       5313.78       5383.12       174.69 o                         
   6  26  -1        412.54        480.85        30.59 o                         
   8  26  -1         94.51         86.28        20.72 o                         
  -9  27  -1        543.52        512.20        46.42 o                         
  -5  27  -1       3659.16       3531.71        81.88 o                         
  -3  27  -1        184.25        172.46        20.04 o                         
  -1  27  -1       4781.08       4859.13       128.96 o                         
   1  27  -1       3493.30       3432.36        97.30 o                         
   3  27  -1       2305.94       2335.94        76.56 o                         
   7  27  -1         65.60         65.26        34.21 o                         
   9  27  -1        147.12        122.95        13.63 o                         
  -6  28  -1         10.27         -4.74        27.46 o                         
  -4  28  -1        581.43        521.85        37.64 o                         
  -2  28  -1        878.26        971.07        78.79 o                         
   0  28  -1       4825.71       4863.86       126.20 o                         
   6  28  -1       1746.19       1541.74        95.65 o                         
   8  28  -1        425.93        442.24        36.31 o                         
  -9  29  -1        731.21        787.09        44.19 o                         
  -7  29  -1        216.66        235.98        28.00 o                         
  -5  29  -1       1313.03       1134.19        45.86 o                         
  -3  29  -1        153.37        173.77        21.73 o                         
  -1  29  -1       8408.73       9461.58       236.73 o                         
   1  29  -1       1121.29       1095.10        39.80 o                         
   3  29  -1       3282.30       3655.16       167.67 o                         
   5  29  -1        692.54        698.71        61.42 o                         
   7  29  -1        282.95        324.41        60.18 o                         
   9  29  -1          2.89          9.51        16.80 o                         
  -8  30  -1        150.32        139.12        34.14 o                         
  -6  30  -1       2965.53       3024.38       101.78 o                         
  -4  30  -1       1158.53       1130.52       141.40 o                         
  -2  30  -1         67.42         61.14        16.15 o                         
   0  30  -1       2221.97       2467.52        72.37 o                         
   2  30  -1       3965.12       4204.11       115.00 o                         
   6  30  -1       1472.39       1563.05        62.96 o                         
   8  30  -1        617.79        686.12        40.25 o                         
  -7  31  -1       1939.66       2053.74       115.98 o                         
  -5  31  -1       2825.81       2797.08        71.59 o                         
  -3  31  -1        367.07        407.09        31.55 o                         
  -1  31  -1       5743.94       6263.59       163.80 o                         
   1  31  -1       6713.53       6706.56       177.15 o                         
   3  31  -1        133.70         39.66        31.49 o                         
   5  31  -1        324.16        332.60        34.50 o                         
   7  31  -1         23.21         29.14        28.29 o                         
   9  31  -1        422.18        396.37        35.45 o                         
  -8  32  -1        149.60        132.49        33.13 o                         
  -6  32  -1       1444.24       1350.04        66.71 o                         
  -4  32  -1        123.69        144.56        25.34 o                         
  -2  32  -1        988.33       1039.51        42.78 o                         
   0  32  -1       9128.81       9426.91       235.82 o                         
   2  32  -1        165.29        197.67        22.13 o                         
   4  32  -1        100.86         85.11        56.02 o                         
   6  32  -1       2685.89       2657.23        75.25 o                         
   8  32  -1       1060.61       1098.81        38.44 o                         
  -7  33  -1       1479.86       1585.00        98.13 o                         
  -5  33  -1        843.25        590.59       114.47 o                         
  -3  33  -1        994.90       1159.28        51.03 o                         
  -1  33  -1       1360.68       1273.82        48.24 o                         
   1  33  -1       4333.93       4411.55       120.46 o                         
   5  33  -1       2145.21       2122.44        72.15 o                         
   7  33  -1        235.41        219.86        48.56 o                         
   9  33  -1         80.50         51.75        22.32 o                         
  -8  34  -1         57.81         69.15        26.88 o                         
  -6  34  -1        415.25        389.74        61.66 o                         
  -4  34  -1       1496.83       1498.21        59.31 o                         
  -2  34  -1        556.98        570.14        35.54 o                         
   0  34  -1       1427.99       1584.70        56.12 o                         
   2  34  -1        629.21        675.37        81.63 o                         
   4  34  -1       2618.67       2373.53        99.57 o                         
   6  34  -1        644.10        584.46        38.64 o                         
   8  34  -1         35.56         33.10        23.96 o                         
  -7  35  -1        959.11        997.97        76.30 o                         
  -5  35  -1       1495.87       1480.50       235.36 o                         
  -3  35  -1       2331.06       2433.20        72.75 o                         
  -1  35  -1        849.00        842.16        39.48 o                         
   1  35  -1       1530.82       1543.17        57.75 o                         
   3  35  -1       3493.04       3468.93       148.57 o                         
   5  35  -1        712.37        728.96        45.66 o                         
   7  35  -1       2357.94       2431.45        77.10 o                         
  -8  36  -1         94.59         90.08        26.52 o                         
  -4  36  -1       3799.61       3799.44        86.30 o                         
  -2  36  -1       1045.29       1033.27        48.60 o                         
   0  36  -1       3532.18       3321.04        97.43 o                         
   2  36  -1       4140.81       4197.56       126.75 o                         
   4  36  -1        123.30        154.63        31.88 o                         
   6  36  -1       1074.90       1105.86        57.37 o                         
   8  36  -1        337.03        394.26        25.17 o                         
  -7  37  -1        154.30        196.65        32.64 o                         
  -5  37  -1       1265.65       1256.05       114.43 o                         
  -3  37  -1        286.29        277.86        35.24 o                         
  -1  37  -1        205.24        217.99        22.95 o                         
   1  37  -1       1238.98       1125.66        52.73 o                         
   3  37  -1       2571.90       2480.20        81.62 o                         
   5  37  -1       2028.17       1977.77        88.24 o                         
   7  37  -1        128.28        157.29        25.34 o                         
  -6  38  -1        136.98        113.71        45.01 o                         
  -4  38  -1       3368.97       3480.53       152.36 o                         
  -2  38  -1        879.42        775.76        42.94 o                         
   0  38  -1        200.06        212.57        24.70 o                         
   2  38  -1        477.26        410.75        54.70 o                         
   4  38  -1       1875.79       1695.40       220.48 o                         
   6  38  -1        323.59        328.06        59.44 o                         
   8  38  -1        134.13        153.38        21.62 o                         
  -7  39  -1        133.56        148.06        39.42 o                         
  -5  39  -1        304.25        216.00        63.98 o                         
  -3  39  -1         74.76         67.13        34.58 o                         
  -1  39  -1        537.56        590.37        42.93 o                         
   1  39  -1        258.64        203.45        38.79 o                         
   3  39  -1       1943.54       1865.13        72.04 o                         
   5  39  -1       1996.07       1968.27        72.78 o                         
   7  39  -1        339.07        379.21        26.73 o                         
  -8  40  -1         43.77         63.34        18.44 o                         
  -6  40  -1         78.63         65.26        40.24 o                         
  -4  40  -1       2898.53       2901.99        88.72 o                         
  -2  40  -1        322.36        266.85        38.93 o                         
   0  40  -1       6202.06       6143.08       175.51 o                         
   2  40  -1       1386.76       1276.54        53.04 o                         
   4  40  -1       1082.02       1038.51       149.93 o                         
   6  40  -1       2066.01       2016.10       105.70 o                         
   8  40  -1         59.48         51.65        13.48 o                         
  -7  41  -1        464.81        392.24        49.65 o                         
  -5  41  -1       1590.57       1703.33       119.57 o                         
  -3  41  -1       3435.21       3420.64        95.25 o                         
  -1  41  -1        543.83        543.31        63.81 o                         
   1  41  -1        472.91        477.09        38.63 o                         
   3  41  -1       1695.84       1622.12        73.90 o                         
   5  41  -1       1289.92       1218.25        57.37 o                         
   7  41  -1       1352.15       1411.28        72.85 o                         
  -6  42  -1         92.09         92.00        38.53 o                         
  -4  42  -1       1110.23       1139.05        95.21 o                         
  -2  42  -1        726.48        753.14        67.29 o                         
   0  42  -1        591.09        500.25        47.85 o                         
   2  42  -1        133.94        121.41        30.35 o                         
   4  42  -1       3311.12       3170.70       121.76 o                         
   6  42  -1       1192.59       1262.99        47.59 o                         
   8  42  -1        437.83        391.83        41.14 o                         
  -7  43  -1          3.25         26.73        25.65 o                         
  -3  43  -1       2849.11       2375.27       173.17 o                         
  -1  43  -1       1008.84       1028.85        98.35 o                         
   1  43  -1       3656.11       3508.50       177.04 o                         
   3  43  -1        255.76        306.19        38.16 o                         
   5  43  -1        973.65        899.52        62.60 o                         
  -6  44  -1        750.76        784.95        67.15 o                         
  -4  44  -1        568.99        489.30        71.83 o                         
  -2  44  -1       3192.80       3055.31        90.42 o                         
   0  44  -1        704.03        718.86        46.79 o                         
   2  44  -1       1779.17       1849.40        66.17 o                         
   4  44  -1        152.39        161.30        40.21 o                         
   6  44  -1       1543.94       1692.46       108.50 o                         
   8  44  -1        890.50        921.82        46.96 o                         
  -7  45  -1        260.81        349.51        39.38 o                         
  -5  45  -1        306.55        333.93        48.18 o                         
  -3  45  -1       2657.74       2610.45       140.02 o                         
  -1  45  -1       1317.72       1330.49        59.61 o                         
   1  45  -1        124.26        172.26        36.98 o                         
   7  45  -1         34.38         21.83        17.53 o                         
  -6  46  -1        518.86        511.34        53.27 o                         
  -4  46  -1        119.84        103.91        45.68 o                         
  -2  46  -1       1801.85       1642.56       128.42 o                         
   0  46  -1        277.04        350.77        53.04 o                         
   2  46  -1       1398.65       1485.65        74.22 o                         
   4  46  -1        881.63        878.09        66.96 o                         
   6  46  -1       1088.83       1108.48        51.25 o                         
  -7  47  -1         70.25         75.55        23.66 o                         
  -5  47  -1          1.93        -32.34        32.34 o                         
  -3  47  -1        576.03        455.90        74.64 o                         
  -1  47  -1        709.86        706.88        75.24 o                         
   1  47  -1        910.19        830.63        56.59 o                         
   3  47  -1         67.97         28.86        32.26 o                         
   5  47  -1        461.41        425.30        44.77 o                         
   7  47  -1        448.30        460.11        33.32 o                         
  -6  48  -1        391.25        406.44        47.97 o                         
  -2  48  -1        593.20        479.07        72.43 o                         
   0  48  -1        310.18        401.89        71.72 o                         
   2  48  -1       1097.07       1059.05        64.57 o                         
   4  48  -1        953.65       1023.11       122.45 o                         
   6  48  -1        383.11        312.04        33.54 o                         
  -7  49  -1        214.12        238.16        34.95 o                         
  -5  49  -1        411.95        402.46        55.53 o                         
  -3  49  -1       2352.14       2492.41       138.15 o                         
  -1  49  -1        126.14        147.60        37.15 o                         
   1  49  -1       1022.89       1022.95        58.44 o                         
   3  49  -1        624.13        689.22        73.11 o                         
   5  49  -1        157.42        158.14        32.83 o                         
   7  49  -1          8.98         12.14        25.80 o                         
  -6  50  -1        161.33        149.14        30.17 o                         
  -4  50  -1        788.58        839.76        74.68 o                         
  -2  50  -1       1435.54       1571.53        96.66 o                         
   0  50  -1        188.06        119.24        45.66 o                         
   2  50  -1         65.10         32.79        33.31 o                         
   4  50  -1         24.17          9.88        32.50 o                         
   6  50  -1        445.70        479.00        36.86 o                         
  -5  51  -1        630.32        738.20        60.98 o                         
  -1  51  -1       2717.87       2634.55        96.58 o                         
   1  51  -1        120.91        109.70        58.14 o                         
   3  51  -1       1413.59       1489.59        81.55 o                         
   5  51  -1        962.78        973.41        55.42 o                         
   7  51  -1        688.36        690.23        29.21 o                         
  -6  52  -1         79.78         66.57        23.58 o                         
  -4  52  -1       1000.23       1160.35        84.39 o                         
  -2  52  -1        203.52        107.69        42.78 o                         
   0  52  -1        708.33        683.37        53.81 o                         
   2  52  -1        313.63        320.18        48.43 o                         
   4  52  -1        318.76        303.98        38.75 o                         
   6  52  -1         43.28         47.12        18.05 o                         
  -5  53  -1        400.17        380.58        46.45 o                         
  -3  53  -1        750.37        837.42        70.91 o                         
  -1  53  -1        231.25        212.71        44.79 o                         
   1  53  -1        301.26        268.46        48.99 o                         
   3  53  -1       1277.00       1261.07        76.57 o                         
   5  53  -1       1875.19       1428.31        90.71 o                         
  -6  54  -1        230.14        229.61        35.85 o                         
  -4  54  -1        315.19        301.23        49.28 o                         
   0  54  -1       1564.13       1563.93        96.14 o                         
   2  54  -1        690.51        662.58        81.12 o                         
   4  54  -1        340.14        367.05        85.81 o                         
   6  54  -1        260.93        236.44        45.75 o                         
  -5  55  -1        158.76        133.47        28.18 o                         
  -3  55  -1        681.86        715.34        65.59 o                         
  -1  55  -1        105.21        131.41        61.50 o                         
   1  55  -1        641.87        597.59        65.97 o                         
   3  55  -1       1084.17       1083.72        70.24 o                         
   5  55  -1        673.92        794.48        46.23 o                         
  -2  56  -1       1225.83       1262.87        80.97 o                         
   0  56  -1        240.34        285.93        47.90 o                         
   2  56  -1        414.15        312.13        43.41 o                         
   4  56  -1       1387.17       1499.35        69.91 o                         
   6  56  -1        314.65        321.71        25.34 o                         
  -3  57  -1       1647.68       1855.95        93.97 o                         
  -1  57  -1        526.18        533.98        48.98 o                         
   1  57  -1       2212.20       2234.19        74.99 o                         
   3  57  -1       3033.98       3015.79       108.39 o                         
   5  57  -1        511.87        513.44        31.57 o                         
  -4  58  -1        565.14        570.57        47.37 o                         
  -2  58  -1         33.02         39.94        30.50 o                         
   0  58  -1       1341.36       1363.90        60.90 o                         
   2  58  -1        929.60        959.03        66.94 o                         
   4  58  -1        633.06        708.50        67.28 o                         
  -5  59  -1         74.62         77.84        38.98 o                         
  -3  59  -1        223.94        213.38        33.96 o                         
  -1  59  -1         74.17         43.88        28.42 o                         
   1  59  -1        899.69        939.48       131.77 o                         
   3  59  -1        713.18        778.34        81.30 o                         
   0  60  -1        105.30        137.99        79.34 o                         
   4  60  -1         75.15         53.54        21.85 o                         
  -3  61  -1       1569.91       1452.86        76.26 o                         
  -1  61  -1        210.07        232.79        45.04 o                         
   1  61  -1        139.56        200.97        39.32 o                         
   3  61  -1        161.48        235.59        64.11 o                         
  -2  62  -1        136.75        136.06        27.68 o                         
   0  62  -1       2461.93       2518.40        74.53 o                         
   2  62  -1         55.48         50.06        30.13 o                         
  -3  63  -1        432.12        435.41        45.17 o                         
  -1  63  -1        921.57        922.16        89.75 o                         
   1  63  -1         38.78        118.25        33.75 o                         
   3  63  -1         63.35         52.97        23.05 o                         
  -2  64  -1        446.20        367.72        51.47 o                         
   2  64  -1        596.11        583.00        46.57 o                         
   4  64  -1        324.86        323.98        30.07 o                         
   3  65  -1         75.82         90.64        20.41 o                         
   0  66  -1         29.11         -8.83        47.68 o                         
   2  66  -1        431.01        449.87        42.25 o                         
   1  67  -1         93.78         85.69        27.39 o                         
  -8   0   0        560.11        591.32        77.30 o                         
  -6   0   0       5533.93       5736.87       231.51 o                         
  -4   0   0      10881.08      11470.17       407.24 o                         
   2   0   0      49655.64      51059.82      1720.95 o                         
   6   0   0       5495.89       5753.25       256.07 o                         
   8   0   0        553.92        505.12        87.06 o                         
  -7   1   0        535.06        443.62        33.58 o                         
  -5   1   0       2376.84       2409.43        78.29 o                         
  -3   1   0       5775.56       5134.36       159.37 o                         
   1   1   0      22854.36      23007.26       745.73 o                         
   3   1   0       5786.48       5501.06       136.48 o                         
   7   1   0        534.67        555.26        48.26 o                         
  -8   2   0        482.11        544.35        66.75 o                         
  -6   2   0        451.14        450.56        39.63 o                         
  -4   2   0        653.93        626.84        30.32 o                         
  -2   2   0      41753.16      42245.82      1003.68 o                         
   0   2   0          0.23          0.09         1.06 o                         
   2   2   0      41717.20      41711.61      1001.33 o                         
   6   2   0        451.89        428.20        51.91 o                         
   8   2   0        491.96        524.72        59.61 o                         
  -7   3   0        417.61        470.64        48.82 o                         
  -5   3   0       5209.68       5712.02       318.86 o                         
  -3   3   0       2884.65       3000.68       113.37 o                         
  -1   3   0       6417.16       6161.28       121.31 o                         
   1   3   0       6386.94       6139.77       183.55 o                         
   3   3   0       2853.83       2762.19        76.95 o                         
   7   3   0        418.26        502.29        45.48 o                         
   9   3   0       1424.12       1427.23        87.51 o                         
  -8   4   0       1832.14       1564.57        96.77 o                         
  -6   4   0        131.19        207.72        31.73 o                         
  -4   4   0      20181.50      20499.97       700.22 o                         
  -2   4   0      14355.00      14351.93       346.54 o                         
   0   4   0       1034.91        863.39        26.43 o                         
   2   4   0      14341.29      14224.77       344.45 o                         
   6   4   0        129.37        146.69        38.17 o                         
   8   4   0       1844.60       1691.28       142.88 o                         
  -7   5   0        510.41        452.80        34.91 o                         
  -5   5   0        301.58        389.75        30.36 o                         
  -1   5   0      16187.93      15537.29       375.33 o                         
   1   5   0      16111.76      15757.19       374.54 o                         
   3   5   0      19369.67      19633.85       473.42 o                         
   7   5   0        502.64        543.64        38.01 o                         
   9   5   0       1275.46       1354.64        63.36 o                         
  -8   6   0        791.09        748.75        57.86 o                         
  -6   6   0        436.79        462.94        44.36 o                         
  -4   6   0      43989.38      46737.86      1380.85 o                         
  -2   6   0      20813.41      20087.77       589.17 o                         
   0   6   0        204.54        218.37         7.46 o                         
   2   6   0      20793.41      20598.76       488.37 o                         
   6   6   0        451.13        344.90        42.95 o                         
   8   6   0        794.16        736.01        81.88 o                         
  10   6   0        993.81       1054.86        54.50 o                         
  -9   7   0        206.38        210.09        30.28 o                         
  -7   7   0        331.90        334.68        27.80 o                         
  -5   7   0       4738.55       4788.47       207.74 o                         
  -3   7   0       4393.63       4320.32       113.01 o                         
   1   7   0      15685.19      15459.62       636.71 o                         
   3   7   0       4371.11       4245.28       110.10 o                         
   7   7   0        328.12        267.74        24.70 o                         
   9   7   0        200.94        208.01        58.72 o                         
 -10   8   0         62.41        100.82        15.81 o                         
  -8   8   0        740.92        717.79        56.95 o                         
  -6   8   0       2200.45       2354.26       112.41 o                         
  -4   8   0       1894.88       2040.11        64.96 o                         
  -2   8   0       3470.28       3440.29        89.82 o                         
   2   8   0       3474.21       3495.88        88.61 o                         
   6   8   0       2202.11       2141.26        65.11 o                         
   8   8   0        735.67        687.76        42.73 o                         
  10   8   0         60.83         69.84        21.55 o                         
  -9   9   0          2.70        -21.62        21.62 o                         
  -7   9   0        161.43        197.62        40.66 o                         
  -5   9   0        255.36        296.32        28.41 o                         
  -3   9   0       4862.23       4950.00       128.00 o                         
  -1   9   0      11479.67      11669.45       279.86 o                         
   1   9   0      11500.11      11508.14       279.01 o                         
   3   9   0       4906.71       4875.92       126.12 o                         
   7   9   0        155.12        146.94        22.32 o                         
 -10  10   0        104.52        107.46        12.96 o                         
  -8  10   0       1558.62       1478.76        72.76 o                         
  -6  10   0        572.61        598.55        99.80 o                         
  -4  10   0       1170.89       1142.44        43.31 o                         
  -2  10   0       3088.98       2757.55        74.55 o                         
   0  10   0       1022.08       1033.54        28.28 o                         
   2  10   0       3071.11       2822.06        73.13 o                         
   6  10   0        565.59        689.43        48.44 o                         
   8  10   0       1570.54       1606.98        53.87 o                         
  10  10   0        102.84        104.10        24.16 o                         
  -9  11   0        380.94        365.92        42.74 o                         
  -7  11   0        788.85        706.68        85.47 o                         
  -5  11   0       1284.82       1197.40        52.44 o                         
  -3  11   0       2673.56       2567.50        72.18 o                         
  -1  11   0       3769.24       3593.22        90.30 o                         
   1  11   0       3734.62       3544.33        89.43 o                         
   3  11   0       2657.55       2477.33        70.42 o                         
   7  11   0        762.63        728.49        58.72 o                         
 -10  12   0        108.31        135.88        15.69 o                         
  -8  12   0        718.15        709.14        53.12 o                         
  -6  12   0       2323.34       2357.01        65.19 o                         
  -4  12   0       2765.99       2773.12        82.78 o                         
  -2  12   0       3073.40       3096.53        82.20 o                         
   0  12   0       7329.57       6712.74       163.65 o                         
   2  12   0       3038.89       3120.40       122.75 o                         
   8  12   0        712.57        728.93        35.54 o                         
  10  12   0        108.53        147.35        19.32 o                         
  -9  13   0         46.94         21.16        22.99 o                         
  -7  13   0       1110.76       1110.97        71.97 o                         
  -5  13   0      10792.39      10990.98       283.93 o                         
  -3  13   0       2774.67       2806.79        78.73 o                         
  -1  13   0      14192.11      13274.61       357.58 o                         
   1  13   0      14257.87      13999.78       329.06 o                         
   3  13   0       2775.48       2782.25        77.58 o                         
 -10  14   0        806.14        795.39        28.95 o                         
  -6  14   0       1278.36       1215.04        84.12 o                         
  -4  14   0        346.00        364.28        25.64 o                         
  -2  14   0      13068.14      12893.56       319.24 o                         
   0  14   0       1776.46       1708.72        92.87 o                         
   2  14   0      13083.75      13180.87       316.63 o                         
   6  14   0       1276.53       1122.49        82.67 o                         
   8  14   0        630.02        610.30        83.24 o                         
  10  14   0        807.98        795.82        46.21 o                         
  -7  15   0       3061.62       3193.10       156.05 o                         
  -5  15   0       1014.50       1131.86        84.01 o                         
  -3  15   0       1820.94       1748.27        54.61 o                         
  -1  15   0      18592.02      18016.81       441.39 o                         
   1  15   0      18631.71      18604.60       440.65 o                         
   3  15   0       1816.89       1701.55        53.44 o                         
   7  15   0       3081.80       3066.99        77.30 o                         
   9  15   0         91.57         67.35        16.54 o                         
 -10  16   0         78.29         61.49        17.58 o                         
  -8  16   0         45.72          4.11        29.44 o                         
  -6  16   0        214.84        262.76        31.24 o                         
  -4  16   0        258.66        184.65        21.40 o                         
   0  16   0       3397.85       3293.30        84.13 o                         
   2  16   0       6106.64       5945.85       149.79 o                         
   6  16   0        226.90        266.03        27.33 o                         
  10  16   0         76.55         71.70        17.67 o                         
  -9  17   0       1185.97       1014.52        77.77 o                         
  -7  17   0       2149.09       2116.52        83.53 o                         
  -5  17   0        161.53        169.55        23.35 o                         
  -3  17   0       8096.52       8286.50       292.24 o                         
  -1  17   0       4323.17       4154.50       107.72 o                         
   1  17   0       4350.10       4275.07       107.08 o                         
   3  17   0       8155.80       8304.34       207.72 o                         
   7  17   0       2149.75       2069.37        52.08 o                         
   9  17   0       1186.28       1246.06        42.54 o                         
  -8  18   0        720.30        781.73        46.91 o                         
  -6  18   0        703.29        666.21        37.70 o                         
  -2  18   0      22825.93      23456.57       552.22 o                         
   0  18   0        684.52        703.60        25.03 o                         
   2  18   0      22872.69      22309.24       601.85 o                         
   6  18   0        697.87        570.13        40.78 o                         
   8  18   0        708.62        762.94        38.99 o                         
  -9  19   0       1326.38       1317.38        48.97 o                         
  -7  19   0       2107.76       2115.33        84.72 o                         
  -5  19   0       1201.88       1184.39        54.63 o                         
  -3  19   0       1257.19       1264.71        44.84 o                         
  -1  19   0      12477.24      12257.03       486.30 o                         
   1  19   0      12466.78      12166.87       423.23 o                         
   3  19   0       1248.20       1305.15        71.55 o                         
   7  19   0       2129.44       2137.61        51.80 o                         
   9  19   0       1333.98       1378.68        43.22 o                         
  -8  20   0        593.80        597.71        45.94 o                         
  -6  20   0       6360.30       6214.42       139.93 o                         
  -4  20   0       1742.79       1972.77        66.02 o                         
  -2  20   0        641.53        619.21        25.88 o                         
   0  20   0       1029.26        925.00        47.99 o                         
   2  20   0        647.15        612.20        35.40 o                         
   6  20   0       6375.97       6105.57       106.25 o                         
   8  20   0        588.22        637.11        35.93 o                         
  -9  21   0        230.34        206.14        22.27 o                         
  -7  21   0        681.15        724.38        52.84 o                         
  -5  21   0       1726.88       1724.32        66.51 o                         
  -3  21   0       1850.75       1872.17        58.99 o                         
  -1  21   0       1063.01       1066.06        50.70 o                         
   1  21   0       1069.32       1111.52        35.44 o                         
   3  21   0       1840.79       1784.35        78.81 o                         
   7  21   0        681.67        613.29        31.90 o                         
   9  21   0        228.12        253.46        25.92 o                         
  -8  22   0         30.93         10.10        26.46 o                         
  -6  22   0        806.69        748.13        42.28 o                         
  -4  22   0         83.75         67.08        28.32 o                         
  -2  22   0       3674.40       3655.90        99.79 o                         
   0  22   0       3126.41       3051.84        81.17 o                         
   2  22   0       3697.01       3728.89       143.37 o                         
   6  22   0        795.84        739.49        43.10 o                         
   8  22   0         30.64          5.91        21.04 o                         
  -9  23   0        889.41        939.68        38.15 o                         
  -7  23   0       1871.74       1932.58        78.31 o                         
  -5  23   0        103.09        121.60        22.88 o                         
  -3  23   0       4084.64       4179.31       116.02 o                         
  -1  23   0        861.85        816.26        24.31 o                         
   1  23   0        843.39        823.60        30.15 o                         
   3  23   0       4080.47       4186.46       181.65 o                         
   5  23   0        105.63        101.94        29.06 o                         
   7  23   0       1860.68       1852.08        50.50 o                         
   9  23   0        880.82       1008.07        56.55 o                         
  -8  24   0        246.02        314.21        30.38 o                         
  -6  24   0       1816.68       1733.98        55.59 o                         
  -4  24   0       3105.65       3158.61        96.58 o                         
  -2  24   0       1153.40       1253.38        42.22 o                         
   0  24   0       1455.41       1547.01        46.41 o                         
   2  24   0       1150.33       1086.34        64.72 o                         
   6  24   0       1830.26       1743.09        48.53 o                         
   8  24   0        252.91        269.19        30.12 o                         
  -9  25   0        686.37        727.59        51.39 o                         
  -7  25   0       1777.11       1746.98        74.49 o                         
  -5  25   0        922.23       1122.02        94.66 o                         
  -3  25   0       6660.17       7289.78       193.41 o                         
  -1  25   0        624.80        650.66        26.82 o                         
   1  25   0        635.87        631.83        36.89 o                         
   7  25   0       1781.32       1770.11        46.21 o                         
   9  25   0        681.96        780.28        48.20 o                         
  -8  26   0         10.08         -1.88        18.59 o                         
  -6  26   0        211.52        181.57        34.41 o                         
  -4  26   0       2157.07       2348.16        78.62 o                         
  -2  26   0        872.24        838.39        38.03 o                         
   0  26   0          0.31         32.19         8.90 o                         
   2  26   0        866.03        815.67        74.72 o                         
   6  26   0        207.00        180.59        26.34 o                         
   8  26   0         11.97         -4.88        15.15 o                         
  -9  27   0        691.50        761.17        49.17 o                         
  -7  27   0       1224.38       1264.37        62.06 o                         
  -5  27   0       1409.14       1249.99        82.85 o                         
  -3  27   0        179.44        201.33        21.71 o                         
  -1  27   0      11802.99      11852.66       291.94 o                         
   1  27   0      11796.56      11803.79       294.32 o                         
   3  27   0        180.72        228.37        36.54 o                         
   5  27   0       1398.76       1351.20        75.50 o                         
   7  27   0       1227.49       1293.66        52.04 o                         
   9  27   0        704.12        711.58        45.13 o                         
  -8  28   0        827.50        888.16        43.31 o                         
  -6  28   0       1601.74       1510.47        89.29 o                         
  -4  28   0       3792.89       3859.78       115.94 o                         
  -2  28   0       9278.11       9596.48       246.18 o                         
   0  28   0       3133.70       3031.48       120.07 o                         
   2  28   0       9277.78       9807.69       246.53 o                         
   6  28   0       1593.34       1388.58       105.12 o                         
   8  28   0        824.39        959.71        50.60 o                         
  -9  29   0        568.71        573.78        43.14 o                         
  -7  29   0          8.49         69.36        29.69 o                         
  -5  29   0       3847.19       3701.72        85.02 o                         
  -3  29   0       2524.11       2533.21        80.53 o                         
  -1  29   0       9873.10      10263.12       257.31 o                         
   1  29   0       9864.47      10277.39       257.67 o                         
   3  29   0       2524.71       2508.50       110.69 o                         
   5  29   0       3813.38       3610.55        78.23 o                         
   7  29   0          7.46         16.99        21.78 o                         
  -8  30   0        156.06        113.24        35.52 o                         
  -6  30   0         80.57         62.81        31.18 o                         
  -4  30   0       1896.82       1985.42        73.86 o                         
  -2  30   0       5203.85       4957.78       277.36 o                         
   0  30   0        943.85        950.60        37.07 o                         
   2  30   0       5188.85       5170.36       188.60 o                         
   4  30   0       1935.48       2114.37       130.57 o                         
   6  30   0         84.15         59.61        22.80 o                         
   8  30   0        157.82        137.67        18.36 o                         
  -9  31   0        134.96        112.43        23.03 o                         
  -7  31   0        782.41        704.33        47.84 o                         
  -5  31   0       1122.77       1024.14        52.52 o                         
  -3  31   0       2635.12       2506.00        81.86 o                         
  -1  31   0        848.40        854.40        35.69 o                         
   1  31   0        836.50        882.04        39.40 o                         
   3  31   0       2632.22       2464.63       112.64 o                         
   5  31   0       1114.81       1053.43        48.26 o                         
   7  31   0        784.66        913.38        65.22 o                         
   9  31   0        139.37        149.01        19.89 o                         
  -6  32   0       2329.94       2370.12        84.33 o                         
  -4  32   0       1033.75       1035.52        64.44 o                         
  -2  32   0       8503.46       9100.71       233.59 o                         
   0  32   0       5768.89       6084.28       201.08 o                         
   2  32   0       8499.50       9059.55       327.54 o                         
   4  32   0       1034.28        927.55       194.74 o                         
   6  32   0       2339.40       2290.03        59.87 o                         
   8  32   0        259.41        285.16        48.38 o                         
  -9  33   0        458.94        468.62        35.77 o                         
  -7  33   0       1926.55       2020.44       113.05 o                         
  -5  33   0        990.11        914.14        43.12 o                         
  -3  33   0        720.95        741.42        41.43 o                         
  -1  33   0        763.65        705.40        35.77 o                         
   1  33   0        747.69        627.87        63.04 o                         
   3  33   0        709.56        707.33        66.69 o                         
   5  33   0        995.06        947.63        43.40 o                         
   7  33   0       1935.75       1940.07        49.89 o                         
   9  33   0        463.51        487.69        34.83 o                         
  -8  34   0       1271.92       1407.70        79.23 o                         
  -6  34   0        451.04        447.69        75.10 o                         
  -4  34   0       1575.31       1584.79        59.33 o                         
  -2  34   0       4821.89       4771.93       132.99 o                         
   0  34   0       3654.46       3846.86       108.87 o                         
   4  34   0       1559.12       1400.65        76.11 o                         
   6  34   0        435.12        435.87        28.79 o                         
   8  34   0       1270.37       1385.86        40.47 o                         
  -7  35   0       1044.80       1145.36        82.61 o                         
  -5  35   0        219.56        181.45        40.17 o                         
  -3  35   0       1231.95       1298.80        66.76 o                         
  -1  35   0       1446.96       1497.36        57.99 o                         
   1  35   0       1444.01       1393.83        57.48 o                         
   3  35   0       1235.55       1217.96       113.62 o                         
   7  35   0       1025.53       1041.01        40.80 o                         
  -8  36   0         36.29         35.10        19.77 o                         
  -6  36   0          3.17          1.59        54.16 o                         
  -4  36   0       1023.46       1037.41        58.28 o                         
  -2  36   0         64.87         51.97        19.98 o                         
   0  36   0        179.68        165.62        22.35 o                         
   4  36   0       1021.20       1013.61        52.28 o                         
   6  36   0          3.08          8.96        19.27 o                         
   8  36   0         36.22         38.42        13.25 o                         
  -7  37   0        205.91        206.60        44.20 o                         
  -5  37   0        379.63        407.76        62.52 o                         
  -3  37   0        729.75        769.74        66.95 o                         
  -1  37   0       4130.87       4111.37       174.52 o                         
   1  37   0       4150.83       4234.61       155.98 o                         
   5  37   0        382.27        389.49        27.76 o                         
   7  37   0        202.41        163.34        20.47 o                         
  -8  38   0        694.36        735.99        50.63 o                         
  -6  38   0       3573.68       4020.13       182.48 o                         
  -4  38   0        614.26        596.35        47.34 o                         
  -2  38   0        767.99        796.47        46.51 o                         
   0  38   0         31.27          6.08        37.13 o                         
   2  38   0        779.18        755.23        73.60 o                         
   4  38   0        628.40        644.93        39.56 o                         
   6  38   0       3548.76       3255.70       133.09 o                         
  -7  39   0        302.03        378.18        53.66 o                         
  -5  39   0       1504.22       1474.75       107.96 o                         
  -3  39   0       1770.99       1713.71        62.80 o                         
  -1  39   0        323.50        328.47        31.32 o                         
   1  39   0        318.42        294.54        51.77 o                         
   3  39   0       1800.14       1704.59        65.23 o                         
   5  39   0       1513.21       1512.65        45.67 o                         
   7  39   0        311.45        293.09        31.54 o                         
  -8  40   0        341.05        335.65        34.79 o                         
  -6  40   0       3805.79       3796.19       173.19 o                         
  -2  40   0        118.57        163.09        39.34 o                         
   0  40   0        825.03        858.11        91.78 o                         
   2  40   0        123.49         54.85        39.16 o                         
   4  40   0       8653.45       7987.78       497.44 o                         
   6  40   0       3830.94       3794.57        88.51 o                         
   8  40   0        340.98        309.47        37.32 o                         
  -5  41   0       1300.65       1407.07        96.66 o                         
  -3  41   0        327.30        269.42        32.11 o                         
  -1  41   0       2483.09       2507.29        76.28 o                         
   1  41   0       2527.06       2627.08        73.65 o                         
   3  41   0        321.94        257.34        53.85 o                         
   5  41   0       1292.17       1247.17        89.50 o                         
   7  41   0         40.42         46.68        17.09 o                         
  -8  42   0        544.39        506.24        38.07 o                         
  -6  42   0        158.00        146.87        41.20 o                         
  -4  42   0       1536.25       1541.88       119.96 o                         
  -2  42   0        328.60        350.18        73.23 o                         
   0  42   0        169.85        254.31        43.87 o                         
   2  42   0        317.88        402.99        73.99 o                         
   4  42   0       1521.31       1503.80        72.87 o                         
   6  42   0        159.45        140.80        28.55 o                         
  -7  43   0         90.27         61.16        29.36 o                         
  -5  43   0       1811.51       1831.23       122.11 o                         
  -3  43   0       2360.27       2321.55        79.47 o                         
  -1  43   0       1078.49       1018.64        51.53 o                         
   1  43   0       1070.06       1109.59        57.46 o                         
   3  43   0       2346.04       2222.95        97.66 o                         
   5  43   0       1796.69       1789.75        65.43 o                         
   7  43   0         89.01         62.76        19.11 o                         
  -6  44   0         85.79         13.46        34.30 o                         
  -4  44   0        689.09        654.04        82.40 o                         
  -2  44   0       3486.02       3535.67        91.09 o                         
   0  44   0       3325.17       3281.54       219.52 o                         
   2  44   0       3491.90       3408.00       102.69 o                         
   4  44   0        683.91        819.30        68.48 o                         
   6  44   0         84.21         97.74        22.85 o                         
  -7  45   0         17.88         28.07        23.96 o                         
  -3  45   0        913.94        969.21        78.53 o                         
  -1  45   0        622.05        668.93        54.56 o                         
   1  45   0        620.66        622.01        50.37 o                         
   3  45   0        914.39        924.94        69.35 o                         
   7  45   0         16.93         38.86        23.77 o                         
  -6  46   0        338.80        289.98        43.46 o                         
  -4  46   0        392.29        454.10        66.99 o                         
  -2  46   0       4300.09       4131.83       235.31 o                         
   0  46   0       1087.32       1066.26        56.75 o                         
   2  46   0       4301.71       3836.58       502.43 o                         
   4  46   0        393.75        435.39        49.46 o                         
   6  46   0        339.02        375.82        31.84 o                         
  -7  47   0         50.59         80.12        22.05 o                         
  -5  47   0        676.72        704.95        68.21 o                         
  -3  47   0       1556.76       1520.50       115.79 o                         
  -1  47   0         67.49         24.10        32.64 o                         
   1  47   0         68.90         39.18        64.00 o                         
   3  47   0       1548.42       1506.70        82.14 o                         
   5  47   0        668.65        680.49        50.62 o                         
  -4  48   0        206.14        198.95        48.99 o                         
  -2  48   0        879.41        929.53        74.34 o                         
   0  48   0       6295.91       6098.38       154.37 o                         
   2  48   0        887.60        964.51        63.35 o                         
   4  48   0        198.74        199.88        35.63 o                         
   6  48   0        177.14        176.02        62.78 o                         
  -7  49   0         45.77         42.58        24.34 o                         
  -5  49   0        127.80        169.95        38.01 o                         
  -3  49   0       1132.91       1129.86        98.94 o                         
  -1  49   0        420.68        378.04        44.13 o                         
   1  49   0        407.06        368.29        41.40 o                         
   3  49   0       1141.19       1130.39       112.03 o                         
   5  49   0        129.55        148.24        27.66 o                         
   7  49   0         49.41         69.33        19.22 o                         
  -6  50   0        282.84        278.00        36.02 o                         
  -4  50   0       1080.92       1058.73        93.94 o                         
  -2  50   0       1816.73       1905.62       103.81 o                         
   0  50   0         35.73         81.38        33.24 o                         
   2  50   0       1804.60       1788.08        91.95 o                         
   4  50   0       1082.56       1117.18        63.44 o                         
   6  50   0        285.92        299.49        28.48 o                         
  -5  51   0         75.35         80.29        32.96 o                         
  -3  51   0        821.47        917.16        79.04 o                         
  -1  51   0        117.92        101.06        38.39 o                         
   1  51   0        112.50        102.03        34.79 o                         
   3  51   0        840.34        831.63        63.54 o                         
   5  51   0         76.00        126.93        27.78 o                         
  -6  52   0        572.96        661.28        46.63 o                         
  -4  52   0        539.20        504.40        61.56 o                         
  -2  52   0       2619.59       2735.77       109.23 o                         
   0  52   0        124.56        153.33        38.41 o                         
   2  52   0       2634.26       2680.63       110.09 o                         
   4  52   0        545.97        556.18        65.23 o                         
   6  52   0        565.94        603.50        51.88 o                         
  -5  53   0        627.80        686.52        75.64 o                         
  -3  53   0        396.64        472.14        72.95 o                         
  -1  53   0       1142.65       1237.82        75.64 o                         
   1  53   0       1137.41       1155.90        62.14 o                         
   3  53   0        389.95        468.06        78.06 o                         
  -6  54   0         97.01        145.51        25.66 o                         
  -4  54   0        519.46        670.62        58.72 o                         
  -2  54   0       1510.53       1511.41       105.24 o                         
   0  54   0        284.99        285.37        35.02 o                         
   4  54   0        514.95        578.67        47.11 o                         
  -5  55   0         48.51         70.04        25.56 o                         
  -3  55   0        255.53        226.88        48.66 o                         
  -1  55   0         39.23         50.75        35.83 o                         
   1  55   0         39.91          9.55        53.02 o                         
   3  55   0        262.36        241.98        35.43 o                         
   5  55   0         49.53         56.05        19.00 o                         
  -2  56   0         38.27         49.04        30.76 o                         
   0  56   0       4502.37       4666.88       122.40 o                         
   2  56   0         39.85         55.65        33.01 o                         
   4  56   0        244.09        186.97        35.24 o                         
  -3  57   0        198.44        236.20        35.92 o                         
  -1  57   0       1779.57       1654.93        84.72 o                         
   1  57   0       1798.78       1680.50       118.74 o                         
   3  57   0        194.13        224.44        31.67 o                         
   5  57   0        944.50       1030.75        38.33 o                         
  -4  58   0        313.75        273.62        41.25 o                         
  -2  58   0       1628.95       1615.14        96.84 o                         
   0  58   0        263.71        234.86        33.35 o                         
   2  58   0       1633.55       1771.79        78.85 o                         
   4  58   0        319.96        295.60        39.42 o                         
  -3  59   0        855.65        786.34       149.73 o                         
  -1  59   0        464.86        365.66        48.02 o                         
   1  59   0        463.34        419.91        50.94 o                         
   3  59   0        853.38        840.06       103.67 o                         
   5  59   0        180.68        190.28        22.61 o                         
  -2  60   0         14.75         80.40        52.73 o                         
   0  60   0       3953.54       3983.68       133.20 o                         
   2  60   0         13.99         29.41        39.27 o                         
   4  60   0        682.53        674.49        39.37 o                         
  -3  61   0         23.07         15.00        29.62 o                         
  -1  61   0         67.91        121.72        29.00 o                         
   3  61   0         22.41         35.34        25.39 o                         
  -2  62   0        155.10        101.08        42.71 o                         
   0  62   0          0.70         31.40        34.17 o                         
   2  62   0        157.43        136.68        29.24 o                         
  -1  63   0        410.79        369.93        62.12 o                         
   1  63   0        404.90        452.12        48.63 o                         
   3  63   0        200.88        185.94        25.33 o                         
  -2  64   0        515.42        535.73        78.36 o                         
   0  64   0        109.01         68.91        31.52 o                         
   2  64   0        512.24        554.63        41.34 o                         
  -1  65   0        217.40        219.58        53.70 o                         
   1  65   0        215.82        289.79        52.57 o                         
   3  65   0         53.98         79.77        18.17 o                         
   0  66   0         85.88         60.43        34.90 o                         
   2  66   0        122.79         99.47        22.50 o                         
   1  67   0        654.16        626.79        41.27 o                         
  -7   1   1        870.28        839.23        44.62 o                         
  -3   1   1       1711.41       1675.48        50.15 o                         
  -1   1   1      24736.70      24560.09       478.59 o                         
   1   1   1      11908.72      12030.76       281.44 o                         
   7   1   1       4393.94       4151.91       237.87 o                         
   9   1   1         91.41         83.92        19.79 o                         
  -8   2   1        407.43        337.44        49.90 o                         
  -6   2   1        949.75       1000.14        53.61 o                         
  -4   2   1       8598.43       8509.35       219.39 o                         
  -2   2   1       9537.33       9394.52       230.37 o                         
   0   2   1        255.29        299.82         9.95 o                         
   6   2   1        424.33        389.93        37.24 o                         
  -7   3   1        946.26        844.68        56.54 o                         
  -5   3   1       2141.00       2147.74        78.82 o                         
  -3   3   1      15316.49      14799.84       504.51 o                         
  -1   3   1       5744.23       5631.52       113.65 o                         
   9   3   1        777.48        754.89        33.93 o                         
  -8   4   1         27.53        -40.75        43.24 o                         
  -6   4   1        788.61       1012.17        75.81 o                         
  -4   4   1       8312.52       8706.09       248.93 o                         
  -2   4   1      15071.69      14519.50       375.92 o                         
   0   4   1        376.94        373.25        16.60 o                         
   6   4   1        226.27        290.84        41.96 o                         
  -7   5   1        886.60        915.43        43.38 o                         
  -5   5   1       1055.61       1027.26        45.49 o                         
  -3   5   1       1341.32       1273.66        32.25 o                         
  -1   5   1      12622.58      12683.60       247.31 o                         
   1   5   1      13467.18      13371.52       320.71 o                         
   9   5   1         80.67         79.64        20.29 o                         
  -8   6   1        143.39        137.62        31.08 o                         
  -6   6   1        179.36        230.42        27.41 o                         
  -4   6   1      16984.63      17229.69       424.05 o                         
  -2   6   1       8406.26       8189.12       161.81 o                         
   0   6   1       7412.75       6655.09       132.90 o                         
   6   6   1        239.06        272.40        45.74 o                         
   8   6   1        423.36        404.41        61.84 o                         
  -9   7   1          7.26         14.37        25.49 o                         
  -7   7   1       3290.06       3168.41        79.85 o                         
  -5   7   1        467.89        475.68        32.53 o                         
  -3   7   1      27052.21      26866.80       847.94 o                         
  -1   7   1       9797.68       9721.40       190.80 o                         
   1   7   1      24126.00      23376.98       791.76 o                         
   7   7   1       1275.47       1135.81        52.39 o                         
   9   7   1        251.18        206.19        30.94 o                         
 -10   8   1        130.59        127.92        19.39 o                         
  -8   8   1       2205.41       2208.83        84.88 o                         
  -6   8   1        776.45        645.34        45.03 o                         
  -4   8   1       2950.14       3107.79       171.77 o                         
  -2   8   1      23192.09      23366.63       460.87 o                         
   0   8   1      13232.33      13329.39       260.02 o                         
   6   8   1         50.71        119.15        35.93 o                         
   8   8   1        612.03        662.37        90.22 o                         
  -9   9   1        619.64        560.72        49.43 o                         
  -7   9   1        979.77       1014.82        48.43 o                         
  -5   9   1        852.25        889.94        42.60 o                         
  -3   9   1       8464.72       8548.37       317.52 o                         
  -1   9   1       1926.77       1940.23        51.68 o                         
   7   9   1        180.28        191.66        25.74 o                         
   9   9   1        738.18        742.13        39.92 o                         
 -10  10   1        165.56        207.02        18.66 o                         
  -8  10   1       1865.52       1795.32        75.72 o                         
  -6  10   1       3952.70       4193.53       167.40 o                         
  -4  10   1       2090.24       2273.74        70.31 o                         
  -2  10   1       2984.58       3037.12        80.61 o                         
   0  10   1       3341.10       3306.05        67.11 o                         
   6  10   1        933.24        908.39        48.81 o                         
   8  10   1        366.84        389.71        46.38 o                         
  -9  11   1        100.03        129.25        26.28 o                         
  -7  11   1        212.96        205.23        35.98 o                         
  -5  11   1       4201.91       4200.19       122.63 o                         
  -3  11   1       6092.15       6317.70       223.18 o                         
  -1  11   1      28307.28      28147.41      1123.84 o                         
   1  11   1      37817.66      37390.87       891.10 o                         
   7  11   1       3702.01       3573.60        66.50 o                         
   9  11   1        507.69        499.06        35.92 o                         
 -10  12   1        269.38        323.80        20.39 o                         
  -8  12   1       1234.06       1187.26        58.58 o                         
  -6  12   1        251.50        287.60        30.03 o                         
  -4  12   1        445.82        450.90        28.76 o                         
  -2  12   1      23801.33      24003.61       581.89 o                         
   0  12   1       1603.98       1489.30        41.14 o                         
   6  12   1       5256.83       5162.30       112.28 o                         
   8  12   1        207.67        206.03        20.65 o                         
  -9  13   1        246.12        233.04        38.73 o                         
  -7  13   1        319.56        299.86        28.30 o                         
  -5  13   1       5244.73       5503.53       153.63 o                         
  -3  13   1       4039.53       4303.78       187.16 o                         
  -1  13   1      11667.95      11344.82       273.36 o                         
   7  13   1         54.50         29.95        18.85 o                         
   9  13   1         93.95         95.85        18.87 o                         
 -10  14   1          3.37          3.54        25.42 o                         
  -8  14   1        888.76        835.30        52.99 o                         
  -6  14   1        369.38        341.17        45.88 o                         
  -4  14   1       4158.11       4476.34       152.05 o                         
  -2  14   1       1393.49       1425.88        42.84 o                         
   0  14   1      13133.97      12792.94       309.40 o                         
   6  14   1        354.48        428.36        32.26 o                         
   8  14   1        235.21        222.69        21.63 o                         
  -9  15   1        448.13        490.26        33.37 o                         
  -7  15   1       2105.01       2378.72       142.29 o                         
  -5  15   1        298.97        162.29        35.85 o                         
  -3  15   1      11626.13      12355.05       298.03 o                         
  -1  15   1      16744.15      16867.98       411.30 o                         
   1  15   1       2635.21       2556.06        67.55 o                         
   7  15   1        844.62        832.50        36.43 o                         
   9  15   1        755.83        770.99        52.22 o                         
 -10  16   1        333.16        298.88        23.57 o                         
  -8  16   1        871.49        863.48        50.29 o                         
  -6  16   1       2577.31       2537.28       162.62 o                         
  -4  16   1        690.39        738.07        49.09 o                         
  -2  16   1       4184.64       4394.18       134.53 o                         
   0  16   1       2397.92       2293.61        61.87 o                         
   6  16   1      11264.13      10920.11       158.85 o                         
   8  16   1         85.77         73.59        16.26 o                         
  -9  17   1        221.82        263.72        24.78 o                         
  -7  17   1       1305.84       1290.63        76.98 o                         
  -5  17   1        521.79        558.94        37.32 o                         
  -3  17   1       8603.18       8917.46       227.28 o                         
  -1  17   1       4850.21       4601.61       116.45 o                         
   1  17   1      10344.29       9784.76       235.06 o                         
   7  17   1       1106.62       1076.68        38.41 o                         
   9  17   1        750.06        777.77        51.24 o                         
 -10  18   1        432.65        503.30        33.08 o                         
  -8  18   1        785.66        708.09        81.53 o                         
  -6  18   1        345.48        287.10        26.29 o                         
  -4  18   1       1182.34       1159.56        46.32 o                         
   0  18   1       2005.65       2087.69        56.76 o                         
   2  18   1        691.23        743.60        21.94 o                         
   6  18   1         70.99         73.12        23.46 o                         
   8  18   1        283.43        287.71        21.72 o                         
  -9  19   1        205.45        197.38        21.23 o                         
  -7  19   1       2147.40       2312.79        75.93 o                         
  -5  19   1       1548.15       1541.58        62.04 o                         
  -3  19   1       3963.64       4298.01       123.21 o                         
  -1  19   1       2675.03       2670.66        72.47 o                         
   1  19   1      10831.48      10854.73       267.54 o                         
   5  19   1       2311.74       1951.05       144.34 o                         
   7  19   1         10.28         -1.05        19.12 o                         
   9  19   1        356.38        350.79        40.36 o                         
 -10  20   1         96.14        101.41        17.81 o                         
  -6  20   1       2233.84       2231.08        62.11 o                         
  -2  20   1       3659.88       4129.63       110.20 o                         
   0  20   1       4000.97       4089.07       114.57 o                         
   2  20   1       7619.76       7844.10       162.70 o                         
   6  20   1        598.76        591.77        31.04 o                         
   8  20   1       1232.61       1268.85        37.62 o                         
  -7  21   1       1954.50       1769.31        77.05 o                         
  -5  21   1         45.72         19.79        18.38 o                         
  -3  21   1       3407.20       3468.52        97.99 o                         
  -1  21   1       8611.08       8884.89       219.51 o                         
   1  21   1       3175.62       2881.79       248.56 o                         
   3  21   1        478.88        476.98        38.95 o                         
   5  21   1       1273.06       1270.12        49.01 o                         
   7  21   1         76.86         82.97        15.82 o                         
   9  21   1        226.12        210.02        27.73 o                         
  -8  22   1        141.10        156.84        24.52 o                         
  -6  22   1        866.19        920.40        47.19 o                         
  -4  22   1         42.88         43.76        15.61 o                         
  -2  22   1       1395.00       1405.71        46.00 o                         
   0  22   1      13236.41      13132.28       391.78 o                         
   2  22   1      13583.61      13502.51       334.00 o                         
   6  22   1        985.07       1004.04        38.69 o                         
   8  22   1        271.07        343.50        23.57 o                         
  -9  23   1       1060.76       1116.12        60.74 o                         
  -7  23   1        262.77        288.25        81.79 o                         
  -5  23   1        219.70        232.11        26.73 o                         
  -3  23   1       6203.22       6526.98       172.11 o                         
  -1  23   1       1072.68       1133.08        51.81 o                         
   1  23   1       1855.58       1987.63       146.35 o                         
   3  23   1        579.75        555.10        61.34 o                         
   5  23   1         70.43         30.52        58.95 o                         
   7  23   1        139.69        128.62        18.02 o                         
   9  23   1        181.57        246.93        32.64 o                         
  -8  24   1        722.88        716.12        45.17 o                         
  -6  24   1       3651.35       3643.66        84.45 o                         
  -4  24   1       4838.80       4790.52       136.02 o                         
  -2  24   1      12280.55      12271.11       302.29 o                         
   0  24   1       5092.01       5162.56       228.03 o                         
   2  24   1       2390.75       2364.48        67.82 o                         
   6  24   1       1257.67       1166.44        73.03 o                         
   8  24   1         34.22         35.27        14.19 o                         
  -9  25   1        141.83        147.50        22.93 o                         
  -7  25   1       2336.64       2316.16        84.45 o                         
  -5  25   1        955.06        869.56        39.04 o                         
  -3  25   1        891.35       1072.00        43.23 o                         
  -1  25   1       6075.27       5961.82       164.47 o                         
   1  25   1       5600.01       5585.47       365.60 o                         
   3  25   1       1910.39       1692.57        91.01 o                         
   5  25   1        507.32        495.54        36.95 o                         
   7  25   1       1936.60       2094.15        56.35 o                         
   9  25   1        328.73        410.44        33.94 o                         
  -8  26   1         94.72         49.82        23.52 o                         
  -6  26   1        408.39        415.98        32.88 o                         
  -4  26   1        293.32        277.32        40.61 o                         
  -2  26   1       5272.42       5135.70       140.46 o                         
   0  26   1          0.54         15.42        10.36 o                         
   2  26   1       1340.53       1433.49        66.37 o                         
   6  26   1       1864.86       1915.71        56.44 o                         
   8  26   1         83.05         76.49        21.42 o                         
  -9  27   1        148.23        129.20        27.77 o                         
  -7  27   1         62.76         75.88        30.78 o                         
  -5  27   1        728.32        782.15        52.47 o                         
  -3  27   1       2333.50       2373.96       101.74 o                         
  -1  27   1       3516.17       3671.86       126.28 o                         
   1  27   1       4786.56       5022.22       131.45 o                         
   5  27   1       3662.63       3464.94        74.72 o                         
   7  27   1        558.84        452.74        59.87 o                         
  -8  28   1        437.54        422.54        34.17 o                         
  -6  28   1       1730.08       1426.83        95.92 o                         
  -4  28   1        701.51        696.75        41.60 o                         
  -2  28   1       1598.61       1613.52        54.94 o                         
   0  28   1       4803.37       4743.58       127.28 o                         
   2  28   1        882.17        906.78        54.47 o                         
   4  28   1        568.09        605.10       101.87 o                         
   6  28   1         10.89         18.47        18.63 o                         
   8  28   1        434.80        433.69        23.88 o                         
  -9  29   1          3.00         10.64        21.00 o                         
  -7  29   1        282.87        315.46        35.40 o                         
  -5  29   1        705.03        751.49        38.28 o                         
  -3  29   1       3281.86       3540.14       188.51 o                         
  -1  29   1       1117.62       1056.73        40.48 o                         
   1  29   1       8413.69       9368.16       238.15 o                         
   5  29   1       1296.52       1160.82        42.46 o                         
   7  29   1        217.02        195.83        17.41 o                         
   9  29   1        734.43        847.86        43.96 o                         
  -8  30   1        613.19        614.72        61.37 o                         
  -6  30   1       1476.89       1440.92        52.09 o                         
  -4  30   1       2017.03       2012.87        74.69 o                         
  -2  30   1       3939.73       3998.63        92.61 o                         
   0  30   1       2217.85       2502.89        74.84 o                         
   2  30   1         68.61         90.38        26.06 o                         
   4  30   1       1173.06       1036.86        50.74 o                         
   6  30   1       2966.03       3033.61        62.86 o                         
   8  30   1        152.83        162.39        22.71 o                         
  -9  31   1        420.49        421.17        39.39 o                         
  -7  31   1         23.94          2.64        25.04 o                         
  -5  31   1        326.53        336.11        30.30 o                         
  -3  31   1        134.68        100.54        19.56 o                         
  -1  31   1       6702.82       6883.95       176.43 o                         
   1  31   1       5746.61       6304.48       166.24 o                         
   5  31   1       2830.25       2845.21        65.63 o                         
   7  31   1       1949.98       2085.46        45.69 o                         
  -8  32   1       1047.20       1042.06        73.05 o                         
  -6  32   1       2689.54       2793.37        93.89 o                         
  -4  32   1         98.20        129.63        23.47 o                         
  -2  32   1        164.39        212.55        27.00 o                         
   0  32   1       9108.90       9260.65       239.62 o                         
   2  32   1        988.08       1112.18        67.97 o                         
   4  32   1        125.54         71.65        38.49 o                         
   6  32   1       1438.63       1367.92        40.94 o                         
   8  32   1        148.32         82.73        25.51 o                         
  -9  33   1         79.93         62.15        21.10 o                         
  -7  33   1        237.10        284.03        64.61 o                         
  -5  33   1       2142.45       2065.55        86.66 o                         
  -3  33   1       3379.60       3619.69       110.30 o                         
  -1  33   1       4361.08       4315.34       122.75 o                         
   1  33   1       1352.38       1289.69        71.77 o                         
   7  33   1       1473.01       1515.53        40.28 o                         
  -8  34   1         34.48         -3.15        30.51 o                         
  -6  34   1        635.67        602.50        81.31 o                         
  -4  34   1       2610.47       2565.35        76.31 o                         
  -2  34   1        635.52        609.36        38.30 o                         
   0  34   1       1435.65       1618.55        90.45 o                         
   2  34   1        558.54        706.88        74.06 o                         
   4  34   1       1505.97       1531.58        50.45 o                         
   6  34   1        412.96        441.32        25.63 o                         
   8  34   1         56.77         57.83        25.94 o                         
  -9  35   1        106.28         66.77        19.20 o                         
  -7  35   1       2366.45       2462.07       126.93 o                         
  -5  35   1        709.43        604.46        53.79 o                         
  -3  35   1       3477.84       3492.75        88.01 o                         
  -1  35   1       1553.92       1564.39        80.03 o                         
   1  35   1        846.21        922.83        64.49 o                         
   3  35   1       2323.42       2264.93        77.11 o                         
   5  35   1       1500.51       1666.12        47.80 o                         
   7  35   1        945.50        961.49        36.21 o                         
  -8  36   1        344.30        394.49        46.53 o                         
  -6  36   1       1083.24       1118.44       102.29 o                         
  -4  36   1        120.33        129.90        27.98 o                         
  -2  36   1       4157.55       4212.54       180.38 o                         
   0  36   1       3547.17       3205.66       102.04 o                         
   4  36   1       3789.28       3728.78        80.23 o                         
   6  36   1       1496.19       1486.52        72.36 o                         
   8  36   1         95.20        107.89        20.34 o                         
  -7  37   1        129.77        150.18        39.92 o                         
  -5  37   1       2013.97       2013.05        75.09 o                         
  -3  37   1       2543.08       2489.84        99.23 o                         
  -1  37   1       1235.35       1254.08        55.12 o                         
   1  37   1        207.71        258.71        42.23 o                         
   3  37   1        290.18        311.01        49.52 o                         
   5  37   1       1260.07       1278.66        41.28 o                         
   7  37   1        153.65        147.61        17.76 o                         
  -8  38   1        135.43        170.10        28.49 o                         
  -6  38   1        319.80        334.41        52.45 o                         
  -4  38   1       1890.37       1809.77        82.19 o                         
  -2  38   1        485.75        468.69        43.28 o                         
   0  38   1        200.35        203.79        41.47 o                         
   2  38   1        879.92        835.69        50.67 o                         
   4  38   1       3373.26       3299.92        74.61 o                         
   6  38   1        131.55        114.10        16.79 o                         
   8  38   1         42.30         31.07        18.69 o                         
  -7  39   1        330.60        481.26        59.21 o                         
  -5  39   1       2001.91       2072.22       121.05 o                         
  -3  39   1       1952.04       1879.60        63.72 o                         
  -1  39   1        254.48        232.63        66.39 o                         
   1  39   1        546.61        637.14        74.92 o                         
   3  39   1         80.00         66.53        36.54 o                         
   5  39   1        299.66        287.98        23.31 o                         
   7  39   1        134.30        113.67        24.47 o                         
  -8  40   1         59.90         87.99        27.19 o                         
  -4  40   1       1083.90       1079.25        65.41 o                         
  -2  40   1       1385.27       1209.87        86.75 o                         
   2  40   1        324.49        317.90        35.65 o                         
   4  40   1       2877.62       2872.97       108.40 o                         
   6  40   1         78.96         82.75        16.82 o                         
  -7  41   1       1334.09       1517.09        85.39 o                         
  -5  41   1       1292.77       1305.58        98.64 o                         
  -3  41   1       1702.30       1814.61        80.51 o                         
  -1  41   1        463.25        478.58        50.86 o                         
   1  41   1        542.05        511.81        57.24 o                         
   3  41   1       3459.70       3450.31        96.99 o                         
   5  41   1       1580.32       1685.02        60.38 o                         
   7  41   1        469.19        429.54        29.75 o                         
  -6  42   1       1204.46       1172.80        89.03 o                         
  -4  42   1       3334.99       3444.78       124.86 o                         
  -2  42   1        134.63         92.87        41.66 o                         
   0  42   1        591.77        566.84        42.29 o                         
   2  42   1        717.60        660.02        71.12 o                         
   4  42   1       1112.25       1102.98        42.24 o                         
   6  42   1         94.68         75.82        17.91 o                         
  -7  43   1        591.31        592.06        73.39 o                         
  -3  43   1        269.54        321.67        39.16 o                         
  -1  43   1       3663.98       3835.65       195.07 o                         
   1  43   1       1010.55        887.92       134.13 o                         
   5  43   1         98.80        135.74        35.77 o                         
   7  43   1          3.96          9.71        13.85 o                         
  -8  44   1        890.25        877.28        47.69 o                         
  -6  44   1       1546.52       1628.03        96.87 o                         
  -4  44   1        148.18         63.29        60.11 o                         
  -2  44   1       1771.17       1835.82        72.69 o                         
   0  44   1        696.98        583.69        65.07 o                         
   2  44   1       3206.64       3094.96       120.98 o                         
   4  44   1        578.96        693.75        45.10 o                         
   6  44   1        755.85        825.30        48.77 o                         
  -7  45   1         34.22         38.83        25.04 o                         
  -5  45   1        767.38        792.81        95.74 o                         
  -3  45   1        181.18        128.61        89.22 o                         
  -1  45   1        126.61         65.98        44.31 o                         
   1  45   1       1326.27       1323.88        71.33 o                         
   3  45   1       2649.80       2603.04       133.22 o                         
   5  45   1        306.75        279.30        29.79 o                         
  -6  46   1       1100.54       1195.40        77.35 o                         
  -4  46   1        885.20       1109.97        87.81 o                         
  -2  46   1       1381.28       1409.33        69.16 o                         
   0  46   1        283.19        239.88        41.96 o                         
   4  46   1        119.81         62.80        31.23 o                         
   6  46   1        521.11        643.38        87.51 o                         
  -7  47   1        449.25        461.89        46.53 o                         
  -5  47   1        455.74        530.92        64.03 o                         
  -3  47   1         68.02         53.32        53.60 o                         
  -1  47   1        903.55        875.99        67.91 o                         
   1  47   1        718.89        946.15       109.25 o                         
   3  47   1        575.47        473.44        51.33 o                         
   5  47   1          2.18         -3.87        23.36 o                         
  -6  48   1        376.48        354.34        51.55 o                         
  -4  48   1        947.77        992.32        81.02 o                         
  -2  48   1       1104.70       1135.64        61.47 o                         
   0  48   1        304.28        376.94        66.65 o                         
   2  48   1        593.48        514.68        54.79 o                         
   6  48   1        384.51        437.73        29.33 o                         
  -7  49   1          8.81         12.43        21.60 o                         
  -5  49   1        159.00        242.25        47.92 o                         
  -3  49   1        627.54        725.63        82.97 o                         
  -1  49   1       1024.28       1007.99        69.71 o                         
   1  49   1        125.54        152.48        59.09 o                         
   3  49   1       2354.86       2472.17        97.67 o                         
   5  49   1        419.57        428.54        38.00 o                         
  -6  50   1        451.73        552.84        51.07 o                         
  -4  50   1         22.53         -6.01        46.99 o                         
  -2  50   1         69.82        104.38        39.28 o                         
   0  50   1        188.81        175.14        40.14 o                         
   2  50   1       1427.23       1321.89        78.26 o                         
   4  50   1        785.10        833.32        67.61 o                         
   6  50   1        160.21        154.66        20.07 o                         
  -7  51   1        688.07        719.96        48.18 o                         
  -5  51   1        958.71        983.02        71.46 o                         
  -3  51   1       1415.76       1513.63       108.85 o                         
  -1  51   1        119.46        100.61        38.78 o                         
   1  51   1       2696.61       2657.48       110.02 o                         
   3  51   1        942.51        949.25       116.37 o                         
   5  51   1        630.94        707.68        46.10 o                         
  -6  52   1         42.61         16.71        24.58 o                         
  -4  52   1        315.00        325.90        51.70 o                         
  -2  52   1        310.41        282.21        53.05 o                         
   0  52   1        716.99        727.44        57.79 o                         
   2  52   1        204.59        182.77        49.36 o                         
   4  52   1        990.38       1034.26        56.58 o                         
   6  52   1         83.50         68.48        43.06 o                         
  -3  53   1       1283.11       1256.00        73.62 o                         
  -1  53   1        295.73        262.61        40.13 o                         
   1  53   1        239.15        196.06        41.83 o                         
   3  53   1        746.11        747.94        51.92 o                         
   5  53   1        392.23        401.81        29.25 o                         
  -6  54   1        266.23        259.05        39.75 o                         
  -4  54   1        341.72        389.72        51.16 o                         
  -2  54   1        693.00        668.97        68.16 o                         
   0  54   1       1570.52       1541.82        89.35 o                         
   2  54   1        990.18        930.75        67.38 o                         
   4  54   1        312.87        291.88        32.51 o                         
  -5  55   1        662.42        652.97        61.02 o                         
  -3  55   1       1094.02       1107.67        71.74 o                         
  -1  55   1        655.82        621.61        67.98 o                         
   3  55   1        678.40        818.68        53.47 o                         
   5  55   1        157.90        143.83        18.31 o                         
  -4  56   1       1390.65       1254.00       102.49 o                         
  -2  56   1        403.01        339.11        39.26 o                         
   0  56   1        238.25        301.01        86.53 o                         
   2  56   1       1213.91       1251.94        64.46 o                         
  -5  57   1        509.30        387.10        52.09 o                         
  -3  57   1       3042.19       3080.18       105.85 o                         
  -1  57   1       2205.02       2074.86        72.87 o                         
   1  57   1        524.09        455.89        49.73 o                         
   3  57   1       1637.82       1780.93        96.32 o                         
   5  57   1         24.04         25.84        33.20 o                         
  -4  58   1        637.53        686.88        52.42 o                         
  -2  58   1        932.45        944.52        97.63 o                         
   0  58   1       1330.34       1365.59        77.07 o                         
   2  58   1         30.32         33.42        28.89 o                         
   4  58   1        568.99        588.72        38.56 o                         
  -3  59   1        724.49        707.42        55.04 o                         
  -1  59   1        899.39        813.65        55.85 o                         
   1  59   1         75.01         47.67        31.84 o                         
   3  59   1        223.96        224.02        40.59 o                         
   5  59   1         73.51         48.76        18.12 o                         
  -4  60   1         73.59         38.40        35.75 o                         
  -2  60   1        258.30        268.38        38.74 o                         
   0  60   1        105.47        102.60        34.68 o                         
   2  60   1         43.28         72.07        41.22 o                         
   4  60   1       1291.04       1366.85        50.50 o                         
  -3  61   1        165.22        236.55        60.15 o                         
  -1  61   1        142.56        164.90        52.33 o                         
   1  61   1        208.72        177.66        43.35 o                         
   3  61   1       1577.63       1631.98        59.83 o                         
  -2  62   1         58.84        102.76        51.18 o                         
   0  62   1       2447.25       2398.84        92.23 o                         
   2  62   1        134.63        119.79        39.94 o                         
   4  62   1        455.72        458.26        25.23 o                         
  -3  63   1         61.28         53.64        54.58 o                         
  -1  63   1         39.19        104.78        46.57 o                         
   1  63   1        919.15        938.83        93.56 o                         
   3  63   1        429.03        389.26        45.24 o                         
  -2  64   1        601.29        560.04        77.74 o                         
   0  64   1        537.78        567.17        48.11 o                         
   2  64   1        452.90        428.92        39.37 o                         
   1  65   1        211.87        278.60        33.64 o                         
   3  65   1         65.44         54.51        15.89 o                         
   0  66   1         27.32          9.84        43.03 o                         
   2  66   1         20.58         48.13        16.84 o                         
  -1  67   1         92.72        106.11        36.62 o                         
   1  67   1         53.20         13.66        21.15 o                         
   0  68   1        786.67        767.01        56.57 o                         
  -8   0   2       1471.07       1443.16        92.75 o                         
  -6   0   2       1448.05       1615.60        94.69 o                         
  -4   0   2      29641.69      30953.95      1052.33 o                         
   0   0   2       4526.50       4763.54       166.26 o                         
   2   0   2       9595.72       9757.66       326.07 o                         
   6   0   2         59.04        -27.75        30.42 o                         
   8   0   2          5.01         -7.83        26.68 o                         
  -7   1   2       1947.05       2139.96        74.71 o                         
  -5   1   2       2104.96       2173.41        55.66 o                         
  -3   1   2       5478.96       5521.07       142.96 o                         
  -1   1   2      37752.82      39867.66      1344.38 o                         
   1   1   2         10.36         14.55         5.29 o                         
   7   1   2        645.28        507.20        42.32 o                         
   9   1   2        112.97         80.35        26.91 o                         
  -8   2   2        137.23        100.82        49.43 o                         
  -6   2   2         38.77         27.18        21.41 o                         
  -4   2   2       6784.83       6941.50       142.51 o                         
  -2   2   2      33776.60      33416.39       807.01 o                         
   0   2   2      13361.25      12719.20       310.43 o                         
   2   2   2        740.32        735.65        23.90 o                         
   6   2   2        418.87        414.70        28.10 o                         
   8   2   2        450.88        449.75        38.91 o                         
  -7   3   2        149.30        134.94        26.13 o                         
  -5   3   2        242.24        258.92        22.40 o                         
  -3   3   2       3157.95       3052.92        66.90 o                         
  -1   3   2       6115.98       5640.07       113.15 o                         
   1   3   2      12943.74      12797.92       426.91 o                         
   7   3   2       2375.11       2269.09        98.90 o                         
   9   3   2         72.01         56.82        20.62 o                         
  -8   4   2       2342.93       2222.17       117.96 o                         
  -6   4   2        251.15        312.95        36.80 o                         
  -4   4   2       7797.69       7977.24       182.38 o                         
  -2   4   2      16746.93      16435.37       329.78 o                         
   2   4   2        858.18        818.26        25.46 o                         
   6   4   2       1524.98       1502.03        45.86 o                         
   8   4   2       1447.81       1341.65        45.99 o                         
  -7   5   2        629.52        532.40        35.78 o                         
  -5   5   2        692.07        658.44        38.47 o                         
  -3   5   2        508.54        560.99        35.98 o                         
   1   5   2       8484.40       8105.93       199.22 o                         
   7   5   2       1504.62       1356.20        71.93 o                         
   9   5   2         33.02         34.82        23.73 o                         
  -8   6   2        331.36        285.09        39.05 o                         
  -6   6   2       1109.18       1158.51        55.87 o                         
  -4   6   2       3935.34       4039.75        88.90 o                         
  -2   6   2       7036.64       6870.45       140.50 o                         
   0   6   2      19467.33      19629.55       673.14 o                         
   2   6   2      10887.61      10729.10       360.92 o                         
   6   6   2       4965.13       4676.62        80.34 o                         
   8   6   2       1201.71       1306.26        48.28 o                         
  -9   7   2        623.17        524.01        50.68 o                         
  -7   7   2       2910.95       2671.77        73.67 o                         
  -5   7   2       3514.25       3823.24       161.28 o                         
  -3   7   2      23276.96      23769.18       471.07 o                         
  -1   7   2      27424.87      26708.31       528.24 o                         
   1   7   2      30645.02      31836.62       741.74 o                         
   7   7   2        453.18        530.43        31.95 o                         
   9   7   2        623.52        642.99        41.05 o                         
 -10   8   2         87.16        116.60        19.24 o                         
  -8   8   2       1045.92       1116.79        62.18 o                         
  -6   8   2        606.84        588.54        44.42 o                         
  -4   8   2       5971.60       6064.87       127.00 o                         
  -2   8   2      17168.68      16061.24       320.67 o                         
   2   8   2       1505.23       1479.14        55.72 o                         
   6   8   2       5614.40       5485.54        90.73 o                         
   8   8   2        882.82        908.32        49.96 o                         
  -9   9   2        131.52        191.61        30.52 o                         
  -7   9   2       6238.29       6093.35       127.45 o                         
  -5   9   2       7017.53       6292.04       178.48 o                         
  -3   9   2       1015.10       1019.50        27.36 o                         
  -1   9   2      35094.86      35212.47       686.91 o                         
   1   9   2       2249.54       2225.89        82.75 o                         
   7   9   2         83.35         88.93        20.55 o                         
   9   9   2        285.47        329.12        26.98 o                         
 -10  10   2         75.18         95.44        18.15 o                         
  -8  10   2        463.54        460.67        43.09 o                         
  -6  10   2       1919.39       1955.74        76.16 o                         
  -4  10   2       1574.65       1340.34        50.91 o                         
  -2  10   2        993.57        994.44        25.66 o                         
   0  10   2       6207.06       6089.32       151.34 o                         
   2  10   2        796.83        732.28        32.32 o                         
   6  10   2       5748.01       5591.08        91.54 o                         
   8  10   2        144.24        138.91        21.00 o                         
  -9  11   2       1488.73       1494.34        77.40 o                         
  -7  11   2       4857.88       4864.72       106.81 o                         
  -5  11   2      11594.68      12142.75       332.76 o                         
  -3  11   2       5415.25       5402.75       172.59 o                         
   1  11   2      18755.99      18244.71       439.11 o                         
   7  11   2        303.82        297.15        22.34 o                         
   9  11   2        262.61        271.35        25.90 o                         
 -10  12   2        588.38        600.66        28.75 o                         
  -8  12   2        767.23        709.45        48.33 o                         
  -6  12   2        365.99        363.74        36.46 o                         
  -4  12   2       1281.36       1464.79        51.05 o                         
  -2  12   2       2270.33       2139.25        47.72 o                         
   0  12   2      13430.27      12860.17       320.11 o                         
   2  12   2       2959.49       2895.38       106.59 o                         
   6  12   2       1051.76        977.84        37.75 o                         
   8  12   2        425.55        418.77        29.15 o                         
  -9  13   2        515.23        547.29        35.55 o                         
  -7  13   2       4043.98       4189.77        95.22 o                         
  -5  13   2        270.75        310.58        31.18 o                         
  -3  13   2        753.02        722.00        30.77 o                         
  -1  13   2      23126.91      23520.37       459.59 o                         
   1  13   2      46566.24      47304.37      1596.61 o                         
   7  13   2        444.96        417.29        25.80 o                         
   9  13   2        539.94        544.33        31.24 o                         
 -10  14   2        221.28        255.03        19.45 o                         
  -8  14   2       1967.50       2010.52        78.42 o                         
  -6  14   2       5161.69       5018.91       123.97 o                         
  -4  14   2      12934.43      13199.01       331.33 o                         
  -2  14   2      19828.73      19915.29       836.25 o                         
   2  14   2       6516.74       6801.20       232.83 o                         
   6  14   2       2026.79       1913.62        47.59 o                         
   8  14   2        474.50        519.80        37.57 o                         
  -9  15   2       1362.80       1398.52        54.33 o                         
  -7  15   2       1231.02       1222.63        65.90 o                         
  -5  15   2       1078.54       1230.97        72.78 o                         
  -3  15   2       1001.57       1106.08        53.07 o                         
  -1  15   2      13856.33      13485.58       267.38 o                         
   1  15   2       7993.59       7817.02       193.60 o                         
   5  15   2        799.10        798.59        67.81 o                         
   7  15   2        120.42        105.35        17.11 o                         
   9  15   2        133.84        169.86        23.73 o                         
 -10  16   2         39.45         56.96        11.07 o                         
  -8  16   2        166.40        138.54        27.13 o                         
  -6  16   2       1153.40       1141.77        46.87 o                         
  -4  16   2         43.98         47.67        14.10 o                         
  -2  16   2      13536.45      12877.23       311.42 o                         
   0  16   2       4030.87       3760.93        96.05 o                         
   2  16   2      17013.71      18794.79       457.46 o                         
   6  16   2       1157.36       1134.67        39.68 o                         
   8  16   2        334.57        284.46        34.21 o                         
  -9  17   2        761.43        733.74        39.29 o                         
  -7  17   2       2821.49       2164.34        91.48 o                         
  -5  17   2       1716.15       1749.04        79.93 o                         
  -3  17   2       3952.92       4149.60       113.94 o                         
  -1  17   2        496.77        519.79        26.60 o                         
   1  17   2      20672.54      19496.32       470.00 o                         
   5  17   2        241.41        257.71        30.36 o                         
   7  17   2         55.05         44.77        16.50 o                         
   9  17   2        507.27        507.79        39.22 o                         
 -10  18   2        440.69        440.90        34.78 o                         
  -8  18   2       1258.93       1244.34        60.76 o                         
  -6  18   2       1723.61       1617.56        72.10 o                         
  -4  18   2       1515.23       1539.44        55.28 o                         
  -2  18   2       4144.91       4380.22       116.28 o                         
   0  18   2       5285.68       5111.04       130.25 o                         
   2  18   2       4534.37       4810.78       123.60 o                         
   6  18   2        936.52        959.36        37.72 o                         
   8  18   2        288.36        283.94        29.85 o                         
  -9  19   2         46.30         44.62        17.37 o                         
  -7  19   2       1052.93       1024.21        75.83 o                         
  -5  19   2       4883.78       4713.91       138.25 o                         
  -3  19   2       6456.49       6500.09       170.83 o                         
  -1  19   2       1411.87       1433.18        35.00 o                         
   1  19   2      14753.42      14693.87       400.25 o                         
   5  19   2        297.78        320.87        48.46 o                         
   7  19   2        569.90        565.31        28.73 o                         
   9  19   2        824.63        875.37        48.17 o                         
 -10  20   2        117.56        113.49        18.50 o                         
  -8  20   2       1827.30       1957.48        74.38 o                         
  -6  20   2       1249.60       1302.82        48.57 o                         
  -4  20   2       3472.11       3743.12       191.73 o                         
  -2  20   2        367.77        461.53        30.17 o                         
   0  20   2       2390.01       2337.92        97.08 o                         
   2  20   2      13721.71      14444.55       351.36 o                         
   8  20   2        618.47        616.54        31.51 o                         
  -9  21   2        660.00        669.68        31.98 o                         
  -7  21   2        306.96        288.41        30.45 o                         
  -5  21   2        176.98        131.43        23.99 o                         
  -3  21   2       1696.92       1692.91        62.58 o                         
  -1  21   2       8288.59       8425.29       173.61 o                         
   1  21   2      28275.04      28844.16       703.58 o                         
   5  21   2       1059.78       1023.18        51.67 o                         
   7  21   2        151.54        146.82        41.35 o                         
 -10  22   2        258.25        245.38        32.69 o                         
  -6  22   2       3200.89       3079.60        77.24 o                         
  -2  22   2       1703.39       1873.91        58.31 o                         
   0  22   2        720.62        693.13        28.27 o                         
   2  22   2        645.97        678.38        43.31 o                         
   6  22   2        986.64       1010.84        39.61 o                         
   8  22   2        112.42         93.64        18.74 o                         
  -9  23   2        857.53        924.80        69.98 o                         
  -7  23   2       2748.68       2702.71        94.14 o                         
  -5  23   2        127.06        112.08        49.04 o                         
  -3  23   2       2757.11       3165.29       134.35 o                         
  -1  23   2       7732.70       8033.80       205.22 o                         
   1  23   2       3788.86       3413.71       134.25 o                         
   5  23   2       2529.16       2451.77        57.66 o                         
   7  23   2        147.76        196.18        35.21 o                         
   9  23   2         26.27         46.57        16.05 o                         
 -10  24   2         94.41         70.09        19.27 o                         
  -8  24   2         84.37         69.52        22.85 o                         
  -6  24   2        270.27        295.07        26.90 o                         
  -4  24   2       2878.50       2924.96        90.58 o                         
  -2  24   2       2217.84       2164.37        66.94 o                         
   0  24   2       6112.20       5979.87       155.58 o                         
   6  24   2       2718.02       2598.58        54.27 o                         
   8  24   2        629.62        658.51        36.78 o                         
  -9  25   2         22.66          8.38        18.42 o                         
  -7  25   2        655.49        532.08        49.99 o                         
  -5  25   2        667.95        659.37        36.33 o                         
  -3  25   2       2490.95       2589.00        80.18 o                         
  -1  25   2        602.15        698.40        39.08 o                         
   1  25   2        568.04        544.17        32.89 o                         
   5  25   2       2110.24       2175.94        58.42 o                         
   7  25   2       1251.27       1273.58        32.34 o                         
   9  25   2        157.84        164.82        25.87 o                         
  -8  26   2        337.22        298.84        33.17 o                         
  -6  26   2        217.48        190.80        30.67 o                         
  -4  26   2       5872.01       6229.83       171.92 o                         
  -2  26   2       6598.57       6887.73       177.97 o                         
   0  26   2       1529.80       1629.86        76.33 o                         
   2  26   2       1182.26       1353.75        81.01 o                         
   4  26   2        685.22        672.71        47.55 o                         
   6  26   2       2306.95       2215.39        47.78 o                         
   8  26   2         48.09         55.98        28.39 o                         
  -9  27   2        449.04        497.71        46.07 o                         
  -7  27   2        426.49        576.19        43.24 o                         
  -5  27   2        577.00        572.81        46.84 o                         
  -3  27   2       5877.27       6286.93       167.98 o                         
  -1  27   2       6247.03       6570.05       170.19 o                         
   1  27   2       8826.07       9080.39       324.51 o                         
   5  27   2       3684.42       3874.06        71.20 o                         
   7  27   2        540.96        559.36        23.43 o                         
  -8  28   2       1612.25       1791.85        64.42 o                         
  -6  28   2       2308.00       2259.54        63.83 o                         
  -4  28   2       1401.20       1416.41        59.58 o                         
  -2  28   2       3499.75       3313.10        77.41 o                         
   0  28   2        430.58        432.84        31.09 o                         
   4  28   2        304.54        279.68        57.96 o                         
   6  28   2       2552.80       2604.28        49.97 o                         
   8  28   2       1382.12       1586.31        76.68 o                         
  -9  29   2       1294.99       1356.52        70.00 o                         
  -7  29   2        805.99        791.76        54.33 o                         
  -5  29   2       3305.09       3364.01        92.15 o                         
  -1  29   2       8563.17       8890.07       264.15 o                         
   1  29   2       2402.09       2814.09       118.23 o                         
   5  29   2       3901.31       4011.44        70.42 o                         
   7  29   2        340.60        351.81        21.15 o                         
  -8  30   2        279.38        244.50        44.52 o                         
  -6  30   2        937.15        924.81        72.78 o                         
  -4  30   2       2820.34       2885.73        96.32 o                         
  -2  30   2       2765.38       2742.54        68.07 o                         
   0  30   2       1106.91       1046.16        45.54 o                         
   4  30   2        131.84        120.44        21.68 o                         
   6  30   2        784.27        770.55        30.72 o                         
   8  30   2        175.00        140.45        19.71 o                         
  -9  31   2        375.18        363.06        39.40 o                         
  -7  31   2         83.35         97.34        25.24 o                         
  -5  31   2        463.68        491.43        34.68 o                         
  -3  31   2       2522.70       2491.66        83.40 o                         
  -1  31   2       4427.72       4629.49       161.59 o                         
   7  31   2         91.61         84.31        14.56 o                         
  -8  32   2        175.48        185.34        36.73 o                         
  -6  32   2        269.09        238.04        31.42 o                         
  -4  32   2       1099.19        964.22        49.26 o                         
  -2  32   2       1369.36       1409.24        66.78 o                         
   0  32   2        435.98        583.96        52.88 o                         
   4  32   2       3076.00       3065.75        63.60 o                         
   6  32   2        584.28        570.02        27.74 o                         
   8  32   2        727.63        742.72        45.19 o                         
  -9  33   2         87.68         67.62        31.05 o                         
  -5  33   2       2620.37       2391.31       108.37 o                         
  -3  33   2       5075.07       5340.72       124.76 o                         
  -1  33   2       1403.04       1435.37        84.69 o                         
   1  33   2       1022.81        951.26        72.96 o                         
   3  33   2       2266.11       2221.87        73.05 o                         
   5  33   2        591.39        547.12        28.33 o                         
   7  33   2        902.81        915.09        50.85 o                         
  -8  34   2         72.03         87.30        31.59 o                         
  -6  34   2       1142.58       1243.87        99.01 o                         
  -4  34   2        222.89        215.98        42.03 o                         
  -2  34   2       3500.58       3525.08       107.43 o                         
   0  34   2       2284.14       2190.41       109.75 o                         
   4  34   2       3207.86       3086.61        66.42 o                         
   6  34   2         17.59         13.07        35.45 o                         
   8  34   2        309.14        311.02        39.71 o                         
  -9  35   2        188.71        188.85        26.42 o                         
  -7  35   2       2292.94       2311.91       122.45 o                         
  -5  35   2       5124.31       4709.00       237.43 o                         
  -3  35   2       2968.53       3128.35       101.76 o                         
  -1  35   2       5190.38       5195.80       209.86 o                         
   3  35   2        318.43        240.85        34.32 o                         
   5  35   2       2842.64       2848.78        60.21 o                         
   7  35   2        328.45        341.90        23.97 o                         
  -6  36   2       1192.12       1258.98       107.45 o                         
  -4  36   2         61.79         89.80        26.00 o                         
  -2  36   2       3639.80       3717.40       113.39 o                         
   0  36   2        173.60        162.93        43.41 o                         
   2  36   2       1470.38       1477.77        62.18 o                         
   4  36   2       2670.84       2545.90        78.21 o                         
   6  36   2       1304.36       1412.01        37.10 o                         
   8  36   2        661.54        670.17        42.98 o                         
  -9  37   2        513.65        416.67        39.44 o                         
  -7  37   2        284.39        270.55        45.08 o                         
  -5  37   2       1111.48       1045.66       107.71 o                         
  -3  37   2       2240.31       2025.10        70.31 o                         
  -1  37   2       1730.36       1826.22       107.45 o                         
   3  37   2       6080.59       5890.06       123.95 o                         
   5  37   2        413.32        393.77        29.62 o                         
   7  37   2        997.43        996.88        34.96 o                         
  -8  38   2        552.10        614.53        54.78 o                         
  -6  38   2        831.97        861.04        84.28 o                         
  -4  38   2        315.72        315.42        45.73 o                         
  -2  38   2       1121.79        964.06        92.56 o                         
   0  38   2         84.24         78.40        46.33 o                         
   4  38   2         94.66         74.56        25.75 o                         
   6  38   2       1588.10       1661.16        39.44 o                         
   8  38   2        150.90        127.43        24.36 o                         
  -7  39   2        922.58        924.90        74.30 o                         
  -5  39   2       4269.69       4283.58       192.68 o                         
  -3  39   2        381.60        318.90        47.77 o                         
  -1  39   2       1335.55       1407.36       102.54 o                         
   1  39   2        555.91        552.63        48.70 o                         
   3  39   2        187.98        153.70        25.10 o                         
   5  39   2        286.51        284.23        21.32 o                         
   7  39   2        439.92        466.05        36.17 o                         
  -8  40   2        223.81        185.03        29.15 o                         
  -4  40   2        238.08        216.26        50.50 o                         
  -2  40   2       1014.73        981.09        65.77 o                         
   0  40   2       4172.19       4133.47       115.39 o                         
   2  40   2       3148.24       3288.24       125.26 o                         
   4  40   2        641.08        641.61        33.87 o                         
   6  40   2        709.97        767.49        27.45 o                         
  -7  41   2        362.74        424.86        52.64 o                         
  -5  41   2        381.54        459.40        56.02 o
[truncated: 337,206 more chars]
