# Supplementary material for: Syntheses, crystal structures and Hirshfeld surface analyses of four mol­ecular salts of amitriptynol
Source: Acta Crystallogr E Crystallogr Commun. 2023 Apr 14;79(Pt 5):451–7. doi: 10.1107/S2056989023003225 (PMC10162082; doi:10.1107/S2056989023003225)
Supplement: Supplementary file 4 [file e-79-00451-IIIsup4.hkl]

data_III                                                                        
_shelx_title ' m22281 : space group P21/n'                                      
_shelx_refln_list_code          4                                               
_shelx_F_calc_maximum      142.25                                               
_exptl_crystal_F_000       960.00                                               
_reflns_d_resolution_high  0.7696                                               
                                                                                
loop_                                                                           
 _space_group_symop_operation_xyz                                               
 'x, y, z'                                                                      
 '-x+1/2, y+1/2, -z+1/2'                                                        
 '-x, -y, -z'                                                                   
 'x-1/2, -y-1/2, z-1/2'                                                         
                                                                                
_cell_length_a     6.7576                                                       
_cell_length_b    22.9081                                                       
_cell_length_c    14.9477                                                       
_cell_angle_alpha  90.000                                                       
_cell_angle_beta   95.359                                                       
_cell_angle_gamma  90.000                                                       
                                                                                
_shelx_F_squared_multiplier     1.000                                           
                                                                                
loop_                                                                           
 _refln_index_h                                                                 
 _refln_index_k                                                                 
 _refln_index_l                                                                 
 _refln_F_squared_calc                                                          
 _refln_F_squared_meas                                                          
 _refln_F_squared_sigma                                                         
 _refln_observed_status                                                         
   2   0   0       3550.27       3507.09        33.71 o                         
   4   0   0        406.13        399.10        10.37 o                         
   6   0   0          1.13          0.07         3.67 o                         
   8   0   0          1.33         -6.63         6.63 o                         
   1   1   0        580.49        588.13         5.50 o                         
   2   1   0        219.80        209.92         3.39 o                         
   3   1   0        722.40        739.59         8.48 o                         
   4   1   0        116.67        101.33         3.52 o                         
   5   1   0        260.25        255.78         6.18 o                         
   6   1   0        344.29        321.75         7.91 o                         
   7   1   0        185.25        189.58         7.42 o                         
   8   1   0         38.44         47.04         8.35 o                         
   1   2   0       1230.31       1216.61        10.18 o                         
   2   2   0        681.69        666.46         7.39 o                         
   3   2   0          0.05         -0.75         0.75 o                         
   4   2   0         90.67         89.77         3.53 o                         
   5   2   0          4.61          3.72         1.55 o                         
   6   2   0        165.74        163.79         5.65 o                         
   7   2   0        712.82        732.34        15.40 o                         
   8   2   0        268.47        283.57        27.18 o                         
   1   3   0        102.63         99.07         2.11 o                         
   2   3   0       1652.42       1533.72        13.37 o                         
   3   3   0        239.25        210.21         4.77 o                         
   4   3   0        202.34        196.84         4.93 o                         
   5   3   0        235.92        220.34         5.79 o                         
   6   3   0       1584.26       1597.13        20.30 o                         
   7   3   0         22.56         35.30         4.44 o                         
   8   3   0         60.93         49.71        15.03 o                         
   0   4   0        493.66        511.78         9.35 o                         
   2   4   0        867.16        878.59         9.69 o                         
   3   4   0       1430.64       1348.60        15.85 o                         
   4   4   0         34.02         43.58         2.47 o                         
   5   4   0        186.75        185.67         5.34 o                         
   6   4   0         79.69         75.93         4.61 o                         
   7   4   0         45.05         45.55         5.40 o                         
   8   4   0          3.78          7.82         5.52 o                         
   2   5   0       5747.66       5762.24        40.10 o                         
   3   5   0       1204.54       1154.58        12.52 o                         
   4   5   0         96.69        107.07         3.75 o                         
   5   5   0        733.30        673.32        11.79 o                         
   6   5   0        434.38        422.55        11.21 o                         
   7   5   0          0.97         -0.66         2.96 o                         
   8   5   0         17.77          8.61         5.71 o                         
   0   6   0         38.01         28.07         2.24 o                         
   1   6   0       1317.17       1310.98        10.07 o                         
   2   6   0        141.38        117.67         3.43 o                         
   3   6   0       1283.85       1424.75        14.59 o                         
   4   6   0         22.87         13.80         1.80 o                         
   5   6   0        577.48        597.84        10.35 o                         
   6   6   0        147.48        170.96         7.05 o                         
   7   6   0        117.44        105.29        10.07 o                         
   8   6   0          1.52          1.96         2.73 o                         
   1   7   0       6462.16       6242.43        87.51 o                         
   2   7   0         36.51         33.68         2.11 o                         
   3   7   0          0.08          0.63         0.97 o                         
   4   7   0        249.55        282.59         5.84 o                         
   5   7   0        956.76        992.53        12.64 o                         
   6   7   0        154.63        159.96         6.34 o                         
   7   7   0         11.85          1.33         3.90 o                         
   8   7   0          9.78          1.03         5.29 o                         
   0   8   0      15916.60      16748.12       268.81 o                         
   1   8   0        648.53        715.74         7.67 o                         
   2   8   0         37.32         33.86         1.99 o                         
   3   8   0       1544.96       1550.44        16.12 o                         
   4   8   0        117.29        150.89         4.98 o                         
   5   8   0        338.01        338.89         7.25 o                         
   6   8   0        164.39        196.29         7.84 o                         
   7   8   0        101.31         89.29         7.37 o                         
   8   8   0         23.30         21.38         3.90 o                         
   1   9   0       2578.34       2595.46        19.88 o                         
   2   9   0        116.65        132.97         3.69 o                         
   3   9   0        275.87        268.03         5.65 o                         
   4   9   0       1519.73       1499.85        16.69 o                         
   5   9   0         41.12         38.70         3.00 o                         
   6   9   0        294.45        271.56         9.52 o                         
   7   9   0          0.08          0.31         3.06 o                         
   8   9   0         55.57         33.79         5.03 o                         
   0  10   0       9992.02      10410.72       218.63 o                         
   1  10   0        292.25        295.10         5.11 o                         
   2  10   0        908.09        962.48        10.37 o                         
   3  10   0        951.51        940.21        11.77 o                         
   4  10   0        123.29         92.16         3.92 o                         
   5  10   0        336.96        352.73         9.26 o                         
   6  10   0        284.25        306.03        10.05 o                         
   7  10   0        274.61        288.39        13.34 o                         
   8  10   0          2.44         -2.38         2.83 o                         
   1  11   0        147.65        157.11         4.16 o                         
   2  11   0        459.27        481.62         7.27 o                         
   3  11   0         41.67         49.55         2.96 o                         
   4  11   0        983.81        935.35        13.01 o                         
   5  11   0        559.06        527.84        11.68 o                         
   6  11   0          8.21          4.96         3.13 o                         
   7  11   0         11.25         10.29         3.58 o                         
   8  11   0          9.43         -1.69         3.62 o                         
   0  12   0       1289.32       1524.94        19.83 o                         
   1  12   0         89.06         88.55         3.14 o                         
   2  12   0        449.07        449.45         7.13 o                         
   3  12   0       1138.75       1141.80        14.72 o                         
   4  12   0         27.14         22.63         2.48 o                         
   5  12   0        564.37        575.19        13.38 o                         
   6  12   0         79.01         78.39         6.44 o                         
   7  12   0          9.87          8.20         3.71 o                         
   8  12   0         32.05         21.58         8.72 o                         
   1  13   0          1.98          1.10         0.97 o                         
   2  13   0         30.80         55.30         2.99 o                         
   3  13   0        355.53        333.52         7.59 o                         
   4  13   0        182.91        208.00         6.06 o                         
   5  13   0        124.91        138.72         7.04 o                         
   6  13   0        220.05        241.69         9.51 o                         
   7  13   0          1.55          0.69         3.20 o                         
   0  14   0        853.29        878.55        13.92 o                         
   1  14   0         28.65         31.54         2.13 o                         
   2  14   0         16.32         14.57         1.88 o                         
   3  14   0        353.04        358.04         8.87 o                         
   4  14   0          2.43          2.46         2.02 o                         
   5  14   0        128.03        129.27         6.94 o                         
   6  14   0         62.24         65.80         6.29 o                         
   7  14   0        107.11        104.84         6.31 o                         
   1  15   0        770.52        734.92         9.23 o                         
   2  15   0       1627.13       1635.42        17.48 o                         
   3  15   0          0.84         22.10         2.49 o                         
   4  15   0         11.97         15.69         3.11 o                         
   5  15   0         59.83         46.30         5.29 o                         
   6  15   0         33.99         18.89         5.63 o                         
   7  15   0          5.98          0.83         4.22 o                         
   0  16   0        195.68        208.71         6.98 o                         
   1  16   0        145.73        138.13         4.13 o                         
   2  16   0         18.48         30.67         2.68 o                         
   3  16   0        187.84        194.48         6.47 o                         
   4  16   0        547.60        492.98        12.85 o                         
   5  16   0        584.39        545.36        14.32 o                         
   6  16   0         77.07         64.47         8.12 o                         
   7  16   0        118.73        112.97         9.24 o                         
   1  17   0       1440.60       1520.06        17.58 o                         
   2  17   0        117.25        129.67         4.56 o                         
   3  17   0        761.03        769.03        16.29 o                         
   4  17   0         86.26         89.25         6.00 o                         
   5  17   0         36.64         32.37         5.13 o                         
   6  17   0        140.24        181.27        11.35 o                         
   7  17   0          2.45         -3.35         3.35 o                         
   0  18   0         55.82         66.48         5.01 o                         
   1  18   0          9.66         16.12         2.15 o                         
   2  18   0        420.00        450.09         9.34 o                         
   3  18   0        354.74        377.27        11.22 o                         
   4  18   0          0.35         -0.01         2.35 o                         
   5  18   0         75.49         91.37         6.92 o                         
   6  18   0         15.08         18.48         4.66 o                         
   1  19   0        209.60        175.13         6.98 o                         
   2  19   0        101.10        113.82         5.92 o                         
   3  19   0          1.68         -0.16         2.67 o                         
   4  19   0         96.58         83.50         7.42 o                         
   5  19   0          1.03          0.34         4.99 o                         
   6  19   0          2.84          3.90         4.03 o                         
   0  20   0       1561.82       1551.89        25.13 o                         
   1  20   0         19.84         25.36         2.87 o                         
   2  20   0        119.64        130.30         6.61 o                         
   3  20   0         76.41         75.67         5.77 o                         
   4  20   0         38.32         38.24         4.98 o                         
   5  20   0         28.62         26.56         5.02 o                         
   6  20   0          0.09         -4.05         4.05 o                         
   1  21   0        438.41        540.92        12.38 o                         
   2  21   0          6.16          8.66         2.75 o                         
   3  21   0         12.99         14.75         4.88 o                         
   4  21   0         10.31          8.83         3.59 o                         
   5  21   0         30.54         33.81         5.76 o                         
   6  21   0         12.65          4.95         5.37 o                         
   0  22   0        552.03        504.09        23.83 o                         
   1  22   0        136.19        148.54         7.58 o                         
   2  22   0         82.73         72.27         6.49 o                         
   3  22   0          3.58         -2.92         2.92 o                         
   4  22   0          0.07          6.68         3.91 o                         
   5  22   0          4.16          2.16         4.08 o                         
   1  23   0         13.86         10.26         2.86 o                         
   2  23   0          0.02         -1.86         2.54 o                         
   3  23   0          9.19          7.62         4.37 o                         
   4  23   0         28.31         13.34         5.16 o                         
   5  23   0          0.29          5.44         4.24 o                         
   0  24   0          6.27         41.55         7.20 o                         
   1  24   0          2.10         -1.90         2.47 o                         
   2  24   0        112.27        124.46        10.04 o                         
   3  24   0         21.34         32.05         6.25 o                         
   4  24   0         54.66         49.48         8.79 o                         
   5  24   0         32.81         33.37         6.48 o                         
   1  25   0         20.62         23.74         5.21 o                         
   2  25   0         33.96         47.33         5.70 o                         
   3  25   0          0.82         -1.21         3.80 o                         
   4  25   0         54.20         52.82         7.53 o                         
   0  26   0        275.91        290.67        14.87 o                         
   1  26   0          0.45          2.38         3.67 o                         
   2  26   0        259.57        276.58        11.72 o                         
   3  26   0         95.41         90.40         9.34 o                         
   4  26   0          2.37         12.12         4.03 o                         
   1  27   0         29.33         21.61         4.18 o                         
   2  27   0          1.77          2.88         3.38 o                         
   3  27   0         21.02         25.28         5.50 o                         
   0  28   0          2.42         16.45         5.00 o                         
   1  28   0          0.52          4.10         3.05 o                         
   2  28   0          3.43          1.13         3.38 o                         
   1  29   0         11.90         13.32         3.97 o                         
  -7   0   1        402.12        473.46        18.87 o                         
  -5   0   1         38.29         42.86         5.05 o                         
  -3   0   1        481.62        401.17        11.90 o                         
  -1   0   1       4772.44       4285.77        79.09 o                         
   1   0   1        441.30        367.36         5.28 o                         
   3   0   1          1.15          1.55         1.16 o                         
   5   0   1       1983.20       1919.92        27.80 o                         
   7   0   1        322.39        317.98        26.88 o                         
  -8   1   1         87.94         95.68        15.99 o                         
  -7   1   1         13.83         25.24         4.08 o                         
  -6   1   1        859.41        827.80        13.34 o                         
  -5   1   1       1131.80       1089.52        19.43 o                         
  -4   1   1        381.88        375.82         6.74 o                         
  -3   1   1         20.57         27.61         2.18 o                         
  -2   1   1        481.41        456.74         6.14 o                         
  -1   1   1       5711.45       5712.49       120.64 o                         
   1   1   1        426.57        473.82         3.99 o                         
   2   1   1        499.32        479.79         5.16 o                         
   3   1   1        200.89        236.30         4.09 o                         
   4   1   1        738.05        699.52         9.02 o                         
   5   1   1       1459.92       1455.29        16.24 o                         
   6   1   1         17.62         12.10         1.94 o                         
   7   1   1          7.52         -4.16         4.49 o                         
   8   1   1         21.71         24.73         7.33 o                         
  -8   2   1         59.73         62.08         6.04 o                         
  -7   2   1         25.20         15.74         3.73 o                         
  -6   2   1         29.35         26.61         3.21 o                         
  -5   2   1       1102.10       1125.32        17.35 o                         
  -4   2   1          1.15          0.94         1.11 o                         
  -3   2   1       1489.79       1477.07        15.84 o                         
  -2   2   1        156.18        151.95         3.27 o                         
  -1   2   1      11229.25      11686.00       246.17 o                         
   0   2   1       4000.74       4272.96        56.45 o                         
   1   2   1      10358.18      10371.15       341.59 o                         
   2   2   1         30.78         26.41         1.27 o                         
   3   2   1       1770.96       1772.25        14.62 o                         
   4   2   1        220.49        219.42         4.76 o                         
   5   2   1        730.31        761.90        10.33 o                         
   6   2   1        484.24        454.55        10.44 o                         
   7   2   1         10.88         12.39        10.19 o                         
   8   2   1         10.25          9.41         6.74 o                         
  -8   3   1         17.81         13.13         3.59 o                         
  -7   3   1         73.20        104.91         6.14 o                         
  -6   3   1        105.03        115.76         5.95 o                         
  -5   3   1        132.15        159.81         5.67 o                         
  -4   3   1        678.85        662.95        10.35 o                         
  -3   3   1       1570.22       1742.49        20.85 o                         
  -2   3   1       1521.78       1569.86        13.96 o                         
  -1   3   1        280.93        244.37         3.49 o                         
   0   3   1         86.34        109.00         1.57 o                         
   1   3   1       2302.86       2146.49        14.06 o                         
   2   3   1       4243.53       4276.63        31.06 o                         
   3   3   1         41.52         55.49         2.13 o                         
   4   3   1       1772.50       1886.21        17.34 o                         
   5   3   1         70.52         64.08         3.29 o                         
   6   3   1       1496.63       1520.39        21.43 o                         
   7   3   1        166.30        177.15        14.04 o                         
   8   3   1         22.20         12.63         7.46 o                         
  -8   4   1         16.91         12.40         4.50 o                         
  -7   4   1         72.90         72.58         5.95 o                         
  -6   4   1        245.32        249.98         8.45 o                         
  -5   4   1       1436.93       1396.90        18.23 o                         
  -4   4   1        563.11        518.13         9.13 o                         
  -3   4   1        316.45        311.29         5.95 o                         
  -2   4   1       6699.89       6655.37        79.94 o                         
  -1   4   1       2274.83       2162.39        15.21 o                         
   0   4   1       4233.38       4178.60        55.88 o                         
   1   4   1       5920.59       5865.90       104.51 o                         
   2   4   1        117.39        127.54         3.20 o                         
   3   4   1        150.54        158.38         3.76 o                         
   4   4   1         17.99         19.38         1.73 o                         
   5   4   1         87.21         70.23         3.49 o                         
   6   4   1       1517.88       1563.28        19.35 o                         
   7   4   1          5.66          1.35         5.01 o                         
   8   4   1         96.58        132.08        18.58 o                         
  -8   5   1          2.41          6.58         3.47 o                         
  -7   5   1         65.57         68.42         7.04 o                         
  -6   5   1        552.59        578.17        12.82 o                         
  -5   5   1       1296.04       1290.26        16.94 o                         
  -4   5   1        223.16        198.54         5.43 o                         
  -3   5   1       3528.44       3616.49        28.86 o                         
  -2   5   1        574.36        616.27         7.54 o                         
  -1   5   1        279.03        283.06         3.97 o                         
   0   5   1       5996.96       6050.36        85.69 o                         
   1   5   1       2453.45       2493.59        15.47 o                         
   2   5   1        850.60        790.05         8.77 o                         
   3   5   1        571.49        638.00         8.37 o                         
   4   5   1        536.90        533.28         7.66 o                         
   5   5   1        961.13        931.82        12.72 o                         
   6   5   1         14.81         15.10         2.75 o                         
   7   5   1         31.89         35.38         4.34 o                         
   8   5   1          4.63          4.82         5.56 o                         
  -8   6   1         66.65         74.62         6.32 o                         
  -7   6   1         48.93         61.59         6.07 o                         
  -6   6   1          0.53         -1.27         2.37 o                         
  -5   6   1        110.90        114.87         5.04 o                         
  -4   6   1        189.79        189.94         5.13 o                         
  -3   6   1        648.30        713.71         9.75 o                         
  -2   6   1       1325.13       1322.60        12.61 o                         
  -1   6   1       2580.46       2675.95        17.34 o                         
   1   6   1        148.96        145.82         2.66 o                         
   2   6   1        189.00        171.92         3.75 o                         
   3   6   1         78.13         63.13         2.94 o                         
   4   6   1         84.94         87.87         3.62 o                         
   5   6   1         58.04         59.83         3.56 o                         
   6   6   1        355.87        372.71         9.78 o                         
   7   6   1         64.23         66.58         5.13 o                         
   8   6   1          0.55          1.82         5.59 o                         
  -8   7   1         25.55         29.05         4.75 o                         
  -7   7   1         30.69         30.24         3.93 o                         
  -6   7   1        119.25        116.69         5.92 o                         
  -5   7   1         54.63         56.95         3.53 o                         
  -4   7   1         85.40         80.81         3.58 o                         
  -3   7   1         10.22          9.11         1.43 o                         
  -2   7   1        194.80        182.73         4.19 o                         
  -1   7   1       7237.58       7125.19       224.16 o                         
   0   7   1       2132.99       2069.09        15.54 o                         
   1   7   1        183.96        134.94         2.86 o                         
   2   7   1         15.36         17.23         1.45 o                         
   3   7   1        369.78        435.51         9.01 o                         
   4   7   1         21.56         18.53         1.99 o                         
   5   7   1        879.24        840.13        11.98 o                         
   6   7   1         32.52         36.33         3.92 o                         
   7   7   1          4.72          2.12         2.46 o                         
   8   7   1         68.08         60.66         8.66 o                         
  -8   8   1         19.71         15.42         4.96 o                         
  -7   8   1        198.49        168.19         7.68 o                         
  -6   8   1         31.03         36.89         3.72 o                         
  -5   8   1         33.54         28.39         2.70 o                         
  -4   8   1       1080.38       1079.14        12.97 o                         
  -3   8   1        594.72        587.25         8.84 o                         
  -2   8   1       1334.11       1376.98        12.96 o                         
  -1   8   1        554.27        633.08         6.69 o                         
   0   8   1       3496.48       3398.62        23.85 o                         
   1   8   1        312.42        315.59         4.51 o                         
   2   8   1        798.13        792.80         8.86 o                         
   3   8   1       2165.11       2238.94        19.32 o                         
   4   8   1        165.20        165.88         4.82 o                         
   5   8   1        102.40         90.86         3.93 o                         
   6   8   1         38.51         32.45         3.72 o                         
   7   8   1        321.82        324.22        11.79 o                         
   8   8   1        131.62        118.13        11.31 o                         
  -8   9   1         37.11         28.22         5.34 o                         
  -7   9   1          0.85         -1.99         3.03 o                         
  -6   9   1          1.95          1.76         2.59 o                         
  -5   9   1         28.24         21.42         2.51 o                         
  -4   9   1        419.26        429.13         7.79 o                         
  -3   9   1        890.66        826.16         9.96 o                         
  -2   9   1        466.31        497.71         7.28 o                         
  -1   9   1       1676.89       1538.57        12.66 o                         
   0   9   1       2012.00       1859.46        14.75 o                         
   1   9   1        733.34        706.96         7.65 o                         
   2   9   1          0.61          1.34         1.04 o                         
   3   9   1        291.82        288.82         5.76 o                         
   4   9   1        231.75        237.08         6.06 o                         
   5   9   1        113.11         95.24         4.79 o                         
   6   9   1        313.08        319.99         9.52 o                         
   7   9   1         92.09        105.04         5.92 o                         
   8   9   1          0.03          3.18         4.34 o                         
  -8  10   1         33.31         36.40         4.76 o                         
  -7  10   1        109.11        114.27         9.92 o                         
  -6  10   1        655.04        671.81        15.74 o                         
  -5  10   1        231.87        216.22         8.25 o                         
  -4  10   1         42.41         48.55         3.32 o                         
  -3  10   1         30.52         36.54         2.45 o                         
  -2  10   1         52.56         55.73         2.66 o                         
  -1  10   1       1054.04       1061.04        11.39 o                         
   0  10   1       2247.39       2181.36        21.50 o                         
   1  10   1       2843.87       2958.12        20.35 o                         
   2  10   1         50.34         49.63         2.29 o                         
   3  10   1          2.03          1.92         1.16 o                         
   4  10   1        449.92        419.32         8.46 o                         
   5  10   1        284.53        282.82         8.69 o                         
   6  10   1        130.16        123.59         8.08 o                         
   7  10   1         35.34         28.24         3.46 o                         
   8  10   1         49.64         53.40         7.43 o                         
  -8  11   1          2.66          2.87         3.76 o                         
  -7  11   1          5.84          6.43         4.96 o                         
  -6  11   1          0.12          1.07         3.19 o                         
  -5  11   1        208.63        197.85         7.84 o                         
  -4  11   1         44.59         47.95         3.13 o                         
  -3  11   1        124.38        112.49         3.91 o                         
  -2  11   1        174.30        171.76         4.35 o                         
  -1  11   1       8744.83       8663.22        54.65 o                         
   0  11   1        338.01        337.90         5.67 o                         
   1  11   1       4197.08       4153.92        27.23 o                         
   2  11   1        595.28        590.33         8.27 o                         
   3  11   1        340.82        393.29         7.31 o                         
   4  11   1        128.76        127.51         4.90 o                         
   5  11   1         24.08         24.66         2.92 o                         
   6  11   1         40.00         51.64         4.20 o                         
   7  11   1          2.42         -1.56         2.35 o                         
   8  11   1          0.18         -1.97         3.30 o                         
  -8  12   1          2.17         -3.28         3.28 o                         
  -7  12   1         32.56         39.23         5.29 o                         
  -6  12   1         72.42         78.28         7.55 o                         
  -5  12   1         17.02         15.95         2.76 o                         
  -4  12   1         90.33         82.43         3.72 o                         
  -3  12   1        191.67        180.37         5.01 o                         
  -2  12   1        120.71        145.09         4.47 o                         
  -1  12   1        420.19        403.90         6.62 o                         
   0  12   1        341.82        420.55         7.11 o                         
   1  12   1       1192.60       1341.22        13.00 o                         
   2  12   1          1.64          2.40         1.23 o                         
   3  12   1          0.14          0.57         1.10 o                         
   4  12   1         72.70         75.59         3.84 o                         
   5  12   1         71.84         59.32         4.44 o                         
   6  12   1        530.79        519.96        12.31 o                         
   7  12   1         10.78         10.70         3.34 o                         
  -7  13   1          7.54          2.66         3.53 o                         
  -6  13   1        230.81        225.67        10.37 o                         
  -5  13   1        748.56        806.06        18.69 o                         
  -4  13   1          7.53          4.17         1.80 o                         
  -3  13   1       1825.77       1796.49        19.22 o                         
  -2  13   1          1.11          3.53         1.28 o                         
  -1  13   1       5841.18       5959.09        39.14 o                         
   0  13   1        236.55        235.01         5.27 o                         
   1  13   1        612.45        569.01        10.51 o                         
   2  13   1          1.32          0.24         1.00 o                         
   3  13   1        422.95        416.70         8.62 o                         
   4  13   1        108.24        127.52         4.81 o                         
   5  13   1        107.71        117.63         6.60 o                         
   6  13   1         22.21         18.56         3.19 o                         
   7  13   1         16.60          8.60         3.92 o                         
  -7  14   1          9.38          6.57         4.28 o                         
  -6  14   1         13.44          6.85         3.63 o                         
  -5  14   1         10.99         12.47         3.28 o                         
  -4  14   1          0.17         -2.00         2.19 o                         
  -3  14   1         26.34         31.15         2.77 o                         
  -2  14   1       1491.87       1460.10        15.78 o                         
  -1  14   1        186.74        209.27         4.85 o                         
   0  14   1        306.71        317.47         6.14 o                         
   1  14   1        458.68        513.68         7.58 o                         
   2  14   1         51.56         52.29         2.86 o                         
   3  14   1        106.16         98.13         3.95 o                         
   4  14   1        496.70        496.95        10.35 o                         
   5  14   1        554.72        545.69        13.04 o                         
   6  14   1         15.24         21.12         3.54 o                         
   7  14   1         68.35         55.32         5.68 o                         
  -7  15   1          0.20         -4.42         4.42 o                         
  -6  15   1         13.87         17.23         4.22 o                         
  -5  15   1         89.02         99.64         7.10 o                         
  -4  15   1        504.85        473.32        12.55 o                         
  -3  15   1        542.76        503.27         9.23 o                         
  -2  15   1        289.19        327.70         7.53 o                         
  -1  15   1       1006.92        893.23        10.82 o                         
   0  15   1         20.64         23.07         2.04 o                         
   1  15   1        909.02        877.31        10.12 o                         
   2  15   1          1.82         -1.36         1.36 o                         
   3  15   1          1.31          3.36         2.19 o                         
   4  15   1          0.91          2.28         2.18 o                         
   5  15   1        195.13        186.24         7.28 o                         
   6  15   1         42.28         47.72         4.42 o                         
   7  15   1         64.66         59.78         7.13 o                         
  -7  16   1         45.57         42.04         6.60 o                         
  -6  16   1          1.64          0.41         3.60 o                         
  -5  16   1        110.03        140.20         7.56 o                         
  -4  16   1         34.79         33.82         5.72 o                         
  -3  16   1        685.03        717.12        12.76 o                         
  -2  16   1       1266.20       1221.69        14.89 o                         
  -1  16   1          7.62          6.10         1.55 o                         
   0  16   1        750.10        742.99         9.89 o                         
   1  16   1         88.94        108.43         3.79 o                         
   2  16   1        107.36        119.78         4.22 o                         
   3  16   1         19.34         33.50         3.15 o                         
   4  16   1         14.71         14.89         2.82 o                         
   5  16   1         72.39        103.72         5.67 o                         
   6  16   1         34.29         35.10         4.08 o                         
   7  16   1          0.86          6.19         2.87 o                         
  -7  17   1         18.71         23.62         6.36 o                         
  -6  17   1         13.25         18.02         4.82 o                         
  -5  17   1        105.16         93.18         7.47 o                         
  -4  17   1        152.75        171.18         8.85 o                         
  -3  17   1        102.29        114.05         6.42 o                         
  -2  17   1        785.56        732.99        11.99 o                         
  -1  17   1          0.09         -0.03         1.86 o                         
   0  17   1          0.25          0.71         1.20 o                         
   1  17   1        281.26        257.65         5.88 o                         
   2  17   1         13.98          7.38         1.74 o                         
   3  17   1        438.58        458.46        11.70 o                         
   4  17   1        535.22        561.21        13.30 o                         
   5  17   1         20.65         28.81         6.87 o                         
   6  17   1         17.19         18.10         3.56 o                         
   7  17   1         31.36         35.26         4.35 o                         
  -6  18   1          2.02          3.64         3.75 o                         
  -5  18   1        368.71        370.27        13.36 o                         
  -4  18   1         80.67         90.76         6.34 o                         
  -3  18   1         92.70        100.58         7.08 o                         
  -2  18   1        270.55        267.92         7.59 o                         
  -1  18   1         47.01         50.72         3.19 o                         
   0  18   1        212.51        252.07         5.80 o                         
   1  18   1        456.12        446.12         7.99 o                         
   2  18   1         34.14         34.22         2.91 o                         
   3  18   1         72.37         64.60         4.85 o                         
   4  18   1        167.60        184.14         9.64 o                         
   5  18   1        419.04        370.11        11.44 o                         
   6  18   1          2.20          3.70         3.50 o                         
  -6  19   1         48.42         33.00         9.71 o                         
  -5  19   1         42.55         50.04         6.80 o                         
  -4  19   1         35.61         38.49         5.02 o                         
  -3  19   1       1298.77       1240.92        24.88 o                         
  -2  19   1        185.65        190.55         6.81 o                         
  -1  19   1          0.02          6.84         2.01 o                         
   0  19   1          0.73         -0.94         1.47 o                         
   1  19   1        207.07        209.30         5.97 o                         
   2  19   1        175.50        145.77         6.25 o                         
   3  19   1         61.52         64.34         5.39 o                         
   4  19   1         33.25         38.69         4.85 o                         
   5  19   1         91.83         71.24         7.73 o                         
   6  19   1         25.69         18.69         5.24 o                         
  -6  20   1          0.05         -2.51         3.75 o                         
  -5  20   1         22.75         20.69         5.77 o                         
  -4  20   1          4.64         -2.33         3.62 o                         
  -3  20   1         51.03         49.21         5.93 o                         
  -2  20   1          9.94          7.83         2.79 o                         
  -1  20   1         26.91         41.59         3.56 o                         
   0  20   1        389.74        408.45         9.05 o                         
   1  20   1         37.81         33.18         3.36 o                         
   2  20   1        308.48        287.91        11.33 o                         
   3  20   1        441.89        494.97        23.60 o                         
   4  20   1         12.81          9.50         3.38 o                         
   5  20   1         73.29         98.89         7.25 o                         
   6  20   1         10.15         18.46         5.06 o                         
  -6  21   1         88.58        101.24         8.83 o                         
  -5  21   1          0.28         17.58         6.58 o                         
  -4  21   1         92.10        114.95        10.65 o                         
  -3  21   1          9.72          7.17         3.63 o                         
  -2  21   1         70.47         73.15         6.32 o                         
  -1  21   1        113.54         96.99         6.37 o                         
   0  21   1         52.96         62.27         4.65 o                         
   1  21   1          5.70          5.99         2.23 o                         
   2  21   1         50.55         66.65         5.02 o                         
   3  21   1        197.19        198.29         8.77 o                         
   4  21   1          0.48          8.17         4.68 o                         
   5  21   1          5.93          1.84         3.46 o                         
   6  21   1          0.01         -3.41         3.41 o                         
  -5  22   1         13.80          8.01         4.90 o                         
  -4  22   1        141.64        152.70        12.46 o                         
  -3  22   1         50.22         62.64         8.58 o                         
  -2  22   1          8.32          6.27         3.27 o                         
  -1  22   1         97.62         93.64         6.80 o                         
   0  22   1          7.16          7.49         2.41 o                         
   1  22   1          4.53          2.91         2.22 o                         
   2  22   1          3.38         -2.01         2.38 o                         
   3  22   1        272.20        279.95        10.72 o                         
   4  22   1         79.40         81.62         7.36 o                         
   5  22   1         48.50         38.56         9.23 o                         
  -5  23   1          1.67          2.25         3.32 o                         
  -4  23   1         63.02         62.18         7.54 o                         
  -3  23   1         12.05          5.09         4.04 o                         
  -2  23   1        149.96        165.56        10.91 o                         
  -1  23   1         11.58          3.63         3.49 o                         
   0  23   1         56.68         51.04         4.67 o                         
   1  23   1         40.65         45.48         4.65 o                         
   2  23   1        151.39        137.66         8.98 o                         
   3  23   1         21.95         25.30         4.83 o                         
   4  23   1        194.14        186.40        11.23 o                         
   5  23   1          9.03         -0.08         4.12 o                         
  -5  24   1        159.08        157.73        10.66 o                         
  -4  24   1          3.98          2.36         3.98 o                         
  -3  24   1          0.37         12.14         4.38 o                         
  -2  24   1         38.99         41.93         5.39 o                         
  -1  24   1          5.60          0.76         2.76 o                         
   0  24   1         52.94         61.61         7.07 o                         
   1  24   1         12.05         13.67         3.43 o                         
   2  24   1         44.02         49.78         5.83 o                         
   3  24   1         58.30         81.53         8.24 o                         
   4  24   1          0.24          1.43         3.72 o                         
   5  24   1         89.95         99.28        10.26 o                         
  -4  25   1         21.57         32.11         5.63 o                         
  -3  25   1         65.86         70.19         8.71 o                         
  -2  25   1         27.04         23.67         4.69 o                         
  -1  25   1          2.61          8.78         3.58 o                         
   0  25   1          7.35          8.13         3.53 o                         
   1  25   1         38.14         45.56         4.88 o                         
   2  25   1        240.35        292.60        12.19 o                         
   3  25   1          9.32         11.03         3.99 o                         
   4  25   1          0.08         -3.77         3.77 o                         
  -4  26   1          0.29          1.09         3.56 o                         
  -3  26   1          8.51         13.38         4.52 o                         
  -2  26   1          6.51          5.96         3.84 o                         
  -1  26   1         37.40         33.32         4.57 o                         
   0  26   1        247.49        241.61         9.78 o                         
   1  26   1          4.12          3.44         2.85 o                         
   2  26   1         24.06         28.60         4.42 o                         
   3  26   1         12.47         11.57         6.68 o                         
   4  26   1          0.90         -0.21         3.12 o                         
  -3  27   1          4.95          3.27         3.86 o                         
  -2  27   1         13.79         15.45         4.74 o                         
  -1  27   1        101.09        134.39         9.45 o                         
   0  27   1          5.36          1.18         3.47 o                         
   1  27   1         44.12         53.68         5.27 o                         
   2  27   1         34.41         29.16         4.89 o                         
   3  27   1         26.91         29.58         5.51 o                         
  -2  28   1          2.37          7.72         3.62 o                         
  -1  28   1          7.06          3.24         3.39 o                         
   0  28   1         37.15         38.06         4.84 o                         
   1  28   1         33.28         47.49         5.57 o                         
   2  28   1         44.01         31.79         5.72 o                         
  -1  29   1          0.27          0.39         3.37 o                         
   0  29   1         21.14         21.17         4.54 o                         
   1  29   1          7.96          4.52         4.40 o                         
  -8   0   2         15.39         22.01         7.69 o                         
  -6   0   2        511.49        543.08        16.19 o                         
  -4   0   2         27.95         17.94         2.77 o                         
  -2   0   2      11987.17      11545.83       206.08 o                         
   2   0   2        228.18        220.65         5.01 o                         
   4   0   2        687.50        676.77        17.71 o                         
   6   0   2        101.75         65.40         8.67 o                         
   8   0   2        213.72        206.84        23.75 o                         
  -8   1   2         49.74         52.68         5.66 o                         
  -7   1   2          0.71         -2.40         2.40 o                         
  -6   1   2        139.97        105.37         5.88 o                         
  -5   1   2         32.99         27.05         2.60 o                         
  -4   1   2         23.32         38.15         2.79 o                         
  -3   1   2       2639.28       2569.41        22.20 o                         
  -2   1   2       1885.08       1960.40        19.36 o                         
  -1   1   2       1725.07       1676.61        13.30 o                         
   0   1   2       1254.76       1291.36         8.63 o                         
   1   1   2       7562.14       7566.96        76.66 o                         
   2   1   2        317.07        290.11         4.16 o                         
   3   1   2       1183.72       1206.63        13.32 o                         
   4   1   2         22.64         22.72         2.33 o                         
   5   1   2       1888.64       1820.47        25.77 o                         
   6   1   2        234.63        258.07         8.64 o                         
   7   1   2        106.93         81.20        10.02 o                         
   8   1   2          1.78         -4.92         4.92 o                         
  -8   2   2         32.91         48.58         5.32 o                         
  -7   2   2        235.14        217.24         9.98 o                         
  -6   2   2        165.30        158.77         7.28 o                         
  -5   2   2        534.58        549.54         9.60 o                         
  -4   2   2        478.02        478.77        12.14 o                         
  -3   2   2         41.03         47.20         2.66 o                         
  -2   2   2         51.42         60.66         2.40 o                         
  -1   2   2       6920.47       6607.76       161.20 o                         
   0   2   2          0.82          3.55         0.40 o                         
   2   2   2        923.01        926.97         9.11 o                         
   3   2   2        754.06        763.26         8.09 o                         
   4   2   2        211.25        190.54         4.30 o                         
   5   2   2         27.00         33.75         3.45 o                         
   6   2   2         12.50         14.78         3.11 o                         
   7   2   2        369.01        367.36        18.94 o                         
   8   2   2        132.72        141.70        13.28 o                         
  -8   3   2         16.55         12.91         5.88 o                         
  -7   3   2          1.53         -0.78         2.46 o                         
  -6   3   2          4.31          6.17         2.84 o                         
  -5   3   2          1.06          1.89         2.15 o                         
  -4   3   2          1.12          2.48         1.24 o                         
  -3   3   2       1523.74       1538.37        15.62 o                         
  -2   3   2        390.53        319.37         4.99 o                         
  -1   3   2       6475.20       6729.98        98.64 o                         
   0   3   2        652.48        652.30         4.67 o                         
   1   3   2       3652.91       3567.56        22.45 o                         
   2   3   2        203.45        212.98         2.89 o                         
   3   3   2         28.27         23.19         1.55 o                         
   4   3   2       1401.64       1426.26        14.25 o                         
   5   3   2         60.60         59.01         4.19 o                         
   6   3   2        663.73        709.84        16.31 o                         
   7   3   2         25.04         32.70         5.85 o                         
   8   3   2          5.20         13.80         5.63 o                         
  -8   4   2          0.04         -1.01         2.83 o                         
  -7   4   2          1.03          2.46         2.73 o                         
  -6   4   2         25.68         22.14         3.44 o                         
  -5   4   2        761.42        762.47        13.68 o                         
  -4   4   2        342.50        376.66         8.06 o                         
  -3   4   2       1014.94       1128.33        12.86 o                         
  -2   4   2       7562.87       7653.79       111.66 o                         
  -1   4   2        556.67        492.99         5.68 o                         
   1   4   2       3446.97       3269.48        18.56 o                         
   2   4   2        327.61        313.52         4.32 o                         
   3   4   2       3973.46       3862.96        30.12 o                         
   4   4   2        352.56        329.21         6.01 o                         
   5   4   2         94.93         83.11         2.71 o                         
   6   4   2        687.03        659.91        14.19 o                         
   7   4   2          1.49          3.29         5.31 o                         
   8   4   2          2.45         -3.90         3.90 o                         
  -8   5   2         26.95         29.87         4.05 o                         
  -7   5   2          2.57          8.13         3.61 o                         
  -6   5   2         21.16         20.13         3.68 o                         
  -5   5   2        381.65        368.93         8.79 o                         
  -4   5   2        237.84        226.24         6.34 o                         
  -3   5   2        180.43        229.13         5.17 o                         
  -2   5   2        696.43        680.21         8.31 o                         
  -1   5   2      20236.01      19631.13       423.25 o                         
   0   5   2        342.94        319.94         3.59 o                         
   1   5   2        102.53         97.74         2.03 o                         
   2   5   2       3248.06       3225.04        22.25 o                         
   3   5   2         50.89         48.73         3.09 o                         
   4   5   2        246.39        281.73         5.46 o                         
   5   5   2         88.89         94.87         3.06 o                         
   6   5   2          0.19         -1.74         2.17 o                         
   7   5   2        131.31        131.31        11.76 o                         
   8   5   2          0.24         -4.40         5.11 o                         
  -8   6   2         37.53         36.57         4.49 o                         
  -7   6   2        146.22        141.59         7.91 o                         
  -6   6   2         74.86         86.26         5.30 o                         
  -5   6   2        115.53        103.51         4.65 o                         
  -4   6   2       1343.21       1265.63        15.02 o                         
  -3   6   2         79.75         63.79         3.77 o                         
  -2   6   2        346.33        320.55         6.73 o                         
  -1   6   2       1950.30       1994.74        14.66 o                         
   0   6   2        296.59        305.44         3.90 o                         
   1   6   2        174.42        178.96         2.89 o                         
   2   6   2        314.32        342.03         4.48 o                         
   3   6   2       1673.87       1811.42        17.91 o                         
   4   6   2        451.30        431.88         7.08 o                         
   5   6   2          7.10          7.05         1.64 o                         
   6   6   2        339.42        354.14        10.15 o                         
   7   6   2        321.61        344.44        18.24 o                         
   8   6   2         38.79         39.21         7.41 o                         
  -8   7   2         11.15         15.52         3.70 o                         
  -7   7   2          4.38          4.84         2.95 o                         
  -6   7   2        374.71        397.69        11.83 o                         
  -5   7   2         59.32         57.23         3.83 o                         
  -4   7   2         43.22         52.86         3.35 o                         
  -3   7   2         29.94         47.14         2.68 o                         
  -2   7   2       1837.71       1885.32        15.50 o                         
  -1   7   2       2205.61       2246.61        16.46 o                         
   0   7   2        218.76        265.76         3.84 o                         
   1   7   2       3582.44       3489.39        23.72 o                         
   2   7   2        418.38        417.24         5.31 o                         
   3   7   2        873.48        888.67        10.45 o                         
   4   7   2        872.16        875.39        11.72 o                         
   5   7   2        500.78        467.84         7.38 o                         
   6   7   2          8.11          8.37         1.64 o                         
   7   7   2         59.77         63.38         7.04 o                         
   8   7   2          1.00          2.87         3.99 o                         
  -8   8   2          0.12         -2.53         3.03 o                         
  -7   8   2         67.33         90.63         6.35 o                         
  -6   8   2         86.98         83.59         7.02 o                         
  -5   8   2        805.07        802.56        12.36 o                         
  -4   8   2        822.45        882.67        12.05 o                         
  -3   8   2        612.78        641.46         9.18 o                         
  -2   8   2        148.28        147.63         3.83 o                         
  -1   8   2       1883.87       1998.27        14.87 o                         
   0   8   2          2.96          6.64         0.95 o                         
   1   8   2         13.42          2.59         0.88 o                         
   2   8   2         63.36         68.82         2.36 o                         
   3   8   2         11.01         18.55         1.51 o                         
   4   8   2        277.82        284.80         6.15 o                         
   5   8   2        626.99        605.62         9.03 o                         
   6   8   2         48.76         39.04         3.00 o                         
   7   8   2         65.15         51.80         6.60 o                         
   8   8   2          0.59         -2.57         4.13 o                         
  -8   9   2         15.74         12.23         4.36 o                         
  -7   9   2          2.06          2.08         2.74 o                         
  -6   9   2        776.87        764.93        18.13 o                         
  -5   9   2        331.48        330.55         8.21 o                         
  -4   9   2        274.38        254.92         6.19 o                         
  -3   9   2        119.01        110.48         3.77 o                         
  -2   9   2       1672.21       1679.37        16.19 o                         
  -1   9   2         58.26         41.84         2.21 o                         
   0   9   2         48.41         51.16         2.17 o                         
   1   9   2       7641.19       7524.79        63.16 o                         
   2   9   2       1298.92       1188.49        11.59 o                         
   3   9   2         74.52         58.32         2.61 o                         
   4   9   2       1019.82       1011.14        11.44 o                         
   5   9   2         15.18          4.08         1.81 o                         
   6   9   2         31.95         32.99         2.92 o                         
   7   9   2         11.42          7.44         3.51 o                         
   8   9   2        122.43        137.48        10.15 o                         
  -8  10   2         17.18         20.15         4.73 o                         
  -7  10   2        294.71        311.61        10.73 o                         
  -6  10   2          9.11         11.10         3.39 o                         
  -5  10   2          0.20         -0.69         2.22 o                         
  -4  10   2         64.86         76.35         4.03 o                         
  -3  10   2        169.15        161.82         4.44 o                         
  -2  10   2        691.54        663.04         8.96 o                         
  -1  10   2        142.81        149.88         3.44 o                         
   0  10   2         69.70         74.36         2.61 o                         
   1  10   2       6824.06       6764.67        44.75 o                         
   2  10   2        926.72        928.93        10.21 o                         
   3  10   2         13.02         12.68         1.47 o                         
   4  10   2          3.58          1.74         1.23 o                         
   5  10   2        305.30        311.86         6.59 o                         
   6  10   2         20.46         10.19         5.81 o                         
   7  10   2         22.28         18.69         4.12 o                         
   8  10   2          0.02         -3.18         3.66 o                         
  -8  11   2          6.37          7.17         3.62 o                         
  -7  11   2         19.08         12.83         3.71 o                         
  -6  11   2        151.32        187.39         9.00 o                         
  -5  11   2        456.66        440.77        11.89 o                         
  -4  11   2          3.36          1.20         1.51 o                         
  -3  11   2         80.55         78.97         3.31 o                         
  -2  11   2        239.41        257.68         5.38 o                         
  -1  11   2        262.59        232.41         4.84 o                         
   0  11   2       1840.95       1804.61        16.09 o                         
   1  11   2         81.35         84.26         3.19 o                         
   2  11   2       1419.12       1367.38        12.82 o                         
   3  11   2          4.12          8.02         1.32 o                         
   4  11   2       1085.49       1082.62        12.44 o                         
   5  11   2        228.02        214.71         5.89 o                         
   6  11   2        151.12        157.17         5.87 o                         
   7  11   2          0.56         -0.19         2.76 o                         
  -8  12   2          0.30          1.74         3.52 o                         
  -7  12   2        283.13        296.25        13.63 o                         
  -6  12   2          4.72          1.83         3.14 o                         
  -5  12   2         69.15         64.33         5.05 o                         
  -4  12   2        492.85        501.00         8.78 o                         
  -3  12   2          0.07          0.35         1.20 o                         
  -2  12   2          7.91          4.35         1.36 o                         
  -1  12   2        335.93        317.45         5.62 o                         
   0  12   2       1407.03       1577.59        14.96 o                         
   1  12   2         18.08         42.13         2.31 o                         
   2  12   2        643.42        673.46         8.78 o                         
   3  12   2          0.98          1.40         1.32 o                         
   4  12   2        606.87        587.55        10.26 o                         
   5  12   2        364.95        338.99         7.90 o                         
   6  12   2          1.29          1.44         1.86 o                         
   7  12   2          1.98          6.30         2.78 o                         
  -7  13   2          0.29         -3.55         3.55 o                         
  -6  13   2        121.75        131.44         7.95 o                         
  -5  13   2         11.54          9.69         3.51 o                         
  -4  13   2        400.90        384.48         8.05 o                         
  -3  13   2        488.03        475.57        10.54 o                         
  -2  13   2          2.53          2.13         1.24 o                         
  -1  13   2       1567.37       1579.01        14.48 o                         
   0  13   2        232.37        270.03         5.46 o                         
   1  13   2        781.89        777.70         9.15 o                         
   2  13   2        113.04        108.18         3.74 o                         
   3  13   2         25.88         32.62         2.82 o                         
   4  13   2       1465.11       1488.09        17.30 o                         
   5  13   2         46.09         58.62         4.39 o                         
   6  13   2         49.32         57.64         4.27 o                         
   7  13   2          1.20          1.49         3.70 o                         
  -7  14   2         57.60         64.91         7.87 o                         
  -6  14   2          4.00         -2.89         3.23 o                         
  -5  14   2        382.26        407.55        11.07 o                         
  -4  14   2       2092.66       2073.30        25.14 o                         
  -3  14   2        265.46        287.82         6.53 o                         
  -2  14   2         79.49         88.47         3.73 o                         
  -1  14   2          0.03         -0.60         1.06 o                         
   0  14   2        796.21        907.30        10.86 o                         
   1  14   2       1120.19       1129.34        11.27 o                         
   2  14   2         57.80         70.76         3.06 o                         
   3  14   2       1253.82       1192.03        14.53 o                         
   4  14   2        141.76        149.31         5.23 o                         
   5  14   2         18.95         14.50         2.69 o                         
   6  14   2         22.63         17.63         3.26 o                         
   7  14   2         14.20          7.87         2.60 o                         
  -7  15   2          0.58          4.50         5.60 o                         
  -6  15   2        102.48         87.96         8.76 o                         
  -5  15   2         13.56         12.57         3.39 o                         
  -4  15   2        838.09        812.94        17.28 o                         
  -3  15   2         49.14         47.16         3.46 o                         
  -2  15   2         55.85         64.78         4.27 o                         
  -1  15   2        715.43        734.06         9.68 o                         
   0  15   2        145.85        162.08         4.82 o                         
   1  15   2          5.62          8.22         1.47 o                         
   2  15   2        926.05        911.09        11.22 o                         
   3  15   2        730.55        713.95        11.85 o                         
   4  15   2        454.97        493.98         9.84 o                         
   5  15   2          7.63          4.92         2.29 o                         
   6  15   2          4.11          6.86         3.55 o                         
   7  15   2         22.54         31.19         4.69 o                         
  -7  16   2         26.68         23.24         6.03 o                         
  -6  16   2         61.40         49.94         7.46 o                         
  -5  16   2         26.16         25.82         5.01 o                         
  -4  16   2        248.60        219.43         9.78 o                         
  -3  16   2        326.20        308.50         9.00 o                         
  -2  16   2        499.12        547.66         9.97 o                         
  -1  16   2         83.07         66.94         3.42 o                         
   0  16   2        161.62        167.22         4.81 o                         
   1  16   2        380.66        322.29         6.47 o                         
   2  16   2         14.44         20.90         2.38 o                         
   3  16   2       3700.99       3631.89        37.60 o                         
   4  16   2         36.06         35.90         4.47 o                         
   5  16   2          9.50          7.09         2.47 o                         
   6  16   2         92.82        112.00         6.94 o                         
   7  16   2         10.90          8.56         4.72 o                         
  -7  17   2          0.30          2.39         3.73 o                         
  -6  17   2         46.04         78.36        13.74 o                         
  -5  17   2         30.48         35.61         6.45 o                         
  -4  17   2          2.85         -0.22         2.54 o                         
  -3  17   2         65.09         74.44         5.89 o                         
  -2  17   2         22.53         20.84         2.65 o                         
  -1  17   2        269.18        294.05         6.67 o                         
   0  17   2        168.94        211.04         5.73 o                         
   1  17   2         12.03         16.72         2.09 o                         
   2  17   2         12.60         12.14         1.87 o                         
   3  17   2         71.38         71.55         4.56 o                         
   4  17   2        153.89        157.38         6.96 o                         
   5  17   2         74.92         77.70         5.38 o                         
   6  17   2         25.24         19.35         3.43 o                         
   7  17   2          6.70          8.46         4.35 o                         
  -6  18   2          5.96          7.08         3.88 o                         
  -5  18   2         70.48         85.37         9.08 o                         
  -4  18   2        122.56        142.41         8.40 o                         
  -3  18   2         33.55         39.32         4.68 o                         
  -2  18   2        769.15        741.36        15.17 o                         
  -1  18   2          1.62          1.55         1.85 o                         
   0  18   2         96.68         94.85         3.74 o                         
   1  18   2          4.36          6.03         1.62 o                         
   2  18   2         83.47         72.48         3.82 o                         
   3  18   2         52.61         39.10         4.12 o                         
   4  18   2         18.84         25.13         3.76 o                         
   5  18   2         76.34         96.41         6.01 o                         
   6  18   2         47.22         42.15         5.21 o                         
  -6  19   2          8.34          2.92         4.15 o                         
  -5  19   2        182.25        169.88        13.03 o                         
  -4  19   2          8.40         13.67         5.04 o                         
  -3  19   2         38.63         40.33         5.29 o                         
  -2  19   2         45.58         41.47         4.07 o                         
  -1  19   2        431.85        392.48         8.67 o                         
   0  19   2        281.75        227.16         6.05 o                         
   1  19   2        117.32        132.09         4.75 o                         
   2  19   2        367.43        345.61         8.08 o                         
   3  19   2        265.65        301.02         9.22 o                         
   4  19   2         95.66         75.28         6.29 o                         
   5  19   2         72.82        100.43         6.42 o                         
   6  19   2         10.98          9.43         5.46 o                         
  -6  20   2          2.23         -1.53         3.90 o                         
  -5  20   2          0.53          7.12         4.54 o                         
  -4  20   2        335.78        349.08        17.86 o                         
  -3  20   2          7.27         10.55         4.29 o                         
  -2  20   2        535.13        549.50        15.00 o                         
  -1  20   2         12.66         10.98         2.56 o                         
   0  20   2        606.62        620.57        11.11 o                         
   1  20   2          0.80          2.18         2.31 o                         
   2  20   2         29.95         29.22         3.43 o                         
   3  20   2         77.36         71.53         6.02 o                         
   4  20   2         35.70         40.10         4.76 o                         
   5  20   2          5.86         -2.47         2.47 o                         
   6  20   2          0.35          1.60         3.54 o                         
  -6  21   2         11.08         10.00         5.14 o                         
  -5  21   2          7.98          9.37         4.31 o                         
  -4  21   2        289.89        294.25        16.34 o                         
  -3  21   2         27.29         48.44         8.49 o                         
  -2  21   2        130.97        128.16         8.32 o                         
  -1  21   2          2.72         10.21         3.04 o                         
   0  21   2          1.34          7.44         2.27 o                         
   1  21   2        446.21        443.49        10.61 o                         
   2  21   2        297.77        287.44         8.44 o                         
   3  21   2         40.79         33.60         4.89 o                         
   4  21   2          3.57          2.72         3.36 o                         
   5  21   2         54.06         60.78         6.87 o                         
   6  21   2         13.17          6.89         4.92 o                         
  -5  22   2         31.26         27.50         5.66 o                         
  -4  22   2          9.09          6.97         5.25 o                         
  -3  22   2         51.31         66.73         8.75 o                         
  -2  22   2        319.74        316.41        12.81 o                         
  -1  22   2         22.71         15.12         3.93 o                         
   0  22   2         46.80         56.73         4.82 o                         
   1  22   2         32.44         33.84         3.57 o                         
   2  22   2         49.28         54.81         4.52 o                         
   3  22   2         17.88         10.69         2.91 o                         
   4  22   2        128.00        115.05         8.14 o                         
   5  22   2          0.94          0.88         2.97 o                         
  -5  23   2          1.51         -1.71         5.67 o                         
  -4  23   2        107.38         83.69        11.47 o                         
  -3  23   2         54.75         57.61         6.63 o                         
  -2  23   2          2.04         -2.65         2.65 o                         
  -1  23   2        255.08        255.27         9.83 o                         
   0  23   2          0.10          4.08         2.31 o                         
   1  23   2        104.78        115.68         5.97 o                         
   2  23   2          0.80         -1.68         2.44 o                         
   3  23   2          0.16          1.33         2.69 o                         
   4  23   2          1.18          1.48         3.19 o                         
   5  23   2         25.30         23.64         6.42 o                         
  -5  24   2         43.18         37.24         7.08 o                         
  -4  24   2        232.48        258.14        12.02 o                         
  -3  24   2          0.01          4.62         3.48 o                         
  -2  24   2         55.04         45.55         5.96 o                         
  -1  24   2          0.00          0.81         2.84 o                         
   0  24   2         48.01         55.68         5.40 o                         
   1  24   2          4.55         12.52         3.04 o                         
   2  24   2         52.77         61.49         5.59 o                         
   3  24   2          3.88         -1.10         3.48 o                         
   4  24   2          4.22          5.54         7.80 o                         
   5  24   2         39.92         40.62         7.49 o                         
  -4  25   2         30.21         20.49         8.64 o                         
  -3  25   2        132.97        127.15         9.30 o                         
  -2  25   2         24.12         16.47         4.81 o                         
  -1  25   2        469.28        545.54        13.83 o                         
   0  25   2          1.63         -0.79         2.47 o                         
   1  25   2          0.55         -2.45         3.35 o                         
   2  25   2          0.06         -0.18         3.56 o                         
   3  25   2          0.65          1.87         4.22 o                         
   4  25   2         59.99         66.35         6.67 o                         
  -4  26   2          0.98         11.29         3.97 o                         
  -3  26   2          0.34          7.40         3.77 o                         
  -2  26   2         11.78         18.27         4.85 o                         
  -1  26   2         27.39         31.38         4.72 o                         
   0  26   2         82.70         70.29         5.83 o                         
   1  26   2        140.20        130.56         9.84 o                         
   2  26   2          0.51          1.18         3.04 o                         
   3  26   2        126.01        136.40        10.08 o                         
   4  26   2          7.63          5.13         3.71 o                         
  -3  27   2        319.51        339.78        16.43 o                         
  -2  27   2          1.29         -0.64         3.69 o                         
  -1  27   2          5.55          2.90         3.28 o                         
   0  27   2          8.81          2.21         4.69 o                         
   1  27   2          0.07          4.06         2.73 o                         
   2  27   2        182.55        207.53         9.76 o                         
   3  27   2         37.33         36.71         6.03 o                         
  -2  28   2         20.72         30.11         6.74 o                         
  -1  28   2          6.54          4.45         3.38 o                         
   0  28   2          6.31          4.04         3.34 o                         
   1  28   2          2.68          0.77         3.38 o                         
   2  28   2          3.94          9.42         5.02 o                         
  -1  29   2          2.50          0.71         3.26 o                         
   0  29   2         33.27         36.65         4.93 o                         
   1  29   2          0.98          1.57         3.26 o                         
  -7   0   3        517.73        587.50        42.42 o                         
  -5   0   3        907.97        864.51        18.18 o                         
  -3   0   3         27.96         42.08         4.82 o                         
  -1   0   3       6725.62       6378.76       115.20 o                         
   3   0   3       5074.10       5143.01        53.28 o                         
   5   0   3        228.14        234.15        12.54 o                         
   7   0   3         87.04        119.82        15.83 o                         
  -8   1   3         43.47         59.36         6.44 o                         
  -7   1   3         22.02         21.63         4.61 o                         
  -6   1   3       1004.56       1005.86        18.73 o                         
  -5   1   3        492.70        489.17         9.83 o                         
  -4   1   3         56.13         76.06         3.43 o                         
  -3   1   3       1222.81       1255.87        14.11 o                         
  -2   1   3         69.95         76.06         2.94 o                         
  -1   1   3       2519.55       2454.43        18.54 o                         
   0   1   3       1648.14       1558.78        10.77 o                         
   1   1   3       1528.07       1471.55        12.91 o                         
   2   1   3       1326.92       1303.38        12.05 o                         
   3   1   3         24.10         36.70         2.09 o                         
   4   1   3         78.70         74.32         3.62 o                         
   5   1   3          0.13         -0.17         1.56 o                         
   6   1   3         21.48         30.40         4.58 o                         
   7   1   3         17.30         17.05         4.82 o                         
   8   1   3         88.57         92.14        10.44 o                         
  -8   2   3          1.22          4.67         3.25 o                         
  -7   2   3         88.50        101.85         7.16 o                         
  -6   2   3         84.43        108.83         6.69 o                         
  -5   2   3        401.83        420.17         8.63 o                         
  -4   2   3        664.04        781.13        11.34 o                         
  -3   2   3       2848.48       3023.36        25.55 o                         
  -2   2   3       4656.66       4696.19        32.46 o                         
  -1   2   3       3989.82       3975.20        37.91 o                         
   0   2   3        883.45        918.38         6.12 o                         
   1   2   3          0.33          1.55         0.83 o                         
   2   2   3         67.39         66.69         2.23 o                         
   3   2   3         40.21         36.03         2.02 o                         
   4   2   3       1239.09       1160.73        15.99 o                         
   5   2   3        718.57        681.89        12.69 o                         
   6   2   3          6.61          4.93         3.52 o                         
   7   2   3        100.90        117.78         9.15 o                         
   8   2   3         22.29         26.35         9.86 o                         
  -8   3   3         36.10         31.96         4.92 o                         
  -7   3   3        176.43        181.06         9.09 o                         
  -6   3   3        194.14        164.83         8.32 o                         
  -5   3   3        953.07        979.76        13.48 o                         
  -4   3   3         53.29         54.21         3.38 o                         
  -3   3   3       1813.74       1933.20        18.68 o                         
  -2   3   3       3333.29       3475.98        25.51 o                         
  -1   3   3         43.02         50.72         1.84 o                         
   0   3   3       6712.44       7062.62        81.11 o                         
   1   3   3         93.52        109.39         2.68 o                         
   2   3   3       1001.91        959.41        10.74 o                         
   3   3   3        308.03        332.54         7.89 o                         
   4   3   3        806.04        824.68        11.32 o                         
   5   3   3         13.84         16.17         2.31 o                         
   6   3   3          2.51          1.91         2.59 o                         
   7   3   3          1.04          6.76         4.19 o                         
   8   3   3         69.72         69.21         9.97 o                         
  -8   4   3         20.12         12.70         5.61 o                         
  -7   4   3        253.27        249.40        10.38 o                         
  -6   4   3         50.83         43.36         4.97 o                         
  -5   4   3         74.87         76.40         4.38 o                         
  -4   4   3        964.30        960.17        14.26 o                         
  -3   4   3        417.75        448.45         8.67 o                         
  -2   4   3         15.28         61.94         2.60 o                         
  -1   4   3       3222.91       3227.14        20.87 o                         
   0   4   3       6128.20       5828.07       119.92 o                         
   1   4   3         27.72         34.01         1.42 o                         
   2   4   3       3952.46       3991.17        31.33 o                         
   3   4   3       1323.76       1367.02        14.34 o                         
   4   4   3         72.34         56.44         3.48 o                         
   5   4   3         18.75         24.23         2.56 o                         
   6   4   3         12.93         19.62         3.17 o                         
   7   4   3         38.06         25.29         4.96 o                         
   8   4   3         89.61        116.78        11.60 o                         
  -8   5   3        116.68        106.09         7.15 o                         
  -7   5   3         20.47         24.20         3.94 o                         
  -6   5   3        384.24        391.19        11.42 o                         
  -5   5   3        108.72        117.46         4.97 o                         
  -4   5   3        417.56        418.10         8.27 o                         
  -3   5   3        685.77        688.42        12.59 o                         
  -2   5   3       1490.81       1433.15        17.72 o                         
  -1   5   3       4408.70       4321.72        29.65 o                         
   0   5   3       1319.74       1001.44         7.61 o                         
   1   5   3       8682.38       8898.35       103.65 o                         
   2   5   3        910.54        878.43         8.21 o                         
   3   5   3        868.09        899.57        11.09 o                         
   4   5   3        244.12        234.59         5.37 o                         
   5   5   3          1.12          1.04         1.55 o                         
   6   5   3        465.40        478.82        13.26 o                         
   7   5   3          2.97          2.38         3.91 o                         
   8   5   3         35.89         37.49         7.53 o                         
  -8   6   3          5.15         -0.33         3.08 o                         
  -7   6   3         99.75         97.58         6.53 o                         
  -6   6   3         88.51        102.34         6.34 o                         
  -5   6   3        117.79        105.70         4.87 o                         
  -4   6   3        603.08        652.14        10.65 o                         
  -3   6   3        178.89        182.53         5.16 o                         
  -2   6   3        425.63        426.64         6.49 o                         
  -1   6   3        153.99        140.57         3.01 o                         
   0   6   3        513.37        516.36         5.26 o                         
   1   6   3         17.09         13.66         0.92 o                         
   2   6   3          8.69          9.58         0.89 o                         
   3   6   3        841.14        834.73         8.08 o                         
   4   6   3        597.66        576.32         8.74 o                         
   5   6   3         12.97          6.45         1.85 o                         
   6   6   3        278.87        323.17         9.58 o                         
   7   6   3         44.88         48.91         6.64 o                         
   8   6   3         20.77         11.37         9.96 o                         
  -8   7   3         41.10         40.88         4.97 o                         
  -7   7   3          6.64         12.82         3.12 o                         
  -6   7   3          1.09         -1.74         3.02 o                         
  -5   7   3        545.18        528.91        11.06 o                         
  -4   7   3         15.60         16.07         2.08 o                         
  -3   7   3        692.93        737.32        10.17 o                         
  -2   7   3         56.16         38.89         2.26 o                         
  -1   7   3       7306.54       7566.83        69.74 o                         
   0   7   3        818.53        914.45         7.99 o                         
   1   7   3         79.89         76.05         1.90 o                         
   2   7   3        236.01        275.40         5.29 o                         
   3   7   3        204.15        227.02         3.83 o                         
   4   7   3        834.10        833.25         8.79 o                         
   5   7   3        232.05        212.44         6.02 o                         
   6   7   3          5.08         10.84         3.29 o                         
   7   7   3         89.62        103.54         8.96 o                         
   8   7   3         13.07         10.04         5.39 o                         
  -8   8   3          0.62          4.44         2.92 o                         
  -7   8   3          1.87          2.11         2.76 o                         
  -6   8   3        103.47         97.81         7.21 o                         
  -5   8   3          5.50          3.95         2.06 o                         
  -4   8   3        581.41        585.50         9.85 o                         
  -3   8   3        430.19        428.23         7.69 o                         
  -2   8   3       1615.94       1585.41        13.74 o                         
  -1   8   3        526.77        554.70         7.38 o                         
   0   8   3        409.44        443.65         5.75 o                         
   1   8   3       2956.28       3049.33        22.00 o                         
   2   8   3       5071.92       5254.79        49.19 o                         
   3   8   3        145.49        156.39         3.51 o                         
   4   8   3        117.84        108.30         2.92 o                         
   5   8   3        138.83        149.56         5.07 o                         
   6   8   3         32.44         33.07         4.43 o                         
   7   8   3         93.36        104.97         8.07 o                         
   8   8   3         27.40         17.70         6.42 o                         
  -8   9   3         40.31         39.00         5.76 o                         
  -7   9   3          4.88          2.04         3.16 o                         
  -6   9   3        177.77        174.88         8.96 o                         
  -5   9   3          1.98          0.23         2.24 o                         
  -4   9   3         22.86         18.34         2.80 o                         
  -3   9   3       2287.47       2172.82        24.78 o                         
  -2   9   3        164.15        157.05         3.92 o                         
  -1   9   3       2967.58       2789.62        21.79 o                         
   0   9   3         67.29        123.47         2.94 o                         
   1   9   3          7.66          9.02         1.07 o                         
   2   9   3       2235.18       2234.82        17.45 o                         
   3   9   3        718.78        699.80         8.06 o                         
   4   9   3         55.92         63.20         2.59 o                         
   5   9   3         29.80         27.65         1.79 o                         
   6   9   3         26.22         27.49         4.31 o                         
   7   9   3         23.95         18.02         5.51 o                         
   8   9   3         43.62         30.50         8.44 o                         
  -8  10   3          2.79          4.13         3.52 o                         
  -7  10   3          7.76          6.57         3.71 o                         
  -6  10   3         48.27         47.54         5.35 o                         
  -5  10   3        195.47        194.00         8.06 o                         
  -4  10   3          9.70         11.74         1.94 o                         
  -3  10   3          0.04          2.04         1.24 o                         
  -2  10   3       1821.99       1762.68        15.91 o                         
  -1  10   3          1.18          1.80         1.04 o                         
   0  10   3         87.38         90.54         2.69 o                         
   1  10   3        635.23        636.04         7.77 o                         
   2  10   3        855.97        854.50         9.43 o                         
   3  10   3         15.54         11.01         1.39 o                         
   4  10   3        323.26        322.59         5.73 o                         
   5  10   3        458.26        458.04         6.82 o                         
   6  10   3        181.19        213.35         7.46 o                         
   7  10   3          0.03          6.15         3.25 o                         
  -8  11   3          3.76          1.02         4.19 o                         
  -7  11   3         92.03         99.51         9.06 o                         
  -6  11   3         74.37         71.94         6.59 o                         
  -5  11   3         31.84         29.34         4.12 o                         
  -4  11   3          4.71          4.70         1.77 o                         
  -3  11   3          7.74          0.64         1.19 o                         
  -2  11   3        989.78        922.94        10.90 o                         
  -1  11   3        217.17        207.01         4.09 o                         
   0  11   3       1324.29       1264.50        12.72 o                         
   1  11   3          2.53          1.56         0.92 o                         
   2  11   3        277.44        244.79         4.87 o                         
   3  11   3        396.20        383.65         6.22 o                         
   4  11   3         15.23         13.65         1.83 o                         
   5  11   3         65.66         73.99         3.03 o                         
   6  11   3        194.67        208.34         7.39 o                         
   7  11   3        195.48        196.63        11.65 o                         
  -8  12   3         24.74         29.39         5.05 o                         
  -7  12   3         24.65         34.08         4.96 o                         
  -6  12   3         68.53         69.39         7.01 o                         
  -5  12   3         41.58         54.17         5.08 o                         
  -4  12   3        943.16        910.55        12.41 o                         
  -3  12   3        156.36        165.46         4.87 o                         
  -2  12   3       7404.70       7462.08        47.75 o                         
  -1  12   3         40.51         57.11         2.49 o                         
   0  12   3         31.20         30.31         2.13 o                         
   1  12   3          7.33         11.23         1.38 o                         
   2  12   3        284.37        301.80         5.69 o                         
   3  12   3         18.75         33.15         2.36 o                         
   4  12   3        820.08        816.69        11.73 o                         
   5  12   3          2.35          9.10         2.16 o                         
   6  12   3         78.58         69.88         5.14 o                         
   7  12   3         59.00         76.39         8.16 o                         
  -7  13   3          0.02         -2.98         2.98 o                         
  -6  13   3         89.23         63.12         6.55 o                         
  -5  13   3        475.37        475.76        12.28 o                         
  -4  13   3        600.06        612.83        12.06 o                         
  -3  13   3         71.76         80.48         3.68 o                         
  -2  13   3          0.92          1.57         1.28 o                         
  -1  13   3          3.89          5.16         1.16 o                         
   0  13   3        548.01        615.49         8.57 o                         
   1  13   3       2706.05       2766.30        20.61 o                         
   2  13   3        381.79        350.39         6.51 o                         
   3  13   3        166.62        184.60         4.78 o                         
   4  13   3        195.78        208.27         5.35 o                         
   5  13   3         69.80         99.65         4.83 o                         
   6  13   3          5.63          4.59         2.31 o                         
   7  13   3         43.79         34.02         5.47 o                         
  -7  14   3          2.74          3.46         3.32 o                         
  -6  14   3         15.99          3.87         3.77 o                         
  -5  14   3        171.44        158.09         7.91 o                         
  -4  14   3       1140.35       1127.46        18.95 o                         
  -3  14   3         80.88         79.79         3.96 o                         
  -2  14   3       1231.31       1138.93        13.24 o                         
  -1  14   3         76.61         90.96         3.21 o                         
   0  14   3       1517.98       1426.25        14.35 o                         
   1  14   3        463.90        458.80         7.31 o                         
   2  14   3        467.72        441.97         7.29 o                         
   3  14   3          1.02          2.73         1.59 o                         
   4  14   3          1.60          4.30         2.13 o                         
   5  14   3         15.54         20.82         3.22 o                         
   6  14   3         52.13         39.92         2.67 o                         
   7  14   3          9.27          6.18         4.84 o                         
  -7  15   3         84.97         88.76         9.16 o                         
  -6  15   3        110.43        138.29         9.95 o                         
  -5  15   3          0.31         -2.56         2.56 o                         
  -4  15   3        259.69        293.62         9.46 o                         
  -3  15   3         94.40        102.92         4.52 o                         
  -2  15   3        127.15        146.61         5.18 o                         
  -1  15   3         47.16         42.22         2.67 o                         
   0  15   3         16.50         20.29         2.05 o                         
   1  15   3        289.59        302.84         5.85 o                         
   2  15   3          8.35          4.02         1.33 o                         
   3  15   3       2068.51       2009.01        25.39 o                         
   4  15   3         83.33         83.32         4.45 o                         
   5  15   3         30.78         25.24         2.91 o                         
   6  15   3          0.02         -1.37         2.47 o                         
   7  15   3         44.39         48.30         7.19 o                         
  -7  16   3         58.31         58.97         7.60 o                         
  -6  16   3         62.29         52.25         8.07 o                         
  -5  16   3         26.90         26.66         4.84 o                         
  -4  16   3        211.22        219.25        15.98 o                         
  -3  16   3         49.19         46.86         3.93 o                         
  -2  16   3         81.42         78.71         4.23 o                         
  -1  16   3        107.52        103.21         4.23 o                         
   0  16   3         41.48         36.46         2.82 o                         
   1  16   3        694.54        698.66         9.20 o                         
   2  16   3        670.80        636.43        10.03 o                         
   3  16   3        138.97        127.76         4.96 o                         
   4  16   3          0.75         -1.49         2.03 o                         
   5  16   3          6.35          2.74         2.53 o                         
   6  16   3         99.55         99.09         6.06 o                         
   7  16   3         56.02         54.12         8.34 o                         
  -7  17   3          3.41         -3.63         4.88 o                         
  -6  17   3         18.49         22.94         5.62 o                         
  -5  17   3        317.75        365.68        15.29 o                         
  -4  17   3        338.80        305.33        12.21 o                         
  -3  17   3        453.61        453.90        11.30 o                         
  -2  17   3       1128.48       1083.88        14.47 o                         
  -1  17   3        136.76        144.67         4.79 o                         
   0  17   3        278.34        278.52         6.46 o                         
   1  17   3         60.26         56.39         3.00 o                         
   2  17   3       1024.52       1003.80        12.28 o                         
   3  17   3          2.38          0.88         1.92 o                         
   4  17   3        595.93        631.25        14.43 o                         
   5  17   3        214.43        235.03         7.72 o                         
   6  17   3          3.21          8.45         2.62 o                         
  -6  18   3          1.22          2.05         3.93 o                         
  -5  18   3        112.57        103.23         9.21 o                         
  -4  18   3        129.83        165.90        20.55 o                         
  -3  18   3        403.12        349.00        11.87 o                         
  -2  18   3       2030.17       1994.37        25.47 o                         
  -1  18   3         21.31         21.06         2.43 o                         
   0  18   3          5.38         36.43         3.00 o                         
   1  18   3        173.33        173.00         4.85 o                         
   2  18   3        478.69        472.87         8.79 o                         
   3  18   3        157.87        125.18         7.59 o                         
   4  18   3         52.23         55.69         6.67 o                         
   5  18   3          3.67         -2.33         2.59 o                         
   6  18   3          7.49          2.94         2.76 o                         
  -6  19   3         89.51         76.63         9.02 o                         
  -5  19   3          5.10          3.89         5.49 o                         
  -4  19   3        181.83        215.99        13.90 o                         
  -3  19   3        770.53        737.96        25.45 o                         
  -2  19   3         38.72         34.22         4.40 o                         
  -1  19   3          0.04         -0.98         1.57 o                         
   0  19   3         66.42         54.65         3.73 o                         
   1  19   3         74.03         70.87         3.91 o                         
   2  19   3          1.66          1.29         1.89 o                         
   3  19   3         54.93         61.21         4.61 o                         
   4  19   3         34.27         32.98         3.78 o                         
   5  19   3         75.01         67.59         5.59 o                         
   6  19   3         10.10         12.30         5.23 o                         
  -6  20   3          0.08         -2.08         3.68 o                         
  -5  20   3         85.89         84.89         8.86 o                         
  -4  20   3        118.24        121.47         9.38 o                         
  -3  20   3        300.51        319.49        15.52 o                         
  -2  20   3         62.41         73.91         6.74 o                         
  -1  20   3         12.58         20.74         2.97 o                         
   0  20   3         75.69         85.78         4.62 o                         
   1  20   3       1401.11       1479.61        18.39 o                         
   2  20   3         36.36         43.97         3.92 o                         
   3  20   3        135.77        174.45         7.44 o                         
   4  20   3         24.71         25.39         3.69 o                         
   5  20   3         15.22          9.56         3.71 o                         
   6  20   3         52.94         38.02         9.51 o                         
  -6  21   3        149.82        163.05        10.51 o                         
  -5  21   3          2.57         -1.07         4.72 o                         
  -4  21   3         65.33         54.77         7.61 o                         
  -3  21   3        253.78        245.37        13.52 o                         
  -2  21   3          0.21         -2.22         2.22 o                         
  -1  21   3         51.96         53.64         4.70 o                         
   0  21   3          0.06          2.92         2.24 o                         
   1  21   3        116.70         98.72         5.23 o                         
   2  21   3         78.34         83.27         4.84 o                         
   3  21   3        175.27        166.32         7.96 o                         
   4  21   3          0.12          4.70         4.44 o                         
   5  21   3          2.18          5.79         3.90 o                         
  -5  22   3         19.47         15.24         5.63 o                         
  -4  22   3          1.62          7.00         4.47 o                         
  -3  22   3         37.45         31.85         5.15 o                         
  -2  22   3        139.42        109.51         8.46 o                         
  -1  22   3         61.43         55.06         5.68 o                         
   0  22   3         38.38         30.55         3.87 o                         
   1  22   3        270.31        236.13         7.56 o                         
   2  22   3         20.75         20.39         3.10 o                         
   3  22   3        351.21        341.98        11.60 o                         
   4  22   3         52.84         40.16         6.83 o                         
   5  22   3         32.42         33.34         7.49 o                         
  -5  23   3         43.13         33.76         7.09 o                         
  -4  23   3         87.33         90.16        15.38 o                         
  -3  23   3        202.59        216.39        12.67 o                         
  -2  23   3          1.05         -3.09         3.09 o                         
  -1  23   3        169.30        166.67        11.44 o                         
   0  23   3        188.65        166.89         7.02 o                         
   1  23   3         46.21         32.38         3.77 o                         
   2  23   3         88.31         83.14         5.32 o                         
   3  23   3        328.96        337.47        12.02 o                         
   4  23   3         79.18         56.59         6.23 o                         
   5  23   3          0.86         -2.44         3.59 o                         
  -5  24   3         15.52         23.72         5.41 o                         
  -4  24   3         30.11         29.07         5.68 o                         
  -3  24   3          6.74          9.59         5.47 o                         
  -2  24   3         84.01         93.72         8.17 o                         
  -1  24   3        119.80        141.96         7.74 o                         
   0  24   3          9.61          9.06         3.25 o                         
   1  24   3         29.41         42.96         4.09 o                         
   2  24   3         96.47         92.65         5.99 o                         
   3  24   3        117.28        134.52         7.19 o                         
   4  24   3          0.05         -3.64         3.75 o                         
  -4  25   3         39.17         17.75         5.67 o                         
  -3  25   3         14.71         27.55         6.45 o                         
  -2  25   3         21.38         25.29         4.97 o                         
  -1  25   3          8.01         -0.25         2.92 o                         
   0  25   3         86.82        109.24         7.10 o                         
   1  25   3          6.65          4.70         3.12 o                         
   2  25   3         69.83         75.78         6.13 o                         
   3  25   3          1.74         -0.05         3.17 o                         
   4  25   3         11.05          7.08         4.39 o                         
  -4  26   3          5.29          6.43         3.96 o                         
  -3  26   3        124.62        132.18         9.54 o                         
  -2  26   3        302.08        311.51        13.91 o                         
  -1  26   3         36.85         29.32         4.55 o                         
   0  26   3         34.10         37.31         5.01 o                         
   1  26   3         12.95          6.29         3.10 o                         
   2  26   3         51.30         57.60         5.66 o                         
   3  26   3          0.08         -0.15         6.01 o                         
  -3  27   3         20.67         16.51         6.91 o                         
  -2  27   3         48.59         67.37         8.94 o                         
  -1  27   3         19.75         27.19         4.81 o                         
   0  27   3          0.14         -3.05         3.05 o                         
   1  27   3          1.93          1.73         3.06 o                         
   2  27   3        442.60        449.45        19.34 o                         
   3  27   3          6.54         11.65         3.68 o                         
  -2  28   3         55.97         60.50         8.05 o                         
  -1  28   3          0.38         -3.75         3.75 o                         
   0  28   3          4.17         -3.19         3.19 o                         
   1  28   3         15.10         13.05         3.79 o                         
   2  28   3          0.37          3.26         3.67 o                         
  -1  29   3         40.96         33.65         5.98 o                         
   0  29   3        147.99        149.30         8.65 o                         
   1  29   3          1.05         10.70         3.33 o                         
  -8   0   4         35.31         40.42         8.40 o                         
  -6   0   4        335.47        381.73        25.74 o                         
  -4   0   4       2293.90       2592.81        33.20 o                         
  -2   0   4        173.74        133.82         5.59 o                         
   0   0   4       5106.31       5229.05        85.96 o                         
   2   0   4       2009.97       2176.98        37.69 o                         
   4   0   4       2307.58       2302.88        34.13 o                         
   6   0   4        381.83        373.08        14.05 o                         
   8   0   4         65.20         44.22        13.37 o                         
  -8   1   4          5.85          3.05         3.57 o                         
  -7   1   4        104.70        118.80         7.08 o                         
  -6   1   4         56.90         47.05         4.98 o                         
  -5   1   4       1514.27       1497.24        17.73 o                         
  -4   1   4        447.58        482.24         8.94 o                         
  -3   1   4       2461.73       2461.39        30.24 o                         
  -2   1   4         50.96         77.68         2.88 o                         
  -1   1   4       4156.69       4163.78        26.48 o                         
   0   1   4      12627.89      12826.75       150.95 o                         
   1   1   4       2868.08       2880.01        21.77 o                         
   2   1   4         44.47         40.41         1.83 o                         
   3   1   4        199.46        191.74         3.67 o                         
   4   1   4       1083.40       1074.16        12.88 o                         
   5   1   4        169.42        143.64         6.06 o                         
   6   1   4          0.21          0.47         2.29 o                         
   7   1   4         16.18         22.86         5.11 o                         
   8   1   4         56.22         54.57         9.03 o                         
  -8   2   4         95.37        102.43         7.85 o                         
  -7   2   4          4.22          1.40         3.53 o                         
  -6   2   4         37.94         33.58         4.34 o                         
  -5   2   4         22.69         29.30         2.97 o                         
  -4   2   4         96.95        101.12         4.23 o                         
  -3   2   4        238.30        244.69         7.89 o                         
  -2   2   4       1554.15       1435.20        14.29 o                         
  -1   2   4       3029.20       2824.87        20.38 o                         
   0   2   4       2111.80       2055.03        14.56 o                         
   1   2   4       2135.68       1944.75        17.23 o                         
   2   2   4       7135.06       7228.32        57.17 o                         
   3   2   4       2369.57       2658.53        23.15 o                         
   4   2   4         59.80         50.89         2.76 o                         
   5   2   4        165.39        177.62         5.86 o                         
   6   2   4        350.04        387.73        10.31 o                         
   7   2   4         21.87         11.40         7.12 o                         
   8   2   4          0.08         -3.42         6.27 o                         
  -8   3   4         38.70         34.76         5.68 o                         
  -7   3   4         37.92         35.85         5.09 o                         
  -6   3   4          0.43          1.08         2.43 o                         
  -5   3   4         20.16         22.67         2.64 o                         
  -4   3   4        474.33        504.15         9.24 o                         
  -3   3   4       2402.87       2390.25        21.52 o                         
  -2   3   4        860.29        860.00        10.32 o                         
  -1   3   4        448.98        470.64         5.71 o                         
   0   3   4       3454.82       3403.88        20.26 o                         
   1   3   4        878.89        873.46         7.56 o                         
   2   3   4       3424.73       3412.26        29.37 o                         
   3   3   4        449.23        414.80         6.46 o                         
   4   3   4         31.87         41.48         2.55 o                         
   5   3   4        138.52        155.87         5.17 o                         
   6   3   4          2.64         -0.15         3.14 o                         
   7   3   4        148.90        153.26        10.37 o                         
   8   3   4        107.44        103.31        16.15 o                         
  -8   4   4         65.08         86.93         8.97 o                         
  -7   4   4         31.01         40.50         4.85 o                         
  -6   4   4        125.40        124.60         7.12 o                         
  -5   4   4         40.71         46.06         3.52 o                         
  -4   4   4       1848.89       1791.79        18.77 o                         
  -3   4   4       2078.96       2200.29        19.98 o                         
  -2   4   4       1726.22       1820.14        19.67 o                         
  -1   4   4         29.38         15.26         1.29 o                         
   0   4   4        649.77        655.82         5.96 o                         
   1   4   4       2463.64       2256.07        17.05 o                         
   2   4   4       1769.75       1904.68        18.64 o                         
   3   4   4        101.16         97.33         3.09 o                         
   4   4   4         21.17         17.81         2.17 o                         
   5   4   4        268.90        250.77         6.53 o                         
   6   4   4         14.50          7.17         2.47 o                         
   7   4   4         28.38         38.59         6.00 o                         
   8   4   4         24.62         14.23         7.59 o                         
  -8   5   4          4.27          7.44         3.21 o                         
  -7   5   4         49.27         69.05         6.64 o                         
  -6   5   4        150.90        154.67         9.52 o                         
  -5   5   4        257.81        221.47         6.89 o                         
  -4   5   4         10.95          4.13         1.58 o                         
  -3   5   4         68.73         37.78         2.64 o                         
  -2   5   4        101.52        134.23         3.60 o                         
  -1   5   4        466.30        545.58         6.61 o                         
   0   5   4          0.11          2.94         0.60 o                         
   1   5   4          0.31          1.25         1.10 o                         
   2   5   4        273.52        304.34         6.75 o                         
   3   5   4       1756.77       1724.16        16.97 o                         
   4   5   4        175.11        202.97         5.14 o                         
   5   5   4         71.56         70.35         3.74 o                         
   6   5   4        228.52        245.30         8.27 o                         
   7   5   4        179.08        163.45        13.61 o                         
   8   5   4        148.89        165.30        20.60 o                         
  -8   6   4          1.72          3.79         3.13 o                         
  -7   6   4        195.57        196.55         9.24 o                         
  -6   6   4         12.47         19.92         4.09 o                         
  -5   6   4        153.65        139.94         5.60 o                         
  -4   6   4        446.26        454.87         9.00 o                         
  -3   6   4        156.47        182.80         5.18 o                         
  -2   6   4        123.19        166.18         4.11 o                         
  -1   6   4       2463.62       2577.78        18.53 o                         
   0   6   4        980.84        938.92         7.70 o                         
   1   6   4          6.27          4.31         0.75 o                         
   2   6   4        292.59        370.16         6.57 o                         
   3   6   4       3081.85       3235.01        23.90 o                         
   4   6   4       1045.89       1013.63        13.27 o                         
   5   6   4        134.07        134.86         4.97 o                         
   6   6   4          7.38          6.17         3.29 o                         
   7   6   4        187.19        197.61        10.93 o                         
   8   6   4         46.39         20.80        27.22 o                         
  -8   7   4         90.06         96.06         6.76 o                         
  -7   7   4         22.87         43.32         6.20 o                         
  -6   7   4          9.02          8.53         4.01 o                         
  -5   7   4         73.72         65.56         4.39 o                         
  -4   7   4         37.80         38.58         3.34 o                         
  -3   7   4        602.94        620.82         9.46 o                         
  -2   7   4         50.58         65.95         2.80 o                         
  -1   7   4         67.98         63.59         2.26 o                         
   0   7   4       1732.69       1760.32        13.68 o                         
   1   7   4       5358.29       5623.39        33.06 o                         
   2   7   4        826.75        878.87         8.62 o                         
   3   7   4        469.31        515.39         6.19 o                         
   4   7   4        831.75        897.24        11.51 o                         
   5   7   4         98.12        115.93         4.90 o                         
   6   7   4        104.61         81.16         5.24 o                         
   7   7   4          0.06         -1.45         7.43 o                         
   8   7   4         37.76         32.14         7.09 o                         
  -8   8   4         10.39          9.40         4.43 o                         
  -7   8   4         37.22         53.70         5.90 o                         
  -6   8   4        125.57        131.05         8.09 o                         
  -5   8   4         46.87         40.01         4.30 o                         
  -4   8   4        637.68        703.44        14.34 o                         
  -3   8   4         49.41         48.79         3.00 o                         
  -2   8   4       1863.97       1940.10        18.57 o                         
  -1   8   4       2083.15       1886.27        14.74 o                         
   0   8   4          9.48         13.28         1.20 o                         
   1   8   4          7.65          1.24         0.65 o                         
   2   8   4        302.33        289.19         4.33 o                         
   3   8   4         24.98         13.94         1.16 o                         
   4   8   4         17.24         25.18         1.85 o                         
   5   8   4          3.40          3.44         1.44 o                         
   6   8   4         88.06         82.29         7.19 o                         
   7   8   4          5.06         10.05         3.59 o                         
   8   8   4         31.45         24.36         5.76 o                         
  -8   9   4         48.88         52.96         7.30 o                         
  -7   9   4          0.28         -2.99         2.99 o                         
  -6   9   4         89.76        109.48         7.55 o                         
  -5   9   4         26.17         21.27         3.58 o                         
  -4   9   4         76.67         91.27         4.24 o                         
  -3   9   4          9.92         18.03         2.16 o                         
  -2   9   4       1063.34       1052.51        10.98 o                         
  -1   9   4        592.36        584.40         7.24 o                         
   0   9   4          2.53          7.55         1.02 o                         
   1   9   4         84.07         62.34         2.07 o                         
   2   9   4       1304.05       1152.18        11.02 o                         
   3   9   4          0.26         -0.05         0.69 o                         
   4   9   4        169.84        151.43         3.84 o                         
   5   9   4         72.14         64.01         3.82 o                         
   6   9   4         55.08         73.73         4.49 o                         
   7   9   4         30.85         26.67         3.84 o                         
  -8  10   4        107.18        110.27        10.32 o                         
  -7  10   4          9.61          0.60         3.33 o                         
  -6  10   4         85.03        111.85         7.52 o                         
  -5  10   4        439.44        414.94        12.09 o                         
  -4  10   4         85.79         72.39         3.97 o                         
  -3  10   4        904.07        941.59        11.18 o                         
  -2  10   4        455.45        447.15         6.92 o                         
  -1  10   4        836.16        811.56         9.03 o                         
   0  10   4         53.24         67.31         2.36 o                         
   1  10   4       1539.89       1628.73        16.36 o                         
   2  10   4       1247.44       1295.99        12.45 o                         
   3  10   4          1.98          2.36         0.90 o                         
   4  10   4         14.07         14.84         3.56 o                         
   5  10   4         16.83         19.55         2.65 o                         
   6  10   4         38.35         45.53         3.98 o                         
   7  10   4        183.80        196.31         9.26 o                         
  -8  11   4         22.65         15.09         3.97 o                         
  -7  11   4          9.62         -2.98         2.98 o                         
  -6  11   4         81.80         85.78         7.79 o                         
  -5  11   4         29.65         29.38         5.04 o                         
  -4  11   4          8.65         13.31         2.39 o                         
  -3  11   4        211.13        233.83         5.41 o                         
  -2  11   4       1107.87       1075.67        11.65 o                         
  -1  11   4          3.48          2.67         1.06 o                         
   0  11   4       2098.28       2053.92        16.80 o                         
   1  11   4        488.49        539.41         6.96 o                         
   2  11   4       1465.44       1516.97        16.82 o                         
   3  11   4        135.83        129.62         3.55 o                         
   4  11   4         10.01          7.00         1.12 o                         
   5  11   4          2.30         -1.26         1.76 o                         
   6  11   4         10.94         10.68         2.50 o                         
   7  11   4          3.70          3.37         3.30 o                         
  -7  12   4         56.90         59.07         7.75 o                         
  -6  12   4         43.17         30.10         5.71 o                         
  -5  12   4          0.01          1.90         3.14 o                         
  -4  12   4         28.96         20.29         2.51 o                         
  -3  12   4          0.04          1.28         1.25 o                         
  -2  12   4         82.36         83.15         3.29 o                         
  -1  12   4       1352.95       1450.81        14.01 o                         
   0  12   4         42.98         24.62         1.86 o                         
   1  12   4          9.90          2.90         0.94 o                         
   2  12   4        377.26        366.74         6.40 o                         
   3  12   4        105.60         98.84         3.30 o                         
   4  12   4         43.16         38.62         3.70 o                         
   5  12   4          8.91          8.14         1.87 o                         
   6  12   4         31.57         40.00         3.42 o                         
   7  12   4         26.00         12.28         3.08 o                         
  -7  13   4          8.75         16.44         4.25 o                         
  -6  13   4         42.41         45.55         5.54 o                         
  -5  13   4         98.84         89.97         6.66 o                         
  -4  13   4         23.77         23.40         3.28 o                         
  -3  13   4        394.91        364.31         7.23 o                         
  -2  13   4        359.62        375.41         6.82 o                         
  -1  13   4         67.80         76.37         3.11 o                         
   0  13   4       1581.77       1595.46        16.24 o                         
   1  13   4          8.96         13.95         1.40 o                         
   2  13   4          2.49          2.07         1.16 o                         
   3  13   4          0.44          2.69         1.83 o                         
   4  13   4        506.25        495.80         8.26 o                         
   5  13   4         14.83         16.08         2.14 o                         
   6  13   4         12.67         16.72         3.13 o                         
   7  13   4         16.48          2.06         3.50 o                         
  -7  14   4        162.31        142.25        11.03 o                         
  -6  14   4         50.27         43.67         6.54 o                         
  -5  14   4         29.51         35.02         5.01 o                         
  -4  14   4         57.44         55.69         4.60 o                         
  -3  14   4          1.64          3.38         1.61 o                         
  -2  14   4         12.59         12.14         1.85 o                         
  -1  14   4        136.57        138.78         4.27 o                         
   0  14   4         13.89          7.26         1.46 o                         
   1  14   4       2188.92       2206.60        17.23 o                         
   2  14   4          0.43          0.30         1.56 o                         
   3  14   4        179.31        178.13         4.87 o                         
   4  14   4       1142.39       1140.54        15.39 o                         
   5  14   4        108.39        111.70         3.74 o                         
   6  14   4         30.42         34.06         3.26 o                         
   7  14   4         23.06         21.82         7.23 o                         
  -7  15   4         43.84         32.83         5.84 o                         
  -6  15   4         13.32         10.77         4.26 o                         
  -5  15   4         30.07         19.89         4.27 o                         
  -4  15   4         12.13         11.22         2.99 o                         
  -3  15   4         66.83         78.97         3.94 o                         
  -2  15   4         54.13         52.45         3.68 o                         
  -1  15   4        147.44        133.56         4.43 o                         
   0  15   4        672.72        643.86         9.21 o                         
   1  15   4        481.01        492.02         7.47 o                         
   2  15   4        555.07        533.10         8.04 o                         
   3  15   4        848.29        798.83        12.61 o                         
   4  15   4        120.59        124.86         4.83 o                         
   5  15   4         20.82         24.13         2.42 o                         
   6  15   4         92.53         96.85         5.37 o                         
   7  15   4         18.58         22.06         7.11 o                         
  -7  16   4        106.02        109.70         8.68 o                         
  -6  16   4         19.81         15.64         4.56 o                         
  -5  16   4        101.33         98.03        10.14 o                         
  -4  16   4         50.72         68.05         6.42 o                         
  -3  16   4       1350.36       1343.02        18.09 o                         
  -2  16   4       1739.30       1747.44        18.89 o                         
  -1  16   4        310.22        283.43         6.89 o                         
   0  16   4        147.47        148.01         4.59 o                         
   1  16   4        348.99        317.47         5.97 o                         
   2  16   4        113.85        125.80         3.97 o                         
   3  16   4        148.51        136.50         5.42 o                         
   4  16   4        320.03        261.65         8.08 o                         
   5  16   4         97.28         90.48         4.95 o                         
   6  16   4         29.98         31.08         3.59 o                         
  -7  17   4         15.84         23.19         8.07 o                         
  -6  17   4         13.41          1.68         3.98 o                         
  -5  17   4          3.28          3.01         3.45 o                         
  -4  17   4          5.50          3.64         3.69 o                         
  -3  17   4        632.02        643.89        14.41 o                         
  -2  17   4        156.86        139.69         5.05 o                         
  -1  17   4         65.81         57.73         3.67 o                         
   0  17   4         31.60         28.91         2.89 o                         
   1  17   4        305.25        300.69         6.17 o                         
   2  17   4         16.91         12.59         1.99 o                         
   3  17   4        137.56        138.40         5.33 o                         
   4  17   4        175.73        178.71         6.75 o                         
   5  17   4         13.23         18.14         2.91 o                         
   6  17   4         14.00         11.63         3.09 o                         
  -6  18   4         84.38         96.43        12.09 o                         
  -5  18   4         33.02         30.91         5.30 o                         
  -4  18   4        891.08        865.11        21.53 o                         
  -3  18   4        378.25        371.29        13.31 o                         
  -2  18   4       1153.59       1100.04        17.89 o                         
  -1  18   4        125.94        121.78         4.65 o                         
   0  18   4          0.04          0.58         1.54 o                         
   1  18   4         70.77         68.84         3.54 o                         
   2  18   4         34.79         43.45         2.94 o                         
   3  18   4         11.83          4.94         2.50 o                         
   4  18   4         35.27         39.36         4.13 o                         
   5  18   4          0.09         -2.40         2.40 o                         
   6  18   4         20.41         12.02         5.97 o                         
  -6  19   4         46.34         24.22         6.16 o                         
  -5  19   4        146.65        133.66        10.34 o                         
  -4  19   4         22.05         48.25         8.03 o                         
  -3  19   4          9.95          6.43         4.34 o                         
  -2  19   4          6.72         14.64         3.43 o                         
  -1  19   4         97.57         81.02         4.79 o                         
   0  19   4        269.92        219.23         6.53 o                         
   1  19   4        259.74        256.57         6.53 o                         
   2  19   4        432.79        399.02        10.18 o                         
   3  19   4       1284.14       1438.56        31.93 o                         
   4  19   4        258.81        245.32         8.12 o                         
   5  19   4        108.59        121.83         5.76 o                         
   6  19   4          2.50         -2.90         2.92 o                         
  -6  20   4          4.69         24.15         8.03 o                         
  -5  20   4          1.82          4.43         4.12 o                         
  -4  20   4         15.70         13.68         4.52 o                         
  -3  20   4        101.08        107.09        11.13 o                         
  -2  20   4        412.86        399.51        13.73 o                         
  -1  20   4         13.82         17.65         3.61 o                         
   0  20   4          9.55          7.89         2.40 o                         
   1  20   4        352.55        368.39         8.80 o                         
   2  20   4         41.87         49.76         3.47 o                         
   3  20   4        152.78        133.90         6.71 o                         
   4  20   4        236.65        250.40         9.17 o                         
   5  20   4         25.20         10.82         3.51 o                         
   6  20   4         13.85          7.99         8.94 o                         
  -6  21   4          9.52          7.25         5.33 o                         
  -5  21   4        111.03        127.63        10.63 o                         
  -4  21   4        350.39        352.77        19.91 o                         
  -3  21   4        121.21        138.35         8.87 o                         
  -2  21   4         19.90         21.35         4.97 o                         
  -1  21   4         17.87          6.43         4.14 o                         
   0  21   4        200.26        183.86         6.81 o                         
   1  21   4          0.35         -1.25         2.11 o                         
   2  21   4        481.60        483.82        10.02 o                         
   3  21   4         21.06         15.54         2.91 o                         
   4  21   4        124.89        129.16         6.48 o                         
   5  21   4         75.47         78.92         6.14 o                         
  -5  22   4         12.93         26.03         6.00 o                         
  -4  22   4         53.49         57.01         7.60 o                         
  -3  22   4          0.60          1.63         3.39 o                         
  -2  22   4          0.19         -1.44         3.01 o                         
  -1  22   4         41.37         57.00         5.10 o                         
   0  22   4         41.49         44.84         4.07 o                         
   1  22   4        119.37        125.78         5.55 o                         
   2  22   4         36.97         32.73         3.86 o                         
   3  22   4         35.51         31.68         4.61 o                         
   4  22   4          9.82         10.04         3.68 o                         
   5  22   4         14.82         25.12         4.36 o                         
  -5  23   4         10.09         11.49         5.00 o                         
  -4  23   4         30.13         22.19         6.13 o                         
  -3  23   4        688.94        687.23        20.15 o                         
  -2  23   4         68.76         49.89         6.35 o                         
  -1  23   4          5.76         -0.06         2.68 o                         
   0  23   4          2.32          6.53         2.72 o                         
   1  23   4        195.76        170.15         7.09 o                         
   2  23   4          0.01          0.62         3.18 o                         
   3  23   4          0.24         10.23         3.21 o                         
   4  23   4          4.42          0.55         3.33 o                         
   5  23   4         59.58         41.79         6.82 o                         
  -5  24   4          0.94         -2.80         3.79 o                         
  -4  24   4         74.43         89.11         8.17 o                         
  -3  24   4        448.40        447.23        16.50 o                         
  -2  24   4         67.24         60.92         6.98 o                         
  -1  24   4          4.95         -2.90         2.90 o                         
   0  24   4         24.69         35.68         4.08 o                         
   1  24   4         13.30         13.13         2.95 o                         
   2  24   4         67.77         76.24         5.08 o                         
   3  24   4          2.80          2.97         2.63 o                         
   4  24   4        266.05        285.45        14.67 o                         
  -4  25   4          4.98         -2.89         4.09 o                         
  -3  25   4        546.48        554.65        18.22 o                         
  -2  25   4          0.05         -0.74         3.58 o                         
  -1  25   4         18.23         21.36         4.62 o                         
   0  25   4         12.10         26.07         4.63 o                         
   1  25   4        113.34        154.52         9.51 o                         
   2  25   4          1.33         -2.52         2.52 o                         
   3  25   4          0.02          1.06         3.29 o                         
   4  25   4          0.61          9.43         4.71 o                         
  -4  26   4         12.03         15.52         4.60 o                         
  -3  26   4         59.10         59.52         7.37 o                         
  -2  26   4         50.34         54.39         6.85 o                         
  -1  26   4        143.98        136.82         8.99 o                         
   0  26   4          0.66          7.57         2.97 o                         
   1  26   4          3.76          4.56         4.54 o                         
   2  26   4        149.39        157.14         8.21 o                         
   3  26   4         31.85         32.29         6.02 o                         
  -3  27   4         62.06         53.38         8.15 o                         
  -2  27   4          0.07         -0.24         4.19 o                         
  -1  27   4          6.17          2.92         4.16 o                         
   0  27   4         41.89         68.94         6.13 o                         
   1  27   4         99.02        100.89         6.78 o                         
   2  27   4         35.59         38.91         6.47 o                         
   3  27   4         62.96         58.45         6.03 o                         
  -2  28   4          9.23         11.33         4.94 o                         
  -1  28   4          1.52          2.62         3.57 o                         
   0  28   4         83.54        109.00         7.03 o                         
   1  28   4          0.55         -3.07         3.07 o                         
   2  28   4         91.91         92.97         7.67 o                         
   0  29   4         12.02         16.84         3.89 o                         
  -7   0   5          3.34          1.83         3.92 o                         
  -5   0   5         47.48         31.96         5.84 o                         
  -3   0   5       3942.46       4137.81        50.05 o                         
  -1   0   5      12364.38      11888.51       276.30 o                         
   1   0   5        599.67        556.48         9.59 o                         
   3   0   5       4315.13       4410.71        43.06 o                         
   5   0   5        200.26        229.91         9.13 o                         
   7   0   5         40.16         36.17         7.47 o                         
  -8   1   5         48.67         43.10         6.06 o                         
  -7   1   5          0.14         -0.70         2.85 o                         
  -6   1   5        188.21        191.45         8.58 o                         
  -5   1   5        272.13        279.11         7.32 o                         
  -4   1   5         32.74         32.16         2.91 o                         
  -3   1   5        682.21        625.75        10.29 o                         
  -2   1   5        223.22        179.34         4.86 o                         
  -1   1   5        378.14        385.74         5.81 o                         
   0   1   5        134.82        175.29         2.75 o                         
   1   1   5       3698.61       3765.49        27.93 o                         
   2   1   5       1682.60       1633.86        16.83 o                         
   3   1   5          1.49          0.21         0.64 o                         
   4   1   5        105.01        109.54         3.51 o                         
   5   1   5         21.30         22.87         2.50 o                         
   6   1   5        429.55        433.02        10.68 o                         
   7   1   5          5.52          5.03         3.43 o                         
   8   1   5        174.73        170.43        12.65 o                         
  -8   2   5          5.62         -0.99         3.19 o                         
  -7   2   5          0.03          0.94         3.17 o                         
  -6   2   5        423.32        402.15        12.39 o                         
  -5   2   5        187.62        189.20         6.40 o                         
  -4   2   5        151.36        149.05         5.21 o                         
  -3   2   5        781.42        823.51        10.80 o                         
  -2   2   5         48.01         51.04         2.64 o                         
  -1   2   5       4050.77       3999.58        26.19 o                         
   0   2   5         54.36         39.75         1.41 o                         
   1   2   5          0.77          0.91         0.58 o                         
   2   2   5        350.03        327.30         5.58 o                         
   3   2   5        485.60        495.28         6.36 o                         
   4   2   5        763.05        769.87        10.17 o                         
   5   2   5          0.51         -0.90         1.62 o                         
   6   2   5          1.12          4.37         2.33 o                         
   7   2   5         52.67         66.45        10.45 o                         
   8   2   5          0.05         -4.21         4.21 o                         
  -8   3   5         60.75         56.80         5.95 o                         
  -7   3   5        271.13        271.79        12.18 o                         
  -6   3   5          5.59          7.24         3.25 o                         
  -5   3   5         19.39         25.51         2.65 o                         
  -4   3   5        372.22        391.82         8.59 o                         
  -3   3   5       1639.55       1615.68        16.48 o                         
  -2   3   5         79.25         79.81         3.25 o                         
  -1   3   5       1649.57       1601.44        13.65 o                         
   0   3   5       4466.35       4670.76        30.40 o                         
   1   3   5       1019.81       1007.90        10.77 o                         
   2   3   5       1968.75       1946.06        17.88 o                         
   3   3   5        292.55        310.04         5.01 o                         
   4   3   5        160.54        160.18         4.35 o                         
   5   3   5        986.73        958.35        13.20 o                         
   6   3   5          2.00         -0.68         2.05 o                         
   7   3   5          8.70         24.15         5.84 o                         
   8   3   5         25.12         20.09         6.93 o                         
  -8   4   5         14.18          9.99         3.89 o                         
  -7   4   5         10.48          7.72         3.95 o                         
  -6   4   5         22.00         24.53         3.75 o                         
  -5   4   5         29.43         36.73         3.20 o                         
  -4   4   5         18.38          7.08         1.73 o                         
  -3   4   5        143.68        183.20         4.96 o                         
  -2   4   5        735.49        674.97         9.47 o                         
  -1   4   5       2666.55       2671.14        19.42 o                         
   0   4   5          2.89          5.60         0.69 o                         
   1   4   5       6191.01       6198.76        41.28 o                         
   2   4   5       2206.60       2233.68        20.54 o                         
   3   4   5         24.93         34.01         2.83 o                         
   4   4   5        193.93        163.99         4.57 o                         
   5   4   5         38.49         40.19         2.93 o                         
   6   4   5          0.05         -2.11         2.60 o                         
   7   4   5        206.09        197.17        16.22 o                         
   8   4   5          0.16          3.60         4.46 o                         
  -8   5   5         86.32         95.94         6.80 o                         
  -7   5   5         85.12         98.40         7.27 o                         
  -6   5   5        216.62        196.95        10.78 o                         
  -5   5   5        348.24        325.37         8.12 o                         
  -4   5   5        872.26        874.91        12.47 o                         
  -3   5   5       2264.49       2338.26        21.38 o                         
  -2   5   5          3.79         18.13         1.74 o                         
  -1   5   5        121.94        140.62         3.40 o                         
   0   5   5       5243.88       4696.88        26.86 o                         
   1   5   5         24.71         34.94         2.42 o                         
   2   5   5       1240.41       1190.19        15.11 o                         
   3   5   5         59.66         62.86         2.77 o                         
   4   5   5         40.30         33.57         2.29 o                         
   5   5   5          0.03         -1.10         1.42 o                         
   6   5   5        198.68        219.39         7.58 o                         
   7   5   5         18.36         15.00         5.15 o                         
   8   5   5        114.74         84.38        10.85 o                         
  -8   6   5          0.17         -3.08         3.08 o                         
  -7   6   5        171.42        185.47        10.24 o                         
  -6   6   5         69.52         78.69         6.86 o                         
  -5   6   5          3.15         10.32         2.81 o                         
  -4   6   5         18.63         11.48         2.13 o                         
  -3   6   5        360.54        367.70         7.21 o                         
  -2   6   5       1857.25       1827.67        19.36 o                         
  -1   6   5       1568.93       1678.57        14.44 o                         
   0   6   5        176.00        157.70         3.41 o                         
   1   6   5         27.29         52.19         1.81 o                         
   2   6   5        897.75        976.12        12.27 o                         
   3   6   5          1.39          0.59         0.96 o                         
   4   6   5        596.83        597.81         7.53 o                         
   5   6   5         25.73         33.70         2.68 o                         
   6   6   5         37.26         39.40         3.86 o                         
   7   6   5         11.54         14.10         4.01 o                         
   8   6   5          2.69          2.09         7.74 o                         
  -8   7   5          1.41          4.20         2.96 o                         
  -7   7   5        169.74        196.76        10.63 o                         
  -6   7   5        288.17        273.34        11.47 o                         
  -5   7   5         63.99         80.28         5.75 o                         
  -4   7   5        293.40        328.51         9.76 o                         
  -3   7   5        352.12        341.25         8.92 o                         
  -2   7   5       1915.83       2091.66        21.64 o                         
  -1   7   5       2044.71       1984.59        15.17 o                         
   0   7   5       1146.76       1294.30        10.03 o                         
   1   7   5        122.04        139.65         2.49 o                         
   2   7   5        762.28        816.18        11.21 o                         
   3   7   5        286.10        279.74         5.57 o                         
   4   7   5         37.69         41.94         3.35 o                         
   5   7   5         97.13         98.21         3.57 o                         
   6   7   5         20.98         11.95         2.69 o                         
   7   7   5         47.30         61.00        10.81 o                         
  -8   8   5         15.05         15.06         4.24 o                         
  -7   8   5          2.01          2.96         3.68 o                         
  -6   8   5        203.40        232.19        22.39 o                         
  -5   8   5          0.54          1.61         2.39 o                         
  -4   8   5        246.87        261.75         7.14 o                         
  -3   8   5        140.96        130.91         4.77 o                         
  -2   8   5       1473.41       1429.45        14.38 o                         
  -1   8   5          7.45          3.66         1.10 o                         
   0   8   5        165.67        192.03         3.46 o                         
   1   8   5          2.30          7.57         0.79 o                         
   2   8   5       1815.57       1783.25        21.35 o                         
   3   8   5        349.50        362.68         8.24 o                         
   4   8   5        441.68        370.58         8.02 o                         
   5   8   5        241.59        204.81         4.58 o                         
   6   8   5         25.52         16.32         2.17 o                         
   7   8   5         46.55         35.87         3.72 o                         
  -8   9   5         12.78         11.18         4.37 o                         
  -7   9   5          7.84         10.95         3.79 o                         
  -6   9   5          4.07         -0.51         3.88 o                         
  -5   9   5        420.18        383.91        11.98 o                         
  -4   9   5         40.24         50.63         3.70 o                         
  -3   9   5        592.55        531.41         9.26 o                         
  -2   9   5        491.49        434.89         6.79 o                         
  -1   9   5        151.44        130.53         3.39 o                         
   0   9   5        265.31        218.58         3.94 o                         
   1   9   5         54.69         59.79         1.94 o                         
   2   9   5       1800.31       1788.85        15.08 o                         
   3   9   5        330.24        321.00         6.29 o                         
   4   9   5         10.75         12.74         2.10 o                         
   5   9   5          1.60          0.56         1.20 o                         
   6   9   5         52.23         54.01         3.23 o                         
   7   9   5         15.99         13.14         2.67 o                         
  -8  10   5         14.79         13.83         4.29 o                         
  -7  10   5         46.58         49.72         5.94 o                         
  -6  10   5        262.58        268.12        11.47 o                         
  -5  10   5         60.45         58.27         6.06 o                         
  -4  10   5        410.77        390.52        10.97 o                         
  -3  10   5         27.72         23.07         2.24 o                         
  -2  10   5        313.76        304.51         6.53 o                         
  -1  10   5        140.22        172.11         3.79 o                         
   0  10   5          0.19          1.69         0.86 o                         
   1  10   5        106.00        108.45         2.50 o                         
   2  10   5       1528.95       1554.82        13.40 o                         
   3  10   5         70.94         99.31         5.32 o                         
   4  10   5        117.77        163.88         6.01 o                         
   5  10   5         51.42         81.95         4.93 o                         
   6  10   5         46.16         60.04         4.66 o                         
   7  10   5          0.52          2.99         2.40 o                         
  -8  11   5          0.42         -0.02         2.85 o                         
  -7  11   5         11.82          7.20         3.96 o                         
  -6  11   5        127.51        120.36         8.53 o                         
  -5  11   5        156.02        161.53         9.65 o                         
  -4  11   5         17.94         18.86         2.83 o                         
  -3  11   5         57.69         50.21         2.88 o                         
  -2  11   5          0.00          1.22         1.13 o                         
  -1  11   5          9.89          5.12         1.14 o                         
   0  11   5        498.78        484.17         6.92 o                         
   1  11   5       3104.56       3175.45        20.68 o                         
   2  11   5        157.10        159.56         4.08 o                         
   3  11   5        423.74        412.54         6.95 o                         
   4  11   5        149.97        120.21         5.60 o                         
   5  11   5         89.62         82.74         5.39 o                         
   6  11   5          8.03         14.88         4.57 o                         
   7  11   5         52.43         57.78         7.82 o                         
  -7  12   5          2.18         -3.11         3.51 o                         
  -6  12   5        671.27        660.10        18.26 o                         
  -5  12   5        750.00        672.84        20.73 o                         
  -4  12   5        303.80        314.03         8.73 o                         
  -3  12   5         56.04         58.90         3.46 o                         
  -2  12   5         76.27         63.43         3.02 o                         
  -1  12   5         44.84         37.70         2.15 o                         
   0  12   5        173.37        166.63         4.15 o                         
   1  12   5         10.61         17.78         1.39 o                         
   2  12   5        140.28        128.75         3.57 o                         
   3  12   5         47.52         54.45         2.18 o                         
   4  12   5          3.14          7.38         2.07 o                         
   5  12   5          0.30          1.52         2.43 o                         
   6  12   5        139.51        127.02         9.82 o                         
   7  12   5         25.80         39.87         8.46 o                         
  -7  13   5         35.37         47.03         5.47 o                         
  -6  13   5         23.34         29.62         5.02 o                         
  -5  13   5          2.06          2.11         3.46 o                         
  -4  13   5          0.12          3.55         2.19 o                         
  -3  13   5        333.80        292.81         6.57 o                         
  -2  13   5         65.16         67.72         3.20 o                         
  -1  13   5         31.92         34.06         2.41 o                         
   0  13   5         38.48         48.22         2.45 o                         
   1  13   5        359.18        371.71         7.33 o                         
   2  13   5        884.47        905.01        10.20 o                         
   3  13   5       1212.19       1174.36        11.83 o                         
   4  13   5         69.94         59.28         2.55 o                         
   5  13   5        603.35        638.85        21.40 o                         
   6  13   5          3.99         10.00        11.91 o                         
   7  13   5          9.49          5.78         6.21 o                         
  -7  14   5         64.27         77.65         7.47 o                         
  -6  14   5          5.12         -3.39         3.39 o                         
  -5  14   5          0.92          7.30         3.36 o                         
  -4  14   5        446.85        443.15        11.83 o                         
  -3  14   5        780.25        734.00        10.79 o                         
  -2  14   5        312.67        308.08         7.29 o                         
  -1  14   5        106.41        107.40         4.02 o                         
   0  14   5        256.94        287.42         5.81 o                         
   1  14   5       1511.45       1532.80        15.34 o                         
   2  14   5         32.34         30.94         2.21 o                         
   3  14   5         49.65         43.44         2.78 o                         
   4  14   5        154.58        165.57         4.07 o                         
   5  14   5         18.57         13.48         6.39 o                         
   6  14   5          2.04          6.03         5.29 o                         
   7  14   5         30.98         31.55         7.98 o                         
  -7  15   5         56.57         46.56         6.45 o                         
  -6  15   5          1.17          5.14         3.59 o                         
  -5  15   5        432.93        426.36        14.76 o                         
  -4  15   5         15.20         10.41         3.71 o                         
  -3  15   5        559.69        554.09        10.02 o                         
  -2  15   5        157.66        160.81         5.36 o                         
  -1  15   5        256.14        244.14         6.10 o                         
   0  15   5        398.13        397.68         9.35 o                         
   1  15   5          7.51          4.58         1.25 o                         
   2  15   5        197.29        199.57         5.07 o                         
   3  15   5         20.49         26.53         2.57 o                         
   4  15   5         24.71         17.19         1.97 o                         
   5  15   5          1.54         -0.11         3.36 o                         
   6  15   5         36.71         47.62        26.58 o                         
  -7  16   5         12.17          8.90         4.44 o                         
  -6  16   5         14.50         13.84         4.33 o                         
  -5  16   5         53.87         55.38         6.46 o                         
  -4  16   5        396.19        435.12        17.58 o                         
  -3  16   5         67.82         49.28         4.72 o                         
  -2  16   5        227.64        214.45         5.54 o                         
  -1  16   5        930.31        959.67        13.01 o                         
   0  16   5        110.29        105.67         3.92 o                         
   1  16   5        302.02        293.81         6.09 o                         
   2  16   5         12.47         18.10         2.11 o                         
   3  16   5         51.74         52.59         3.10 o                         
   4  16   5        290.84        293.31         6.44 o                         
   5  16   5        100.41        101.63         4.37 o                         
   6  16   5        125.49        130.28        13.55 o                         
  -7  17   5         86.18         79.23         8.01 o                         
  -6  17   5          2.93         -1.15         3.72 o                         
  -5  17   5         89.39        120.84         8.38 o                         
  -4  17   5        288.36        293.78        13.39 o                         
  -3  17   5         90.43         84.65         6.15 o                         
  -2  17   5        135.77        134.17         5.21 o                         
  -1  17   5         96.29        116.65         4.67 o                         
   0  17   5        275.13        289.61         6.83 o                         
   1  17   5         99.09        125.50         4.50 o                         
   2  17   5        241.87        240.76         5.59 o                         
   3  17   5         12.03         10.49         3.56 o                         
   4  17   5        245.30        236.62         6.61 o                         
   5  17   5         53.53         38.63         3.40 o                         
   6  17   5          7.69          3.17         4.16 o                         
  -6  18   5         42.53         50.75         6.11 o                         
  -5  18   5         24.06         31.28         5.07 o                         
  -4  18   5         26.14         29.20         5.01 o                         
  -3  18   5         17.60         22.87         4.75 o                         
  -2  18   5        889.45        926.38        21.56 o                         
  -1  18   5         89.95         75.05         4.75 o                         
   0  18   5        435.45        442.96         9.48 o                         
   1  18   5        262.20        242.64         6.39 o                         
   2  18   5        136.79        134.19         4.75 o                         
   3  18   5          2.47          2.02         1.92 o                         
   4  18   5          7.07         12.17         2.19 o                         
   5  18   5          2.66         -0.38         2.18 o                         
   6  18   5          1.33          3.48         3.44 o                         
  -6  19   5          0.00         -2.72         3.39 o                         
  -5  19   5          0.13         -4.62         5.96 o                         
  -4  19   5          3.84         -2.94         2.94 o                         
  -3  19   5         18.25         23.39         4.22 o                         
  -2  19   5        290.60        271.62        10.56 o                         
  -1  19   5         13.21         14.21         2.88 o                         
   0  19   5         81.36         74.87         4.23 o                         
   1  19   5        244.34        211.36         6.34 o                         
   2  19   5          3.55          3.14         1.90 o                         
   3  19   5         99.07         87.17         4.98 o                         
   4  19   5          1.15         11.68         2.83 o                         
   5  19   5         41.58         36.03         4.12 o                         
   6  19   5          0.03         -3.64         3.64 o                         
  -6  20   5         80.86         78.90        10.59 o                         
  -5  20   5          0.57          5.17         4.49 o                         
  -4  20   5         46.49         53.13         7.31 o                         
  -3  20   5         12.17         12.23         3.95 o                         
  -2  20   5        312.58        314.64        12.44 o                         
  -1  20   5        129.37        126.60         7.57 o                         
   0  20   5          4.48          2.65         2.22 o                         
   1  20   5         62.67         77.73         4.29 o                         
   2  20   5          1.36          0.75         1.73 o                         
   3  20   5        156.84        171.87         7.24 o                         
   4  20   5         24.48         35.02         4.09 o                         
   5  20   5        229.82        236.58        11.92 o                         
  -5  21   5        126.56        128.26        12.27 o                         
  -4  21   5          1.02         -2.77         3.97 o                         
  -3  21   5          8.75         11.35         4.09 o                         
  -2  21   5         62.14        102.10         7.61 o                         
  -1  21   5          5.61          8.40         3.19 o                         
   0  21   5        133.68        153.63         6.18 o                         
   1  21   5         37.65         19.98         2.67 o                         
   2  21   5        276.85        272.81         6.93 o                         
   3  21   5        319.60        259.92         7.80 o                         
   4  21   5          2.64          4.61         2.55 o                         
   5  21   5          3.05         -2.04         5.82 o                         
  -5  22   5          1.64         -1.98         4.40 o                         
  -4  22   5         14.68         14.71         5.73 o                         
  -3  22   5        450.20        445.30        15.93 o                         
  -2  22   5          2.51         -1.97         2.80 o                         
  -1  22   5          2.01          2.27         3.04 o                         
   0  22   5          1.19         -0.32         2.00 o                         
   1  22   5        175.43        168.35         6.21 o                         
   2  22   5         40.84         32.64         3.39 o                         
   3  22   5         27.30         34.27         3.49 o                         
   4  22   5          3.21         -0.02         2.77 o                         
   5  22   5          0.60         -2.05         5.17 o                         
  -5  23   5          0.46         -3.68         3.68 o                         
  -4  23   5         74.16        104.45         8.36 o                         
  -3  23   5        218.21        213.42        11.64 o                         
  -2  23   5         17.47         17.51         5.06 o                         
  -1  23   5         36.36         40.98         4.98 o                         
   0  23   5        248.41        241.17         8.14 o                         
   1  23   5          0.83          3.42         2.32 o                         
   2  23   5         26.39         27.02         3.25 o                         
   3  23   5          2.80         -0.72         2.44 o                         
   4  23   5         53.46         57.64         5.35 o                         
  -4  24   5         18.70         23.43         5.16 o                         
  -3  24   5         16.74         21.13         5.33 o                         
  -2  24   5         59.13         55.96         6.65 o                         
  -1  24   5        195.19        234.08        10.35 o                         
   0  24   5        100.52         90.75         5.73 o                         
   1  24   5         42.92         33.25         3.89 o                         
   2  24   5         17.30         19.90         3.05 o                         
   3  24   5         40.18         49.92         5.94 o                         
   4  24   5         33.48         25.53         4.95 o                         
  -4  25   5          2.40          3.20         5.08 o                         
  -3  25   5         36.60         28.35         6.12 o                         
  -2  25   5         94.85         77.44         7.77 o                         
  -1  25   5         73.73         72.81         7.67 o                         
   0  25   5        182.69        211.02         8.09 o                         
   1  25   5         26.39         31.43         3.85 o                         
   2  25   5        195.15        211.02         9.06 o                         
   3  25   5         70.88         71.92         6.39 o                         
  -3  26   5          1.18          7.87         4.65 o                         
  -2  26   5        113.19        107.91         9.53 o                         
  -1  26   5         29.26         14.85         6.59 o                         
   0  26   5         88.90         91.61         6.48 o                         
   1  26   5         70.96         90.23         6.09 o                         
   2  26   5         64.83         63.78         6.35 o                         
   3  26   5          7.60          4.44         3.94 o                         
  -3  27   5         11.66         15.37         5.86 o                         
  -2  27   5          9.56         12.49         4.88 o                         
  -1  27   5         54.60         58.63         7.23 o                         
   0  27   5          6.68         -0.22         3.42 o                         
   1  27   5         12.27         19.18         7.08 o                         
   2  27   5          0.22          2.99         3.70 o                         
  -2  28   5        263.21        266.77        14.62 o                         
  -1  28   5         54.47         88.77        11.79 o                         
   0  28   5         69.08         63.02         6.89 o                         
   1  28   5        116.06         90.76         6.85 o                         
  -8   0   6         12.48         12.97         5.78 o                         
  -6   0   6        304.63        355.46        19.69 o                         
  -4   0   6       3270.31       3359.84        45.94 o                         
  -2   0   6        229.61        221.27         7.96 o                         
   0   0   6       7090.30       6945.96        68.30 o                         
   2   0   6       3388.68       3660.78        87.03 o                         
   4   0   6        165.83        167.31         5.54 o                         
   6   0   6         12.23         11.64         3.79 o                         
   8   0   6         11.23          8.44         6.79 o                         
  -8   1   6         12.73          5.50         4.19 o                         
  -7   1   6        272.28        254.07        10.77 o                         
  -6   1   6         66.61         52.67         6.07 o                         
  -5   1   6        440.16        443.05         9.35 o                         
  -4   1   6        731.06        721.31        12.71 o                         
  -3   1   6         73.29         74.86         3.57 o                         
  -2   1   6        254.19        295.89         6.47 o                         
  -1   1   6       2119.51       2107.45        15.91 o                         
   0   1   6        923.08        937.62         8.51 o                         
   1   1   6        246.90        215.21         4.15 o                         
   2   1   6         27.59         35.01         1.95 o                         
   3   1   6        279.15        255.94         6.12 o                         
   4   1   6         29.47         35.18         2.10 o                         
   5   1   6        119.97        109.12         4.41 o                         
   6   1   6         53.23         44.26         4.34 o                         
   7   1   6          0.91         -3.33         3.33 o                         
   8   1   6         64.52         69.57         8.60 o                         
  -8   2   6         14.07         11.91         3.70 o                         
  -7   2   6          3.07          4.97         2.98 o                         
  -6   2   6         89.43        118.82        11.49 o                         
  -5   2   6         58.64         46.30         3.77 o                         
  -4   2   6        273.50        226.46         6.23 o                         
  -3   2   6        243.59        279.27         6.48 o                         
  -2   2   6          0.65          1.36         1.16 o                         
  -1   2   6       5192.05       5422.49        34.30 o                         
   0   2   6       4638.23       4945.81        31.95 o                         
   1   2   6        930.22        871.72         9.34 o                         
   2   2   6        107.39        127.38         3.18 o                         
   3   2   6          3.66          3.99         0.73 o                         
   4   2   6        330.24        303.40         5.58 o                         
   5   2   6        157.88        124.32         4.79 o                         
   6   2   6         30.99         36.40         3.65 o                         
   7   2   6         21.78         26.41         5.01 o                         
   8   2   6         23.49         22.25         8.59 o                         
  -8   3   6         45.50         47.55         5.70 o                         
  -7   3   6         31.68         54.82         6.11 o                         
  -6   3   6          2.36          0.71         2.76 o                         
  -5   3   6         63.68         64.80         4.02 o                         
  -4   3   6          5.29          6.53         1.76 o                         
  -3   3   6        183.00        231.39         5.66 o                         
  -2   3   6        367.34        341.21         6.61 o                         
  -1   3   6          0.91          0.15         0.81 o                         
   0   3   6       3301.62       3376.79        23.58 o                         
   1   3   6       5180.76       5455.40        45.89 o                         
   2   3   6         90.67         92.05         2.03 o                         
   3   3   6       2067.39       2075.96        21.53 o                         
   4   3   6         26.66         27.98         1.96 o                         
   5   3   6        157.55        151.27         4.76 o                         
   6   3   6         62.92         70.11         5.55 o                         
   7   3   6          1.97          0.28         3.41 o                         
   8   3   6         21.95          5.88         9.78 o                         
  -8   4   6        158.25        166.52        10.68 o                         
  -7   4   6        253.62        259.71        10.91 o                         
  -6   4   6        557.43        524.17        15.04 o                         
  -5   4   6         35.70         38.57         4.15 o                         
  -4   4   6         14.85         13.43         2.15 o                         
  -3   4   6       1304.85       1187.10        14.06 o                         
  -2   4   6          0.01          0.03         0.92 o                         
  -1   4   6        614.26        529.56         6.97 o                         
   0   4   6        609.35        639.31         6.71 o                         
   1   4   6         52.37         34.10         1.24 o                         
   2   4   6        429.64        421.73         6.23 o                         
   3   4   6         61.75         68.13         2.90 o                         
   4   4   6         55.75         53.83         2.74 o                         
   5   4   6        219.91        236.02         5.86 o                         
   6   4   6         15.66         11.10         2.94 o                         
   7   4   6          0.01          2.95         3.36 o                         
  -8   5   6          0.12          1.52         3.18 o                         
  -7   5   6        212.60        244.87        10.39 o                         
  -6   5   6        734.79        732.35        18.88 o                         
  -5   5   6        468.76        416.16        11.29 o                         
  -4   5   6          0.40          0.55         1.32 o                         
  -3   5   6        538.48        487.17         8.52 o                         
  -2   5   6         51.54         46.17         2.73 o                         
  -1   5   6       2158.85       2156.02        17.10 o                         
   0   5   6       1356.75       1341.10        10.00 o                         
   1   5   6        253.87        242.16         4.89 o                         
   2   5   6         89.85         84.39         4.03 o                         
   3   5   6         28.74         23.91         3.02 o                         
   4   5   6        103.10        117.44         4.49 o                         
   5   5   6        115.47         96.19         3.75 o                         
   6   5   6         97.21        135.33         6.09 o                         
   7   5   6         21.04         28.57         4.45 o                         
  -8   6   6         11.32          2.01         3.41 o                         
  -7   6   6          1.01          2.75         3.58 o                         
  -6   6   6        165.65        153.04        10.05 o                         
  -5   6   6         62.58         41.48         5.12 o                         
  -4   6   6          4.26          4.94         1.90 o                         
  -3   6   6        352.39        419.10         7.94 o                         
  -2   6   6        267.32        326.51         6.04 o                         
  -1   6   6       1278.30       1362.27        12.20 o                         
   0   6   6       1101.12       1095.72         8.49 o                         
   1   6   6        177.76        155.82         3.14 o                         
   2   6   6        444.37        397.48         7.00 o                         
   3   6   6        431.27        508.01        12.45 o                         
   4   6   6         82.77         77.85         4.24 o                         
   5   6   6         15.55         16.25         2.86 o                         
   6   6   6         22.61         13.56         2.33 o                         
   7   6   6        250.60        245.75        10.17 o                         
  -8   7   6         61.07         44.42         6.49 o                         
  -7   7   6          2.56         -3.07         3.07 o                         
  -6   7   6         12.69         12.54         6.75 o                         
  -5   7   6         11.07         14.14         3.40 o                         
  -4   7   6        349.94        355.43         8.43 o                         
  -3   7   6        608.83        638.06        10.56 o                         
  -2   7   6        156.78        164.98         4.61 o                         
  -1   7   6        399.74        446.21         6.93 o                         
   0   7   6        467.27        501.30         5.68 o                         
   1   7   6         10.95         11.36         1.20 o                         
   2   7   6          6.60          0.88         1.15 o                         
   3   7   6          7.07          6.17         2.34 o                         
   4   7   6         84.65         68.17         3.45 o                         
   5   7   6        189.65        219.30         7.08 o                         
   6   7   6          4.23         -1.25         2.46 o                         
   7   7   6         15.37         17.92         6.11 o                         
  -8   8   6         36.53         30.52         5.54 o                         
  -7   8   6          4.23          0.14         3.62 o                         
  -6   8   6          0.69          5.02         3.19 o                         
  -5   8   6        101.94        100.35         8.50 o                         
  -4   8   6         11.97         19.35         2.59 o                         
  -3   8   6        526.48        493.29         9.38 o                         
  -2   8   6          6.19          0.47         1.10 o                         
  -1   8   6       1299.81       1182.31        12.10 o                         
   0   8   6         44.93         57.06         2.03 o                         
   1   8   6        502.58        539.99         8.85 o                         
   2   8   6        643.93        649.54         9.89 o                         
   3   8   6        230.28        258.74         7.60 o                         
   4   8   6        124.24        135.35         5.97 o                         
   5   8   6          1.38          0.02         2.00 o                         
   6   8   6         68.00         77.37         6.10 o                         
   7   8   6        151.87        132.94        10.47 o                         
  -8   9   6         20.92         14.99         4.28 o                         
  -7   9   6          3.05         10.08         4.10 o                         
  -6   9   6          3.76          6.68         3.73 o                         
  -5   9   6        853.38        831.10        19.55 o                         
  -4   9   6        427.70        445.85         9.70 o                         
  -3   9   6        560.04        575.49         9.82 o                         
  -2   9   6        127.12         95.23         3.87 o                         
  -1   9   6        150.62        163.73         3.83 o                         
   0   9   6       1461.01       1381.23        11.91 o                         
   1   9   6        114.79        119.06         3.36 o                         
   2   9   6         13.15         11.21         1.64 o                         
   3   9   6         82.43         89.80         4.74 o                         
   4   9   6        750.98        794.36        14.34 o                         
   5   9   6         10.54          8.16         2.28 o                         
   6   9   6        119.12        126.18         7.38 o                         
   7   9   6          4.64          1.68         4.02 o                         
  -8  10   6          3.30          1.18         2.89 o                         
  -7  10   6         12.44          8.56         4.07 o                         
  -6  10   6          0.24          1.20         3.22 o                         
  -5  10   6         29.47         23.90         4.83 o                         
  -4  10   6        118.90        113.75         5.33 o                         
  -3  10   6          1.12          1.32         1.49 o                         
  -2  10   6        175.02        184.57         4.57 o                         
  -1  10   6       1207.29       1237.76        11.40 o                         
   0  10   6       1993.52       2111.47        16.64 o                         
   1  10   6         69.13         68.76         2.37 o                         
   2  10   6         48.21         44.60         2.84 o                         
   3  10   6        291.70        281.34         8.22 o                         
   4  10   6          3.92          6.44         2.31 o                         
   5  10   6        351.24        364.95         9.03 o                         
   6  10   6         45.34         32.64         4.88 o                         
   7  10   6        131.51        129.96        12.26 o                         
  -7  11   6         12.92          4.44         4.29 o                         
  -6  11   6        165.90        194.22        10.00 o                         
  -5  11   6          8.30          7.32         3.70 o                         
  -4  11   6         82.33         83.97         4.82 o                         
  -3  11   6         17.73         33.76         3.01 o                         
  -2  11   6        721.34        712.32         9.45 o                         
  -1  11   6        145.00        168.32         3.98 o                         
   0  11   6       1356.44       1324.09        12.58 o                         
   1  11   6       1290.18       1279.99        11.53 o                         
   2  11   6        241.12        268.18         3.66 o                         
   3  11   6          0.02          0.61         1.92 o                         
   4  11   6          1.74         -2.04         2.04 o                         
   5  11   6         70.13         73.63         6.31 o                         
   6  11   6         24.05         13.25         3.97 o                         
   7  11   6         40.38         39.70         8.87 o                         
  -7  12   6        154.55        161.14         9.68 o                         
  -6  12   6        197.96        229.45        12.14 o                         
  -5  12   6         87.43         85.58         7.66 o                         
  -4  12   6          9.53         14.18         3.33 o                         
  -3  12   6         54.65         56.72         3.46 o                         
  -2  12   6         23.57         24.58         2.20 o                         
  -1  12   6        941.85        886.12        10.32 o                         
   0  12   6        381.91        387.23         6.25 o                         
   1  12   6        189.97        210.45         3.76 o                         
   2  12   6        206.43        204.14         3.86 o                         
   3  12   6        275.10        255.39         7.59 o                         
   4  12   6        417.96        442.93        12.23 o                         
   5  12   6        101.66         87.66         8.05 o                         
   6  12   6         26.73         37.95         7.77 o                         
   7  12   6         22.19         20.14         8.52 o                         
  -7  13   6         30.23         29.98         5.64 o                         
  -6  13   6        123.25        112.76         8.63 o                         
  -5  13   6         11.61          4.69         3.43 o                         
  -4  13   6        243.35        264.36         9.90 o                         
  -3  13   6         37.61         52.12         3.19 o                         
  -2  13   6       1107.73       1101.03        12.78 o                         
  -1  13   6         73.69         97.47         3.62 o                         
   0  13   6          5.41         12.87         2.09 o                         
   1  13   6        144.08        144.12         3.23 o                         
   2  13   6        122.34        108.74         2.97 o                         
   3  13   6        146.73        132.96         4.31 o                         
   4  13   6         12.07          1.86         2.91 o                         
   5  13   6        128.56        149.75         9.74 o                         
   6  13   6         43.83         56.15         9.33 o                         
   7  13   6          1.75         -0.43         4.66 o                         
  -7  14   6          0.02          1.09         3.76 o                         
  -6  14   6          2.15          7.92         3.58 o                         
  -5  14   6          6.74         10.22         3.73 o                         
  -4  14   6          5.84          2.92         3.12 o                         
  -3  14   6        128.14        115.90         4.62 o                         
  -2  14   6         56.80         60.84         3.38 o                         
  -1  14   6          6.74          8.79         1.66 o                         
   0  14   6         11.26          6.34         1.54 o                         
   1  14   6        208.15        187.23         4.71 o                         
   2  14   6       1217.66       1203.31        12.69 o                         
   3  14   6        241.48        244.66         4.65 o                         
   4  14   6        353.69        352.39        12.70 o                         
   5  14   6        288.59        327.77        15.71 o                         
   6  14   6          0.05         -3.41         4.75 o                         
  -7  15   6          3.57         -2.18         3.74 o                         
  -6  15   6         83.64         95.29         7.89 o                         
  -5  15   6          7.17          3.06         3.66 o                         
  -4  15   6         93.33         91.08         7.54 o                         
  -3  15   6          6.29         19.23         2.95 o                         
  -2  15   6        858.12        892.06        11.76 o                         
  -1  15   6         57.57         69.56         3.40 o                         
   0  15   6       1217.75       1188.46        13.31 o                         
   1  15   6         25.66         20.30         1.88 o                         
   2  15   6         35.10         36.93         3.27 o                         
   3  15   6        115.63         95.88         3.15 o                         
   4  15   6         12.09         11.12         2.62 o                         
   5  15   6         40.17         41.85         7.83 o                         
   6  15   6        278.72        286.75        19.30 o                         
  -7  16   6          0.00          8.07         4.06 o                         
  -6  16   6         16.23         16.52         4.56 o                         
  -5  16   6        223.59        226.03        11.21 o                         
  -4  16   6        287.98        288.33        12.10 o                         
  -3  16   6         24.60         17.50         4.19 o                         
  -2  16   6        165.97        153.78         5.20 o                         
  -1  16   6        424.13        413.95         7.95 o                         
   0  16   6         47.73         43.27         2.89 o                         
   1  16   6        238.08        261.38         5.43 o                         
   2  16   6         55.72         59.85         3.03 o                         
   3  16   6          1.62          0.92         1.98 o                         
   4  16   6         27.23         30.73         3.58 o                         
   5  16   6         28.71         22.50        11.79 o                         
   6  16   6          1.00         -0.90         5.01 o                         
  -6  17   6         51.18         53.61         6.90 o                         
  -5  17   6        174.15        166.42        10.10 o                         
  -4  17   6         26.00         37.79         5.47 o                         
  -3  17   6          3.31         -2.28         4.31 o                         
  -2  17   6        118.82        119.26         5.16 o                         
  -1  17   6         76.77         78.52         4.19 o                         
   0  17   6          8.99         14.91         2.79 o                         
   1  17   6        126.54        136.68         4.30 o                         
   2  17   6          1.32          3.97         1.50 o                         
   3  17   6        149.50        164.57         4.98 o                         
   4  17   6         93.05         96.88         6.31 o                         
   5  17   6         24.12         17.40         6.55 o                         
   6  17   6         14.17         12.96         5.91 o                         
  -6  18   6         37.78         48.02         6.52 o                         
  -5  18   6         47.25         49.08         6.28 o                         
  -4  18   6         20.20         42.87         5.79 o                         
  -3  18   6          3.00         -0.43         2.44 o                         
  -2  18   6         65.96         71.34         5.27 o                         
  -1  18   6       1105.91       1114.98        15.22 o                         
   0  18   6         27.40         28.30         2.96 o                         
   1  18   6        556.33        560.17         9.83 o                         
   2  18   6         33.18         41.18         2.94 o                         
   3  18   6          3.20          4.51         1.89 o                         
   4  18   6        138.05        125.72         8.50 o                         
   5  18   6          0.03         -4.03         4.03 o                         
   6  18   6         87.79         87.73        11.12 o                         
  -6  19   6         44.45         43.88         6.97 o                         
  -5  19   6          1.79          4.41         4.33 o                         
  -4  19   6          0.01          1.22         3.13 o                         
  -3  19   6        292.23        258.14         9.67 o                         
  -2  19   6        230.32        240.44         8.97 o                         
  -1  19   6          9.79          6.41         2.52 o                         
   0  19   6         20.38         16.61         3.39 o                         
   1  19   6         21.60         20.76         2.42 o                         
   2  19   6          2.86         -0.16         1.61 o                         
   3  19   6        543.40        557.19        11.45 o                         
   4  19   6        213.94        203.78         5.84 o                         
   5  19   6         16.36         13.13         3.23 o                         
  -6  20   6         18.27         13.73         4.79 o                         
  -5  20   6          5.50         10.73         4.12 o                         
  -4  20   6        134.50        122.46        10.41 o                         
  -3  20   6         51.37         54.74         5.71 o                         
  -2  20   6        278.37        316.69        12.90 o                         
  -1  20   6        140.03        133.19         6.63 o                         
   0  20   6        766.21        820.91        14.87 o                         
   1  20   6         40.12         46.79         3.32 o                         
   2  20   6        269.84        300.11         8.95 o                         
   3  20   6        128.72        130.96         6.67 o                         
   4  20   6        299.36        329.59         8.13 o                         
   5  20   6         42.07         36.14         8.98 o                         
  -5  21   6        330.42        326.59        14.62 o                         
  -4  21   6        106.58        131.26        10.29 o                         
  -3  21   6         19.12         14.67         4.41 o                         
  -2  21   6        134.26        136.35         8.16 o                         
  -1  21   6          0.15          0.56         2.58 o                         
   0  21   6         14.08         19.43         3.09 o                         
   1  21   6         18.77         22.37         2.64 o                         
   2  21   6         58.30         50.47         3.91 o                         
   3  21   6         35.79         25.77         3.08 o                         
   4  21   6          6.55          3.75         2.25 o                         
   5  21   6        138.47        139.36        16.44 o                         
  -5  22   6         10.61         14.84         5.58 o                         
  -4  22   6         63.47         79.19        11.20 o                         
  -3  22   6          0.00          2.53         3.46 o                         
  -2  22   6          7.90          5.76         3.14 o                         
  -1  22   6          3.31          0.44         3.06 o                         
   0  22   6          1.46          0.76         2.02 o                         
   1  22   6         52.06         61.29         4.00 o                         
   2  22   6        106.37         93.53         4.82 o                         
   3  22   6         17.44          8.51         3.00 o                         
   4  22   6         62.28         55.25         5.20 o                         
  -5  23   6         29.34         29.14         7.98 o                         
  -4  23   6         55.31         27.83         5.68 o                         
  -3  23   6        104.28        111.51        12.05 o                         
  -2  23   6         30.49         37.14         6.30 o                         
  -1  23   6          2.32          2.06         2.98 o                         
   0  23   6         69.66         66.83         5.81 o                         
   1  23   6        122.96        138.58         5.73 o                         
   2  23   6        148.36        144.65         6.22 o                         
   3  23   6          0.07          0.60         2.41 o                         
   4  23   6         14.73          9.03         3.79 o                         
  -4  24   6          0.01         10.38         5.93 o                         
  -3  24   6          1.32         -4.24         4.24 o                         
  -2  24   6         29.64         32.73         5.59 o                         
  -1  24   6         14.51         16.74         4.01 o                         
   0  24   6          0.32          7.72         3.05 o                         
   1  24   6         26.27         27.54         3.40 o                         
   2  24   6        283.85        298.64         9.74 o                         
   3  24   6          0.23          2.81         2.41 o                         
   4  24   6         53.36         62.63         7.83 o                         
  -4  25   6          0.22          0.94         3.74 o                         
  -3  25   6         27.63         30.42         5.60 o                         
  -2  25   6          2.58          0.94         3.56 o                         
  -1  25   6        469.19        493.51        17.78 o                         
   0  25   6         34.48         25.59         4.02 o                         
   1  25   6         28.62         25.45         3.54 o                         
   2  25   6          0.25          1.70         2.41 o                         
   3  25   6         33.68         29.87         4.21 o                         
  -3  26   6          7.58          2.10         5.47 o                         
  -2  26   6          0.69          2.43         3.67 o                         
  -1  26   6        388.73        414.07        15.56 o                         
   0  26   6         76.27         60.94         6.17 o                         
   1  26   6          6.31          7.06         3.06 o                         
   2  26   6          1.84          5.86         3.77 o                         
   3  26   6         31.30         21.29         4.19 o                         
  -2  27   6         12.76          3.25         6.92 o                         
  -1  27   6        126.53        102.47         8.93 o                         
   0  27   6         95.31        110.35        10.11 o                         
   1  27   6         90.03         85.53         6.36 o                         
   2  27   6         13.72          4.12         3.47 o                         
  -1  28   6          0.17         -1.09         4.40 o                         
   0  28   6         11.92         -2.94         5.05 o                         
  -7   0   7         75.22         91.53        10.43 o                         
  -5   0   7         13.05         14.41         4.86 o                         
  -3   0   7        268.33        249.56         8.50 o                         
  -1   0   7       6931.25       6990.67        64.39 o                         
   1   0   7       2083.01       2358.47        28.60 o                         
   3   0   7        133.82        140.96         6.24 o                         
   5   0   7        178.94        191.69        10.02 o                         
   7   0   7        208.34        215.49        14.54 o                         
  -8   1   7         34.54         23.53         5.29 o                         
  -7   1   7          0.51         -2.69         2.69 o                         
  -6   1   7         16.76         21.62         4.83 o                         
  -5   1   7         89.20         76.08         5.99 o                         
  -4   1   7        773.09        785.38        14.16 o                         
  -3   1   7         95.99        118.22         4.13 o                         
  -2   1   7       1731.86       1720.72        19.23 o                         
  -1   1   7       1850.22       1825.84        14.58 o                         
   0   1   7         71.34         56.34         1.95 o                         
   1   1   7       2872.20       2964.54        24.11 o                         
   2   1   7         75.95         79.80         3.11 o                         
   3   1   7          0.77          1.47         0.96 o                         
   4   1   7        279.69        253.91         5.36 o                         
   5   1   7        783.21        813.47        12.01 o                         
   6   1   7         69.78         80.88         4.72 o                         
   7   1   7         78.98         69.86         6.23 o                         
  -8   2   7          3.65          0.63         4.74 o                         
  -7   2   7         38.39         18.95         4.20 o                         
  -6   2   7        189.25        183.47        10.32 o                         
  -5   2   7        518.77        510.93        13.64 o                         
  -4   2   7         20.17         17.55         2.54 o                         
  -3   2   7       1058.96        961.26        13.11 o                         
  -2   2   7         76.60         74.93         3.50 o                         
  -1   2   7        789.17        767.15         8.08 o                         
   0   2   7       1012.07       1039.88         9.68 o                         
   1   2   7        427.88        488.05         6.81 o                         
   2   2   7       1876.02       1922.76        18.50 o                         
   3   2   7        446.51        396.04         6.61 o                         
   4   2   7          6.16          4.20         1.13 o                         
   5   2   7         34.65         48.18         3.32 o                         
   6   2   7         26.61         13.84         2.68 o                         
   7   2   7        116.93        104.33         6.63 o                         
  -8   3   7          6.29          1.93         3.63 o                         
  -7   3   7         10.07         10.03         3.64 o                         
  -6   3   7          2.00          0.83         2.95 o                         
  -5   3   7         21.31         25.80         3.83 o                         
  -4   3   7        244.49        233.19         6.62 o                         
  -3   3   7        529.31        551.59         9.15 o                         
  -2   3   7        103.02        121.62         4.26 o                         
  -1   3   7          0.83          2.80         0.89 o                         
   0   3   7        828.88       1005.56        11.11 o                         
   1   3   7         70.00         69.64         2.50 o                         
   2   3   7         84.84         66.58         2.45 o                         
   3   3   7        370.51        332.42         4.97 o                         
   4   3   7        369.15        362.90         6.88 o                         
   5   3   7         96.58         82.77         3.79 o                         
   6   3   7        118.56        124.05         5.43 o                         
   7   3   7         20.56         22.73         3.96 o                         
  -8   4   7         23.84          9.72         5.18 o                         
  -7   4   7         18.94         21.63         4.56 o                         
  -6   4   7        133.84        145.46         8.37 o                         
  -5   4   7        165.68        176.37         8.19 o                         
  -4   4   7        184.58        170.14         6.09 o                         
  -3   4   7       1881.80       1944.61        19.45 o                         
  -2   4   7        427.51        421.81         6.99 o                         
  -1   4   7       2455.65       2544.05        19.45 o                         
   0   4   7       3999.05       4280.85        31.05 o                         
   1   4   7        265.15        240.64         3.66 o                         
   2   4   7        425.39        428.21         6.59 o                         
   3   4   7        671.79        714.75         8.71 o                         
   4   4   7          7.63          3.37         1.54 o                         
   5   4   7        149.02        135.23         4.98 o                         
   6   4   7          3.11          5.11         1.84 o                         
   7   4   7         23.57         17.70         4.66 o                         
  -8   5   7          3.61          2.43         3.25 o                         
  -7   5   7         17.27          7.55         4.97 o                         
  -6   5   7         17.52         18.99         3.86 o                         
  -5   5   7          8.61          9.27         2.98 o                         
  -4   5   7         26.20         24.99         2.94 o                         
  -3   5   7         10.25         11.69         2.00 o                         
  -2   5   7        909.90        816.54        10.61 o                         
  -1   5   7          6.22          5.16         0.94 o                         
   0   5   7          0.59          7.20         1.30 o                         
   1   5   7        769.74        728.37         8.50 o                         
   2   5   7        950.85        936.96        10.79 o                         
   3   5   7         16.73          8.82         2.06 o                         
   4   5   7        108.12        109.66         3.72 o                         
   5   5   7        158.35        151.05         5.33 o                         
   6   5   7          8.56          7.91         3.30 o                         
   7   5   7         26.41         20.56         6.52 o                         
  -8   6   7          0.18         -1.70         3.09 o                         
  -7   6   7         39.59         31.23         6.36 o                         
  -6   6   7        717.16        734.19        19.38 o                         
  -5   6   7          0.48          6.64         3.40 o                         
  -4   6   7        106.38        107.39         4.68 o                         
  -3   6   7        128.26        122.66         4.51 o                         
  -2   6   7          3.41          0.32         1.07 o                         
  -1   6   7          0.05          1.05         0.85 o                         
   0   6   7       1884.34       1857.47        13.73 o                         
   1   6   7          5.67          1.58         0.70 o                         
   2   6   7        149.51        133.63         3.96 o                         
   3   6   7        178.24        197.07         6.55 o                         
   4   6   7          6.65         12.22         2.30 o                         
   5   6   7        160.82        167.90         5.84 o                         
   6   6   7        286.23        241.82         8.94 o                         
   7   6   7         32.01         45.00        11.00 o                         
  -8   7   7         12.57          5.40         4.52 o                         
  -7   7   7        223.40        225.74        11.57 o                         
  -6   7   7        303.26        284.30        12.16 o                         
  -5   7   7        105.00         89.63         7.10 o                         
  -4   7   7          3.30          6.58         1.85 o                         
  -3   7   7         25.46         19.01         2.29 o                         
  -2   7   7       2547.38       2605.52        21.89 o                         
  -1   7   7       3138.62       3084.23        23.53 o                         
   0   7   7        331.81        353.42         5.04 o                         
   1   7   7       3254.21       3180.45        25.31 o                         
   2   7   7        217.12        200.19         4.42 o                         
   3   7   7        654.18        652.42        12.09 o                         
   4   7   7          0.26          2.44         3.02 o                         
   5   7   7        134.76        141.53         5.35 o                         
   6   7   7          7.71          6.21         2.52 o                         
   7   7   7          1.14         -0.85        10.82 o                         
  -8   8   7        164.68        173.43         9.94 o                         
  -7   8   7          3.16         -1.93         2.97 o                         
  -6   8   7          4.03          3.38         3.27 o                         
  -5   8   7        128.22        104.61         7.33 o                         
  -4   8   7         38.80         35.66         3.30 o                         
  -3   8   7         24.09         30.26         2.90 o                         
  -2   8   7        159.60        175.71         4.99 o                         
  -1   8   7         34.90         29.89         1.96 o                         
   0   8   7          2.70          8.33         1.09 o                         
   1   8   7          3.54          0.30         0.79 o                         
   2   8   7         97.08         81.13         2.38 o                         
   3   8   7          5.35          0.40         1.36 o                         
   4   8   7         33.44         21.70         3.61 o                         
   5   8   7        213.46        193.82         8.73 o                         
   6   8   7          8.31         -0.95         2.25 o                         
   7   8   7          7.34         10.35         6.40 o                         
  -8   9   7          1.22         -2.62         2.62 o                         
  -7   9   7         94.34        100.47         8.09 o                         
  -6   9   7         62.16         55.47         6.38 o                         
  -5   9   7        202.78        205.38        13.09 o                         
  -4   9   7         38.15         36.41         4.92 o                         
  -3   9   7        111.37        136.20         5.10 o                         
  -2   9   7         68.82         60.76         3.17 o                         
  -1   9   7        177.02        194.09         4.18 o                         
   0   9   7        408.85        430.84         5.69 o                         
   1   9   7        239.93        218.89         4.81 o                         
   2   9   7        215.91        217.03         6.61 o                         
   3   9   7        600.76        606.32        12.08 o                         
   4   9   7          3.24          0.27         1.85 o                         
   5   9   7        186.20        142.51         7.21 o                         
   6   9   7        268.52        271.30         8.85 o                         
   7   9   7        155.82        162.95        23.49 o                         
  -7  10   7         24.53         21.30         4.97 o                         
  -6  10   7         51.26         41.79         5.94 o                         
  -5  10   7          1.55          1.14         3.62 o                         
  -4  10   7        276.69        282.14         8.56 o                         
  -3  10   7        483.74        490.81         9.55 o                         
  -2  10   7        486.17        493.60         8.01 o                         
  -1  10   7         74.25         63.52         2.91 o                         
   0  10   7        468.84        464.31         6.60 o                         
   1  10   7         25.73         36.17         2.21 o                         
   2  10   7        255.11        246.75         7.39 o                         
   3  10   7        217.81        200.36         6.76 o                         
   4  10   7        403.69        439.22        11.11 o                         
   5  10   7         29.29         11.32         3.89 o                         
   6  10   7         23.37         16.53        10.64 o                         
   7  10   7          0.18         -3.60         7.16 o                         
  -7  11   7        118.06        134.64         9.05 o                         
  -6  11   7        112.48        121.46         8.56 o                         
  -5  11   7        549.68        586.33        16.93 o                         
  -4  11   7        209.72        208.56         9.61 o                         
  -3  11   7         48.03         38.26         3.04 o                         
  -2  11   7        562.06        597.06         9.31 o                         
  -1  11   7        617.91        600.03         8.93 o                         
   0  11   7          2.66          2.94         0.98 o                         
   1  11   7        346.94        355.40         5.66 o                         
   2  11   7          6.22          3.61         1.97 o                         
   3  11   7         41.41         33.70         3.45 o                         
   4  11   7         52.87         58.00         4.82 o                         
   5  11   7        192.50        167.05         8.52 o                         
   6  11   7         22.01         23.51         5.52 o                         
   7  11   7          3.92          5.67         7.83 o                         
  -7  12   7         26.05         30.70         6.42 o                         
  -6  12   7         23.27         17.44         4.54 o                         
  -5  12   7          0.04         -2.63         2.90 o                         
  -4  12   7         88.09         82.43         6.10 o                         
  -3  12   7          7.39          8.70         1.82 o                         
  -2  12   7        400.96        390.13         7.15 o                         
  -1  12   7        362.78        328.10         6.07 o                         
   0  12   7        148.62        121.69         3.37 o                         
   1  12   7       1195.35       1302.92        12.50 o                         
   2  12   7        802.48        787.60        12.33 o                         
   3  12   7         82.22         73.23         5.08 o                         
   4  12   7        100.01        101.35         6.45 o                         
   5  12   7         14.12         16.76         4.34 o                         
   6  12   7         54.85         55.74         9.46 o                         
   7  12   7         56.55         54.96        16.05 o                         
  -7  13   7        123.37        129.21        11.18 o                         
  -6  13   7         30.52         38.88         5.47 o                         
  -5  13   7        102.96         78.97         7.41 o                         
  -4  13   7          2.60          0.28         2.75 o                         
  -3  13   7          2.26          5.24         1.89 o                         
  -2  13   7       2495.29       2434.19        21.47 o                         
  -1  13   7         15.03         15.69         1.87 o                         
   0  13   7         35.10         40.77         2.43 o                         
   1  13   7          0.69          0.79         0.96 o                         
   2  13   7         63.36         59.27         2.50 o                         
   3  13   7         49.96         56.49         4.82 o                         
   4  13   7        209.05        209.38         8.85 o                         
   5  13   7          8.32         13.24         4.50 o                         
   6  13   7         14.26          4.06         4.88 o                         
  -7  14   7          3.75          9.75         3.59 o                         
  -6  14   7          4.68          3.77         4.05 o                         
  -5  14   7          0.99         -0.53         3.04 o                         
  -4  14   7        124.36        122.17        13.86 o                         
  -3  14   7          6.89          5.82         2.41 o                         
  -2  14   7        345.69        340.40         6.95 o                         
  -1  14   7          1.17         -1.28         1.28 o                         
   0  14   7       1151.31       1222.64        13.27 o                         
   1  14   7         14.87         12.19         1.48 o                         
   2  14   7        961.42        943.12         8.74 o                         
   3  14   7         40.30         37.58         4.53 o                         
   4  14   7        422.86        436.67        13.30 o                         
   5  14   7         50.85         50.30         7.23 o                         
   6  14   7          3.81          7.30         5.08 o                         
  -7  15   7         27.08         39.23         7.48 o                         
  -6  15   7          2.16          1.81         3.48 o                         
  -5  15   7        326.87        333.16        13.42 o                         
  -4  15   7         69.12         64.98         5.99 o                         
  -3  15   7        118.29        129.89         6.07 o                         
  -2  15   7        751.73        711.77        11.10 o                         
  -1  15   7         51.75         60.83         3.57 o                         
   0  15   7        259.60        264.41         5.52 o                         
   1  15   7        129.64        120.44         3.76 o                         
   2  15   7        335.96        292.09         4.81 o                         
   3  15   7         44.74         60.26         5.76 o                         
   4  15   7         83.07         81.92         7.23 o                         
   5  15   7         77.74        104.43        10.62 o                         
   6  15   7          0.83          5.58         6.38 o                         
  -6  16   7        279.29        297.34        12.81 o                         
  -5  16   7          5.03          4.60         3.56 o                         
  -4  16   7          5.61          4.30         2.95 o                         
  -3  16   7          3.11          5.01         2.95 o                         
  -2  16   7        985.52        944.29        13.24 o                         
  -1  16   7         35.50         41.40         3.62 o                         
   0  16   7       1818.77       1756.86        17.70 o                         
   1  16   7         27.38         25.45         2.33 o                         
   2  16   7         17.33         21.08         1.79 o                         
   3  16   7        165.66        162.35         7.76 o                         
   4  16   7         92.69         93.33         7.78 o                         
   5  16   7          1.29          2.11         4.70 o                         
   6  16   7          2.22         -4.65         4.65 o                         
  -6  17   7          7.03          8.04         4.32 o                         
  -5  17   7         17.46         16.51         6.93 o                         
  -4  17   7        100.72        115.60        10.16 o                         
  -3  17   7          0.56          6.02         3.46 o                         
  -2  17   7        204.86        198.33         6.60 o                         
  -1  17   7         18.41         35.09         3.04 o                         
   0  17   7         26.93         36.37         2.86 o                         
   1  17   7        103.47         79.23         3.45 o                         
   2  17   7         12.09          7.57         1.70 o                         
   3  17   7          7.60          8.97         1.45 o                         
   4  17   7        113.18        124.03        10.48 o                         
   5  17   7         21.63         12.06         5.73 o                         
   6  17   7        154.46        175.55        14.27 o                         
  -6  18   7         22.43         30.95         6.78 o                         
  -5  18   7        155.33        159.08        10.38 o                         
  -4  18   7          2.78         -1.37         3.14 o                         
  -3  18   7        253.85        254.62        10.28 o                         
  -2  18   7          0.12         -1.13         2.25 o                         
  -1  18   7        157.48        121.85         5.56 o                         
   0  18   7         32.04         25.98         3.13 o                         
   1  18   7         51.58         60.63         3.29 o                         
   2  18   7        126.32        123.42         4.15 o                         
   3  18   7        133.37        123.79         4.44 o                         
   4  18   7         24.92         31.66         6.30 o                         
   5  18   7         41.19         41.41         7.47 o                         
  -6  19   7          5.90          4.41         4.81 o                         
  -5  19   7         90.01         81.27         8.01 o                         
  -4  19   7        121.62        123.45         8.78 o                         
  -3  19   7         11.69         11.63         4.60 o                         
  -2  19   7        832.16        828.97        16.78 o                         
  -1  19   7        274.46        271.48         7.98 o                         
   0  19   7          7.68          9.07         2.06 o                         
   1  19   7        600.64        582.06        11.43 o                         
   2  19   7         26.94         25.27         2.58 o                         
   3  19   7        105.33        113.13         4.09 o                         
   4  19   7        185.33        206.19        16.44 o                         
   5  19   7         16.21         18.21         5.76 o                         
  -5  20   7         16.10          8.49         3.92 o                         
  -4  20   7         36.43         25.10         5.28 o                         
  -3  20   7         25.17         28.64         4.27 o                         
  -2  20   7          6.45         10.60         3.50 o                         
  -1  20   7        179.73        218.24         7.44 o                         
   0  20   7          0.54          2.25         1.88 o                         
   1  20   7        152.23        136.86         5.73 o                         
   2  20   7         24.13         26.92         2.62 o                         
   3  20   7         46.03         51.34         3.15 o                         
   4  20   7         27.80         36.06         9.96 o                         
   5  20   7         58.14         64.74         9.05 o                         
  -5  21   7         17.34          7.29         5.38 o                         
  -4  21   7         64.89         70.15         7.72 o                         
  -3  21   7          9.51         11.22         3.55 o                         
  -2  21   7         98.57        134.37         7.61 o                         
  -1  21   7        779.43        826.80        16.45 o                         
   0  21   7         24.33         14.58         2.78 o                         
   1  21   7          2.49         -1.57         2.00 o                         
   2  21   7         17.24         12.62         2.46 o                         
   3  21   7          0.17         -1.94         1.98 o                         
   4  21   7          1.03         -1.94        11.07 o                         
   5  21   7        161.63        157.66        14.37 o                         
  -5  22   7         81.48         67.85         8.16 o                         
  -4  22   7          0.15         -3.15         3.15 o                         
  -3  22   7          9.15          8.77         3.57 o                         
  -2  22   7        100.89        102.97         7.51 o                         
  -1  22   7        202.26        206.67        10.41 o                         
   0  22   7          8.02         15.07         2.91 o                         
   1  22   7         90.78        105.62         5.65 o                         
   2  22   7        163.45        166.96         5.98 o                         
   3  22   7          4.20          2.37         2.25 o                         
   4  22   7         49.21         35.38         7.64 o                         
  -4  23   7          0.40          2.09         4.07 o                         
  -3  23   7          0.16          2.34         5.70 o                         
  -2  23   7         47.28         34.67         5.01 o                         
  -1  23   7        203.97        185.92         9.23 o                         
   0  23   7          5.53          4.76         2.40 o                         
   1  23   7         31.03         27.48         3.51 o                         
   2  23   7         75.87         89.46         5.55 o                         
   3  23   7         18.78          3.19         2.88 o                         
   4  23   7        112.63        102.53         9.02 o                         
  -4  24   7          0.57         -4.21         5.39 o                         
  -3  24   7        109.38        124.22         9.31 o                         
  -2  24   7         31.66         46.88         5.85 o                         
  -1  24   7         46.02         40.26         5.57 o                         
   0  24   7          0.19         -1.83         2.66 o                         
   1  24   7        114.96        126.74         6.67 o                         
   2  24   7          0.72         -1.15         2.20 o                         
   3  24   7         12.21         14.19         3.68 o                         
  -3  25   7         20.96         20.83         5.75 o                         
  -2  25   7         18.60         22.25         5.16 o                         
  -1  25   7         49.26         67.90         6.35 o                         
   0  25   7        179.46        155.55         8.05 o                         
   1  25   7         12.13          5.04         3.15 o                         
   2  25   7         15.81         19.92         3.86 o                         
   3  25   7         49.73         33.03         5.55 o                         
  -3  26   7         31.70         21.21         6.20 o                         
  -2  26   7          0.41          9.56         5.36 o                         
  -1  26   7         22.72         16.37         6.45 o                         
   0  26   7          3.43         -3.64         3.64 o                         
   1  26   7          3.94         -1.75         3.31 o                         
   2  26   7         27.60         22.91         4.22 o                         
  -2  27   7         75.06         77.49         7.65 o                         
  -1  27   7        178.42        228.02        12.65 o                         
   0  27   7        100.28         85.71         7.76 o                         
   1  27   7        122.01        127.54         7.59 o                         
  -8   0   8        143.86        147.68        11.41 o                         
  -6   0   8         48.81         41.94         6.52 o                         
  -4   0   8        370.99        353.68        21.43 o                         
  -2   0   8       2750.29       2808.58        37.88 o                         
   0   0   8       2311.02       2333.60        25.59 o                         
   2   0   8        340.16        353.60         9.99 o                         
   4   0   8          0.01         -0.95         0.95 o                         
   6   0   8        333.12        346.84        12.28 o                         
  -8   1   8         17.64         15.60         3.88 o                         
  -7   1   8         90.05         89.26         7.00 o                         
  -6   1   8         88.25         71.06         6.07 o                         
  -5   1   8         28.73         13.21         3.66 o                         
  -4   1   8        294.87        299.31         8.64 o                         
  -3   1   8          0.19          0.86         1.24 o                         
  -2   1   8         72.46         65.75         3.23 o                         
  -1   1   8       1093.35       1058.62         9.78 o                         
   0   1   8        177.75        173.06         3.57 o                         
   1   1   8       3349.18       3340.42        27.27 o                         
   2   1   8          1.02          2.90         2.73 o                         
   3   1   8       1208.74       1199.96        14.11 o                         
   4   1   8          7.34          1.34         1.76 o                         
   5   1   8          5.32          5.05         1.53 o                         
   6   1   8         90.64         89.95         5.74 o                         
   7   1   8         36.14         36.34         4.53 o                         
  -8   2   8         80.69         78.31         7.43 o                         
  -7   2   8         18.89         29.27         6.25 o                         
  -6   2   8        379.06        389.83        12.17 o                         
  -5   2   8        524.73        581.20        16.22 o                         
  -4   2   8        498.71        484.13        11.04 o                         
  -3   2   8          7.37          6.23         1.65 o                         
  -2   2   8        155.64        138.62         4.37 o                         
  -1   2   8       1236.57       1271.93        10.40 o                         
   0   2   8        939.69       1067.07        10.33 o                         
   1   2   8        344.18        356.22         5.61 o                         
   2   2   8          0.15         -0.42         0.91 o                         
   3   2   8          9.07          9.58         1.31 o                         
   4   2   8         92.94         84.45         2.94 o                         
   5   2   8        140.24        139.48         4.48 o                         
   6   2   8         19.23         14.22         2.80 o                         
   7   2   8          1.55          5.61         2.64 o                         
  -8   3   8          2.81          0.65         3.59 o                         
  -7   3   8        137.67        141.01         8.13 o                         
  -6   3   8         29.01         36.58         4.87 o                         
  -5   3   8         18.75         14.54         3.42 o                         
  -4   3   8        172.96        187.94         6.39 o                         
  -3   3   8       1194.02       1197.15        15.27 o                         
  -2   3   8        151.74        170.56         4.59 o                         
  -1   3   8        162.22        199.45         3.43 o                         
   0   3   8         21.68         32.42         2.28 o                         
   1   3   8        254.44        255.70         3.48 o                         
   2   3   8         21.02         23.52         2.26 o                         
   3   3   8         61.06         50.99         2.38 o                         
   4   3   8         45.24         40.64         2.23 o                         
   5   3   8         93.10         97.95         4.18 o                         
   6   3   8        298.47        277.22         9.27 o                         
   7   3   8          0.03         -2.01         3.25 o                         
  -8   4   8          5.72          5.46         3.23 o                         
  -7   4   8          9.26         11.45         3.82 o                         
  -6   4   8        158.81        180.89         9.58 o                         
  -5   4   8         10.66          2.96         3.09 o                         
  -4   4   8         39.20         37.53         3.23 o                         
  -3   4   8          6.97          1.97         1.41 o                         
  -2   4   8          3.87          1.99         1.15 o                         
  -1   4   8       1396.91       1359.85        11.51 o                         
   0   4   8       1977.13       1915.40        16.21 o                         
   1   4   8        933.28        984.16         9.49 o                         
   2   4   8       1743.05       1774.67        13.74 o                         
   3   4   8       1126.38       1139.10        13.39 o                         
   4   4   8         49.12         42.70         2.47 o                         
   5   4   8         58.35         66.53         3.74 o                         
   6   4   8        127.11        111.91         5.57 o                         
   7   4   8        206.10        179.84        10.84 o                         
  -8   5   8          0.96          3.81         3.24 o                         
  -7   5   8         93.13        108.50         7.73 o                         
  -6   5   8          5.07          7.55         3.18 o                         
  -5   5   8        274.90        243.44         9.87 o                         
  -4   5   8        292.62        287.78         7.50 o                         
  -3   5   8        542.30        543.11         9.49 o                         
  -2   5   8       1027.39       1003.18        11.68 o                         
  -1   5   8        994.42        974.60         9.85 o                         
   0   5   8        277.75        317.20         5.05 o                         
   1   5   8         26.90         23.99         1.58 o                         
   2   5   8        169.53        176.32         4.09 o                         
   3   5   8        138.16        127.99         4.14 o                         
   4   5   8         33.50         38.30         3.08 o                         
   5   5   8        215.57        218.23         6.05 o                         
   6   5   8          0.43          0.48         2.31 o                         
   7   5   8        133.05        139.89        12.60 o                         
  -8   6   8         93.85         82.69         7.83 o                         
  -7   6   8         88.13         77.60         8.34 o                         
  -6   6   8          1.44          8.00         3.49 o                         
  -5   6   8         81.18         69.32         6.17 o                         
  -4   6   8          4.92          5.16         1.94 o                         
  -3   6   8        463.60        465.95         8.92 o                         
  -2   6   8         62.30         52.49         2.99 o                         
  -1   6   8        257.49        295.89         4.91 o                         
   0   6   8        111.51        119.03         3.50 o                         
   1   6   8         87.61         72.24         2.65 o                         
   2   6   8        327.76        325.50         5.72 o                         
   3   6   8         15.91          6.46         1.52 o                         
   4   6   8         44.86         37.39         3.98 o                         
   5   6   8         75.27         78.34         4.84 o                         
   6   6   8         16.91          9.32         2.72 o                         
   7   6   8          9.27         14.65         8.80 o                         
  -8   7   8          4.78          3.63         4.26 o                         
  -7   7   8          1.26         -1.97         3.69 o                         
  -6   7   8         78.48         96.65         7.85 o                         
  -5   7   8          7.28          3.71         7.67 o                         
  -4   7   8         96.48        104.32         4.84 o                         
  -3   7   8        403.91        397.85         8.28 o                         
  -2   7   8       1521.92       1523.68        15.57 o                         
  -1   7   8        128.58        142.06         3.61 o                         
   0   7   8         11.63          9.53         1.48 o                         
   1   7   8        287.03        249.40         5.35 o                         
   2   7   8         13.38         19.81         2.34 o                         
   3   7   8         98.11        105.99         4.09 o                         
   4   7   8        318.07        270.26         7.59 o                         
   5   7   8         17.84         11.27         3.19 o                         
   6   7   8         14.09          5.39         2.93 o                         
   7   7   8          4.96         -5.55         7.53 o                         
  -7   8   8          4.28          4.03         3.67 o                         
  -6   8   8         14.42         18.87         4.68 o                         
  -5   8   8         17.68         12.95         4.51 o                         
  -4   8   8          0.28          3.48         2.13 o                         
  -3   8   8        607.78        591.90        10.86 o                         
  -2   8   8        405.52        384.65         7.52 o                         
  -1   8   8          0.12         -0.49         1.08 o                         
   0   8   8        237.17        225.62         5.10 o                         
   1   8   8          1.41          1.73         1.32 o                         
   2   8   8        118.36        131.41         5.09 o                         
   3   8   8        461.62        435.86        10.63 o                         
   4   8   8         46.31         66.55         4.17 o                         
   5   8   8        110.27        107.80         6.47 o                         
   6   8   8         20.17         37.96         4.52 o                         
   7   8   8         65.63         65.40        15.47 o                         
  -7   9   8         35.44         36.44         5.74 o                         
  -6   9   8          4.14          6.21         3.40 o                         
  -5   9   8        390.97        404.22        13.94 o                         
  -4   9   8        185.73        165.15         7.05 o                         
  -3   9   8         52.45         58.89         3.65 o                         
  -2   9   8        511.72        479.86         8.32 o                         
  -1   9   8         79.44         62.71         2.74 o                         
   0   9   8        443.15        391.03         6.07 o                         
   1   9   8         24.15         14.32         1.50 o                         
   2   9   8        196.94        223.94         6.86 o                         
   3   9   8         16.69          8.23         1.64 o                         
   4   9   8         81.69        126.30         5.23 o                         
   5   9   8         65.95         73.83         4.87 o                         
   6   9   8        119.43        113.10        11.72 o                         
   7   9   8         12.68          9.36        18.62 o                         
  -7  10   8          9.62         13.31         4.22 o                         
  -6  10   8         14.95         19.37         4.71 o                         
  -5  10   8        130.18        130.36         8.66 o                         
  -4  10   8        161.68        134.33         7.15 o                         
  -3  10   8        404.41        397.82         9.76 o                         
  -2  10   8        256.60        266.76         6.20 o                         
  -1  10   8          4.77          5.56         1.32 o                         
   0  10   8        585.03        613.98         8.72 o                         
   1  10   8        386.28        420.34         8.37 o                         
   2  10   8        579.50        603.53        12.80 o                         
   3  10   8        152.87        160.79         5.64 o                         
   4  10   8         12.24          8.09         2.46 o                         
   5  10   8        327.69        384.85        12.06 o                         
   6  10   8          4.70          2.87         4.17 o                         
   7  10   8          1.32         -4.54         4.54 o                         
  -7  11   8          0.65          4.02         3.57 o                         
  -6  11   8         14.56         21.68         5.51 o                         
  -5  11   8         80.23         82.82         7.31 o                         
  -4  11   8          7.48         11.28         3.63 o                         
  -3  11   8        146.63        154.43         5.20 o                         
  -2  11   8        969.43       1000.29        12.31 o                         
  -1  11   8         91.44         65.99         3.19 o                         
   0  11   8          9.60         17.69         1.88 o                         
   1  11   8         80.33         65.51         3.08 o                         
   2  11   8        631.45        579.99        12.98 o                         
   3  11   8          0.35         -1.22         1.70 o                         
   4  11   8         59.68         46.26         3.76 o                         
   5  11   8          0.01          5.30         2.77 o                         
   6  11   8         10.54          4.68         3.94 o                         
  -7  12   8         10.34          6.44         5.88 o                         
  -6  12   8         26.46         24.51         5.28 o                         
  -5  12   8        849.94        856.92        21.35 o                         
  -4  12   8        864.29        826.66        27.77 o                         
  -3  12   8        300.35        297.03         8.00 o                         
  -2  12   8        205.39        182.33         4.99 o                         
  -1  12   8        176.23        181.81         4.80 o                         
   0  12   8        129.78        126.89         3.94 o                         
   1  12   8         91.20        122.97         4.69 o                         
   2  12   8          0.19         -0.26         2.41 o                         
   3  12   8        360.77        342.06         6.87 o                         
   4  12   8        133.72        149.43         7.41 o                         
   5  12   8          0.14         10.57         3.77 o                         
   6  12   8         10.00         14.89         4.77 o                         
  -7  13   8          0.06          1.30         3.30 o                         
  -6  13   8         37.10         52.96         9.12 o                         
  -5  13   8          3.05          8.26         3.73 o                         
  -4  13   8          2.72          2.43         5.61 o                         
  -3  13   8          0.36         -1.68         1.71 o                         
  -2  13   8        214.13        204.61         5.35 o                         
  -1  13   8        279.05        302.12         6.22 o                         
   0  13   8         31.24         33.63         2.19 o                         
   1  13   8        229.40        202.06         4.26 o                         
   2  13   8         45.61         75.90         5.51 o                         
   3  13   8        493.02        468.01         8.63 o                         
   4  13   8        411.99        469.07        18.19 o                         
   5  13   8         31.37         31.63         5.42 o                         
   6  13   8        278.88        328.30        17.75 o                         
  -7  14   8         12.22          6.87         4.83 o                         
  -6  14   8         65.26         52.42         6.55 o                         
  -5  14   8         32.94         40.38         5.74 o                         
  -4  14   8         65.10         37.14         5.55 o                         
  -3  14   8         43.89         45.60         4.06 o                         
  -2  14   8        119.81         92.59         4.58 o                         
  -1  14   8        525.80        496.75         8.63 o                         
   0  14   8        296.13        316.77         5.98 o                         
   1  14   8        172.03        147.98         3.87 o                         
   2  14   8        109.41        102.93         5.93 o                         
   3  14   8        208.18        230.84         8.84 o                         
   4  14   8          6.42          2.28         2.57 o                         
   5  14   8          0.58         -4.00         4.95 o                         
   6  14   8          3.18         -1.41         4.37 o                         
  -6  15   8         63.85         40.59         6.31 o                         
  -5  15   8          6.21          0.50         3.39 o                         
  -4  15   8        105.05        108.57         7.02 o                         
  -3  15   8         55.92         36.99         4.82 o                         
  -2  15   8        430.58        426.54         9.31 o                         
  -1  15   8        294.21        328.48         7.31 o                         
   0  15   8        326.56        308.92         6.70 o                         
   1  15   8        678.06        652.29        10.10 o                         
   2  15   8        230.57        231.51         5.37 o                         
   3  15   8        200.60        198.91        12.13 o                         
   4  15   8         14.56         18.26         3.97 o                         
   5  15   8         26.41         39.84        12.68 o                         
   6  15   8         15.51          4.61         6.02 o                         
  -6  16   8         28.18         24.12         5.34 o                         
  -5  16   8          4.49          4.49         3.81 o                         
  -4  16   8          0.45          1.78         2.89 o                         
  -3  16   8          8.80          8.27         3.25 o                         
  -2  16   8         16.46         20.86         2.75 o                         
  -1  16   8        182.14        200.65         6.60 o                         
   0  16   8       1043.59       1069.19        13.07 o                         
   1  16   8         95.22         81.03         3.41 o                         
   2  16   8        138.89        125.93         4.08 o                         
   3  16   8        128.45        108.67         5.69 o                         
   4  16   8         89.75         84.30         6.39 o                         
   5  16   8         99.84         96.01        20.50 o                         
   6  16   8         53.61         53.74         8.19 o                         
  -6  17   8        124.51        137.53        12.89 o                         
  -5  17   8        192.05        195.01        11.03 o                         
  -4  17   8        157.60        170.08         9.88 o                         
  -3  17   8        197.25        210.85         9.54 o                         
  -2  17   8         24.31         33.99         4.79 o                         
  -1  17   8        129.07        111.51         5.50 o                         
   0  17   8         70.48         83.14         3.91 o                         
   1  17   8        142.93        140.54         5.72 o                         
   2  17   8          6.03          6.58         2.15 o                         
   3  17   8          0.57         -1.95         2.99 o                         
   4  17   8        323.64        299.54        13.10 o                         
   5  17   8         17.25         42.39        13.49 o                         
  -6  18   8          7.96          7.66         4.40 o                         
  -5  18   8         39.73         53.07         6.45 o                         
  -4  18   8         41.24         40.53         5.88 o                         
  -3  18   8         96.31        126.83         9.69 o                         
  -2  18   8         73.05         79.89         5.22 o                         
  -1  18   8        189.41        176.60         6.21 o                         
   0  18   8        210.98        193.68         5.95 o                         
   1  18   8        117.58        126.54         5.67 o                         
   2  18   8         23.40         18.98         1.94 o                         
   3  18   8         93.71        126.55         8.09 o                         
   4  18   8        202.57        201.29        10.90 o                         
   5  18   8          1.45         -7.91         7.91 o                         
  -6  19   8          0.01          1.51         4.09 o                         
  -5  19   8          5.59         -0.66         3.57 o                         
  -4  19   8         15.20         20.96         4.70 o                         
  -3  19   8          1.22         -0.94         2.47 o                         
  -2  19   8        275.11        296.48        10.02 o                         
  -1  19   8         20.40         35.61         3.47 o                         
   0  19   8       1042.42       1048.26        14.21 o                         
   1  19   8         20.70         18.67         2.41 o                         
   2  19   8         15.87         15.50         2.08 o                         
   3  19   8         49.46         61.76         4.84 o                         
   4  19   8        233.14        245.98        22.39 o                         
   5  19   8         19.46          9.70         8.92 o                         
  -5  20   8         42.17         69.23         7.11 o                         
  -4  20   8          0.06          5.83         3.51 o                         
  -3  20   8          0.05         -2.48         2.54 o                         
  -2  20   8        197.49        231.34        10.81 o                         
  -1  20   8         72.90         69.48         4.99 o                         
   0  20   8         87.20         97.96         5.58 o                         
   1  20   8        103.12        108.54         4.81 o                         
   2  20   8        112.63        116.87         4.16 o                         
   3  20   8        111.49        139.80        10.65 o                         
   4  20   8         43.20         48.19         6.50 o                         
   5  20   8         21.82         20.83        13.69 o                         
  -5  21   8         67.91         66.31         7.80 o                         
  -4  21   8          4.16          3.42         2.87 o                         
  -3  21   8          4.89          0.12         3.24 o                         
  -2  21   8          4.56          2.88         2.96 o                         
  -1  21   8         60.53         72.04         5.07 o                         
   0  21   8          8.42          8.05         2.51 o                         
   1  21   8        132.92        128.73         5.64 o                         
   2  21   8          0.25         -1.22         2.13 o                         
   3  21   8         23.73         26.48         2.30 o                         
   4  21   8          0.28          1.19         3.38 o                         
  -4  22   8          0.01         -3.19         3.19 o                         
  -3  22   8         11.38         13.31         4.27 o                         
  -2  22   8        112.14        115.03         7.97 o                         
  -1  22   8         19.73         32.52         4.57 o                         
   0  22   8        242.81        240.22         8.23 o                         
   1  22   8        113.73        107.44         5.68 o                         
   2  22   8         35.94         32.22         2.96 o                         
   3  22   8         39.13         43.00         4.19 o                         
   4  22   8          6.91          0.93         5.91 o                         
  -4  23   8          1.68          4.61         4.19 o                         
  -3  23   8         10.68         10.92         3.94 o                         
  -2  23   8          6.00         -0.34         3.30 o                         
  -1  23   8        343.79        346.31        12.12 o                         
   0  23   8         96.00        107.14         5.95 o                         
   1  23   8         15.18         15.99         2.98 o                         
   2  23   8          4.42          0.78         2.29 o                         
   3  23   8         52.98         40.35         5.19 o                         
  -4  24   8          4.93         10.61         5.09 o                         
  -3  24   8          1.15          3.31         4.29 o                         
  -2  24   8        100.97        116.45         8.06 o                         
  -1  24   8          1.75          8.14         3.52 o                         
   0  24   8         20.07         13.38         3.28 o                         
   1  24   8         84.57         76.47         4.77 o                         
   2  24   8        110.20        111.69         8.66 o                         
   3  24   8          1.13         -2.43         2.43 o                         
  -3  25   8          8.12          4.68         4.06 o                         
  -2  25   8          6.87          3.83         5.08 o                         
  -1  25   8        108.63        110.90         8.63 o                         
   0  25   8          6.07         11.76         3.25 o                         
   1  25   8         24.15         21.86         4.42 o                         
   2  25   8          4.77          4.63         3.60 o                         
  -2  26   8          0.21          3.11         3.93 o                         
  -1  26   8          1.03          1.87         3.80 o                         
   0  26   8         19.15         22.86         6.06 o                         
   1  26   8          3.33          3.94         3.13 o                         
  -1  27   8        161.61        167.77        11.80 o                         
   0  27   8         57.08         50.40         6.08 o                         
  -7   0   9        126.03        129.91        11.63 o                         
  -5   0   9        817.39        817.75        26.23 o                         
  -3   0   9       3928.41       3906.48        47.11 o                         
  -1   0   9         96.14         68.28         4.54 o                         
   1   0   9       3282.01       3334.53        39.44 o                         
   3   0   9       1367.97       1372.18        34.31 o                         
   5   0   9         10.95          9.44         2.43 o                         
   7   0   9         21.49         10.60         4.54 o                         
  -8   1   9         63.95         62.13         6.21 o                         
  -7   1   9          0.62          4.31         3.04 o                         
  -6   1   9        315.69        319.03        10.51 o                         
  -5   1   9         79.07         73.14         5.77 o                         
  -4   1   9        761.19        761.29        12.46 o                         
  -3   1   9        442.23        487.23         8.84 o                         
  -2   1   9        232.75        225.25         5.81 o                         
  -1   1   9          5.97          9.73         1.64 o                         
   0   1   9        258.39        273.15         4.80 o                         
   1   1   9        233.78        202.26         4.86 o                         
   2   1   9        124.45        100.44         3.84 o                         
   3   1   9        168.04        165.85         5.06 o                         
   4   1   9          3.27          2.83         1.03 o                         
   5   1   9        115.78        112.89         4.74 o                         
   6   1   9         85.27         98.24         4.70 o                         
   7   1   9          4.80         -2.99         2.99 o                         
  -8   2   9          3.52          1.44         2.85 o                         
  -7   2   9          0.33         -1.41         2.70 o                         
  -6   2   9          2.21          1.75         3.64 o                         
  -5   2   9        117.03        112.87         7.31 o                         
  -4   2   9          0.19         -0.75         1.67 o                         
  -3   2   9          0.15         -1.51         1.51 o                         
  -2   2   9       1056.23       1064.30        14.01 o                         
  -1   2   9        361.55        383.42         6.96 o                         
   0   2   9        196.80        190.09         3.86 o                         
   1   2   9        417.61        401.86         6.42 o                         
   2   2   9       1268.14       1289.79        15.04 o                         
   3   2   9         84.43         70.33         3.18 o                         
   4   2   9         12.31          9.78         1.98 o                         
   5   2   9        175.50        172.04         4.72 o                         
   6   2   9        234.57        210.83         7.87 o                         
   7   2   9         14.99          4.01         7.45 o                         
  -8   3   9          1.45          1.79         4.69 o                         
  -7   3   9         14.35         21.70         4.04 o                         
  -6   3   9         23.14         21.66         4.32 o                         
  -5   3   9        400.27        390.68        31.58 o                         
  -4   3   9         35.99         44.69         3.59 o                         
  -3   3   9          2.33          8.13         2.07 o                         
  -2   3   9        896.82        910.70        12.27 o                         
  -1   3   9        284.38        271.36         5.96 o                         
   0   3   9        442.82        464.13         6.68 o                         
   1   3   9       2329.72       2336.52        16.89 o                         
   2   3   9       1292.19       1213.09        14.55 o                         
   3   3   9        186.82        181.97         4.09 o                         
   4   3   9        666.93        678.43         9.06 o                         
   5   3   9          1.64          0.89         1.55 o                         
   6   3   9          5.92          3.41         2.50 o                         
   7   3   9         37.13         34.74        10.17 o                         
  -8   4   9         39.74         37.14         5.46 o                         
  -7   4   9         84.89         88.49         7.05 o                         
  -6   4   9        150.97        142.06         8.55 o                         
  -5   4   9         33.27         39.50         9.33 o                         
  -4   4   9        833.03        867.41        13.62 o                         
  -3   4   9        308.81        330.19         7.16 o                         
  -2   4   9        154.05        174.88         4.90 o                         
  -1   4   9        214.18        204.64         3.83 o                         
   0   4   9        387.58        389.43         6.11 o                         
   1   4   9        273.60        246.23         4.31 o                         
   2   4   9          0.90          0.92         0.99 o                         
   3   4   9        302.86        312.83         5.85 o                         
   4   4   9        316.79        297.47         8.31 o                         
   5   4   9         97.51        116.32         3.64 o                         
   6   4   9          1.95          1.98         1.83 o                         
   7   4   9          1.65         11.24         6.17 o                         
  -7   5   9         10.92          3.50         3.82 o                         
  -6   5   9         45.35         73.11         6.61 o                         
  -5   5   9        128.13        129.92         9.34 o                         
  -4   5   9         78.13         75.25         4.64 o                         
  -3   5   9        219.16        232.23         6.32 o                         
  -2   5   9        649.62        628.68         8.62 o                         
  -1   5   9        586.29        578.14         7.25 o                         
   0   5   9        261.04        242.17         4.51 o                         
   1   5   9        932.15        911.03         9.92 o                         
   2   5   9        357.98        392.39         6.55 o                         
   3   5   9          9.66         10.88         1.66 o                         
   4   5   9         63.32         55.20         4.78 o                         
   5   5   9         13.39         27.72         3.17 o                         
   6   5   9         10.28         11.51         1.77 o                         
   7   5   9         32.61         37.56         5.15 o                         
  -7   6   9         15.58         -0.81         5.23 o                         
  -6   6   9         10.03          3.54         3.68 o                         
  -5   6   9        297.34        299.46        11.07 o                         
  -4   6   9          0.67          2.31         1.92 o                         
  -3   6   9        230.46        229.47         6.44 o                         
  -2   6   9        408.98        402.52         6.85 o                         
  -1   6   9          0.71          2.03         0.89 o                         
   0   6   9          8.03          0.56         0.95 o                         
   1   6   9        259.30        251.51         5.18 o                         
   2   6   9        877.14        873.03        13.33 o                         
   3   6   9         44.34         43.82         2.89 o                         
   4   6   9         85.77         68.17         4.49 o                         
   5   6   9         22.42         23.93         3.25 o                         
   6   6   9         72.86         61.78         5.72 o                         
   7   6   9         39.35         39.32        10.96 o                         
  -7   7   9         11.13         12.00         4.52 o                         
  -6   7   9          0.02          1.04         3.32 o                         
  -5   7   9          4.03          6.88         3.28 o                         
  -4   7   9          0.70          4.79         2.26 o                         
  -3   7   9       1152.51       1085.02        17.65 o                         
  -2   7   9        311.14        326.72         6.60 o                         
  -1   7   9         58.81         73.19         2.57 o                         
   0   7   9         14.91         13.29         2.08 o                         
   1   7   9        454.62        505.33         7.10 o                         
   2   7   9        104.18        106.77         4.50 o                         
   3   7   9         16.39         14.67         1.81 o                         
   4   7   9         10.97          8.61         2.59 o                         
   5   7   9         73.68         60.98         6.13 o                         
   6   7   9         20.95         24.29         3.94 o                         
   7   7   9         19.18         16.02        11.62 o                         
  -7   8   9          8.59         25.32         7.31 o                         
  -6   8   9         33.71         36.21         5.37 o                         
  -5   8   9        654.74        679.22        18.65 o                         
  -4   8   9       1319.42       1305.29        19.33 o                         
  -3   8   9         38.21         38.38         3.43 o                         
  -2   8   9        253.27        243.73         5.81 o                         
  -1   8   9        316.77        373.23         6.08 o                         
   0   8   9         70.54         62.66         3.20 o                         
   1   8   9         22.99         28.47         2.13 o                         
   2   8   9         73.90         91.05         5.68 o                         
   3   8   9        410.39        400.39         7.22 o                         
   4   8   9         51.87         86.26         4.70 o                         
   5   8   9         17.16         11.94         2.68 o                         
   6   8   9          0.16          4.17         3.35 o                         
   7   8   9          5.52         -5.13         6.54 o                         
  -7   9   9        184.10        184.21        10.73 o                         
  -6   9   9         20.81         17.68         4.99 o                         
  -5   9   9          3.00         10.11         3.83 o                         
  -4   9   9         64.57         59.64         5.54 o                         
  -3   9   9        870.60        867.25        13.13 o                         
  -2   9   9        402.81        397.82         7.69 o                         
  -1   9   9          0.66          1.79         1.06 o                         
   0   9   9         66.14         73.54         4.06 o                         
   1   9   9        173.00        147.60         3.89 o                         
   2   9   9       1270.28       1215.88        21.55 o                         
   3   9   9        674.18        658.56         8.54 o                         
   4   9   9         15.28         24.09         2.93 o                         
   5   9   9         12.64         13.82         2.90 o                         
   6   9   9          3.12         -8.31         8.31 o                         
  -7  10   9         46.64         47.45         7.68 o                         
  -6  10   9         42.29         33.31         5.61 o                         
  -5  10   9         34.91         32.78         5.52 o                         
  -4  10   9         79.20         60.77         6.53 o                         
  -3  10   9        292.41        287.71         8.24 o                         
  -2  10   9         13.42         19.19         2.21 o                         
  -1  10   9         17.81         24.53         2.11 o                         
   0  10   9       1012.18       1020.82        11.91 o                         
   1  10   9        115.86        141.54         4.01 o                         
   2  10   9        156.76        166.94         6.61 o                         
   3  10   9        333.82        316.62        10.29 o                         
   4  10   9         74.01         63.65         3.84 o                         
   5  10   9         12.07          7.63         8.75 o                         
   6  10   9        171.30        204.90         9.85 o                         
  -7  11   9         50.15         54.01         6.77 o                         
  -6  11   9         27.55         17.02         7.12 o                         
  -5  11   9          8.84          4.79         3.62 o                         
  -4  11   9          0.58         -1.63         2.73 o                         
  -3  11   9        319.65        316.56         8.83 o                         
  -2  11   9         10.76         12.42         1.81 o                         
  -1  11   9        357.43        339.24         7.17 o                         
   0  11   9         73.83         68.31         2.76 o                         
   1  11   9        322.08        324.20         6.38 o                         
   2  11   9        818.94        724.44        14.02 o                         
   3  11   9        200.17        243.18        12.30 o                         
   4  11   9          0.01          1.01         1.58 o                         
   5  11   9        123.40         94.65         6.08 o                         
   6  11   9         24.72         34.93         4.74 o                         
  -7  12   9         49.53         47.41         6.91 o                         
  -6  12   9          6.92          3.88         4.00 o                         
  -5  12   9         57.76         49.75         6.49 o                         
  -4  12   9          5.30          5.18         2.88 o                         
  -3  12   9         28.61         24.63         3.39 o                         
  -2  12   9        236.12        217.06         5.79 o                         
  -1  12   9         35.03         40.38         2.59 o                         
   0  12   9        143.37        137.59         4.11 o                         
   1  12   9          9.39         17.05         2.19 o                         
   2  12   9         23.50         15.16         3.34 o                         
   3  12   9        113.95        114.72        11.93 o                         
   4  12   9         17.12         17.19         2.52 o                         
   5  12   9        100.95         90.64         7.13 o                         
   6  12   9         29.44         18.44         6.46 o                         
  -7  13   9         62.49         68.96         7.90 o                         
  -6  13   9          0.25          1.65         4.06 o                         
  -5  13   9        148.40        155.02         9.53 o                         
  -4  13   9         39.80         39.56         4.90 o                         
  -3  13   9       1170.51       1170.22        17.10 o                         
  -2  13   9         41.29         30.43         2.74 o                         
  -1  13   9          0.22          2.28         1.30 o                         
   0  13   9          5.89          3.18         1.68 o                         
   1  13   9        324.51        326.34         7.25 o                         
   2  13   9         65.09        108.37         7.01 o                         
   3  13   9        127.08         85.89         9.09 o                         
   4  13   9        119.82         99.20         4.59 o                         
   5  13   9          9.54         20.37         4.01 o                         
   6  13   9          8.16         17.53         5.98 o                         
  -6  14   9         32.72         28.84         5.62 o                         
  -5  14   9        117.42        117.21         9.02 o                         
  -4  14   9         40.97         48.84         5.30 o                         
  -3  14   9        149.25        135.57         6.94 o                         
  -2  14   9          1.31          2.84         1.83 o                         
  -1  14   9          0.76          1.23         1.83 o                         
   0  14   9        239.79        239.62         6.36 o                         
   1  14   9         39.81         47.67         3.10 o                         
   2  14   9          2.87         -0.12         3.11 o                         
   3  14   9        198.95        181.52        12.18 o                         
   4  14   9         47.19         50.52         4.96 o                         
   5  14   9         58.91         48.68        10.29 o                         
   6  14   9          3.91          9.85         7.55 o                         
  -6  15   9          3.09          1.90         3.91 o                         
  -5  15   9         59.11         71.53         7.48 o                         
  -4  15   9          1.30         -1.56         3.70 o                         
  -3  15   9          1.39         -3.41         3.41 o                         
  -2  15   9        154.66        182.87         6.94 o                         
  -1  15   9       1666.85       1635.86        20.20 o                         
   0  15   9          4.38          6.15         2.60 o                         
   1  15   9       1434.97       1422.29        14.71 o                         
   2  15   9          0.93          5.81         3.08 o                         
   3  15   9         16.48          9.82         4.61 o                         
   4  15   9        101.20        112.34         6.11 o                         
   5  15   9         18.89         14.98         4.53 o                         
  -6  16   9          0.18         -3.35         4.25 o                         
  -5  16   9         82.89         81.66         8.07 o                         
  -4  16   9         27.20         31.77         5.19 o                         
  -3  16   9        205.27        184.82         8.76 o                         
  -2  16   9        108.64         95.14         6.19 o                         
  -1  16   9          1.26          0.13         2.48 o                         
   0  16   9         17.32         10.49         2.05 o                         
   1  16   9         78.80         78.57         3.33 o                         
   2  16   9         19.39         16.64         4.88 o                         
   3  16   9         27.79         49.15        10.86 o                         
   4  16   9         31.38         36.05         7.00 o                         
   5  16   9          9.46          9.96         3.21 o                         
  -6  17   9          8.96         -2.41         5.83 o                         
  -5  17   9          0.28          2.93         3.54 o                         
  -4  17   9         22.95         13.39         4.65 o                         
  -3  17   9         23.64         12.76         3.81 o                         
  -2  17   9        140.37        125.90         6.15 o                         
  -1  17   9         25.09         35.13         3.17 o                         
   0  17   9        125.99        149.15         6.29 o                         
   1  17   9          0.02         -0.89         2.05 o                         
   2  17   9        103.53        132.02         7.27 o                         
   3  17   9          0.29         -3.13         4.53 o                         
   4  17   9         86.65         99.96        14.52 o                         
   5  17   9          1.41         -2.82         2.82 o                         
  -6  18   9          0.64          0.78         3.66 o                         
  -5  18   9          6.57          8.76         3.61 o                         
  -4  18   9        199.68        213.25        11.40 o                         
  -3  18   9        322.76        337.73        10.86 o                         
  -2  18   9        457.33        519.66        11.98 o                         
  -1  18   9          9.73         21.17         3.76 o                         
   0  18   9          1.62          4.23         1.64 o                         
   1  18   9          1.22          1.51         2.01 o                         
   2  18   9         32.58         39.71         3.56 o                         
   3  18   9          6.61          7.68         5.76 o                         
   4  18   9          0.05         -0.78         5.77 o                         
   5  18   9         21.86         10.58         8.59 o                         
  -5  19   9          0.03         -1.38         3.87 o                         
  -4  19   9          7.14          8.87         4.78 o                         
  -3  19   9         26.39         24.20         4.12 o                         
  -2  19   9        326.35        340.01        10.69 o                         
  -1  19   9         69.92         72.96         4.27 o                         
   0  19   9         42.30         39.68         3.03 o                         
   1  19   9         62.83         63.13         4.40 o                         
   2  19   9        106.39        114.37         4.27 o                         
   3  19   9          5.73          6.50         4.20 o                         
   4  19   9         46.31         37.03        10.84 o                         
  -5  20   9         20.88         10.95         9.23 o                         
  -4  20   9          3.06          3.81         4.19 o                         
  -3  20   9         95.95         91.96         6.76 o                         
  -2  20   9        227.54        225.15         9.00 o                         
  -1  20   9        110.76        106.91         5.70 o                         
   0  20   9        193.06        192.45         5.83 o                         
   1  20   9        118.03        130.54         5.60 o                         
   2  20   9         14.07         12.47         2.24 o                         
   3  20   9         90.87         95.35         9.56 o                         
   4  20   9          4.12          1.53        14.81 o                         
  -5  21   9          6.72          6.11         3.98 o                         
  -4  21   9         49.77         60.55         6.27 o                         
  -3  21   9          2.14          5.22         3.71 o                         
  -2  21   9          7.16          9.41         3.45 o                         
  -1  21   9        192.68        215.13         8.68 o                         
   0  21   9         14.20          9.82         2.49 o                         
   1  21   9          0.09          0.62         1.86 o                         
   2  21   9         64.86         76.36         3.34 o                         
   3  21   9         15.84         14.67         5.55 o                         
   4  21   9          5.28          3.01         7.76 o                         
  -4  22   9          8.46         16.75         5.09 o                         
  -3  22   9         13.78         13.58         5.51 o                         
  -2  22   9          5.14         11.11         3.41 o                         
  -1  22   9         95.85        122.51         7.57 o                         
   0  22   9          6.80          9.70         2.84 o                         
   1  22   9          3.78          1.80         2.15 o                         
   2  22   9          2.09          2.75         2.21 o                         
   3  22   9         44.50         36.42         8.24 o                         
  -4  23   9         75.22         55.71         7.43 o                         
  -3  23   9         23.80         31.07         6.72 o                         
  -2  23   9          1.38          5.81         3.34 o                         
  -1  23   9         15.04         17.14         4.54 o                         
   0  23   9          0.55          1.81         2.51 o                         
   1  23   9          0.23         -0.56         2.27 o                         
   2  23   9        112.82         85.87        15.18 o                         
   3  23   9          1.34          8.76         4.19 o                         
  -3  24   9          9.61          7.12         4.48 o                         
  -2  24   9         24.85         27.40         5.41 o                         
  -1  24   9          2.81          2.60         3.12 o                         
   0  24   9         24.59         14.27         3.28 o                         
   1  24   9          7.59          5.04         2.62 o                         
   2  24   9          0.22          2.51         2.80 o                         
  -2  25   9          4.60          3.33         3.97 o                         
  -1  25   9         63.51         55.78         7.30 o                         
   0  25   9         11.26         12.50         4.09 o                         
   1  25   9          1.89          0.52         2.98 o                         
   2  25   9          8.68          9.80         6.45 o                         
  -1  26   9          9.40          6.16         3.95 o                         
   0  26   9         52.43         59.62         6.08 o                         
  -6   0  10         29.03         28.46         5.99 o                         
  -4   0  10          4.26         11.64         4.17 o                         
  -2   0  10        736.94        732.98        14.10 o                         
   0   0  10        233.21        220.07         6.48 o                         
   2   0  10       1991.96       2001.53        74.52 o                         
   4   0  10        180.67        219.22         7.51 o                         
   6   0  10        173.33        163.02         8.86 o                         
  -7   1  10         17.58         12.87         3.71 o                         
  -6   1  10          0.03         -0.48         2.53 o                         
  -5   1  10         10.83          9.65         3.37 o                         
  -4   1  10       1681.11       1686.65        22.04 o                         
  -3   1  10          0.80         -0.63         1.61 o                         
  -2   1  10         33.23         42.26         2.64 o                         
  -1   1  10        158.03        166.37         4.77 o                         
   0   1  10          2.21          2.72         0.98 o                         
   1   1  10         17.48         12.59         1.86 o                         
   2   1  10        739.99        687.11        11.51 o                         
   3   1  10        676.08        696.57        11.10 o                         
   4   1  10         92.85        108.01         3.72 o                         
   5   1  10         85.06         80.58         3.77 o                         
   6   1  10         61.66         93.87         4.42 o                         
  -7   2  10          2.51          4.79         2.90 o                         
  -6   2  10         50.80         41.96         5.02 o                         
  -5   2  10        288.64        276.93        12.14 o                         
  -4   2  10       3645.66       3594.29        36.13 o                         
  -3   2  10        528.76        533.15         9.93 o                         
  -2   2  10        340.91        291.84         6.40 o                         
  -1   2  10        433.12        426.56         9.04 o                         
   0   2  10        407.15        369.75         6.31 o                         
   1   2  10        454.84        506.92         5.99 o                         
   2   2  10        462.63        460.59         8.21 o                         
   3   2  10        151.53        156.13         4.21 o                         
   4   2  10        184.52        179.68         5.47 o                         
   5   2  10         49.16         37.43         2.58 o                         
   6   2  10        119.91        115.16         5.21 o                         
   7   2  10          0.42         -1.02         4.88 o                         
  -7   3  10         36.23         48.87         5.45 o                         
  -6   3  10         51.27         54.48         5.74 o                         
  -5   3  10         41.77         48.52         4.96 o                         
  -4   3  10        946.90        985.61        15.32 o                         
  -3   3  10         74.45         77.30         4.16 o                         
  -2   3  10         77.72         76.86         3.64 o                         
  -1   3  10          5.30         10.77         1.76 o                         
   0   3  10         29.35         32.67         2.17 o                         
   1   3  10        273.56        264.18         4.28 o                         
   2   3  10        172.38        153.80         4.43 o                         
   3   3  10        614.81        657.27         9.01 o                         
   4   3  10       1062.15       1065.29        13.47 o                         
   5   3  10        179.38        177.67         4.29 o                         
   6   3  10          8.08          9.34         2.56 o                         
   7   3  10         24.91         26.12         7.37 o                         
  -7   4  10         24.43         22.19         4.45 o                         
  -6   4  10         10.02         18.16         4.05 o                         
  -5   4  10        206.17        205.61         9.49 o                         
  -4   4  10        105.31        119.68         6.22 o                         
  -3   4  10        197.38        188.11         6.92 o                         
  -2   4  10       1386.43       1437.12        15.29 o                         
  -1   4  10          0.02          0.56         1.45 o                         
   0   4  10        383.17        445.68         6.90 o                         
   1   4  10       1600.73       1700.83        15.34 o                         
   2   4  10        582.28        571.09         7.32 o                         
   3   4  10        285.95        272.29         7.55 o                         
   4   4  10        164.73        173.28         5.97 o                         
   5   4  10          0.79          4.41         1.96 o                         
   6   4  10         10.29         13.77         3.10 o                         
  -7   5  10          0.00          4.24         3.53 o                         
  -6   5  10         83.72         64.37         6.60 o                         
  -5   5  10          0.09         -1.77         2.63 o                         
  -4   5  10         84.44         81.37         5.21 o                         
  -3   5  10        481.04        515.54         9.22 o                         
  -2   5  10        127.85        143.29         4.13 o                         
  -1   5  10          0.09         -0.87         1.03 o                         
   0   5  10          0.73          1.70         1.21 o                         
   1   5  10        866.31        856.50         9.15 o                         
   2   5  10        387.19        381.16         5.24 o                         
   3   5  10         87.67         71.34         3.39 o                         
   4   5  10         79.95         84.34         4.57 o                         
   5   5  10         59.73         74.58         4.32 o                         
   6   5  10          1.84         -2.74         2.74 o                         
  -7   6  10         26.23         15.21         6.01 o                         
  -6   6  10          1.50          4.64         3.27 o                         
  -5   6  10         14.38         13.37         3.79 o                         
  -4   6  10         86.00         92.45         6.17 o                         
  -3   6  10        822.78        804.50        11.75 o                         
  -2   6  10        198.66        220.82         5.78 o                         
  -1   6  10        109.87        104.92         2.88 o                         
   0   6  10        162.79        160.06         3.70 o                         
   1   6  10        534.52        472.72         7.02 o                         
   2   6  10        863.03        858.91        13.61 o                         
   3   6  10        163.10        150.79         5.75 o                         
   4   6  10        231.15        251.83         8.71 o                         
   5   6  10         71.36         67.43         4.70 o                         
   6   6  10          2.12          0.76         3.40 o                         
  -7   7  10         37.95         24.98         5.64 o                         
  -6   7  10        126.60        120.10        10.55 o                         
  -5   7  10        436.84        439.50        13.84 o                         
  -4   7  10        177.71        184.18         7.19 o                         
  -3   7  10       1387.89       1367.40        16.90 o                         
  -2   7  10         79.62         79.75         3.70 o                         
  -1   7  10        863.09        870.03         9.06 o                         
   0   7  10         23.27         15.94         1.88 o                         
   1   7  10         23.02         26.96         1.97 o                         
   2   7  10       1473.84       1365.53        19.13 o                         
   3   7  10        222.13        217.91         4.73 o                         
   4   7  10         10.78         15.11         2.70 o                         
   5   7  10         12.57          8.24         2.94 o                         
   6   7  10         66.57         65.72         6.63 o                         
  -7   8  10          9.50         10.19         5.30 o                         
  -6   8  10          0.02          2.77         3.27 o                         
  -5   8  10        181.74        210.89        12.13 o                         
  -4   8  10        127.42        128.14         8.13 o                         
  -3   8  10        176.61        178.98         6.23 o                         
  -2   8  10        581.75        600.08         8.59 o                         
  -1   8  10         83.67         90.03         3.26 o                         
   0   8  10        244.93        244.23         7.26 o                         
   1   8  10        812.88        768.23        10.37 o                         
   2   8  10        531.06        524.19        14.33 o                         
   3   8  10          0.53          1.13         2.12 o                         
   4   8  10         13.67         22.48         2.79 o                         
   5   8  10        251.32        239.17         8.12 o                         
   6   8  10         42.31         30.28         4.62 o                         
  -7   9  10         15.68          9.16         6.56 o                         
  -6   9  10         36.72         53.83         6.46 o                         
  -5   9  10         81.04         89.48         7.77 o                         
  -4   9  10         27.66         26.17         4.47 o                         
  -3   9  10         74.48         69.12         4.76 o                         
  -2   9  10        350.29        363.17         7.39 o                         
  -1   9  10        289.20        287.99         5.16 o                         
   0   9  10        104.12        122.04         4.94 o                         
   1   9  10       1601.20       1598.84        17.29 o                         
   2   9  10         66.25         81.20         5.20 o                         
   3   9  10        102.91        115.99         5.57 o                         
   4   9  10          0.61         -0.44         2.82 o                         
   5   9  10          3.86          0.45         2.27 o                         
   6   9  10         11.80         11.62         4.36 o                         
  -7  10  10         32.79         33.54         7.52 o                         
  -6  10  10          8.44         12.90         5.12 o                         
  -5  10  10        132.98        146.74        16.29 o                         
  -4  10  10        681.21        609.62        27.06 o                         
  -3  10  10        251.00        236.93         7.62 o                         
  -2  10  10          0.78         -1.08         1.25 o                         
  -1  10  10        352.41        355.87         5.83 o                         
   0  10  10         37.13         41.83         3.18 o                         
   1  10  10        151.18        180.48         5.71 o                         
   2  10  10          1.72          0.11         2.20 o                         
   3  10  10        337.36        356.04        10.20 o                         
   4  10  10          4.72         15.30         3.23 o                         
   5  10  10         75.99         92.25         5.90 o                         
   6  10  10          0.43          0.37         3.80 o                         
  -7  11  10         48.79         55.74         7.99 o                         
  -6  11  10         24.39         30.65         6.10 o                         
  -5  11  10          0.80          4.69         3.38 o                         
  -4  11  10         92.23        101.79         7.74 o                         
  -3  11  10        340.17        334.05         9.18 o                         
  -2  11  10         35.24         38.66         2.91 o                         
  -1  11  10         25.69         29.81         2.02 o                         
   0  11  10        358.45        306.35         7.79 o                         
   1  11  10          1.69         -0.93         1.19 o                         
   2  11  10       1334.35       1260.96        23.06 o                         
   3  11  10        174.92        173.34         8.98 o                         
   4  11  10        129.26        142.69         7.98 o                         
   5  11  10        104.87        110.43         6.90 o                         
   6  11  10         19.07         25.98         5.39 o                         
  -7  12  10         73.41         62.94         7.81 o                         
  -6  12  10          0.26          2.99         3.58 o                         
  -5  12  10         68.27         63.01         7.01 o                         
  -4  12  10         76.86         76.89         7.08 o                         
  -3  12  10        178.15        185.92         8.44 o                         
  -2  12  10        135.71        120.86         4.53 o                         
  -1  12  10        112.99        102.41         3.49 o                         
   0  12  10        528.82        492.20        11.38 o                         
   1  12  10         40.82         54.01         3.13 o                         
   2  12  10         93.49         97.46         6.66 o                         
   3  12  10        554.85        526.35        19.17 o                         
   4  12  10         14.20         16.23         7.04 o                         
   5  12  10         79.65         80.86         5.17 o                         
   6  12  10         37.92         20.84         6.21 o                         
  -6  13  10          4.89          3.16         3.63 o                         
  -5  13  10         73.86         54.63         6.75 o                         
  -4  13  10        156.77        170.14         8.60 o                         
  -3  13  10        271.67        278.14         8.51 o                         
  -2  13  10          0.06         -0.30         1.68 o                         
  -1  13  10         89.91         97.91         4.00 o                         
   0  13  10        386.02        420.01         7.29 o                         
   1  13  10        255.06        267.22         6.00 o                         
   2  13  10         72.97         93.03         5.73 o                         
   3  13  10         27.79         26.59         6.37 o                         
   4  13  10        207.90        216.27        10.62 o                         
   5  13  10         12.07         13.29         2.66 o                         
   6  13  10         25.12         19.24         5.30 o                         
  -6  14  10          1.59         -3.21         3.21 o                         
  -5  14  10        214.80        217.68        12.76 o                         
  -4  14  10         24.68         17.53         4.15 o                         
  -3  14  10        175.12        181.05         7.66 o                         
  -2  14  10        649.47        681.43        13.96 o                         
  -1  14  10        280.40        246.88         6.82 o                         
   0  14  10         56.38         52.70         3.19 o                         
   1  14  10        428.53        462.29         8.60 o                         
   2  14  10        243.30        251.85         9.26 o                         
   3  14  10         29.16         59.11         6.87 o                         
   4  14  10          0.00          1.32         4.30 o                         
   5  14  10          3.95          5.74         3.64 o                         
  -6  15  10         19.33         23.20         8.64 o                         
  -5  15  10         68.77         62.16         7.24 o                         
  -4  15  10         16.83          4.43         3.30 o                         
  -3  15  10        322.12        255.04         8.89 o                         
  -2  15  10        117.96        114.20         5.52 o                         
  -1  15  10        276.71        242.08         6.70 o                         
   0  15  10         99.94         94.44         5.09 o                         
   1  15  10         16.01         16.73         2.35 o                         
   2  15  10        121.82        111.24         7.92 o                         
   3  15  10          0.00          4.46         6.42 o                         
   4  15  10         19.99         13.00         5.77 o                         
   5  15  10         37.97         15.87         9.01 o                         
  -6  16  10         32.95         24.90         6.13 o                         
  -5  16  10          9.98         15.09         4.92 o                         
  -4  16  10          8.95          0.85         3.66 o                         
  -3  16  10          9.33         12.99         2.94 o                         
  -2  16  10         47.06         61.48         4.42 o                         
  -1  16  10         49.40         32.45         3.02 o                         
   0  16  10         48.41         43.86         4.43 o                         
   1  16  10        343.74        333.94         7.91 o                         
   2  16  10         29.89         34.09         7.95 o                         
   3  16  10         97.41         70.94        10.16 o                         
   4  16  10         66.29         78.33         9.78 o                         
   5  16  10         55.49         66.71        11.73 o                         
  -6  17  10          9.49          0.65         3.44 o                         
  -5  17  10          6.35          7.49         4.16 o                         
  -4  17  10          3.69          0.56         3.32 o                         
  -3  17  10         63.77         76.65         6.16 o                         
  -2  17  10        227.67        218.74         7.81 o                         
  -1  17  10        131.41        115.75         5.07 o                         
   0  17  10         52.28         43.24         3.53 o                         
   1  17  10        338.25        331.65         8.67 o                         
   2  17  10          6.66         10.63         4.36 o                         
   3  17  10        380.03        420.73        21.57 o                         
   4  17  10        145.82        149.37        17.13 o                         
   5  17  10         54.14         58.15        11.59 o                         
  -5  18  10          0.02         -4.71         4.71 o                         
  -4  18  10         78.68        103.60         8.46 o                         
  -3  18  10         31.27         22.44         4.58 o                         
  -2  18  10        477.71        470.64        12.18 o                         
  -1  18  10          3.55          5.59         2.74 o                         
   0  18  10         51.69         56.88         4.67 o                         
   1  18  10         34.10         48.55         4.04 o                         
   2  18  10        107.46        107.61         9.96 o                         
   3  18  10         86.96        101.04         9.73 o                         
   4  18  10         11.21          4.47         8.77 o                         
  -5  19  10         11.11          5.56         4.86 o                         
  -4  19  10         92.75         83.83         7.27 o                         
  -3  19  10        177.86        157.60        10.25 o                         
  -2  19  10          9.08         10.47         3.13 o                         
  -1  19  10        127.81        143.62         6.35 o                         
   0  19  10         48.97         50.42         4.04 o                         
   1  19  10          3.11          2.62         1.72 o                         
   2  19  10         16.46         25.84         6.08 o                         
   3  19  10          0.00         -0.34         3.99 o                         
   4  19  10         19.90         22.40         9.12 o                         
  -5  20  10          0.07          5.66         3.59 o                         
  -4  20  10         28.87         21.05         4.67 o                         
  -3  20  10         11.66          9.93         3.36 o                         
  -2  20  10         23.08         26.47         3.99 o                         
  -1  20  10          6.88          2.97         2.94 o                         
   0  20  10          6.38          5.05         3.13 o                         
   1  20  10          0.82          7.02         3.41 o                         
   2  20  10          7.84          6.70         5.65 o                         
   3  20  10          5.54          4.05         4.78 o                         
   4  20  10          5.12         -4.78         8.28 o                         
  -4  21  10          2.14          0.75         3.38 o                         
  -3  21  10          3.68          3.72         3.20 o                         
  -2  21  10          0.17          5.11         3.24 o                         
  -1  21  10        340.19        327.35         9.41 o                         
   0  21  10          1.73          2.41         2.98 o                         
   1  21  10         29.31         27.61         3.41 o                         
   2  21  10         22.35         16.59         5.22 o                         
   3  21  10          0.15         -3.00         5.15 o                         
  -4  22  10         84.47         69.99         7.45 o                         
  -3  22  10         89.87         92.80        10.36 o                         
  -2  22  10          0.06         -1.09         3.12 o                         
  -1  22  10          2.13          2.18         3.21 o                         
   0  22  10        104.25        116.30         6.51 o                         
   1  22  10          5.36          6.63         2.59 o                         
   2  22  10          3.95         -3.53         3.70 o                         
   3  22  10          0.13          4.86         4.42 o                         
  -3  23  10         52.50         50.55         6.38 o                         
  -2  23  10          2.68         -1.51         3.25 o                         
  -1  23  10         28.63         30.85         4.95 o                         
   0  23  10          1.34          1.97         2.80 o                         
   1  23  10          3.56         -2.68         2.68 o                         
   2  23  10          5.02          2.78         4.63 o                         
  -2  24  10         55.22         50.49         6.61 o                         
  -1  24  10         14.12         14.71         6.24 o                         
   0  24  10         16.05         14.50         3.99 o                         
   1  24  10          0.01          3.37         3.35 o                         
   2  24  10         31.36         31.80         8.06 o                         
  -1  25  10         24.06         26.07         4.89 o                         
   0  25  10         28.56         27.95         4.91 o                         
   1  25  10         16.55          9.05         3.65 o                         
  -7   0  11         20.58         20.75         5.30 o                         
  -5   0  11          5.18         11.67         5.27 o                         
  -3   0  11       1158.97       1147.15        21.00 o                         
  -1   0  11        599.14        590.10        16.19 o                         
   1   0  11       2033.21       2024.43        23.97 o                         
   3   0  11        191.99        219.30         8.73 o                         
   5   0  11        114.50        102.16         7.37 o                         
  -7   1  11          2.08          2.38         2.92 o                         
  -6   1  11         66.85         65.62         6.73 o                         
  -5   1  11        728.43        781.73        18.50 o                         
  -4   1  11        166.17        161.97         6.94 o                         
  -3   1  11       1116.94       1116.80        20.24 o                         
  -2   1  11          9.57          9.27         1.72 o                         
  -1   1  11        152.86        150.39         4.78 o                         
   0   1  11        146.66        143.68         3.83 o                         
   1   1  11        142.46        108.10         3.02 o                         
   2   1  11       2421.57       2419.37        24.43 o                         
   3   1  11        536.80        492.05        10.18 o                         
   4   1  11        239.72        239.27         5.38 o                         
   5   1  11          2.78          0.62         1.46 o                         
   6   1  11          1.62          3.10         2.26 o                         
  -7   2  11         33.36         39.02         4.80 o                         
  -6   2  11          0.58          1.46         3.90 o                         
  -5   2  11          3.35          8.82         3.24 o                         
  -4   2  11       1123.95       1129.27        19.28 o                         
  -3   2  11          5.05          6.45         2.00 o                         
  -2   2  11         26.37         21.86         3.04 o                         
  -1   2  11         97.58         99.96         4.68 o                         
   0   2  11          7.49         12.50         1.75 o                         
   1   2  11        164.23        135.34         3.24 o                         
   2   2  11        185.98        201.24         5.63 o                         
   3   2  11        250.93        280.94         6.38 o                         
   4   2  11         35.27         33.82         2.62 o                         
   5   2  11         46.43         44.60         2.48 o                         
   6   2  11          4.79         11.30         2.07 o                         
  -7   3  11         13.02          8.95         3.47 o                         
  -6   3  11         73.61         73.98         6.72 o                         
  -5   3  11          0.00         -0.86         2.58 o                         
  -4   3  11        230.01        256.19         8.38 o                         
  -3   3  11         13.82         24.33         2.61 o                         
  -2   3  11        218.85        203.65         6.90 o                         
  -1   3  11        112.31        104.23         4.13 o                         
   0   3  11        250.48        239.00         5.22 o                         
   1   3  11        187.57        182.70         3.61 o                         
   2   3  11        262.79        277.79         6.22 o                         
   3   3  11          0.22          0.20         1.38 o                         
   4   3  11          0.65          3.19         2.79 o                         
   5   3  11         39.42         51.12         3.62 o                         
   6   3  11          2.22          9.33         2.90 o                         
  -7   4  11         11.86         20.59         4.95 o                         
  -6   4  11          6.36          5.10         3.51 o                         
  -5   4  11          5.27         11.56         3.16 o                         
  -4   4  11       1783.48       1807.66        22.55 o                         
  -3   4  11         28.30         25.81         2.57 o                         
  -2   4  11        323.68        310.83         6.76 o                         
  -1   4  11        127.09        137.39         4.71 o                         
   0   4  11        530.62        528.41         8.43 o                         
   1   4  11       1778.30       1806.47        16.77 o                         
   2   4  11         36.13         39.44         2.57 o                         
   3   4  11        233.88        240.72         5.44 o                         
   4   4  11          4.84          0.06         1.62 o                         
   5   4  11          0.02          1.97         3.54 o                         
   6   4  11          0.06         -2.81         2.81 o                         
  -7   5  11         18.62         17.12         6.56 o                         
  -6   5  11          1.88         -0.67         2.78 o                         
  -5   5  11         54.88         48.14         5.23 o                         
  -4   5  11        178.74        181.83         8.27 o                         
  -3   5  11         17.13         16.66         2.46 o                         
  -2   5  11         32.44         32.22         2.24 o                         
  -1   5  11        162.17        141.54         4.33 o                         
   0   5  11        391.83        380.30         6.80 o                         
   1   5  11         96.84         90.70         3.16 o                         
   2   5  11       1166.36       1149.18        11.28 o                         
   3   5  11         40.61         43.27         2.85 o                         
   4   5  11          0.87          1.08         2.49 o                         
   5   5  11         11.81         17.24         3.34 o                         
   6   5  11         51.20         37.17         4.12 o                         
  -7   6  11        119.65        110.19        10.98 o                         
  -6   6  11         13.59         13.02         4.73 o                         
  -5   6  11         80.86         91.89         7.13 o                         
  -4   6  11         99.95         93.60         5.64 o                         
  -3   6  11          3.64         -1.04         2.50 o                         
  -2   6  11         62.44         56.13         2.72 o                         
  -1   6  11         13.98         15.83         3.14 o                         
   0   6  11        101.95         92.68         3.03 o                         
   1   6  11        266.36        264.14         5.22 o                         
   2   6  11       2388.41       2323.42        20.92 o                         
   3   6  11        135.32        158.45         4.74 o                         
   4   6  11        206.78        208.83         7.41 o                         
   5   6  11         35.65         25.70         3.39 o                         
   6   6  11         58.62         52.31         6.20 o                         
  -7   7  11          2.84          5.03         4.69 o                         
  -6   7  11         61.08         60.24         6.44 o                         
  -5   7  11         48.99         50.25         5.74 o                         
  -4   7  11          0.82         -0.33         2.52 o                         
  -3   7  11          0.06         -0.26         1.61 o                         
  -2   7  11         14.65         18.69         1.81 o                         
  -1   7  11         38.43         31.18         2.47 o                         
   0   7  11        477.06        488.55         8.92 o                         
   1   7  11         65.65         66.92         3.14 o                         
   2   7  11         71.51         71.54         4.75 o                         
   3   7  11        373.74        340.56         8.90 o                         
   4   7  11         10.44         12.60         2.81 o                         
   5   7  11        215.74        183.99        10.25 o                         
   6   7  11          5.24          5.74         6.21 o                         
  -7   8  11         46.42         40.42         7.31 o                         
  -6   8  11         27.66         30.48         5.78 o                         
  -5   8  11         36.43         40.66         6.30 o                         
  -4   8  11         82.28         89.40         6.27 o                         
  -3   8  11          0.32          1.12         1.84 o                         
  -2   8  11        366.04        364.50         6.73 o                         
  -1   8  11        156.87        156.34         4.68 o                         
   0   8  11         13.93         24.41         2.51 o                         
   1   8  11         16.45         14.65         2.33 o                         
   2   8  11          0.45         -1.02         2.23 o                         
   3   8  11         97.30         86.52         5.20 o                         
   4   8  11          0.32         -1.16         1.52 o                         
   5   8  11          1.94         -0.65         3.81 o                         
   6   8  11         53.44         43.86         7.16 o                         
  -7   9  11         55.06         56.95         7.36 o                         
  -6   9  11          2.04         -3.62         3.62 o                         
  -5   9  11        605.26        641.66        18.67 o                         
  -4   9  11        148.83        145.26         7.90 o                         
  -3   9  11        318.89        310.25         8.68 o                         
  -2   9  11          0.36         -1.47         1.47 o                         
  -1   9  11        190.16        181.26         3.54 o                         
   0   9  11        346.05        332.94         7.91 o                         
   1   9  11          7.56          6.96         1.40 o                         
   2   9  11         16.09         12.21         2.72 o                         
   3   9  11        123.98        102.97         8.79 o                         
   4   9  11          2.58          7.00         1.50 o                         
   5   9  11        155.44        196.38         7.62 o                         
   6   9  11         82.35         78.62        11.40 o                         
  -7  10  11          0.09          4.95         3.15 o                         
  -6  10  11          0.07         -3.84         3.84 o                         
  -5  10  11         97.01         93.83         8.21 o                         
  -4  10  11         19.29         23.31         4.77 o                         
  -3  10  11         37.89         34.45         4.19 o                         
  -2  10  11         81.43         85.34         4.54 o                         
  -1  10  11         49.11         61.84         2.41 o                         
   0  10  11         19.21         18.16         2.58 o                         
   1  10  11         10.85         10.11         1.70 o                         
   2  10  11          0.50         -2.11         2.11 o                         
   3  10  11         88.31        115.74         6.16 o                         
   4  10  11         46.86         52.10         7.20 o                         
   5  10  11          2.76          9.14         2.33 o                         
   6  10  11        152.74        181.78        10.44 o                         
  -6  11  11          0.03         -0.34         3.30 o                         
  -5  11  11        210.58        255.59        12.20 o                         
  -4  11  11         21.39         31.74         4.98 o                         
  -3  11  11        276.73        261.13        10.02 o                         
  -2  11  11          2.10          4.75         1.77 o                         
  -1  11  11        244.71        245.38         4.89 o                         
   0  11  11        133.88        118.61         5.53 o                         
   1  11  11        918.55        926.61        15.46 o                         
   2  11  11        139.32        189.16         9.51 o                         
   3  11  11         14.38         25.98         4.82 o                         
   4  11  11         17.84         17.55         5.20 o                         
   5  11  11          7.37         -0.49         2.46 o                         
  -6  12  11         25.97         23.10         4.97 o                         
  -5  12  11          8.11          5.41         5.89 o                         
  -4  12  11        358.72        368.86        13.97 o                         
  -3  12  11        135.89        144.79         6.20 o                         
  -2  12  11          0.19         -1.66         1.66 o                         
  -1  12  11          1.60          4.84         1.40 o                         
   0  12  11         63.19         58.15         5.28 o                         
   1  12  11         45.78         56.32         3.04 o                         
   2  12  11        304.62        315.31        10.17 o                         
   3  12  11          0.21         -2.16         5.59 o                         
   4  12  11        102.84         97.62         9.68 o                         
   5  12  11        133.04        127.89        13.28 o                         
  -6  13  11        101.65        130.81        15.92 o                         
  -5  13  11         40.86         44.16         6.23 o                         
  -4  13  11         22.56         24.69         4.46 o                         
  -3  13  11        407.65        423.55        10.59 o                         
  -2  13  11         26.69         13.87         2.64 o                         
  -1  13  11          2.76          5.72         1.35 o                         
   0  13  11          6.52         13.22         2.94 o                         
   1  13  11        180.47        151.25         3.98 o                         
   2  13  11         62.56         86.38         6.87 o                         
   3  13  11         77.03         54.28         8.64 o                         
   4  13  11          0.33          0.41         4.40 o                         
   5  13  11        127.40        127.07        10.88 o                         
  -6  14  11          7.30          1.35         3.63 o                         
  -5  14  11         37.62         38.47         5.99 o                         
  -4  14  11          6.99          7.82         3.58 o                         
  -3  14  11         11.19         11.60         3.00 o                         
  -2  14  11          3.11          3.45         1.90 o                         
  -1  14  11          0.06          3.13         1.52 o                         
   0  14  11          0.70         -0.27         2.59 o                         
   1  14  11         31.36         32.94         2.37 o                         
   2  14  11         94.92        105.15         6.98 o                         
   3  14  11         40.90         33.36         5.91 o                         
   4  14  11        190.59        199.44        15.22 o                         
   5  14  11         28.18         30.51         9.46 o                         
  -6  15  11         17.40         20.54         5.36 o                         
  -5  15  11        146.40        131.46        10.08 o                         
  -4  15  11         10.71          4.87         3.79 o                         
  -3  15  11        120.24        121.52         6.23 o                         
  -2  15  11        117.57        139.77         5.72 o                         
  -1  15  11        449.33        442.64         7.38 o                         
   0  15  11        352.78        299.72         9.78 o                         
   1  15  11          9.01         17.95         2.47 o                         
   2  15  11        106.75         95.82        10.44 o                         
   3  15  11          9.92          8.80         5.15 o                         
   4  15  11          0.01         -4.43         4.43 o                         
   5  15  11          0.96         11.88         7.54 o                         
  -5  16  11         70.70         73.30         9.42 o                         
  -4  16  11         18.98         16.22         4.49 o                         
  -3  16  11        110.60        103.28         6.02 o                         
  -2  16  11         56.75         68.15         4.37 o                         
  -1  16  11         54.18         58.95         4.73 o                         
   0  16  11         36.21         36.64         3.51 o                         
   1  16  11        272.18        266.83         8.14 o                         
   2  16  11         81.03         81.44         8.99 o                         
   3  16  11        134.65        121.43         9.68 o                         
   4  16  11        151.41        147.98        17.04 o                         
  -5  17  11         30.06         36.39         8.09 o                         
  -4  17  11          5.68          9.04         4.09 o                         
  -3  17  11        403.62        421.41        12.11 o                         
  -2  17  11         75.34         89.92         5.47 o                         
  -1  17  11          1.45          3.43         2.62 o                         
   0  17  11          2.24          8.15         2.48 o                         
   1  17  11         11.33         16.21         2.45 o                         
   2  17  11         14.08         28.16         5.86 o                         
   3  17  11         29.31         28.61         6.00 o                         
   4  17  11         91.10         82.07        14.42 o                         
  -5  18  11         40.70         42.36         7.34 o                         
  -4  18  11        141.49        189.37         9.33 o                         
  -3  18  11          9.01          3.63         3.68 o                         
  -2  18  11        338.95        370.42        11.46 o                         
  -1  18  11          1.37          1.12         1.90 o                         
   0  18  11          6.46          6.76         2.48 o                         
   1  18  11         49.91         58.61         4.18 o                         
   2  18  11          6.11          1.79         5.82 o                         
   3  18  11          9.05         16.79         4.87 o                         
   4  18  11         44.28         38.49        10.66 o                         
  -5  19  11         31.89         26.96         5.89 o                         
  -4  19  11         31.61         20.92         5.10 o                         
  -3  19  11        157.58        155.84         8.26 o                         
  -2  19  11         13.19          5.28         3.03 o                         
  -1  19  11          8.48          8.19         2.32 o                         
   0  19  11          7.32          4.28         2.10 o                         
   1  19  11         54.29         44.00         3.88 o                         
   2  19  11         92.05         88.41        10.77 o                         
   3  19  11         79.20         80.17         8.87 o                         
   4  19  11         60.95         51.35        13.74 o                         
  -4  20  11         10.72          7.37         3.75 o                         
  -3  20  11         81.98         72.73         6.35 o                         
  -2  20  11         25.78         21.77         3.77 o                         
  -1  20  11         25.85         26.70         3.77 o                         
   0  20  11          5.04          7.43         2.56 o                         
   1  20  11        245.65        234.01         7.75 o                         
   2  20  11          7.30          7.76         6.25 o                         
   3  20  11         36.17         37.56         7.53 o                         
  -4  21  11          7.40          0.41         3.36 o                         
  -3  21  11         21.85         13.75         6.35 o                         
  -2  21  11          9.97          9.64         4.01 o                         
  -1  21  11          1.04         -0.20         2.38 o                         
   0  21  11         58.48         57.72         4.99 o                         
   1  21  11          2.87          6.67         3.49 o                         
   2  21  11        122.12        130.06        12.27 o                         
   3  21  11         56.88         50.77         8.84 o                         
  -3  22  11          2.58         -2.53         3.14 o                         
  -2  22  11         90.42         93.49        10.42 o                         
  -1  22  11         33.72         29.45         4.80 o                         
   0  22  11         16.58          7.45         3.61 o                         
   1  22  11        125.81        110.14        16.56 o                         
   2  22  11         17.29         14.96         6.41 o                         
  -2  23  11         13.89         14.17         4.07 o                         
  -1  23  11         25.36         23.78         5.00 o                         
   0  23  11          0.30         -2.12         2.87 o                         
   1  23  11          1.62         -2.77         2.77 o                         
   2  23  11          3.37          4.34         5.07 o                         
  -1  24  11         44.80         44.05         6.05 o                         
   0  24  11          0.03          4.52         5.04 o                         
   1  24  11         16.15         20.18         5.97 o                         
  -6   0  12         15.73         10.05         4.89 o                         
  -4   0  12        556.86        624.46        20.13 o                         
  -2   0  12        171.52        141.15         9.13 o                         
   0   0  12        420.18        399.39         9.83 o                         
   2   0  12        287.07        296.69        10.72 o                         
   4   0  12        296.13        319.33         8.97 o                         
   6   0  12          2.74          1.03         5.21 o                         
  -7   1  12         22.02         22.98         4.60 o                         
  -6   1  12         36.09         26.22         4.36 o                         
  -5   1  12        383.08        394.39        12.40 o                         
  -4   1  12          4.43          4.61         2.76 o                         
  -3   1  12         35.21         31.21         3.02 o                         
  -2   1  12        381.34        389.55         6.89 o                         
  -1   1  12          8.22          8.21         1.94 o                         
   0   1  12          7.48          3.66         1.30 o                         
   1   1  12          1.60          5.03         1.36 o                         
   2   1  12         61.28         69.35         4.95 o                         
   3   1  12        300.36        299.68         7.22 o                         
   4   1  12         37.06         29.78         2.40 o                         
   5   1  12         42.51         46.43         3.34 o                         
   6   1  12          3.99          5.42         3.23 o                         
  -7   2  12          0.48          1.80         3.11 o                         
  -6   2  12        175.76        190.92         9.27 o                         
  -5   2  12          3.23          3.91         3.25 o                         
  -4   2  12        453.87        409.65        10.52 o                         
  -3   2  12          0.27          0.86         2.05 o                         
  -2   2  12        350.35        318.71         5.52 o                         
  -1   2  12        236.42        223.79         6.08 o                         
   0   2  12         45.64         48.85         2.86 o                         
   1   2  12       2338.94       2274.93        18.98 o                         
   2   2  12        351.02        347.51         8.00 o                         
   3   2  12         19.93         10.46         2.61 o                         
   4   2  12         52.79         47.57         2.40 o                         
   5   2  12         19.14         15.99         2.41 o                         
  -7   3  12         13.61         14.80         4.12 o                         
  -6   3  12         14.70         18.71         4.33 o                         
  -5   3  12        110.79        122.17         7.44 o                         
  -4   3  12         55.22         64.69         4.66 o                         
  -3   3  12        522.74        492.92         9.85 o                         
  -2   3  12        265.57        262.61         5.31 o                         
  -1   3  12        403.55        437.09         8.49 o                         
   0   3  12         60.81         75.11         3.24 o                         
   1   3  12        247.03        252.29         4.87 o                         
   2   3  12        181.74        169.49         5.91 o                         
   3   3  12        318.10        361.45         7.80 o                         
   4   3  12         88.46         98.78         3.81 o                         
   5   3  12        173.28        174.21         6.51 o                         
   6   3  12         20.70         20.07         8.68 o                         
  -7   4  12         79.14         77.71         6.37 o                         
  -6   4  12        154.30        161.44         8.80 o                         
  -5   4  12        118.39        114.77         8.83 o                         
  -4   4  12        160.11        177.47         6.72 o                         
  -3   4  12        386.52        384.15         8.27 o                         
  -2   4  12        140.71        179.85         4.56 o                         
  -1   4  12        108.61         99.56         4.14 o                         
   0   4  12         10.36          8.95         1.59 o                         
   1   4  12        267.98        278.61         6.38 o                         
   2   4  12         27.19         25.89         1.70 o                         
   3   4  12        637.70        620.61         9.62 o                         
   4   4  12         58.60         55.56         3.40 o                         
   5   4  12          0.05          0.75         2.62 o                         
   6   4  12         80.45         86.84        13.01 o                         
  -7   5  12          8.77          2.67         3.41 o                         
  -6   5  12         15.05          7.49         3.52 o                         
  -5   5  12        168.37        199.41        11.80 o                         
  -4   5  12        145.72        151.93         6.97 o                         
  -3   5  12         92.05         72.41         4.29 o                         
  -2   5  12         10.65          8.97         1.88 o                         
  -1   5  12         15.10         25.38         2.28 o                         
   0   5  12        304.05        300.32         5.80 o                         
   1   5  12        271.02        267.49         7.14 o                         
   2   5  12        151.52        149.72         4.10 o                         
   3   5  12        161.46        167.77         5.01 o                         
   4   5  12          9.60         10.49         2.66 o                         
   5   5  12        110.20        114.96         5.32 o                         
   6   5  12         67.29         98.69        14.18 o                         
  -7   6  12          0.09          6.00         3.22 o                         
  -6   6  12          6.44          3.12         3.61 o                         
  -5   6  12        216.11        225.59         9.96 o                         
  -4   6  12          1.10          0.31         2.37 o                         
  -3   6  12          6.97          5.08         2.20 o                         
  -2   6  12         13.27         14.56         1.75 o                         
  -1   6  12         87.51        101.62         4.01 o                         
   0   6  12         11.04         12.07         1.77 o                         
   1   6  12        460.60        443.61         7.27 o                         
   2   6  12        292.06        292.99         5.62 o                         
   3   6  12         56.44         56.54         2.69 o                         
   4   6  12         16.01         23.56         3.33 o                         
   5   6  12         52.85         56.76         4.82 o                         
   6   6  12         75.18         74.40        14.46 o                         
  -7   7  12          0.45          6.82         3.33 o                         
  -6   7  12         18.38         12.75         4.75 o                         
  -5   7  12         21.15         18.17         5.55 o                         
  -4   7  12        100.83        109.99         5.64 o                         
  -3   7  12        660.78        624.93        11.40 o                         
  -2   7  12        491.44        431.21         7.74 o                         
  -1   7  12        226.30        225.91         5.74 o                         
   0   7  12        209.25        192.36         6.11 o                         
   1   7  12        166.54        165.14         5.08 o                         
   2   7  12        661.85        635.66        16.08 o                         
   3   7  12          0.02          1.23         2.01 o                         
   4   7  12         38.48         44.11         5.55 o                         
   5   7  12          1.05          2.39         2.54 o                         
   6   7  12          0.06          3.30         7.54 o                         
  -6   8  12         34.69         27.13         5.67 o                         
  -5   8  12          0.28          1.13         2.90 o                         
  -4   8  12          2.20          4.49         2.74 o                         
  -3   8  12         54.44         50.30         3.69 o                         
  -2   8  12        328.23        331.07         6.92 o                         
  -1   8  12        425.45        387.41         7.52 o                         
   0   8  12          6.13          0.53         1.88 o                         
   1   8  12         16.98         18.27         3.86 o                         
   2   8  12         25.53         31.24         4.46 o                         
   3   8  12          0.23          0.56         2.69 o                         
   4   8  12        234.04        251.97        11.60 o                         
   5   8  12         12.13          6.08         2.55 o                         
  -6   9  12          2.89          3.96         3.19 o                         
  -5   9  12         98.14        100.94         8.70 o                         
  -4   9  12        129.58        122.18         6.80 o                         
  -3   9  12         31.03         38.17         3.79 o                         
  -2   9  12        134.79        148.13         5.23 o                         
  -1   9  12          0.16          0.37         1.81 o                         
   0   9  12       1041.65       1013.81        16.50 o                         
   1   9  12         37.39         40.36         3.52 o                         
   2   9  12         87.42         94.53         5.90 o                         
   3   9  12          8.44          7.57         2.74 o                         
   4   9  12          0.96          3.92         4.44 o                         
   5   9  12         78.19         81.96         4.37 o                         
  -6  10  12         15.54         10.37         4.43 o                         
  -5  10  12        107.52        119.85         8.95 o                         
  -4  10  12          4.31          2.21         3.08 o                         
  -3  10  12        145.14        135.23         8.24 o                         
  -2  10  12         77.49         94.15         4.19 o                         
  -1  10  12         20.03         24.29         2.27 o                         
   0  10  12        150.19        141.68         6.94 o                         
   1  10  12         54.46         61.52         5.13 o                         
   2  10  12         60.98         70.11         6.88 o                         
   3  10  12         64.16         63.32         6.83 o                         
   4  10  12          1.71          6.70         8.74 o                         
   5  10  12         56.40         57.10         6.24 o                         
  -6  11  12          0.11         -9.63         9.63 o                         
  -5  11  12          4.65          9.47         4.95 o                         
  -4  11  12         48.57         58.09         8.21 o                         
  -3  11  12          7.59          9.96         2.44 o                         
  -2  11  12        118.66        131.79         4.85 o                         
  -1  11  12          0.04         -1.98         1.98 o                         
   0  11  12       1183.75       1174.78        21.42 o                         
   1  11  12          4.75          1.02         2.75 o                         
   2  11  12         14.70         10.19         2.97 o                         
   3  11  12         10.23         -0.30         2.97 o                         
   4  11  12         25.31         17.20         7.34 o                         
   5  11  12         74.25         69.74         8.73 o                         
  -6  12  12         17.23          9.43         4.48 o                         
  -5  12  12         26.68         24.56         5.28 o                         
  -4  12  12         35.47         26.23         5.18 o                         
  -3  12  12         84.03         63.64         4.55 o                         
  -2  12  12         37.09         43.88         3.75 o                         
  -1  12  12        196.45        167.02         4.22 o                         
   0  12  12        101.34         84.45         7.50 o                         
   1  12  12        778.83        718.52        17.89 o                         
   2  12  12         12.63         10.23         3.05 o                         
   3  12  12         12.51         12.45         4.52 o                         
   4  12  12         22.77         34.59         6.54 o                         
   5  12  12         16.73         15.26         7.49 o                         
  -6  13  12          6.85         12.47         4.18 o                         
  -5  13  12         82.99         78.76         7.83 o                         
  -4  13  12          1.50          6.59         3.34 o                         
  -3  13  12         28.40         30.73         3.33 o                         
  -2  13  12        229.21        228.61         6.20 o                         
  -1  13  12        310.53        322.56         6.71 o                         
   0  13  12          4.60          2.54         2.20 o                         
   1  13  12        421.71        397.45        11.99 o                         
   2  13  12          0.24         -2.31         2.31 o                         
   3  13  12          7.59          6.40         4.90 o                         
   4  13  12         23.78          8.99        11.56 o                         
   5  13  12          2.05         -2.12         7.34 o                         
  -6  14  12         22.40         12.88         5.27 o                         
  -5  14  12          9.40          4.40         3.74 o                         
  -4  14  12          2.43         -2.33         3.39 o                         
  -3  14  12          3.53          0.36         2.47 o                         
  -2  14  12          4.60         -0.64         2.16 o                         
  -1  14  12        305.61        376.58         7.93 o                         
   0  14  12         32.91         40.13         4.14 o                         
   1  14  12        380.49        433.19        19.47 o                         
   2  14  12         33.96         30.61         7.28 o                         
   3  14  12         89.14        126.24        14.99 o                         
   4  14  12         69.55         57.03        11.32 o                         
  -5  15  12         67.22         35.82        19.84 o                         
  -4  15  12          3.54          6.28         4.34 o                         
  -3  15  12         50.69         48.66         5.23 o                         
  -2  15  12         10.37          2.26         2.24 o                         
  -1  15  12         22.22         21.67         3.37 o                         
   0  15  12        399.18        394.07        11.49 o                         
   1  15  12         21.46         32.26         4.88 o                         
   2  15  12        290.53        289.88        13.35 o                         
   3  15  12          0.01         -0.26         5.35 o                         
   4  15  12         15.51          4.56         5.80 o                         
  -5  16  12          7.32          6.29         3.88 o                         
  -4  16  12         18.27         22.36         4.15 o                         
  -3  16  12         96.71        100.23         6.54 o                         
  -2  16  12         42.16         32.34         3.59 o                         
  -1  16  12         10.58         12.32         2.42 o                         
   0  16  12         59.26         62.80         5.34 o                         
   1  16  12          8.64          1.04         2.43 o                         
   2  16  12         13.96          9.42        10.22 o                         
   3  16  12          5.22          6.82         9.48 o                         
   4  16  12         21.63         29.69         8.79 o                         
  -5  17  12        141.90        150.82        11.77 o                         
  -4  17  12          1.52         -1.15         2.97 o                         
  -3  17  12          3.18         -0.47         2.93 o                         
  -2  17  12         92.25         87.78         7.61 o                         
  -1  17  12        360.76        365.11         8.95 o                         
   0  17  12          9.73         14.02         3.73 o                         
   1  17  12          6.71          5.35         4.27 o                         
   2  17  12         24.08         25.88         9.57 o                         
   3  17  12          2.47          7.97         5.53 o                         
   4  17  12          0.08         -1.61        14.69 o                         
  -4  18  12         79.31         86.87        12.11 o                         
  -3  18  12          0.09         -2.68         2.74 o                         
  -2  18  12         10.15          4.56         4.02 o                         
  -1  18  12        414.11        438.47        18.53 o                         
   0  18  12          0.00          5.67         3.07 o                         
   1  18  12         40.80         53.99         7.41 o                         
   2  18  12          7.80         -2.48         4.74 o                         
   3  18  12          0.06         -2.69         3.77 o                         
  -4  19  12          5.64          6.27         3.25 o                         
  -3  19  12         81.70         92.58         6.60 o                         
  -2  19  12          0.01          2.38         2.57 o                         
  -1  19  12         53.16         52.66         4.50 o                         
   0  19  12          3.42          1.90         4.76 o                         
   1  19  12          1.94          0.99         1.97 o                         
   2  19  12          0.42         -3.62         3.62 o                         
   3  19  12        142.54        160.18        16.10 o                         
  -4  20  12         19.60         11.14         4.28 o                         
  -3  20  12          0.40          1.22         3.58 o                         
  -2  20  12          3.47          2.45         2.81 o                         
  -1  20  12         36.53         26.71         3.82 o                         
   0  20  12          2.22          3.41         4.89 o                         
   1  20  12          0.37          0.82         1.76 o                         
   2  20  12          0.59         14.67         5.33 o                         
   3  20  12         56.25         53.06         8.95 o                         
  -3  21  12          1.82          2.14         3.65 o                         
  -2  21  12         32.37         34.73         6.87 o                         
  -1  21  12         26.74         26.05         4.18 o                         
   0  21  12         39.94         32.26         5.84 o                         
   1  21  12         15.47         13.96         6.57 o                         
   2  21  12          0.08          1.87         4.80 o                         
  -2  22  12         13.94         17.96         4.36 o                         
  -1  22  12         26.85         14.47         6.24 o                         
   0  22  12         49.88         51.31         5.33 o                         
   1  22  12         18.25         20.94         5.04 o                         
  -1  23  12          0.73          2.53         3.12 o                         
   0  23  12         42.37         30.24         5.52 o                         
  -7   0  13         19.43         24.12         5.50 o                         
  -5   0  13         81.76         74.70        13.00 o                         
  -3   0  13         33.85         55.16         5.20 o                         
  -1   0  13         26.24         35.06         4.57 o                         
   1   0  13        952.83        946.80        15.77 o                         
   3   0  13          0.69         -0.80         3.21 o                         
   5   0  13         10.98         18.24         2.58 o                         
  -7   1  13          9.70         13.48         3.53 o                         
  -6   1  13          5.04          6.98         2.98 o                         
  -5   1  13         12.17         17.34         3.81 o                         
  -4   1  13         62.21         53.85         5.05 o                         
  -3   1  13         83.45         89.39         4.63 o                         
  -2   1  13        227.28        225.34         7.34 o                         
  -1   1  13         12.15          7.75         2.35 o                         
   0   1  13       1310.70       1314.11        15.86 o                         
   1   1  13        392.25        402.67         7.06 o                         
   2   1  13         37.46         37.57         3.14 o                         
   3   1  13        157.74        165.15         5.46 o                         
   4   1  13          0.27         -1.37         1.56 o                         
   5   1  13          4.40          8.12         2.27 o                         
  -7   2  13         75.16         62.54         6.23 o                         
  -6   2  13          0.01         -2.22         2.93 o                         
  -5   2  13          3.67          2.19         2.82 o                         
  -4   2  13         36.98         40.05         4.32 o                         
  -3   2  13          3.24          1.98         2.11 o                         
  -2   2  13        106.02        102.67         5.26 o                         
  -1   2  13        599.57        503.07         9.63 o                         
   0   2  13          6.07          7.95         2.34 o                         
   1   2  13          7.59         11.70         1.71 o                         
   2   2  13        106.55        101.48         3.03 o                         
   3   2  13         15.58         23.04         2.30 o                         
   4   2  13          3.06          6.84         2.90 o                         
   5   2  13          3.81          3.20         2.06 o                         
  -6   3  13          5.30          1.11         3.20 o                         
  -5   3  13         20.63         15.65         3.95 o                         
  -4   3  13        162.09        141.92         7.20 o                         
  -3   3  13        590.93        597.54        11.12 o                         
  -2   3  13          8.98          3.96         2.69 o                         
  -1   3  13         30.34         23.91         2.59 o                         
   0   3  13          4.77          6.07         1.71 o                         
   1   3  13          5.69          7.38         1.58 o                         
   2   3  13          6.58          7.63         1.27 o                         
   3   3  13         32.77         32.66         1.58 o                         
   4   3  13         55.12         49.58         3.54 o                         
   5   3  13          0.18          1.94         1.84 o                         
  -6   4  13         89.68        100.27         7.03 o                         
  -5   4  13         46.94         60.62         5.89 o                         
  -4   4  13          7.07         10.78         2.79 o                         
  -3   4  13          4.52          4.91         2.12 o                         
  -2   4  13        228.27        269.75         8.40 o                         
  -1   4  13        493.33        515.73         9.32 o                         
   0   4  13        113.56        102.07         4.12 o                         
   1   4  13        699.32        699.56        10.58 o                         
   2   4  13          9.01          7.04         1.54 o                         
   3   4  13         14.31         18.53         2.07 o                         
   4   4  13        158.35        180.43         5.72 o                         
   5   4  13         62.90         66.22         4.78 o                         
  -6   5  13         13.21         18.63         3.88 o                         
  -5   5  13         78.22         76.19         6.51 o                         
  -4   5  13          5.62          0.95         2.28 o                         
  -3   5  13         12.91         12.38         2.55 o                         
  -2   5  13        167.92        202.81         7.10 o                         
  -1   5  13         73.12         72.37         3.82 o                         
   0   5  13        448.45        418.27         7.30 o                         
   1   5  13          0.36         -1.07         1.28 o                         
   2   5  13         15.85         21.20         1.99 o                         
   3   5  13         70.91         67.59         3.37 o                         
   4   5  13        110.16        127.22         5.28 o                         
   5   5  13        118.41        119.43         5.15 o                         
  -6   6  13         20.77         26.18         4.63 o                         
  -5   6  13         46.19         51.60         5.66 o                         
  -4   6  13        228.71        218.17         7.53 o                         
  -3   6  13        201.14        188.57         6.52 o                         
  -2   6  13        323.20        335.97         8.75 o                         
  -1   6  13          0.62          0.86         1.58 o                         
   0   6  13         13.90          3.05         1.34 o                         
   1   6  13        164.35        174.34         5.38 o                         
   2   6  13         10.94         20.23         2.01 o                         
   3   6  13          3.93          2.79         3.41 o                         
   4   6  13         90.16         79.96        16.06 o                         
   5   6  13          0.48          1.69         2.35 o                         
  -6   7  13          7.66          4.81         4.18 o                         
  -5   7  13        296.31        311.08        11.34 o                         
  -4   7  13          1.85          1.78         2.32 o                         
  -3   7  13          2.97          2.19         2.06 o                         
  -2   7  13        614.36        623.99         9.84 o                         
  -1   7  13          9.09          9.27         1.98 o                         
   0   7  13         77.85         68.90         3.87 o                         
   1   7  13          8.91         10.97         2.55 o                         
   2   7  13          5.29          7.43         1.76 o                         
   3   7  13          3.18          5.11         4.54 o                         
   4   7  13        160.49        163.93         9.82 o                         
   5   7  13         29.38         21.46         5.74 o                         
  -6   8  13          9.84          7.25         7.91 o                         
  -5   8  13         14.88         15.27         4.03 o                         
  -4   8  13        142.22        155.79         7.21 o                         
  -3   8  13         50.21         56.27         3.74 o                         
  -2   8  13        118.17        121.96         3.90 o                         
  -1   8  13         13.99         20.98         2.47 o                         
   0   8  13        110.26        104.48         5.06 o                         
   1   8  13         10.57          9.24         2.87 o                         
   2   8  13         36.89         44.15         3.61 o                         
   3   8  13         47.85         49.36         4.65 o                         
   4   8  13          1.82          0.99         5.54 o                         
   5   8  13         47.26         40.65         5.19 o                         
  -6   9  13         47.48         43.54         6.62 o                         
  -5   9  13        241.46        263.76        11.28 o                         
  -4   9  13          3.21          6.17         2.71 o                         
  -3   9  13         69.62         83.43         4.44 o                         
  -2   9  13        343.45        365.39         6.93 o                         
  -1   9  13         39.76         45.45         2.89 o                         
   0   9  13        141.32        142.85         6.35 o                         
   1   9  13        483.45        472.80        12.97 o                         
   2   9  13         40.34         36.97         3.82 o                         
   3   9  13        316.04        364.26        12.98 o                         
   4   9  13         36.90         49.78        16.06 o                         
   5   9  13         11.47         34.99        10.88 o                         
  -6  10  13        112.68        104.71         8.68 o                         
  -5  10  13          5.44          8.28         3.77 o                         
  -4  10  13         47.35         48.94         4.70 o                         
  -3  10  13         28.77         36.23         3.22 o                         
  -2  10  13         14.60         12.82         2.26 o                         
  -1  10  13         53.68         40.21         3.90 o                         
   0  10  13         69.56         89.45         5.48 o                         
   1  10  13          0.14          1.71         2.09 o                         
   2  10  13         31.00         26.16         3.52 o                         
   3  10  13          0.27          3.14         3.07 o                         
   4  10  13        293.05        293.55        17.01 o                         
   5  10  13         23.18         -7.39         7.39 o                         
  -6  11  13         13.24         14.59         4.84 o                         
  -5  11  13         89.75         90.83         9.48 o                         
  -4  11  13         30.00         28.31         4.15 o                         
  -3  11  13          4.51          5.31         2.53 o                         
  -2  11  13         99.31        126.32         5.87 o                         
  -1  11  13         22.04         22.03         3.84 o                         
   0  11  13         17.71         17.54         3.62 o                         
   1  11  13         21.54         19.54         3.14 o                         
   2  11  13          3.10          1.91         2.85 o                         
   3  11  13         92.17         81.44         7.32 o                         
   4  11  13          2.27         -4.39         6.84 o                         
   5  11  13        102.54        117.17        19.94 o                         
  -6  12  13         91.10         93.21         8.61 o                         
  -5  12  13         55.45         53.85         7.09 o                         
  -4  12  13          1.78         -0.88         2.91 o                         
  -3  12  13         46.66         45.32         3.88 o                         
  -2  12  13          0.12         -1.99         1.99 o                         
  -1  12  13        307.76        301.16        10.61 o                         
   0  12  13          8.76         17.96         3.08 o                         
   1  12  13        286.97        283.38         9.63 o                         
   2  12  13         30.66         29.23         4.77 o                         
   3  12  13         14.07         12.78         4.62 o                         
   4  12  13          3.21          1.45         6.75 o                         
  -5  13  13         25.40         26.61         8.88 o                         
  -4  13  13         17.64          4.82         3.84 o                         
  -3  13  13        221.47        228.13         7.38 o                         
  -2  13  13         43.26         53.89         3.61 o                         
  -1  13  13        323.44        330.73        12.61 o                         
   0  13  13        179.64        198.26         7.93 o                         
   1  13  13          2.04          4.37         2.51 o                         
   2  13  13          3.05          1.74         2.92 o                         
   3  13  13         36.12         53.53         5.86 o                         
   4  13  13          0.35         -6.73         7.24 o                         
  -5  14  13          9.29          8.01         4.16 o                         
  -4  14  13         34.33         38.13         5.49 o                         
  -3  14  13         35.07         21.21         3.29 o                         
  -2  14  13        450.46        510.53        12.33 o                         
  -1  14  13        225.76        248.68        10.72 o                         
   0  14  13        140.78        128.04         6.78 o                         
   1  14  13          9.37          7.34         2.94 o                         
   2  14  13          2.89          9.04         4.16 o                         
   3  14  13         10.16         10.71         4.68 o                         
   4  14  13         25.08         44.24        13.96 o                         
  -5  15  13          6.67          7.60         4.64 o                         
  -4  15  13         22.32         20.59         5.12 o                         
  -3  15  13         41.01         43.78         4.25 o                         
  -2  15  13        144.48        118.60         5.23 o                         
  -1  15  13          0.72          4.55         3.93 o                         
   0  15  13        676.11        577.80        16.99 o                         
   1  15  13         48.34         41.47         5.78 o                         
   2  15  13          1.97          0.30         4.09 o                         
   3  15  13         22.39         18.60         7.12 o                         
   4  15  13        114.25        136.24        21.10 o                         
  -5  16  13          4.05          1.84         3.72 o                         
  -4  16  13         38.59         31.22         5.56 o                         
  -3  16  13          1.29         -1.40         2.92 o                         
  -2  16  13         16.87         22.54         2.85 o                         
  -1  16  13        321.43        313.92        11.30 o                         
   0  16  13         36.98         34.77         4.34 o                         
   1  16  13          2.02          0.31         2.59 o                         
   2  16  13         54.88         42.34         6.46 o                         
   3  16  13         36.99          4.24         5.35 o                         
  -4  17  13         38.07         25.44         5.30 o                         
  -3  17  13          0.05          2.24         2.95 o                         
  -2  17  13        379.01        373.05         8.93 o                         
  -1  17  13          0.92         -0.61         3.09 o                         
   0  17  13         44.46         50.04         6.09 o                         
   1  17  13         24.71         33.94         4.54 o                         
   2  17  13          9.23         15.03         5.38 o                         
   3  17  13          8.97         11.19         5.19 o                         
  -4  18  13          2.28          8.95         3.36 o                         
  -3  18  13         73.09         61.03         5.95 o                         
  -2  18  13          8.14          7.76         2.64 o                         
  -1  18  13        258.39        260.10         8.60 o                         
   0  18  13          5.18          8.65         3.25 o                         
   1  18  13          0.07          5.31         2.97 o                         
   2  18  13         20.88         24.11        10.32 o                         
   3  18  13         19.44         20.60        13.06 o                         
  -3  19  13         66.53         75.01         9.34 o                         
  -2  19  13          3.08          2.16         3.07 o                         
  -1  19  13        119.47        132.45         7.95 o                         
   0  19  13         57.73         53.92         6.26 o                         
   1  19  13         29.94         40.75         9.25 o                         
   2  19  13          0.21          3.19         4.40 o                         
  -3  20  13         10.95         14.49         4.45 o                         
  -2  20  13         78.40         53.73         7.76 o                         
  -1  20  13        117.58         95.32         8.09 o                         
   0  20  13         55.88         51.73         6.24 o                         
   1  20  13         94.37         80.68         9.71 o                         
   2  20  13         57.16         68.02        12.24 o                         
  -2  21  13         35.19         30.68         4.99 o                         
  -1  21  13        107.26         97.82         7.84 o                         
   0  21  13         45.26         46.43         6.19 o                         
   1  21  13          0.42         -3.32         3.32 o                         
  -1  22  13         33.40         29.14         6.63 o                         
   0  22  13          0.06         -3.54         3.54 o                         
  -6   0  14        138.60        147.03        16.69 o                         
  -4   0  14        252.77        277.96        14.87 o                         
  -2   0  14        112.49         90.49         7.32 o                         
   0   0  14        137.20        181.28         6.83 o                         
   2   0  14         68.83         71.36         3.69 o                         
   4   0  14         71.47        103.61         5.07 o                         
  -6   1  14          0.15          4.56         4.26 o                         
  -5   1  14         27.65         26.88         4.50 o                         
  -4   1  14        229.03        238.84         8.60 o                         
  -3   1  14        204.49        221.26         7.78 o                         
  -2   1  14         40.67         51.39         4.41 o                         
  -1   1  14         54.67         44.61         3.74 o                         
   0   1  14         62.54         62.46         3.28 o                         
   1   1  14         25.22         28.48         2.27 o                         
   2   1  14          0.02          2.16         1.27 o                         
   3   1  14          8.82          5.28         2.38 o                         
   4   1  14         22.86         30.20         2.37 o                         
   5   1  14        108.07        114.34        10.79 o                         
  -6   2  14         25.47         14.09         6.34 o                         
  -5   2  14          0.57         -3.12         3.12 o                         
  -4   2  14          0.98          0.71         2.73 o                         
  -3   2  14        127.27        122.00         5.85 o                         
  -2   2  14        118.61        107.73         5.86 o                         
  -1   2  14         30.23         20.09         2.92 o                         
   0   2  14        148.80        124.40         4.52 o                         
   1   2  14         62.77         73.17         3.44 o                         
   2   2  14         61.96         72.79         3.32 o                         
   3   2  14         53.41         60.27         3.64 o                         
   4   2  14        363.30        359.10         7.28 o                         
  -6   3  14          0.05          2.43         3.90 o                         
  -5   3  14        223.18        227.10         9.94 o                         
  -4   3  14        102.65         94.25         5.98 o                         
  -3   3  14         46.96         31.53         4.01 o                         
  -2   3  14         90.55         97.71         6.37 o                         
  -1   3  14         36.99         18.95         2.93 o                         
   0   3  14         14.48         11.63         1.91 o                         
   1   3  14          7.31          7.30         1.77 o                         
   2   3  14         97.15         98.48         2.86 o                         
   3   3  14         50.39         55.38         2.18 o                         
   4   3  14        165.82        165.21         4.94 o                         
   5   3  14          3.78          1.45         6.35 o                         
  -6   4  14          9.56          9.28         3.94 o                         
  -5   4  14         52.83         70.30         5.89 o                         
  -4   4  14          0.04          0.27         2.50 o                         
  -3   4  14         13.90          8.45         1.79 o                         
  -2   4  14         36.79         29.84         3.78 o                         
  -1   4  14        255.53        236.63         6.93 o                         
   0   4  14          2.07          4.81         1.67 o                         
   1   4  14          0.54          3.39         2.15 o                         
   2   4  14        419.25        412.38         5.92 o                         
   3   4  14          2.31         -0.06         1.45 o                         
   4   4  14         45.34         59.76         4.16 o                         
   5   4  14         17.22          5.70         6.88 o                         
  -6   5  14          0.00          1.55         2.84 o                         
  -5   5  14        135.78        153.57         8.40 o                         
  -4   5  14          0.29          0.57         2.86 o                         
  -3   5  14          6.29         -1.41         1.46 o                         
  -2   5  14         66.15         81.58         4.91 o                         
  -1   5  14         27.51         30.58         3.08 o                         
   0   5  14          5.67          4.54         1.58 o                         
   1   5  14         10.13          5.79         1.77 o                         
   2   5  14          0.01          1.64         1.30 o                         
   3   5  14         91.88         93.47         5.75 o                         
   4   5  14          8.42         17.21         2.40 o                         
   5   5  14         33.77         41.00         9.29 o                         
  -6   6  14         82.51         85.31         7.29 o                         
  -5   6  14          0.08         -1.14         3.33 o                         
  -4   6  14         30.95         34.34         3.78 o                         
  -3   6  14          6.11         10.30         2.12 o                         
  -2   6  14        121.99        110.35         6.20 o                         
  -1   6  14        116.70        107.92         4.69 o                         
   0   6  14        210.93        192.92         5.14 o                         
   1   6  14        134.56        138.14         4.55 o                         
   2   6  14          6.16         10.24         2.05 o                         
   3   6  14        177.26        173.06         9.27 o                         
   4   6  14         95.59         92.19         6.42 o                         
   5   6  14         13.34         32.08         8.74 o                         
  -6   7  14         13.27         10.33         4.39 o                         
  -5   7  14          0.07         -2.82         2.82 o                         
  -4   7  14         15.48         16.62         3.13 o                         
  -3   7  14         16.27         23.55         2.75 o                         
  -2   7  14        161.47        166.56         7.30 o                         
  -1   7  14         39.15         25.77         2.92 o                         
   0   7  14        309.16        318.77         7.92 o                         
   1   7  14         43.08         50.77         3.57 o                         
   2   7  14        170.75        154.53         4.69 o                         
   3   7  14        250.36        283.18         9.24 o                         
   4   7  14          5.81          8.18         3.04 o                         
   5   7  14          1.55         -6.18         6.18 o                         
  -6   8  14         93.52         88.08         8.01 o                         
  -5   8  14         12.42         16.96         4.29 o                         
  -4   8  14          4.43          1.65         2.67 o                         
  -3   8  14         38.67         33.78         3.18 o                         
  -2   8  14        197.71        204.22         7.70 o                         
  -1   8  14        546.27        513.04        10.30 o                         
   0   8  14         15.49          7.40         2.66 o                         
   1   8  14          6.24          8.07         2.82 o                         
   2   8  14          0.17          2.13         2.37 o                         
   3   8  14         81.31         98.65        16.65 o                         
   4   8  14         33.97         31.98         9.48 o                         
  -6   9  14          4.88          3.75         3.18 o                         
  -5   9  14         33.58         30.83         5.27 o                         
  -4   9  14         42.09         44.14         4.91 o                         
  -3   9  14        105.95         98.31         5.45 o                         
  -2   9  14         22.41         30.22         3.51 o                         
  -1   9  14        208.31        179.29         5.03 o                         
   0   9  14        437.64        432.28        10.86 o                         
   1   9  14         35.16         37.84         4.11 o                         
   2   9  14          0.05          0.05         2.34 o                         
   3   9  14         13.00         12.16         3.32 o                         
   4   9  14         16.00         18.57         7.69 o                         
  -5  10  14         30.38         41.34         5.46 o                         
  -4  10  14         21.62         25.76         4.58 o                         
  -3  10  14          3.58          3.28         2.26 o                         
  -2  10  14         12.14         11.49         4.58 o                         
  -1  10  14          4.61         -0.17         2.47 o                         
   0  10  14          1.31         -0.62         3.16 o                         
   1  10  14         43.14         39.43         4.81 o                         
   2  10  14         15.17         20.58         3.91 o                         
   3  10  14          2.01          9.39         3.59 o                         
   4  10  14         31.48         39.56         7.25 o                         
  -5  11  14         69.41         60.80         9.04 o                         
  -4  11  14          0.28          0.25         3.14 o                         
  -3  11  14          0.97          3.35         2.78 o                         
  -2  11  14         20.99         16.39         3.15 o                         
  -1  11  14         14.46          1.58         4.13 o                         
   0  11  14        422.86        395.76        10.80 o                         
   1  11  14         14.31         23.59         3.55 o                         
   2  11  14          7.52          9.31         6.51 o                         
   3  11  14          1.33         -2.04         3.14 o                         
   4  11  14         13.09         16.18        10.78 o                         
  -5  12  14         11.79         10.94         4.28 o                         
  -4  12  14          0.37          0.09         2.37 o                         
  -3  12  14        467.88        442.80         9.88 o                         
  -2  12  14          1.19         -0.89         2.88 o                         
  -1  12  14        183.82        160.95         7.88 o                         
   0  12  14         68.64         82.54         5.73 o                         
   1  12  14          2.75          1.06         3.18 o                         
   2  12  14          5.53         -0.55         3.07 o                         
   3  12  14         60.96         92.13         7.99 o                         
   4  12  14          2.73         -2.89         8.19 o                         
  -5  13  14          0.70         -3.54         3.54 o                         
  -4  13  14         14.41          9.60         3.17 o                         
  -3  13  14         32.59         30.53         3.50 o                         
  -2  13  14         98.64         94.54         4.76 o                         
  -1  13  14         34.60         41.64         5.14 o                         
   0  13  14        181.11        191.90         7.96 o                         
   1  13  14         37.43         23.98         3.88 o                         
   2  13  14         33.53         32.39         5.06 o                         
   3  13  14          0.02          3.30         5.19 o                         
   4  13  14         57.38         57.45        18.55 o                         
  -5  14  14         23.82         19.99         4.63 o                         
  -4  14  14         51.02         47.29         4.59 o                         
  -3  14  14         53.48         64.57         5.43 o                         
  -2  14  14          5.67          4.03         2.37 o                         
  -1  14  14        261.21        352.78        11.53 o                         
   0  14  14          0.05          4.69         2.58 o                         
   1  14  14          0.27          3.91         2.88 o                         
   2  14  14          1.36          1.30         3.64 o                         
   3  14  14          3.64         10.72         9.97 o                         
  -4  15  14          0.49          2.08         3.52 o                         
  -3  15  14         23.30         22.42         3.28 o                         
  -2  15  14         59.96         71.35         3.89 o                         
  -1  15  14          3.22         -0.69         4.15 o                         
   0  15  14          0.51         -2.52         2.52 o                         
   1  15  14         10.40          5.36         3.15 o                         
   2  15  14          0.33          4.43         3.52 o                         
   3  15  14        101.54        111.68        10.03 o                         
  -4  16  14         39.21         28.63         5.08 o                         
  -3  16  14          0.06          2.46         2.23 o                         
  -2  16  14         28.96         15.78         3.02 o                         
  -1  16  14         15.62          3.18         3.47 o                         
   0  16  14          7.15         12.50         3.19 o                         
   1  16  14         24.00         30.62         4.17 o                         
   2  16  14         57.48         55.29         9.21 o                         
   3  16  14         81.31         67.49        11.20 o                         
  -4  17  14         65.64         66.40         6.00 o                         
  -3  17  14          8.32          6.86         3.65 o                         
  -2  17  14        118.09        109.00         4.71 o                         
  -1  17  14        185.59        181.61        10.39 o                         
   0  17  14          2.67         -1.62         4.64 o                         
   1  17  14         17.42          9.78         3.90 o                         
   2  17  14         18.35         27.71         5.23 o                         
  -3  18  14        167.75        170.70         8.07 o                         
  -2  18  14          9.91         -0.31         2.92 o                         
  -1  18  14        250.88        250.57        12.03 o                         
   0  18  14         57.43         57.36         6.44 o                         
   1  18  14         71.84         89.96         6.38 o                         
   2  18  14          9.63         -2.87         6.80 o                         
  -2  19  14          5.34          2.14         3.35 o                         
  -1  19  14         88.35        100.14         9.82 o                         
   0  19  14         33.12         41.58         6.36 o                         
   1  19  14         93.54         79.30         8.27 o                         
  -2  20  14          9.86         12.32         3.29 o                         
  -1  20  14         18.98         11.91         4.88 o                         
   0  20  14         79.32         65.79         8.35 o                         
  -5   0  15          5.29          5.52         5.00 o                         
  -3   0  15        297.67        353.03        16.30 o                         
  -1   0  15        391.68        421.84        13.79 o                         
   1   0  15        272.03        286.14         8.56 o                         
   3   0  15          1.69         -0.06         2.79 o                         
  -6   1  15          3.76          3.70         2.73 o                         
  -5   1  15         54.96         61.26         5.78 o                         
  -4   1  15         58.37         57.33         4.86 o                         
  -3   1  15         63.74         57.76         5.63 o                         
  -2   1  15          2.08          3.61         3.38 o                         
  -1   1  15         40.92         42.95         3.72 o                         
   0   1  15         66.22         61.15         3.65 o                         
   1   1  15         20.60         23.27         2.26 o                         
   2   1  15          3.60          3.78         1.43 o                         
   3   1  15         31.59         29.80         3.18 o                         
   4   1  15         80.18         78.77         7.54 o                         
  -6   2  15          0.01         -2.72         2.72 o                         
  -5   2  15         10.63          8.62         3.36 o                         
  -4   2  15         69.48         69.11         4.70 o                         
  -3   2  15        133.84        139.79         7.53 o                         
  -2   2  15          9.94         11.74         3.06 o                         
  -1   2  15        266.48        212.82         7.05 o                         
   0   2  15         28.48         27.81         2.52 o                         
   1   2  15          2.72          3.28         1.83 o                         
   2   2  15        323.16        337.62         6.13 o                         
   3   2  15          0.02          2.79         1.46 o                         
   4   2  15         11.61         11.40         1.83 o                         
  -6   3  15         21.72         18.49         4.32 o                         
  -5   3  15        174.06        184.00         9.16 o                         
  -4   3  15         15.11         17.58         2.95 o                         
  -3   3  15         32.12         30.34         4.29 o                         
  -2   3  15        266.23        233.07         9.09 o                         
  -1   3  15         63.59         80.43         8.06 o                         
   0   3  15        346.35        317.53         6.91 o                         
   1   3  15         14.91         17.94         2.43 o                         
   2   3  15        104.25        107.51         3.51 o                         
   3   3  15          0.13         -1.35         1.35 o                         
   4   3  15        134.39        158.30         5.07 o                         
  -6   4  15          2.01          6.05         3.57 o                         
  -5   4  15         86.23         78.61         7.03 o                         
  -4   4  15          1.29          1.85         2.40 o                         
  -3   4  15          0.68          0.94         2.68 o                         
  -2   4  15         71.03         40.34         4.64 o                         
  -1   4  15        133.87        152.14         7.04 o                         
   0   4  15          8.14         14.13         2.17 o                         
   1   4  15         15.15          9.54         2.53 o                         
   2   4  15         26.56         27.91         2.13 o                         
   3   4  15         29.17         27.79         2.47 o                         
   4   4  15          0.60         -0.39         1.83 o                         
  -5   5  15         42.36         37.16         5.24 o                         
  -4   5  15         47.63         46.57         4.05 o                         
  -3   5  15        117.67        128.00         6.97 o                         
  -2   5  15        125.20        151.41         6.96 o                         
  -1   5  15         45.68         47.30         3.63 o                         
   0   5  15         89.57         99.06         3.99 o                         
   1   5  15         31.95         39.05         2.98 o                         
   2   5  15        147.91        157.08         4.75 o                         
   3   5  15         30.02         31.79         3.57 o                         
   4   5  15          6.17          7.41         7.48 o                         
  -5   6  15         22.21         24.13         4.52 o                         
  -4   6  15         40.23         30.25         3.92 o                         
  -3   6  15         11.33          9.85         3.42 o                         
  -2   6  15        312.56        341.94         9.51 o                         
  -1   6  15          9.72          8.58         2.32 o                         
   0   6  15         16.63         17.54         2.87 o                         
   1   6  15        107.80        131.02         5.86 o                         
   2   6  15         40.97         46.66         3.39 o                         
   3   6  15         68.82         70.16         5.33 o                         
   4   6  15        148.27        167.97        10.56 o                         
  -5   7  15          7.15         10.67         4.01 o                         
  -4   7  15         48.40         61.08         4.84 o                         
  -3   7  15         22.30         18.17         2.84 o                         
  -2   7  15        115.21        102.33         7.18 o                         
  -1   7  15          0.61         -2.00         2.00 o                         
   0   7  15         35.16         18.64         2.96 o                         
   1   7  15          2.55         -0.71         1.88 o                         
   2   7  15         21.91         24.35         2.38 o                         
   3   7  15          0.70          2.31         3.14 o                         
   4   7  15          2.46          6.19         3.87 o                         
  -5   8  15         12.49         12.07         4.67 o                         
  -4   8  15         52.15         56.82         5.52 o                         
  -3   8  15         58.31         48.48         3.90 o                         
  -2   8  15         18.60          9.97         2.59 o                         
  -1   8  15          9.17          8.51         2.19 o                         
   0   8  15         19.32          8.11         2.98 o                         
   1   8  15          2.39          1.18         2.00 o                         
   2   8  15         12.72         13.78         4.69 o                         
   3   8  15          1.67          7.23         3.29 o                         
   4   8  15         64.39         68.76         8.52 o                         
  -5   9  15          1.23         -1.07         2.83 o                         
  -4   9  15          2.35          5.21         2.32 o                         
  -3   9  15          0.52          3.52         2.41 o                         
  -2   9  15         51.29         60.57         5.74 o                         
  -1   9  15          3.20          0.32         2.71 o                         
   0   9  15         52.79         46.91         4.90 o
[truncated: 30,216 more chars]
