# Supplementary material for: Syntheses, crystal structures and Hirshfeld surface analyses of four mol­ecular salts of amitriptynol
Source: Acta Crystallogr E Crystallogr Commun. 2023 Apr 14;79(Pt 5):451–7. doi: 10.1107/S2056989023003225 (PMC10162082; doi:10.1107/S2056989023003225)
Supplement: Supplementary file 5 [file e-79-00451-IVsup5.hkl]

data_IV                                                                         
_shelx_title ' m22284 : space group P212121'                                    
_shelx_refln_list_code          4                                               
_shelx_F_calc_maximum      166.68                                               
_exptl_crystal_F_000       944.00                                               
_reflns_d_resolution_high  0.7689                                               
                                                                                
loop_                                                                           
 _space_group_symop_operation_xyz                                               
 'x, y, z'                                                                      
 '-x+1/2, -y, z+1/2'                                                            
 '-x, y+1/2, -z+1/2'                                                            
 'x+1/2, -y+1/2, -z'                                                            
                                                                                
_cell_length_a     6.1659                                                       
_cell_length_b    13.1299                                                       
_cell_length_c    27.6977                                                       
_cell_angle_alpha  90.000                                                       
_cell_angle_beta   90.000                                                       
_cell_angle_gamma  90.000                                                       
                                                                                
_shelx_F_squared_multiplier     1.000                                           
                                                                                
loop_                                                                           
 _refln_index_h                                                                 
 _refln_index_k                                                                 
 _refln_index_l                                                                 
 _refln_F_squared_calc                                                          
 _refln_F_squared_meas                                                          
 _refln_F_squared_sigma                                                         
 _refln_observed_status                                                         
   2   0   0      11606.65      10608.31       121.83 o                         
   4   0   0         19.15         18.85         2.60 o                         
   6   0   0        198.26        231.73        10.40 o                         
   8   0   0         55.47         63.44         8.92 o                         
   1   1   0       5467.29       5189.02        23.60 o                         
   2   1   0          4.87          3.39         1.18 o                         
   3   1   0          2.54          5.21         1.53 o                         
   4   1   0         88.37         81.10         3.64 o                         
   5   1   0       1292.98       1294.23        14.42 o                         
   6   1   0        292.00        287.47         8.02 o                         
   7   1   0          0.41          3.29         4.43 o                         
   0   2   0         87.02         77.05         5.97 o                         
   1   2   0        210.98        223.77         2.89 o                         
   2   2   0         32.85         33.04         1.88 o                         
   3   2   0        438.00        428.15         7.05 o                         
   4   2   0          0.42          1.27         2.03 o                         
   5   2   0        230.56        248.79         7.41 o                         
   6   2   0        927.04        910.37        13.82 o                         
   7   2   0        139.54        134.02         6.54 o                         
   1   3   0       1192.96       1232.96        12.44 o                         
   2   3   0       7926.61       7999.33        38.44 o                         
   3   3   0       2090.55       2235.43        16.60 o                         
   4   3   0       1429.77       1380.81        14.70 o                         
   5   3   0        132.59        146.04         4.86 o                         
   6   3   0        498.79        503.13         8.74 o                         
   7   3   0         77.64         91.48         8.22 o                         
   0   4   0       1243.26       1184.64        40.73 o                         
   1   4   0        740.09        681.01         8.89 o                         
   2   4   0        446.17        496.99         5.78 o                         
   3   4   0       1862.55       1950.42        13.56 o                         
   4   4   0          2.23          6.60         1.83 o                         
   5   4   0         48.29         59.19         4.12 o                         
   6   4   0        159.97        165.35         7.33 o                         
   7   4   0         12.19          9.72         5.06 o                         
   1   5   0       1198.02       1318.16        18.51 o                         
   2   5   0        420.91        434.32         6.89 o                         
   3   5   0          8.48          8.75         1.63 o                         
   4   5   0        592.39        585.27         8.99 o                         
   5   5   0        321.42        307.94         8.01 o                         
   6   5   0        644.77        618.64        14.31 o                         
   7   5   0         31.94         32.47         6.54 o                         
   0   6   0       7883.95       7848.08       108.01 o                         
   1   6   0         18.44         14.52         3.30 o                         
   2   6   0        664.71        632.66        10.33 o                         
   3   6   0       1280.76       1222.98        14.70 o                         
   4   6   0        847.34        804.30        10.90 o                         
   5   6   0         37.31         37.06         4.11 o                         
   6   6   0        105.77        127.55         7.83 o                         
   7   6   0          0.53          5.69         6.42 o                         
   1   7   0         16.73          8.66         3.41 o                         
   2   7   0         16.86         21.29         2.62 o                         
   3   7   0         30.96         39.25         4.26 o                         
   4   7   0         24.27         21.38         3.38 o                         
   5   7   0        122.61        128.99         7.16 o                         
   6   7   0          4.21          1.96        12.53 o                         
   7   7   0        116.66        108.71        12.70 o                         
   0   8   0        692.01        633.53        28.26 o                         
   1   8   0         99.71        110.22         7.80 o                         
   2   8   0        126.75        131.57         5.58 o                         
   3   8   0        593.54        575.09        11.06 o                         
   4   8   0        314.87        316.48        10.54 o                         
   5   8   0         41.11         26.14         5.79 o                         
   6   8   0         41.77         35.69         7.35 o                         
   7   8   0         69.81         86.82        12.04 o                         
   1   9   0         65.31         83.47         7.92 o                         
   2   9   0       1228.19       1203.92        18.79 o                         
   3   9   0          0.65          1.47         3.23 o                         
   4   9   0       1661.72       1680.70        28.42 o                         
   5   9   0          0.43          1.04         4.58 o                         
   6   9   0          2.54         -6.79         6.79 o                         
   0  10   0        876.15        920.92        55.18 o                         
   1  10   0        533.13        506.27        18.83 o                         
   2  10   0        151.54        148.75         9.76 o                         
   3  10   0        496.84        511.19        14.54 o                         
   4  10   0         45.16         37.06         5.82 o                         
   5  10   0         35.58         41.73         8.12 o                         
   6  10   0        130.90        138.54        13.73 o                         
   1  11   0        556.57        600.21        25.13 o                         
   2  11   0         36.29         56.21         6.06 o                         
   3  11   0        913.41        930.22        17.71 o                         
   4  11   0         63.37         62.52         7.66 o                         
   5  11   0         47.74         39.40         6.96 o                         
   6  11   0          1.87          7.04         7.22 o                         
   0  12   0        105.43        149.19        28.47 o                         
   1  12   0         50.05         83.03        10.85 o                         
   2  12   0         18.50         32.53         5.07 o                         
   3  12   0         89.63         98.54         7.41 o                         
   4  12   0         68.13         64.43         9.01 o                         
   5  12   0        136.64        130.82        10.72 o                         
   1  13   0          6.26          8.56         8.08 o                         
   2  13   0         17.52          5.59         4.33 o                         
   3  13   0        129.61        131.11         8.68 o                         
   4  13   0        130.85        121.21        10.99 o                         
   5  13   0         15.09         20.54         7.02 o                         
   0  14   0        132.90        172.20        34.12 o                         
   1  14   0         44.62         91.07        17.55 o                         
   2  14   0         50.18         65.47         7.79 o                         
   3  14   0         19.47         15.52         7.99 o                         
   4  14   0        379.00        361.71        19.57 o                         
   1  15   0         32.44         19.05         9.82 o                         
   2  15   0        340.43        326.95        15.16 o                         
   3  15   0         31.14         25.75         6.92 o                         
   0  16   0        123.95         88.90        24.69 o                         
   1  16   0       1621.41       1639.36        42.42 o                         
   2  16   0        186.38        250.45        22.27 o                         
   1   0   1       7211.01       6840.19        54.42 o                         
   2   0   1          0.32          0.46         1.30 o                         
   3   0   1        632.00        640.31         6.36 o                         
   4   0   1        302.89        303.97         6.00 o                         
   5   0   1        287.42        297.05         6.16 o                         
   6   0   1         34.11         34.97         4.13 o                         
   7   0   1         19.86         24.42         4.54 o                         
   8   0   1        275.83        260.94        12.29 o                         
  -7   1   1         18.65         21.16         4.43 o                         
  -6   1   1         77.88         76.51         4.75 o                         
  -5   1   1        816.77        788.10        12.97 o                         
  -4   1   1        434.40        458.42         7.54 o                         
  -3   1   1         28.98         41.04         2.60 o                         
  -2   1   1         23.00         25.46         1.72 o                         
  -1   1   1       4057.88       3878.55        18.49 o                         
   1   1   1       4053.32       3848.90        17.57 o                         
   2   1   1         25.17         27.59         1.69 o                         
   3   1   1         29.94         38.60         2.22 o                         
   4   1   1        438.12        453.34         6.55 o                         
   5   1   1        815.83        781.05         9.75 o                         
   6   1   1         78.51         81.78         4.61 o                         
   7   1   1         18.11         26.19         4.57 o                         
  -7   2   1         70.30         64.80         5.28 o                         
  -6   2   1        117.73        123.95         4.61 o                         
  -5   2   1        467.36        474.82        10.27 o                         
  -4   2   1        426.87        405.82         7.90 o                         
  -3   2   1        304.19        290.15         5.08 o                         
  -2   2   1        218.65        197.44         3.84 o                         
  -1   2   1         16.95         15.26         1.09 o                         
   0   2   1       3398.82       3400.09        30.94 o                         
   1   2   1         16.03         12.36         1.24 o                         
   2   2   1        218.20        192.90         3.97 o                         
   3   2   1        303.97        286.37         6.59 o                         
   4   2   1        422.95        400.35         7.81 o                         
   5   2   1        470.41        473.58         8.62 o                         
   6   2   1        119.63        129.73         6.61 o                         
   7   2   1         69.53         84.12         7.65 o                         
  -7   3   1         25.35         28.19         5.33 o                         
  -6   3   1          8.72         12.03         2.53 o                         
  -5   3   1        803.60        805.38        12.92 o                         
  -4   3   1        401.90        407.47         7.29 o                         
  -3   3   1         10.17         11.60         2.62 o                         
  -2   3   1       1850.11       1786.32        11.60 o                         
  -1   3   1        740.88        745.04         7.77 o                         
   0   3   1      13808.77      13362.37       221.40 o                         
   1   3   1        741.85        746.53         7.21 o                         
   2   3   1       1840.07       1767.14        11.84 o                         
   3   3   1         10.83         17.23         2.06 o                         
   4   3   1        407.32        414.19         6.31 o                         
   5   3   1        799.60        796.61        10.84 o                         
   6   3   1          8.90         11.68         3.90 o                         
   7   3   1         24.66         19.76         5.31 o                         
  -7   4   1        221.41        234.42        11.06 o                         
  -6   4   1        252.06        245.03         8.81 o                         
  -5   4   1        521.94        550.24        12.12 o                         
  -4   4   1        290.07        292.65         6.72 o                         
  -3   4   1       3936.32       4052.31        24.90 o                         
  -2   4   1        399.61        421.55         6.40 o                         
  -1   4   1         37.02         53.66         3.20 o                         
   0   4   1        328.07        312.48        17.00 o                         
   1   4   1         36.13         48.86         3.20 o                         
   2   4   1        404.49        425.90         5.59 o                         
   3   4   1       3924.97       4063.95        23.13 o                         
   4   4   1        285.03        285.32         6.54 o                         
   5   4   1        517.10        542.97        10.18 o                         
   6   4   1        250.49        269.19        10.43 o                         
   7   4   1        222.13        241.54        11.98 o                         
  -7   5   1         73.53         76.42         8.61 o                         
  -6   5   1         18.71         20.77         5.62 o                         
  -5   5   1        776.18        793.42        12.23 o                         
  -4   5   1        207.23        191.10         5.24 o                         
  -3   5   1        711.27        704.14         9.06 o                         
  -2   5   1        480.85        475.90         7.54 o                         
  -1   5   1       2547.98       2670.74        32.73 o                         
   0   5   1        594.32        572.52        15.07 o                         
   1   5   1       2535.52       2626.39        25.42 o                         
   2   5   1        474.10        476.15         7.12 o                         
   3   5   1        711.72        705.45         8.69 o                         
   4   5   1        203.62        176.58         5.32 o                         
   5   5   1        782.96        794.99        13.11 o                         
   6   5   1         18.14         11.23         4.16 o                         
   7   5   1         73.35         83.96        15.10 o                         
  -7   6   1        338.11        332.26        16.64 o                         
  -6   6   1         63.58         66.95         6.10 o                         
  -5   6   1        639.16        643.83        11.84 o                         
  -4   6   1        742.54        707.23        11.46 o                         
  -3   6   1        169.12        163.37         6.00 o                         
  -2   6   1       1357.93       1425.37        15.06 o                         
  -1   6   1        607.56        694.25        15.29 o                         
   0   6   1       3762.94       3852.26        47.20 o                         
   1   6   1        601.52        675.18        15.36 o                         
   2   6   1       1348.59       1427.89        14.73 o                         
   3   6   1        171.89        161.01         5.34 o                         
   4   6   1        742.69        724.70        10.38 o                         
   5   6   1        642.70        667.17        14.89 o                         
   6   6   1         63.30         72.29         6.67 o                         
   7   6   1        341.22        343.40        15.28 o                         
  -7   7   1         51.50         47.86        10.40 o                         
  -6   7   1         51.01         53.85         6.47 o                         
  -5   7   1        314.27        314.18        11.73 o                         
  -4   7   1        344.98        358.15         9.56 o                         
  -3   7   1        421.31        447.06        11.43 o                         
  -2   7   1        309.05        334.92         7.68 o                         
  -1   7   1        225.23        202.56        10.03 o                         
   0   7   1        155.29        205.56        10.95 o                         
   1   7   1        224.73        180.60        12.63 o                         
   2   7   1        312.73        339.08         7.91 o                         
   3   7   1        422.95        444.99         8.17 o                         
   4   7   1        340.88        345.74         9.71 o                         
   5   7   1        312.32        321.07        10.10 o                         
   6   7   1         51.05         52.83         6.59 o                         
   7   7   1         50.87         48.06         9.12 o                         
  -7   8   1        140.58        142.30        14.18 o                         
  -6   8   1         13.63          9.79         6.10 o                         
  -5   8   1        251.51        250.59        13.05 o                         
  -4   8   1        152.47        149.26         8.58 o                         
  -3   8   1        905.77        886.72        13.60 o                         
  -2   8   1        120.59        117.78         5.32 o                         
  -1   8   1       1089.76       1058.82        21.97 o                         
   0   8   1        822.80        717.25        21.27 o                         
   1   8   1       1095.28       1119.09        32.58 o                         
   2   8   1        118.59        125.62         5.40 o                         
   3   8   1        903.53        866.45        18.87 o                         
   4   8   1        151.17        149.99         7.70 o                         
   5   8   1        252.98        251.39        10.77 o                         
   6   8   1         13.47         27.33         7.55 o                         
   7   8   1        137.58        133.05        16.73 o                         
  -6   9   1         10.44         21.65         7.79 o                         
  -5   9   1         45.60         45.64         7.21 o                         
  -4   9   1        371.69        349.04        13.45 o                         
  -3   9   1        373.15        382.70         9.94 o                         
  -2   9   1        197.08        209.40         7.97 o                         
  -1   9   1       1491.70       1507.61        35.97 o                         
   0   9   1       1127.19       1148.52        51.41 o                         
   1   9   1       1500.03       1475.56        41.88 o                         
   2   9   1        198.81        203.90         7.94 o                         
   3   9   1        371.44        392.26         9.92 o                         
   4   9   1        375.97        365.13        13.42 o                         
   5   9   1         44.39         42.99         6.51 o                         
   6   9   1         10.51         -1.36         8.12 o                         
  -6  10   1         50.58         49.54         8.90 o                         
  -5  10   1          5.59          1.98         4.93 o                         
  -4  10   1         58.74         73.60        10.57 o                         
  -3  10   1       1184.64       1188.07        20.90 o                         
  -2  10   1        804.87        791.81        16.41 o                         
  -1  10   1        381.08        382.18        16.48 o                         
   0  10   1        166.99        181.65        15.84 o                         
   1  10   1        381.75        377.37        16.52 o                         
   2  10   1        810.23        789.66        15.94 o                         
   3  10   1       1179.36       1169.05        19.08 o                         
   4  10   1         57.65         68.38         7.16 o                         
   5  10   1          5.13          8.27         4.54 o                         
   6  10   1         50.15         60.73        10.07 o                         
  -6  11   1         28.60         22.92         7.82 o                         
  -5  11   1         25.73         19.67         6.18 o                         
  -4  11   1         16.53         18.83         5.45 o                         
  -3  11   1        557.71        546.55        16.26 o                         
  -2  11   1        863.04        845.93        17.99 o                         
  -1  11   1        410.72        359.27        20.51 o                         
   0  11   1         98.11        130.11        18.26 o                         
   1  11   1        410.04        397.97        17.59 o                         
   2  11   1        865.26        835.62        21.95 o                         
   3  11   1        560.22        540.81        16.36 o                         
   4  11   1         16.82         19.96         6.72 o                         
   5  11   1         25.07         28.53         6.63 o                         
   6  11   1         28.44         35.71         9.79 o                         
  -5  12   1          7.05          6.67         6.53 o                         
  -4  12   1        248.42        239.98        14.36 o                         
  -3  12   1        110.00        122.54         7.89 o                         
  -2  12   1         10.59          5.37         4.08 o                         
  -1  12   1        464.69        457.77        25.35 o                         
   0  12   1          9.75          6.13         9.38 o                         
   1  12   1        464.54        434.22        22.63 o                         
   2  12   1         10.19         13.40         5.01 o                         
   3  12   1        111.83        129.04         7.87 o                         
   4  12   1        248.37        249.04        13.06 o                         
   5  12   1          6.43          0.85         8.29 o                         
  -5  13   1        188.29        187.40        13.12 o                         
  -4  13   1        196.67        213.05        17.79 o                         
  -3  13   1        254.93        244.61        12.70 o                         
  -2  13   1         25.55         19.93         5.38 o                         
  -1  13   1        542.31        536.28        22.77 o                         
   0  13   1        543.95        504.76        34.74 o                         
   1  13   1        539.16        550.83        39.58 o                         
   2  13   1         25.40         20.07         5.43 o                         
   3  13   1        257.21        277.91        10.97 o                         
   4  13   1        198.92        190.10        12.71 o                         
   5  13   1        189.64        181.41        18.07 o                         
  -4  14   1         74.36         71.79         9.36 o                         
  -3  14   1        320.95        318.97        14.47 o                         
  -2  14   1         48.41         59.85         7.85 o                         
  -1  14   1        189.46        201.61        15.82 o                         
   0  14   1        162.54        191.28        24.86 o                         
   1  14   1        190.05        173.42        17.49 o                         
   2  14   1         49.46         54.84         7.10 o                         
   3  14   1        321.52        338.98        15.20 o                         
   4  14   1         73.04         74.01         9.76 o                         
  -3  15   1        268.28        268.13        14.30 o                         
  -2  15   1        157.72        148.70        11.42 o                         
  -1  15   1         48.83         42.10         9.60 o                         
   0  15   1         27.89         36.72        11.02 o                         
   1  15   1         49.63         58.80        10.38 o                         
   2  15   1        156.66        176.31        11.61 o                         
   3  15   1        266.45        264.96        13.81 o                         
  -2  16   1        231.35        243.46        15.84 o                         
  -1  16   1         92.39        112.74        11.79 o                         
   0  16   1         38.75         45.55        10.29 o                         
   1  16   1         91.41         99.59        12.92 o                         
   2  16   1        231.09        241.01        19.38 o                         
   0  17   1          7.28         12.05        13.28 o                         
   1   0   2       4152.27       4067.66        18.30 o                         
   2   0   2        104.80         98.97         3.24 o                         
   3   0   2          1.53          5.63         1.60 o                         
   4   0   2          3.54          6.66         1.83 o                         
   5   0   2        729.79        732.72        12.56 o                         
   6   0   2          7.56         12.56         2.70 o                         
   7   0   2        421.09        465.20        11.23 o                         
   8   0   2          7.57         13.76        10.23 o                         
  -7   1   2         65.26         67.84         5.37 o                         
  -6   1   2        826.24        839.65        13.46 o                         
  -5   1   2       1778.26       1749.09        19.46 o                         
  -4   1   2        610.04        620.42         9.02 o                         
  -3   1   2       2231.89       2255.44        16.82 o                         
  -2   1   2       2052.80       2003.54        12.01 o                         
  -1   1   2       5472.87       5490.07        25.04 o                         
   0   1   2        697.61        604.82         6.88 o                         
   1   1   2       5458.74       5452.50        24.01 o                         
   2   1   2       2049.18       2017.20        13.95 o                         
   3   1   2       2218.22       2266.40        19.94 o                         
   4   1   2        607.50        603.26         8.01 o                         
   5   1   2       1774.24       1753.89        14.34 o                         
   6   1   2        830.07        840.67        13.47 o                         
   7   1   2         65.49         54.03         6.43 o                         
  -7   2   2        396.35        426.83        10.31 o                         
  -6   2   2        297.54        304.45         9.34 o                         
  -5   2   2       1162.98       1154.63        14.52 o                         
  -4   2   2        299.50        327.22         6.45 o                         
  -3   2   2       3442.61       3557.77        20.87 o                         
  -2   2   2        319.88        324.83         5.03 o                         
  -1   2   2       6255.38       5958.99        27.63 o                         
   0   2   2        332.50        331.87         8.06 o                         
   1   2   2       6246.30       5874.75        28.96 o                         
   2   2   2        322.59        326.68         4.00 o                         
   3   2   2       3425.36       3525.29        24.04 o                         
   4   2   2        297.85        324.81         6.57 o                         
   5   2   2       1173.95       1142.95        13.68 o                         
   6   2   2        298.98        305.46         9.30 o                         
   7   2   2        400.95        422.56        10.59 o                         
  -7   3   2        120.01        118.71         5.27 o                         
  -6   3   2        128.90        117.37         5.27 o                         
  -5   3   2          2.57          8.63         2.99 o                         
  -4   3   2        676.87        679.52         9.35 o                         
  -3   3   2         28.76         27.11         2.21 o                         
  -2   3   2       3771.62       3909.85        20.86 o                         
  -1   3   2       3613.34       3542.67        22.13 o                         
   0   3   2       6041.00       5852.59        80.07 o                         
   1   3   2       3639.31       3513.07        23.60 o                         
   2   3   2       3776.83       3897.70        20.95 o                         
   3   3   2         26.77         26.06         2.30 o                         
   4   3   2        675.25        676.62         7.63 o                         
   5   3   2          2.90          2.99         1.93 o                         
   6   3   2        130.18        131.28         5.97 o                         
   7   3   2        120.26        121.78         9.15 o                         
  -7   4   2        403.52        409.83        13.96 o                         
  -6   4   2        834.77        825.38        15.03 o                         
  -5   4   2        765.85        785.09        13.20 o                         
  -4   4   2         33.89         32.91         2.27 o                         
  -3   4   2        989.27       1020.88         9.91 o                         
  -2   4   2        636.16        638.39         9.08 o                         
  -1   4   2       2951.07       2903.89        22.76 o                         
   0   4   2      27783.05      27132.48       453.07 o                         
   1   4   2       2951.71       2943.36        25.19 o                         
   2   4   2        641.91        638.63         7.14 o                         
   3   4   2        996.53       1023.95         9.81 o                         
   4   4   2         33.85         31.80         3.24 o                         
   5   4   2        763.00        794.03        14.46 o                         
   6   4   2        833.44        827.96        17.21 o                         
   7   4   2        403.41        399.28        18.01 o                         
  -7   5   2         17.47         25.86         5.32 o                         
  -6   5   2         20.13         15.25         3.70 o                         
  -5   5   2        130.60        147.14         5.40 o                         
  -4   5   2        800.53        789.35        10.27 o                         
  -3   5   2        692.31        683.59         8.83 o                         
  -2   5   2        732.11        689.50         9.07 o                         
  -1   5   2       2081.97       2083.65        30.13 o                         
   0   5   2       4492.57       4359.82        64.40 o                         
   1   5   2       2079.00       2032.74        24.66 o                         
   2   5   2        738.48        712.55         8.31 o                         
   3   5   2        695.33        670.65         8.80 o                         
   4   5   2        805.79        786.91        11.64 o                         
   5   5   2        128.84        158.39         7.91 o                         
   6   5   2         20.61         17.86         6.07 o                         
   7   5   2         17.64         28.73         6.61 o                         
  -7   6   2         22.97          7.42         8.53 o                         
  -6   6   2        630.26        637.59        13.70 o                         
  -5   6   2        166.51        163.25         6.11 o                         
  -4   6   2        277.81        276.91         7.33 o                         
  -3   6   2         32.68         40.00         3.92 o                         
  -2   6   2        185.81        178.79         6.05 o                         
  -1   6   2        748.28        822.57        14.95 o                         
   0   6   2        650.57        674.54        17.76 o                         
   1   6   2        751.02        803.34        15.99 o                         
   2   6   2        184.86        192.58         5.25 o                         
   3   6   2         33.90         39.06         3.23 o                         
   4   6   2        279.88        283.44         9.17 o                         
   5   6   2        169.17        171.73        10.13 o                         
   6   6   2        630.59        604.16        20.23 o                         
   7   6   2         22.36          6.33         8.03 o                         
  -7   7   2        130.31        127.26        11.61 o                         
  -6   7   2        229.39        240.09        10.54 o                         
  -5   7   2        822.03        801.48        16.27 o                         
  -4   7   2        302.40        325.56         9.65 o                         
  -3   7   2        548.23        581.04        12.48 o                         
  -2   7   2        518.24        521.63        10.59 o                         
  -1   7   2       1250.23       1248.44        20.48 o                         
   0   7   2       2192.79       2256.82        36.62 o                         
   1   7   2       1258.52       1246.71        23.48 o                         
   2   7   2        514.17        531.06        10.59 o                         
   3   7   2        549.58        597.41         9.55 o                         
   4   7   2        301.91        319.27         8.57 o                         
   5   7   2        817.99        792.93        24.44 o                         
   6   7   2        229.92        214.66        13.63 o                         
   7   7   2        130.71        123.04        12.49 o                         
  -7   8   2          7.28          8.13         9.62 o                         
  -6   8   2        101.81         73.09        11.91 o                         
  -5   8   2          2.08         -4.26         4.26 o                         
  -4   8   2        955.08        943.01        19.41 o                         
  -3   8   2        217.65        212.51         6.58 o                         
  -2   8   2        376.07        371.18         9.54 o                         
  -1   8   2        650.61        618.87        16.91 o                         
   0   8   2        787.72        792.25        22.39 o                         
   1   8   2        655.12        609.04        15.93 o                         
   2   8   2        374.77        388.02         8.58 o                         
   3   8   2        216.58        223.36         7.97 o                         
   4   8   2        953.73        928.66        16.28 o                         
   5   8   2          2.24         -3.98         4.83 o                         
   6   8   2        102.30        103.66        11.17 o                         
   7   8   2          7.57        -10.37        10.61 o                         
  -6   9   2        155.41        158.26        14.57 o                         
  -5   9   2         17.03         18.99         6.71 o                         
  -4   9   2        619.00        624.49        15.72 o                         
  -3   9   2        691.18        687.69        14.34 o                         
  -2   9   2       1106.65       1159.89        28.33 o                         
  -1   9   2        244.27        262.11        12.25 o                         
   0   9   2        130.26        121.17        10.76 o                         
   1   9   2        243.82        239.30        14.09 o                         
   2   9   2       1103.74       1139.63        17.76 o                         
   3   9   2        692.94        660.27        12.79 o                         
   4   9   2        616.97        642.35        16.39 o                         
   5   9   2         17.46         34.27         5.83 o                         
   6   9   2        154.47        172.20        17.36 o                         
  -6  10   2         46.37         37.08         7.61 o                         
  -5  10   2        123.69        112.04        11.21 o                         
  -4  10   2         17.20         21.91         4.82 o                         
  -3  10   2        189.32        181.73        10.35 o                         
  -2  10   2        893.72        913.50        17.71 o                         
  -1  10   2         45.64         51.60         8.39 o                         
   0  10   2          9.90         13.88         9.41 o                         
   1  10   2         46.79         45.60         9.89 o                         
   2  10   2        893.67        884.27        16.67 o                         
   3  10   2        188.02        183.21         7.75 o                         
   4  10   2         17.36         24.29         5.35 o                         
   5  10   2        122.88        111.03         7.49 o                         
   6  10   2         47.70         45.21        10.20 o                         
  -6  11   2        118.56        103.92        15.68 o                         
  -5  11   2         39.39         43.11         6.86 o                         
  -4  11   2        360.76        360.94        15.00 o                         
  -3  11   2        442.64        454.01        13.76 o                         
  -2  11   2       1931.42       1884.93        29.90 o                         
  -1  11   2        121.98        112.70        12.82 o                         
   0  11   2        818.51        853.59        40.09 o                         
   1  11   2        121.02        113.60        10.90 o                         
   2  11   2       1930.23       1873.98        31.89 o                         
   3  11   2        443.27        428.35        12.06 o                         
   4  11   2        362.16        363.77        14.13 o                         
   5  11   2         39.64         52.79        10.77 o                         
   6  11   2        119.49        132.69        16.42 o                         
  -5  12   2         87.80         81.39        10.85 o                         
  -4  12   2        196.64        210.33        15.64 o                         
  -3  12   2         21.94         18.14         4.71 o                         
  -2  12   2        179.62        183.25         9.50 o                         
  -1  12   2        215.24        215.47        14.28 o                         
   0  12   2         41.30         48.57        15.68 o                         
   1  12   2        215.59        206.32        33.48 o                         
   2  12   2        178.51        184.99        10.51 o                         
   3  12   2         22.42         28.60         5.19 o                         
   4  12   2        196.56        210.81        11.77 o                         
   5  12   2         88.33         96.71         9.05 o                         
  -5  13   2         62.84         59.17         9.74 o                         
  -4  13   2        402.04        410.97        20.64 o                         
  -3  13   2        304.45        304.21        12.07 o                         
  -2  13   2         65.42         65.09         7.62 o                         
  -1  13   2         89.26        111.49        12.10 o                         
   0  13   2        156.46        151.58        22.07 o                         
   1  13   2         89.05        103.76        13.91 o                         
   2  13   2         64.17         71.46         6.95 o                         
   3  13   2        302.93        286.13        11.12 o                         
   4  13   2        405.37        391.79        19.24 o                         
   5  13   2         61.99         72.08        12.18 o                         
  -4  14   2         67.79         60.14         9.19 o                         
  -3  14   2         29.17         22.77         6.38 o                         
  -2  14   2         67.56         76.42         8.63 o                         
  -1  14   2         57.63         46.61        11.65 o                         
   0  14   2        262.36        239.56        20.54 o                         
   1  14   2         58.51         71.23        12.83 o                         
   2  14   2         68.15         63.63         8.50 o                         
   3  14   2         29.63         22.18         5.90 o                         
   4  14   2         66.94         35.25         8.25 o                         
  -3  15   2        360.59        383.85        16.11 o                         
  -2  15   2         26.88         28.24         7.54 o                         
  -1  15   2         23.17         26.54         8.43 o                         
   0  15   2         12.62          5.80        11.86 o                         
   1  15   2         23.46         21.98         8.57 o                         
   2  15   2         26.98         27.55         6.84 o                         
   3  15   2        361.17        400.55        15.09 o                         
  -2  16   2         83.73         91.45        10.45 o                         
  -1  16   2        125.05        118.04        15.27 o                         
   0  16   2        743.97        734.88        46.93 o                         
   1  16   2        125.71        152.33        15.73 o                         
   2  16   2         83.66         87.59        10.26 o                         
   1   0   3         10.26         18.80         1.25 o                         
   2   0   3        563.77        566.04         6.36 o                         
   3   0   3       1131.34       1173.20        12.10 o                         
   4   0   3        384.17        350.77         6.85 o                         
   5   0   3          2.12          0.18         2.58 o                         
   6   0   3        446.60        442.48         9.36 o                         
   7   0   3         17.46         31.08         5.13 o                         
  -7   1   3         77.08         76.90         7.51 o                         
  -6   1   3        454.38        451.20        10.48 o                         
  -5   1   3       1510.28       1532.70        20.78 o                         
  -4   1   3        430.14        448.57         8.10 o                         
  -3   1   3        706.60        714.53         8.29 o                         
  -2   1   3       1374.35       1331.10         8.98 o                         
  -1   1   3      10071.27       9552.85        55.94 o                         
   0   1   3       1399.25       1332.90         7.77 o                         
   1   1   3      10075.75       9674.93        59.63 o                         
   2   1   3       1380.90       1331.85         9.85 o                         
   3   1   3        702.13        703.21         9.48 o                         
   4   1   3        431.50        443.56         7.55 o                         
   5   1   3       1518.59       1511.95        14.28 o                         
   6   1   3        455.64        454.21         9.97 o                         
   7   1   3         75.26         75.30         7.05 o                         
  -7   2   3        110.74        102.61         5.67 o                         
  -6   2   3        712.81        711.85        12.78 o                         
  -5   2   3        244.98        239.81         6.98 o                         
  -4   2   3        299.64        331.00         6.48 o                         
  -3   2   3        422.59        424.09         6.26 o                         
  -2   2   3        589.51        556.19         6.29 o                         
  -1   2   3       8610.27       8353.20        58.94 o                         
   0   2   3       1440.20       1226.03        12.58 o                         
   1   2   3       8616.06       8317.36        52.09 o                         
   2   2   3        593.40        583.65         5.74 o                         
   3   2   3        422.96        433.30         6.69 o                         
   4   2   3        297.20        319.62         6.56 o                         
   5   2   3        248.38        261.13         6.81 o                         
   6   2   3        715.78        720.54        13.74 o                         
   7   2   3        110.83        103.79         8.12 o                         
  -7   3   3        131.74        154.31         6.11 o                         
  -6   3   3        177.60        166.02         7.30 o                         
  -5   3   3       2485.69       2478.27        22.96 o                         
  -4   3   3         93.87        116.69         4.05 o                         
  -3   3   3       1009.16       1050.20        10.61 o                         
  -2   3   3       1228.96       1218.89         9.17 o                         
  -1   3   3       4118.48       3979.90        25.94 o                         
   0   3   3        206.60        201.95         8.04 o                         
   1   3   3       4123.42       4007.82        24.18 o                         
   2   3   3       1229.18       1213.94        10.13 o                         
   3   3   3       1000.93       1027.13         9.64 o                         
   4   3   3         91.99        107.92         3.70 o                         
   5   3   3       2478.06       2407.64        21.71 o                         
   6   3   3        175.90        165.48         8.60 o                         
   7   3   3        130.75        144.45         9.34 o                         
  -7   4   3         74.02         71.29         7.93 o                         
  -6   4   3        244.04        246.16         8.67 o                         
  -5   4   3        687.42        687.80        11.48 o                         
  -4   4   3        535.24        558.92         7.81 o                         
  -3   4   3       1708.56       1786.97        13.97 o                         
  -2   4   3        146.75        165.68         4.81 o                         
  -1   4   3        464.95        453.08         8.31 o                         
   0   4   3        151.93        177.86         9.72 o                         
   1   4   3        472.14        471.91         9.44 o                         
   2   4   3        147.62        163.73         3.63 o                         
   3   4   3       1714.69       1792.05        14.35 o                         
   4   4   3        539.19        555.15        10.45 o                         
   5   4   3        687.46        672.55        13.44 o                         
   6   4   3        244.05        236.54        10.34 o                         
   7   4   3         74.24         80.92         7.79 o                         
  -7   5   3        130.79        129.88        10.84 o                         
  -6   5   3        207.57        194.56         7.24 o                         
  -5   5   3        412.36        414.81         7.69 o                         
  -4   5   3        282.59        293.60         6.86 o                         
  -3   5   3        138.75        153.57         5.78 o                         
  -2   5   3        968.07       1042.35        11.42 o                         
  -1   5   3       2573.08       2586.02        27.97 o                         
   0   5   3         77.91        103.50         7.60 o                         
   1   5   3       2568.50       2599.75        28.78 o                         
   2   5   3        964.64       1043.66        10.18 o                         
   3   5   3        136.06        153.95         4.39 o                         
   4   5   3        279.89        291.06         7.73 o                         
   5   5   3        408.24        407.36        11.53 o                         
   6   5   3        209.31        207.94        13.54 o                         
   7   5   3        131.50        130.12        10.77 o                         
  -7   6   3         62.97         57.98         7.09 o                         
  -6   6   3         53.73         51.09         5.03 o                         
  -5   6   3        435.81        444.99         8.74 o                         
  -4   6   3         50.72         55.04         4.29 o                         
  -3   6   3        579.87        590.30        10.89 o                         
  -2   6   3       1284.98       1251.51        14.61 o                         
  -1   6   3        491.80        512.22        11.02 o                         
   0   6   3         50.08        117.46        10.31 o                         
   1   6   3        500.18        523.69        12.99 o                         
   2   6   3       1280.85       1267.38        13.39 o                         
   3   6   3        581.39        601.76         8.48 o                         
   4   6   3         49.18         56.49         3.58 o                         
   5   6   3        432.76        450.06        13.92 o                         
   6   6   3         53.67         61.04         9.53 o                         
   7   6   3         62.65         51.35        10.64 o                         
  -7   7   3        152.33        134.68        14.98 o                         
  -6   7   3        173.84        170.79        12.51 o                         
  -5   7   3         50.49         67.20         5.44 o                         
  -4   7   3        126.40        118.18         5.46 o                         
  -3   7   3        191.90        211.99         8.00 o                         
  -2   7   3        869.00        857.26        12.90 o                         
  -1   7   3        307.70        360.41        11.20 o                         
   0   7   3        477.31        557.97        18.06 o                         
   1   7   3        308.24        355.84        11.89 o                         
   2   7   3        875.48        839.24        14.70 o                         
   3   7   3        193.29        192.31         5.77 o                         
   4   7   3        126.29        127.51         6.07 o                         
   5   7   3         52.13         53.23         5.71 o                         
   6   7   3        174.66        158.38        13.05 o                         
   7   7   3        152.60        169.41        20.43 o                         
  -7   8   3         42.27         41.84         9.52 o                         
  -6   8   3         40.43         19.94         6.37 o                         
  -5   8   3         97.41        101.79        12.52 o                         
  -4   8   3        517.03        516.41        12.74 o                         
  -3   8   3       1553.04       1531.99        15.45 o                         
  -2   8   3        886.89        861.85        13.95 o                         
  -1   8   3        544.56        560.37        14.56 o                         
   0   8   3          3.37          3.30         4.09 o                         
   1   8   3        550.51        572.89        15.66 o                         
   2   8   3        893.83        893.90        12.88 o                         
   3   8   3       1552.93       1556.12        21.68 o                         
   4   8   3        520.83        497.21        11.87 o                         
   5   8   3         97.21        119.27        10.68 o                         
   6   8   3         40.55         43.17         9.55 o                         
   7   8   3         41.70         63.22        22.55 o                         
  -6   9   3        203.69        208.05        12.40 o                         
  -5   9   3         80.56         95.95        10.61 o                         
  -4   9   3        256.51        266.64        10.68 o                         
  -3   9   3        371.43        368.46         8.69 o                         
  -2   9   3       1316.54       1295.70        19.54 o                         
  -1   9   3         14.55         18.00         5.02 o                         
   0   9   3          1.42         27.68         6.58 o                         
   1   9   3         14.53          9.52         6.60 o                         
   2   9   3       1309.34       1343.98        19.12 o                         
   3   9   3        368.33        374.27        12.20 o                         
   4   9   3        251.95        265.98        10.03 o                         
   5   9   3         79.96         76.83         7.64 o                         
   6   9   3        202.07        185.59        16.08 o                         
  -6  10   3         38.04         37.84         6.94 o                         
  -5  10   3        170.70        156.69        12.88 o                         
  -4  10   3        167.52        188.54        12.52 o                         
  -3  10   3        629.59        624.46        14.06 o                         
  -2  10   3        263.25        255.00         9.94 o                         
  -1  10   3        299.74        353.77        14.15 o                         
   0  10   3          1.30         14.17         8.59 o                         
   1  10   3        297.21        301.17        18.68 o                         
   2  10   3        257.92        261.76         9.18 o                         
   3  10   3        632.07        631.84        13.25 o                         
   4  10   3        166.67        163.78         9.60 o                         
   5  10   3        171.50        156.29         9.52 o                         
   6  10   3         37.56         33.99        11.00 o                         
  -6  11   3        146.30        122.67        13.26 o                         
  -5  11   3         42.38         49.16         6.70 o                         
  -4  11   3        216.68        208.45        12.43 o                         
  -3  11   3        309.59        311.56        11.07 o                         
  -2  11   3        149.62        134.19         9.55 o                         
  -1  11   3        258.31        272.77        15.54 o                         
   0  11   3         83.93         99.51        22.34 o                         
   1  11   3        256.80        239.43        26.96 o                         
   2  11   3        149.51        149.02         7.96 o                         
   3  11   3        309.42        305.20        10.70 o                         
   4  11   3        216.46        214.70        11.08 o                         
   5  11   3         42.65         58.73         7.29 o                         
   6  11   3        147.05        154.76        14.95 o                         
  -5  12   3        159.35        156.25        12.87 o                         
  -4  12   3        378.61        371.29        17.83 o                         
  -3  12   3        194.17        193.40         9.59 o                         
  -2  12   3        258.16        291.70        13.28 o                         
  -1  12   3         14.08         14.03         6.79 o                         
   0  12   3        275.11        208.45        22.89 o                         
   1  12   3         14.12         15.65         8.35 o                         
   2  12   3        257.12        292.99        11.02 o                         
   3  12   3        193.63        194.05        10.63 o                         
   4  12   3        381.74        381.37        16.13 o                         
   5  12   3        158.17        176.60        16.13 o                         
  -5  13   3         82.40         75.11        11.38 o                         
  -4  13   3         10.15         14.91         6.84 o                         
  -3  13   3        129.34        123.10         9.17 o                         
  -2  13   3        177.75        174.29        10.29 o                         
  -1  13   3         30.87         34.46        14.68 o                         
   0  13   3        400.21        392.00        30.84 o                         
   1  13   3         30.82         24.76         8.81 o                         
   2  13   3        177.80        166.80         9.54 o                         
   3  13   3        130.46        136.80         8.47 o                         
   4  13   3         10.27         18.80         9.49 o                         
   5  13   3         82.70         80.97        15.00 o                         
  -4  14   3         80.63         56.01         9.59 o                         
  -3  14   3         20.11         16.69         6.28 o                         
  -2  14   3        653.26        657.15        20.54 o                         
  -1  14   3         41.21         27.14         6.97 o                         
   0  14   3        354.83        304.98        22.96 o                         
   1  14   3         41.60         26.00        10.18 o                         
   2  14   3        651.39        666.74        19.34 o                         
   3  14   3         20.27         16.98         6.78 o                         
   4  14   3         82.03         86.84        16.63 o                         
  -3  15   3        111.73        115.00        11.88 o                         
  -2  15   3         27.36         25.93         6.95 o                         
  -1  15   3         16.86         24.94         7.41 o                         
   0  15   3          0.74         -5.02         9.27 o                         
   1  15   3         16.48         14.02         9.81 o                         
   2  15   3         27.05         23.22         6.71 o                         
   3  15   3        110.84        106.90        12.09 o                         
  -2  16   3        176.97        182.67        13.89 o                         
  -1  16   3        132.41        141.51        12.83 o                         
   0  16   3          0.62          7.89        11.11 o                         
   1  16   3        132.89        117.76        17.33 o                         
   2  16   3        174.38        168.45        13.07 o                         
   0  17   3         60.12         68.46        20.13 o                         
   0   0   4      11985.54      11345.58       156.51 o                         
   1   0   4         26.70         40.07         2.06 o                         
   2   0   4        459.11        395.58         5.11 o                         
   3   0   4         99.23        102.62         4.15 o                         
   4   0   4        102.48        106.91         4.41 o                         
   5   0   4        622.23        614.39        11.55 o                         
   6   0   4       2415.78       2409.44        22.24 o                         
   7   0   4         70.52         78.14         5.58 o                         
  -7   1   4         43.17         51.71         5.56 o                         
  -6   1   4        852.98        875.76        14.73 o                         
  -5   1   4         88.26        103.20         5.78 o                         
  -4   1   4        410.14        413.66         7.32 o                         
  -3   1   4        229.71        230.10         4.75 o                         
  -2   1   4       3086.48       3003.82        16.34 o                         
  -1   1   4       8035.72       7615.64        40.76 o                         
   0   1   4       1048.43       1095.03         5.96 o                         
   1   1   4       8016.56       7636.78        39.69 o                         
   2   1   4       3086.52       3008.52        17.83 o                         
   3   1   4        230.28        235.76         5.66 o                         
   4   1   4        406.84        408.61         8.72 o                         
   5   1   4         89.11        118.30         4.70 o                         
   6   1   4        851.55        868.50        18.26 o                         
   7   1   4         42.84         35.20         5.47 o                         
  -7   2   4        119.11        125.63         6.39 o                         
  -6   2   4        440.21        412.61        10.75 o                         
  -5   2   4        311.20        316.18         8.64 o                         
  -4   2   4        223.38        241.04         5.49 o                         
  -3   2   4       1408.28       1466.57        11.42 o                         
  -2   2   4        747.68        742.68         6.81 o                         
  -1   2   4       3565.14       3490.25        19.96 o                         
   0   2   4      20951.94      19672.63       185.92 o                         
   1   2   4       3573.36       3446.50        19.27 o                         
   2   2   4        737.00        735.88         7.42 o                         
   3   2   4       1417.31       1480.04        13.19 o                         
   4   2   4        226.95        248.84         6.12 o                         
   5   2   4        306.76        311.93         8.16 o                         
   6   2   4        441.59        419.27        10.52 o                         
   7   2   4        120.02        110.68         9.16 o                         
  -7   3   4         66.08         54.43         7.39 o                         
  -6   3   4         24.57         26.15         3.64 o                         
  -5   3   4        211.15        220.17         6.70 o                         
  -4   3   4        302.29        278.54         5.73 o                         
  -3   3   4        550.10        558.75         7.59 o                         
  -2   3   4         38.36         39.84         1.55 o                         
  -1   3   4       8100.04       7913.34        38.47 o                         
   0   3   4       3549.08       3413.54        27.43 o                         
   1   3   4       8122.55       7864.83        42.92 o                         
   2   3   4         38.36         37.62         2.25 o                         
   3   3   4        555.77        572.02         6.88 o                         
   4   3   4        297.80        278.20         6.34 o                         
   5   3   4        211.98        224.19         6.40 o                         
   6   3   4         25.53         23.92         5.23 o                         
   7   3   4         65.24         76.78        11.49 o                         
  -7   4   4         75.09         56.28        10.20 o                         
  -6   4   4         62.30         57.29         4.90 o                         
  -5   4   4        212.86        204.35         5.70 o                         
  -4   4   4         90.06         96.37         4.09 o                         
  -3   4   4        972.78        979.99         9.81 o                         
  -2   4   4        722.46        729.12         7.96 o                         
  -1   4   4       2294.23       2364.48        20.24 o                         
   0   4   4       6491.61       6248.61        67.23 o                         
   1   4   4       2296.92       2401.60        23.54 o                         
   2   4   4        720.01        734.43         7.48 o                         
   3   4   4        975.63        989.01        11.85 o                         
   4   4   4         91.89         91.24         4.92 o                         
   5   4   4        216.41        197.15         8.39 o                         
   6   4   4         62.59         60.79         7.13 o                         
   7   4   4         75.40         58.62         8.32 o                         
  -7   5   4         43.48         50.51         5.98 o                         
  -6   5   4         25.20         35.35         4.21 o                         
  -5   5   4        300.02        282.58         7.06 o                         
  -4   5   4        543.83        529.08         9.17 o                         
  -3   5   4        313.18        307.27         6.11 o                         
  -2   5   4        876.39        942.84        10.56 o                         
  -1   5   4        185.41        169.16         5.89 o                         
   0   5   4        254.11        304.82        11.49 o                         
   1   5   4        183.14        165.16         7.69 o                         
   2   5   4        882.15        935.81         9.41 o                         
   3   5   4        309.12        306.07         5.96 o                         
   4   5   4        538.66        512.37         8.25 o                         
   5   5   4        298.05        284.49        10.97 o                         
   6   5   4         23.93         22.51         7.60 o                         
   7   5   4         44.38         55.50         8.75 o                         
  -7   6   4         15.39          1.16         6.42 o                         
  -6   6   4         95.82        109.74         7.44 o                         
  -5   6   4        752.95        746.45        11.96 o                         
  -4   6   4        477.57        445.80         9.85 o                         
  -3   6   4         46.18         51.37         4.01 o                         
  -2   6   4        256.70        224.36         6.98 o                         
  -1   6   4       1044.66       1082.88        15.21 o                         
   0   6   4       1341.48       1356.15        26.19 o                         
   1   6   4       1035.07       1088.21        19.16 o                         
   2   6   4        259.85        236.52         5.39 o                         
   3   6   4         48.31         57.55         3.08 o                         
   4   6   4        471.92        454.51         9.34 o                         
   5   6   4        754.15        766.79        20.71 o                         
   6   6   4         94.87         87.97        11.40 o                         
   7   6   4         15.67          0.30         6.64 o                         
  -7   7   4        454.25        465.30        21.37 o                         
  -6   7   4        254.29        242.38        10.85 o                         
  -5   7   4        408.63        432.11        13.91 o                         
  -4   7   4        132.48        119.55         5.36 o                         
  -3   7   4        658.27        643.75        14.08 o                         
  -2   7   4       2436.21       2481.09        23.25 o                         
  -1   7   4        341.89        351.16        10.72 o                         
   0   7   4        976.34        992.13        35.40 o                         
   1   7   4        338.53        344.86        12.70 o                         
   2   7   4       2434.49       2480.76        27.54 o                         
   3   7   4        652.95        629.30        11.85 o                         
   4   7   4        131.89        118.04         6.30 o                         
   5   7   4        406.50        434.48        14.36 o                         
   6   7   4        255.81        233.98        21.28 o                         
   7   7   4        454.28        463.58        22.79 o                         
  -7   8   4         51.26         41.71        10.09 o                         
  -6   8   4        193.70        186.24        15.22 o                         
  -5   8   4        358.58        370.69        20.19 o                         
  -4   8   4        455.51        439.62        11.74 o                         
  -3   8   4       1376.09       1360.13        15.17 o                         
  -2   8   4        469.16        471.70        11.30 o                         
  -1   8   4       1308.71       1326.24        23.26 o                         
   0   8   4          3.45          6.30         4.98 o                         
   1   8   4       1317.90       1326.82        24.15 o                         
   2   8   4        470.93        476.55         9.30 o                         
   3   8   4       1375.75       1407.25        22.05 o                         
   4   8   4        455.53        453.34        12.61 o                         
   5   8   4        354.98        357.21        10.49 o                         
   6   8   4        194.67        183.77        17.21 o                         
   7   8   4         51.08         45.75        11.49 o                         
  -6   9   4         37.68         30.60         8.64 o                         
  -5   9   4         91.69         99.39        10.68 o                         
  -4   9   4        278.68        271.06        10.75 o                         
  -3   9   4         97.00         94.78         5.41 o                         
  -2   9   4       1209.98       1152.88        18.70 o                         
  -1   9   4        313.58        297.25        13.98 o                         
   0   9   4          0.72          0.32         5.90 o                         
   1   9   4        315.12        310.30        18.15 o                         
   2   9   4       1218.88       1251.99        24.38 o                         
   3   9   4         99.05         96.18         6.02 o                         
   4   9   4        277.33        277.84         9.85 o                         
   5   9   4         93.53        109.91         8.04 o                         
   6   9   4         37.74         42.55         9.55 o                         
  -6  10   4        261.54        246.42        14.35 o                         
  -5  10   4        207.79        188.31        16.05 o                         
  -4  10   4        277.08        266.80        12.85 o                         
  -3  10   4        203.86        207.64         7.73 o                         
  -2  10   4        645.34        634.89        15.32 o                         
  -1  10   4        659.72        667.15        19.44 o                         
   0  10   4        728.39        660.19        27.30 o                         
   1  10   4        663.11        696.58        34.50 o                         
   2  10   4        647.88        638.91        14.76 o                         
   3  10   4        203.18        205.75         7.77 o                         
   4  10   4        279.15        277.65        11.17 o                         
   5  10   4        207.44        215.06        13.52 o                         
   6  10   4        262.95        250.22        30.29 o                         
  -6  11   4        129.07        126.96        12.29 o                         
  -5  11   4        209.27        196.09        15.01 o                         
  -4  11   4        439.84        430.46        16.56 o                         
  -3  11   4        443.69        426.64        12.77 o                         
  -2  11   4        161.33        160.14         9.99 o                         
  -1  11   4         15.84         17.41         5.95 o                         
   0  11   4         86.67        126.80        23.16 o                         
   1  11   4         15.68         10.24         7.12 o                         
   2  11   4        159.54        170.67         8.85 o                         
   3  11   4        446.04        428.48        11.55 o                         
   4  11   4        437.72        420.57        14.40 o                         
   5  11   4        212.25        207.11        12.70 o                         
   6  11   4        129.77        127.18        14.22 o                         
  -5  12   4         26.76         12.27        10.09 o                         
  -4  12   4        125.92        127.65        12.06 o                         
  -3  12   4        613.64        598.36        16.61 o                         
  -2  12   4         69.17         70.20         7.77 o                         
  -1  12   4        614.99        653.56        24.12 o                         
   0  12   4         98.61         95.64        17.88 o                         
   1  12   4        608.46        652.95        37.48 o                         
   2  12   4         68.40         72.89         8.47 o                         
   3  12   4        618.18        619.42        14.50 o                         
   4  12   4        125.14        131.10         9.16 o                         
   5  12   4         27.54         15.14         7.62 o                         
  -5  13   4         77.69         78.29        11.04 o                         
  -4  13   4         95.44        108.81        12.67 o                         
  -3  13   4         94.07         93.10         7.90 o                         
  -2  13   4       1018.26       1009.07        31.45 o                         
  -1  13   4         15.44         24.04         7.42 o                         
   0  13   4         25.62         21.23         9.25 o                         
   1  13   4         15.73         21.92         8.99 o                         
   2  13   4       1015.88       1003.07        24.89 o                         
   3  13   4         95.73        108.98         8.51 o                         
   4  13   4         95.92        100.93         9.16 o                         
   5  13   4         76.12         65.47        12.16 o                         
  -4  14   4         31.70         31.50         8.43 o                         
  -3  14   4         20.56          7.69         8.32 o                         
  -2  14   4         63.07         63.65         8.34 o                         
  -1  14   4         55.61         62.15        10.95 o                         
   0  14   4          0.85         20.83         9.72 o                         
   1  14   4         55.29         55.08        12.06 o                         
   2  14   4         63.34         60.89         8.03 o                         
   3  14   4         19.75          0.92         5.53 o                         
   4  14   4         32.45         15.68         9.68 o                         
  -3  15   4        142.42        134.53        11.69 o                         
  -2  15   4         32.74         35.74         7.42 o                         
  -1  15   4        187.36        183.55        16.83 o                         
   0  15   4         25.31         28.80        14.39 o                         
   1  15   4        188.01        133.84        18.28 o                         
   2  15   4         33.17         31.26         7.37 o                         
   3  15   4        143.88        151.76        11.00 o                         
  -2  16   4        206.31        236.12        15.21 o                         
  -1  16   4        124.72        145.50        12.51 o                         
   0  16   4         49.85         75.10        17.62 o                         
   1  16   4        123.48        143.78        17.45 o                         
   2  16   4        207.56        212.40        13.66 o                         
   1   0   5       4965.27       4865.66        23.22 o                         
   2   0   5         90.37         76.00         2.49 o                         
   3   0   5        270.68        309.63         6.37 o                         
   4   0   5        219.92        205.05         5.91 o                         
   5   0   5        671.10        709.60        12.75 o                         
   6   0   5          5.75          8.61         4.36 o                         
   7   0   5        149.86        176.90         7.76 o                         
  -7   1   5        105.81         96.65         5.14 o                         
  -6   1   5        131.72        129.97         7.96 o                         
  -5   1   5        129.30        139.98         5.92 o                         
  -4   1   5        132.17        127.78         4.23 o                         
  -3   1   5        941.21        970.49         8.85 o                         
  -2   1   5       5291.68       5378.14        22.80 o                         
  -1   1   5       1725.48       1632.51         9.47 o                         
   0   1   5       1606.42       1565.63         7.44 o                         
   1   1   5       1722.87       1630.81        10.63 o                         
   2   1   5       5306.94       5413.27        26.64 o                         
   3   1   5        939.60        964.98        11.47 o                         
   4   1   5        129.08        124.35         5.39 o                         
   5   1   5        128.98        137.41         5.21 o                         
   6   1   5        130.51        128.75         9.30 o                         
   7   1   5        106.00        104.34         6.94 o                         
  -7   2   5         85.57         85.62         7.76 o                         
  -6   2   5        189.83        188.57         8.19 o                         
  -5   2   5       1347.51       1319.18        15.64 o                         
  -4   2   5        546.17        520.91         7.34 o                         
  -3   2   5        320.65        358.70         5.34 o                         
  -2   2   5        190.59        194.53         3.29 o                         
  -1   2   5       4046.53       3899.46        21.84 o                         
   0   2   5       1456.80       1333.22         9.42 o                         
   1   2   5       4047.94       3923.12        29.01 o                         
   2   2   5        189.64        197.81         4.35 o                         
   3   2   5        319.71        359.77         5.41 o                         
   4   2   5        543.90        517.42         9.12 o                         
   5   2   5       1349.24       1332.39        20.29 o                         
   6   2   5        193.53        189.94         8.09 o                         
   7   2   5         84.56         73.29         7.26 o                         
  -7   3   5         68.89         73.06         7.07 o                         
  -6   3   5        275.23        272.01         8.86 o                         
  -5   3   5         24.08         28.98         3.12 o                         
  -4   3   5         61.56         58.08         3.27 o                         
  -3   3   5        304.64        314.17         5.43 o                         
  -2   3   5         54.25         50.78         2.47 o                         
  -1   3   5        389.95        378.02         6.12 o                         
   0   3   5      27284.19      26340.42       436.31 o                         
   1   3   5        387.84        369.53         8.35 o                         
   2   3   5         50.58         47.18         2.77 o                         
   3   3   5        308.16        321.89         7.41 o                         
   4   3   5         59.98         53.69         3.14 o                         
   5   3   5         24.12         26.35         3.02 o                         
   6   3   5        273.21        283.59        12.57 o                         
   7   3   5         68.63         68.98         9.52 o                         
  -7   4   5        126.04        134.36        10.93 o                         
  -6   4   5         33.56         23.97         3.55 o                         
  -5   4   5        256.20        277.46         6.52 o                         
  -4   4   5        865.60        842.90         9.96 o                         
  -3   4   5        900.25        900.78         9.37 o                         
  -2   4   5       2277.69       2276.97        16.91 o                         
  -1   4   5        363.31        387.91         7.71 o                         
   0   4   5       3732.68       3798.38        41.91 o                         
   1   4   5        363.12        394.70         9.12 o                         
   2   4   5       2269.05       2257.19        15.86 o                         
   3   4   5        897.02        909.26        10.93 o                         
   4   4   5        862.78        836.85        13.87 o                         
   5   4   5        256.34        285.91        11.56 o                         
   6   4   5         35.08         22.29         6.60 o                         
   7   4   5        127.24        133.06        12.07 o                         
  -7   5   5         60.00         54.40         5.95 o                         
  -6   5   5        299.32        292.21         9.18 o                         
  -5   5   5        104.23        118.49         4.87 o                         
  -4   5   5        266.15        283.12         6.92 o                         
  -3   5   5        112.74        118.14         4.32 o                         
  -2   5   5       2030.84       2130.79        16.58 o                         
  -1   5   5       2037.13       2032.81        20.87 o                         
   0   5   5        118.64         96.82         6.28 o                         
   1   5   5       2048.65       2094.28        33.14 o                         
   2   5   5       2048.74       2143.08        15.85 o                         
   3   5   5        110.12        113.76         3.87 o                         
   4   5   5        269.94        275.25         7.80 o                         
   5   5   5        104.63        113.10         7.83 o                         
   6   5   5        300.56        284.87        21.29 o                         
   7   5   5         59.95         58.02        14.84 o                         
  -7   6   5         14.92         25.06         7.11 o                         
  -6   6   5        100.64        102.72         5.29 o                         
  -5   6   5        371.14        376.27         9.16 o                         
  -4   6   5        119.18        118.64         7.70 o                         
  -3   6   5        524.96        533.45        11.26 o                         
  -2   6   5        873.62        835.43        10.88 o                         
  -1   6   5       2930.90       2983.67        26.41 o                         
   0   6   5          4.42          2.22         3.41 o                         
   1   6   5       2935.39       3007.17        44.54 o                         
   2   6   5        875.87        846.20         9.81 o                         
   3   6   5        529.91        535.19         7.91 o                         
   4   6   5        116.44        105.06         6.08 o                         
   5   6   5        376.62        365.00        13.16 o                         
   6   6   5        102.77        104.44        14.02 o                         
   7   6   5         15.36         12.03         8.17 o                         
  -7   7   5         40.15         33.83         7.80 o                         
  -6   7   5         61.50         78.95         7.47 o                         
  -5   7   5        232.40        222.07         9.97 o                         
  -4   7   5        728.80        714.76        15.61 o                         
  -3   7   5        692.04        692.49        16.49 o                         
  -2   7   5       1011.80        979.31        14.83 o                         
  -1   7   5       3879.98       3820.76        38.47 o                         
   0   7   5        172.82        176.34        10.77 o                         
   1   7   5       3880.84       3794.90        57.59 o                         
   2   7   5       1005.16        968.70        12.11 o                         
   3   7   5        694.19        681.02        10.51 o                         
   4   7   5        723.57        710.32        13.89 o                         
   5   7   5        229.68        244.95        14.96 o                         
   6   7   5         61.21         78.62        10.24 o                         
   7   7   5         40.00         73.48        21.13 o                         
  -6   8   5         53.99         58.45         7.15 o                         
  -5   8   5        166.19        169.28        11.61 o                         
  -4   8   5        914.83        897.01        16.06 o                         
  -3   8   5        394.62        382.32         9.20 o                         
  -2   8   5        620.38        611.35        13.60 o                         
  -1   8   5       1669.65       1694.02        22.64 o                         
   0   8   5       1120.18       1100.23        28.90 o                         
   1   8   5       1666.37       1664.85        27.52 o                         
   2   8   5        621.74        604.00        12.73 o                         
   3   8   5        390.96        376.48        10.67 o                         
   4   8   5        912.98        902.48        23.98 o                         
   5   8   5        166.90        173.61         9.03 o                         
   6   8   5         54.64         64.01        10.08 o                         
  -6   9   5         46.25         46.92         8.17 o                         
  -5   9   5         82.17         99.68        10.53 o                         
  -4   9   5        149.90        151.75         8.51 o                         
  -3   9   5        807.18        733.40        18.47 o                         
  -2   9   5        614.78        633.53        14.46 o                         
  -1   9   5        117.16        114.30         7.59 o                         
   0   9   5         71.29         79.69         9.77 o                         
   1   9   5        113.99        133.65        12.22 o                         
   2   9   5        613.37        647.09        13.63 o                         
   3   9   5        817.13        763.08        15.59 o                         
   4   9   5        150.26        155.08         7.37 o                         
   5   9   5         82.22         96.18         9.22 o                         
   6   9   5         46.37         34.96         9.61 o                         
  -6  10   5         30.77         35.74         7.52 o                         
  -5  10   5        456.64        466.35        20.16 o                         
  -4  10   5        382.97        378.72        15.94 o                         
  -3  10   5        601.51        598.86        12.53 o                         
  -2  10   5        661.62        653.10        17.28 o                         
  -1  10   5        572.68        554.42        16.60 o                         
   0  10   5         25.55         32.29         9.31 o                         
   1  10   5        572.72        565.60        24.40 o                         
   2  10   5        661.02        678.33        15.02 o                         
   3  10   5        597.31        590.40        13.52 o                         
   4  10   5        383.41        400.13        12.27 o                         
   5  10   5        452.32        482.78        24.01 o                         
   6  10   5         30.26         34.24        11.29 o                         
  -6  11   5         21.02         12.91         9.50 o                         
  -5  11   5        106.39        134.67        12.25 o                         
  -4  11   5         14.15         15.42         6.08 o                         
  -3  11   5        688.88        651.52        13.76 o                         
  -2  11   5         77.15         71.67         6.99 o                         
  -1  11   5         58.79         63.43         8.13 o                         
   0  11   5          4.51          1.71         8.65 o                         
   1  11   5         58.94         56.59        10.87 o                         
   2  11   5         76.80         79.85         7.25 o                         
   3  11   5        685.08        675.64        14.00 o                         
   4  11   5         14.23         14.23         5.30 o                         
   5  11   5        105.63        116.90        12.46 o                         
   6  11   5         21.10         18.93        12.19 o                         
  -5  12   5         31.68         17.19         7.66 o                         
  -4  12   5        286.86        291.37        16.43 o                         
  -3  12   5        200.73        208.66        10.44 o                         
  -2  12   5        223.16        224.84        11.02 o                         
  -1  12   5        112.97        107.42        10.36 o                         
   0  12   5        542.17        494.51        26.05 o                         
   2  12   5        223.05        223.41        16.25 o                         
   3  12   5        202.54        224.40         9.48 o                         
   4  12   5        286.43        285.03        12.09 o                         
   5  12   5         30.63         19.38         9.13 o                         
  -5  13   5        307.79        316.56        18.39 o                         
  -4  13   5          2.25         -1.89         5.88 o                         
  -3  13   5        119.82        129.27         9.29 o                         
  -2  13   5        109.00        115.50         9.86 o                         
  -1  13   5        859.24        899.71        26.00 o                         
   0  13   5         94.20         84.43        13.24 o                         
   1  13   5        860.99        859.00        44.63 o                         
   2  13   5        109.61        128.29        15.51 o                         
   3  13   5        119.88        150.70         9.59 o                         
   4  13   5          2.25         -3.28         5.03 o                         
   5  13   5        310.51        343.78        27.44 o                         
  -4  14   5          4.50          6.64         6.54 o                         
  -3  14   5        194.55        213.41        12.88 o                         
  -2  14   5        174.63        176.07        12.18 o                         
  -1  14   5        285.38        284.68        16.23 o                         
   0  14   5        252.34        280.02        27.58 o                         
   1  14   5        285.04        352.23        26.29 o                         
   2  14   5        174.01        199.14        11.41 o                         
   3  14   5        195.38        209.04        12.31 o                         
   4  14   5          4.32         -0.03        17.80 o                         
  -3  15   5        139.66        146.88        12.01 o                         
  -2  15   5         73.16         67.69         8.98 o                         
  -1  15   5        580.52        586.68        21.16 o                         
   0  15   5         26.77         25.63        10.41 o                         
   1  15   5        573.83        567.70        29.32 o                         
   2  15   5         72.17         60.95         7.66 o                         
   3  15   5        140.07        150.88        10.36 o                         
  -2  16   5         30.23         38.81         9.89 o                         
  -1  16   5        382.13        430.98        22.47 o                         
   0  16   5          0.04         -8.46         8.81 o                         
   1  16   5        380.63        392.20        37.18 o                         
   2  16   5         30.60         39.75         7.63 o                         
   0   0   6       4045.01       3880.37        17.53 o                         
   1   0   6       2814.91       2805.94        15.70 o                         
   2   0   6        715.36        815.22         7.01 o                         
   3   0   6         16.14         32.38         2.79 o                         
   4   0   6        109.60        129.27         4.91 o                         
   5   0   6        273.71        266.05         8.01 o                         
   6   0   6          0.10          3.17         3.11 o                         
   7   0   6       1071.28       1095.98        20.04 o                         
  -7   1   6         97.99         97.57         5.07 o                         
  -6   1   6        366.43        378.74         9.78 o                         
  -5   1   6        480.46        522.01        10.50 o                         
  -4   1   6       1331.35       1287.57        13.20 o                         
  -3   1   6       3902.02       3942.14        22.69 o                         
  -2   1   6        563.09        617.99         5.54 o                         
  -1   1   6       4785.27       4738.73        19.73 o                         
   0   1   6       1803.87       1674.78         7.72 o                         
   1   1   6       4796.35       4711.00        26.93 o                         
   2   1   6        564.64        627.39         7.60 o                         
   3   1   6       3913.22       3948.67        25.97 o                         
   4   1   6       1325.10       1286.37        15.33 o                         
   5   1   6        479.48        490.12         9.59 o                         
   6   1   6        360.82        362.06         9.67 o                         
   7   1   6         98.12        107.65         6.98 o                         
  -7   2   6         94.82        115.12        10.04 o                         
  -6   2   6         54.17         59.44         5.98 o                         
  -5   2   6        673.44        667.61        10.98 o                         
  -4   2   6        108.82        122.27         4.09 o                         
  -3   2   6        425.54        459.08         6.35 o                         
  -2   2   6       1937.70       2011.86        11.61 o                         
  -1   2   6       8239.97       8003.18        41.79 o                         
   0   2   6      15023.86      14235.91       175.31 o                         
   1   2   6       8240.92       7986.45        33.11 o                         
   2   2   6       1949.62       2045.99        14.80 o                         
   3   2   6        425.28        449.06         6.63 o                         
   4   2   6        106.30        121.50         4.59 o                         
   5   2   6        673.69        680.64        16.12 o                         
   6   2   6         54.79         54.22         4.73 o                         
   7   2   6         94.50        105.93         7.88 o                         
  -7   3   6         79.76         98.86         7.71 o                         
  -6   3   6        230.00        212.83         8.39 o                         
  -5   3   6         55.56         65.79         4.10 o                         
  -4   3   6        108.22        111.02         4.00 o                         
  -3   3   6        979.57        946.94        10.12 o                         
  -2   3   6          7.05         10.41         1.67 o                         
  -1   3   6       1077.46       1063.34        10.85 o                         
   0   3   6        454.05        469.56         8.26 o                         
   1   3   6       1080.68       1056.29         9.34 o                         
   2   3   6          6.64         11.16         1.85 o                         
   3   3   6        986.99        950.61        12.56 o                         
   4   3   6        111.44        120.97         4.85 o                         
   5   3   6         54.06         68.07         4.95 o                         
   6   3   6        231.75        208.97        10.80 o                         
   7   3   6         80.80        114.16        11.96 o                         
  -7   4   6        216.85        221.13        12.81 o                         
  -6   4   6        335.63        338.35         8.44 o                         
  -5   4   6        196.84        207.72         5.57 o                         
  -4   4   6        801.71        844.38         9.15 o                         
  -3   4   6        154.42        171.19         5.44 o                         
  -2   4   6       1117.23       1121.30        10.85 o                         
  -1   4   6       1714.71       1700.52        15.50 o                         
   0   4   6        272.60        265.57         7.75 o                         
   1   4   6       1720.10       1701.43        19.95 o                         
   2   4   6       1119.68       1128.93        11.80 o                         
   3   4   6        152.34        157.82         5.00 o                         
   4   4   6        794.28        800.20        12.57 o                         
   5   4   6        199.85        213.60        11.26 o                         
   6   4   6        336.69        329.30        15.84 o                         
   7   4   6        218.59        251.43        27.93 o                         
  -7   5   6        141.08        117.80        10.93 o                         
  -6   5   6        411.23        435.32        10.41 o                         
  -5   5   6        187.86        174.72         5.86 o                         
  -4   5   6       1151.76       1150.76        20.38 o                         
  -3   5   6        305.24        299.01         7.37 o                         
  -2   5   6       1608.52       1598.16        14.56 o                         
  -1   5   6       2265.67       2294.18        22.01 o                         
   0   5   6       4462.56       4390.95        45.76 o                         
   1   5   6       2276.25       2276.72        27.82 o                         
   2   5   6       1600.38       1617.36        14.14 o                         
   3   5   6        301.27        291.45         6.63 o                         
   4   5   6       1145.19       1136.33        15.27 o                         
   5   5   6        185.05        172.26        11.29 o                         
   6   5   6        415.08        417.56        19.93 o                         
   7   5   6        139.16        134.54        16.18 o                         
  -7   6   6        215.37        214.69        12.21 o                         
  -6   6   6         78.75         84.32         5.96 o                         
  -5   6   6         10.52          5.13         3.86 o                         
  -4   6   6        243.88        240.04         8.66 o                         
  -3   6   6        140.67        150.02         6.41 o                         
  -2   6   6        427.94        396.76         7.96 o                         
  -1   6   6        994.04        982.84        15.15 o                         
   0   6   6       1464.27       1523.24        21.42 o                         
   1   6   6        999.26        988.34        25.33 o                         
   2   6   6        420.82        385.97         6.79 o                         
   3   6   6        139.94        140.03         5.16 o                         
   4   6   6        246.98        246.75         7.60 o                         
   5   6   6         10.44         -1.45         6.01 o                         
   6   6   6         79.04         66.80         9.86 o                         
   7   6   6        216.15        201.62        20.46 o                         
  -7   7   6         74.56         74.73        10.09 o                         
  -6   7   6        107.54        128.60         8.31 o                         
  -5   7   6        653.42        619.15        15.69 o                         
  -4   7   6          8.54         11.36         3.91 o                         
  -3   7   6        678.02        674.73        10.49 o                         
  -2   7   6        168.90        154.26         6.35 o                         
  -1   7   6        338.61        339.98         9.72 o                         
   0   7   6       2818.40       2924.57        45.21 o                         
   1   7   6        340.94        337.38        13.76 o                         
   2   7   6        170.99        162.81         4.84 o                         
   3   7   6        672.06        656.85        12.21 o                         
   4   7   6          8.21          6.20         3.46 o                         
   5   7   6        648.66        607.07        25.07 o                         
   6   7   6        108.22        129.95        29.23 o                         
   7   7   6         76.27         63.10        13.32 o                         
  -6   8   6         62.04         54.89         8.24 o                         
  -5   8   6         86.31         95.81         9.19 o                         
  -4   8   6         75.42         73.70         5.96 o                         
  -3   8   6        290.10        277.99        10.95 o                         
  -2   8   6        334.75        327.76         9.83 o                         
  -1   8   6        137.94        134.87         6.96 o                         
   0   8   6        150.95        132.08         7.73 o                         
   1   8   6        136.07        130.91         8.64 o                         
   2   8   6        337.41        339.66         9.04 o                         
   3   8   6        286.70        270.56         7.47 o                         
   4   8   6         77.17         82.77         6.04 o                         
   5   8   6         88.06        100.36         7.23 o                         
   6   8   6         60.90         53.31        14.54 o                         
  -6   9   6         12.12         15.58         6.26 o                         
  -5   9   6        323.19        360.65        19.64 o                         
  -4   9   6        240.65        239.88        11.72 o                         
  -3   9   6       1382.89       1342.89        20.16 o                         
  -2   9   6        178.37        203.01         8.46 o                         
  -1   9   6        126.68        139.16         8.76 o                         
   0   9   6         12.59         14.27         5.48 o                         
   1   9   6        128.23        136.55        16.47 o                         
   2   9   6        176.74        199.14         7.72 o                         
   3   9   6       1391.84       1364.64        19.93 o                         
   4   9   6        242.46        237.71        14.16 o                         
   5   9   6        319.55        319.29        13.31 o                         
   6   9   6         12.37          7.39         8.19 o                         
  -6  10   6         52.90         55.90        13.02 o                         
  -5  10   6        185.47        168.11        18.12 o                         
  -4  10   6        415.49        427.52        18.80 o                         
  -3  10   6         81.07         98.64         6.56 o                         
  -2  10   6        151.22        138.83         9.43 o                         
  -1  10   6        176.99        190.06        11.05 o                         
   0  10   6         16.90          2.52         9.04 o                         
   1  10   6        182.08        176.73        24.23 o                         
   2  10   6        152.62        143.69         8.26 o                         
   3  10   6         83.86         97.70         6.06 o                         
   4  10   6        416.34        396.44        20.84 o                         
   5  10   6        185.05        170.33        14.70 o                         
   6  10   6         54.04         45.48        13.66 o                         
  -5  11   6        518.90        552.60        26.09 o                         
  -4  11   6        120.30        126.01        10.73 o                         
  -3  11   6        285.74        281.64         9.36 o                         
  -2  11   6        235.68        227.92        10.57 o                         
  -1  11   6          9.29         10.65         4.88 o                         
   0  11   6          4.49         11.10         7.27 o                         
   1  11   6          9.64         16.38         7.74 o                         
   2  11   6        232.43        232.13        10.16 o                         
   3  11   6        288.20        304.25         9.28 o                         
   4  11   6        121.11        120.61        10.73 o                         
   5  11   6        521.54        534.26        21.38 o                         
  -5  12   6        190.32        181.58        15.34 o                         
  -4  12   6         80.50         85.56        10.38 o                         
  -3  12   6         23.66         29.73         4.77 o                         
  -2  12   6         15.14         23.57         6.23 o                         
  -1  12   6        468.45        433.68        17.83 o                         
   0  12   6        241.23        240.70        24.35 o                         
   2  12   6         14.98         17.11         5.02 o                         
   3  12   6         22.37         29.32         4.65 o                         
   4  12   6         79.50         86.65         8.21 o                         
   5  12   6        188.45        175.98        16.84 o                         
  -5  13   6         12.53         15.69        11.24 o                         
  -4  13   6         46.59         47.55        14.16 o                         
  -3  13   6         35.01         40.26         8.48 o                         
  -2  13   6        103.13        124.22        10.36 o                         
  -1  13   6        333.83        324.39        14.74 o                         
   0  13   6         33.43         22.01        10.18 o                         
   1  13   6        332.59        380.01        32.72 o                         
   2  13   6        101.13        127.13         9.63 o                         
   3  13   6         36.08         43.99         5.44 o                         
   4  13   6         47.05         50.30         9.82 o                         
   5  13   6         13.38         17.34        14.88 o                         
  -4  14   6          3.34          1.87         7.30 o                         
  -3  14   6         82.33         79.60         8.12 o                         
  -2  14   6         87.99        116.48        10.77 o                         
  -1  14   6        605.36        688.33        24.52 o                         
   0  14   6        533.31        582.12        30.59 o                         
   1  14   6        607.02        621.37        30.33 o                         
   2  14   6         88.41        114.49        16.44 o                         
   3  14   6         81.90         91.47        10.82 o                         
   4  14   6          3.06          1.66         7.35 o                         
  -3  15   6        823.04        835.19        25.03 o                         
  -2  15   6        103.42         95.18        10.39 o                         
  -1  15   6        205.78        221.79        14.54 o                         
   0  15   6        203.05        215.05        18.43 o                         
   1  15   6        204.84        219.49        19.08 o                         
   2  15   6        101.85        106.19         9.32 o                         
   3  15   6        825.83        845.64        42.23 o                         
  -2  16   6         41.14         42.87        10.17 o                         
  -1  16   6        108.43        112.66        14.21 o                         
   0  16   6         18.15          3.66        12.03 o                         
   1  16   6        108.26        104.12        21.72 o                         
   2  16   6         40.46         41.22         7.97 o                         
   1   0   7       1169.46       1230.40         7.52 o                         
   2   0   7          5.76          2.42         1.66 o                         
   3   0   7       1476.56       1406.40        13.51 o                         
   4   0   7         66.19         81.73         4.45 o                         
   5   0   7        136.41        159.38         6.38 o                         
   6   0   7         59.68         66.75         5.02 o                         
   7   0   7         13.05         16.54         5.63 o                         
  -7   1   7        107.69        117.39         8.90 o                         
  -6   1   7        268.14        309.57         9.44 o                         
  -5   1   7       2168.06       2139.04        21.50 o                         
  -4   1   7        794.62        781.57        10.07 o                         
  -3   1   7       1069.27       1112.15        10.23 o                         
  -2   1   7        579.54        609.97         6.28 o                         
  -1   1   7       6080.83       6047.49        23.18 o                         
   0   1   7       2441.25       2441.36        10.30 o                         
   1   1   7       6072.14       5962.96        26.71 o                         
   2   1   7        583.46        612.92         9.23 o                         
   3   1   7       1073.82       1087.60        13.10 o                         
   4   1   7        796.95        791.17         9.80 o                         
   5   1   7       2162.67       2133.47        21.62 o                         
   6   1   7        268.30        289.59         8.55 o                         
   7   1   7        109.36        105.19         9.31 o                         
  -7   2   7         60.74         72.75         6.90 o                         
  -6   2   7        239.11        272.86        12.41 o                         
  -5   2   7        336.90        328.60         8.00 o                         
  -4   2   7        511.35        506.39         7.59 o                         
  -3   2   7       1173.81       1239.75        10.45 o                         
  -2   2   7        314.13        333.59         4.01 o                         
  -1   2   7        542.53        513.92         5.53 o                         
   0   2   7       4530.51       4525.86        24.94 o                         
   1   2   7        530.05        503.27         4.62 o                         
   2   2   7        312.50        334.04         5.85 o                         
   3   2   7       1168.45       1252.30        13.48 o                         
   4   2   7        513.54        494.40         9.23 o                         
   5   2   7        332.70        327.07         9.81 o                         
   6   2   7        239.00        246.91         8.18 o                         
   7   2   7         60.66         70.82         8.42 o                         
  -7   3   7        205.90        198.99         9.88 o                         
  -6   3   7        274.16        281.94        10.66 o                         
  -5   3   7         28.26         37.21         3.27 o                         
  -4   3   7         24.97         19.20         2.70 o                         
  -3   3   7        662.29        750.39         8.62 o                         
  -2   3   7       1704.14       1820.16        13.88 o                         
  -1   3   7        963.60        958.81         9.38 o                         
   0   3   7       2670.03       2572.88        16.79 o                         
   1   3   7        958.43        955.38         8.95 o                         
   2   3   7       1696.83       1788.82        13.18 o                         
   3   3   7        657.24        736.13        10.91 o                         
   4   3   7         24.20         19.42         2.70 o                         
   5   3   7         28.29         32.97         4.57 o                         
   6   3   7        272.41        276.14        10.06 o                         
   7   3   7        203.42        180.21        17.23 o                         
  -7   4   7        619.35        610.06        16.95 o                         
  -6   4   7        122.77        119.17         5.37 o                         
  -5   4   7         12.46         14.46         2.91 o                         
  -4   4   7        333.53        348.61         5.96 o                         
  -3   4   7        782.25        810.37        13.27 o                         
  -2   4   7        347.75        341.34         6.35 o                         
  -1   4   7       5604.34       5502.35        32.42 o                         
   0   4   7       1464.30       1344.77        15.39 o                         
   1   4   7       5610.06       5534.36        36.57 o                         
   2   4   7        352.24        335.63         6.26 o                         
   3   4   7        786.97        838.62        12.30 o                         
   4   4   7        336.43        336.95         7.80 o                         
   5   4   7         11.78         22.80         7.29 o                         
   6   4   7        123.86        129.92        11.90 o                         
   7   4   7        620.53        621.34        28.10 o                         
  -7   5   7         24.12         22.17         8.14 o                         
  -6   5   7        106.83        124.95         8.22 o                         
  -5   5   7        306.58        315.45         6.38 o                         
  -4   5   7        236.90        239.82         8.24 o                         
  -3   5   7       2285.67       2340.52        21.98 o                         
  -2   5   7        970.66        954.40        11.67 o                         
  -1   5   7       1096.63       1100.07        14.19 o                         
   0   5   7       1834.63       1895.91        22.95 o                         
   1   5   7       1093.95       1082.71        17.15 o                         
   2   5   7        977.18        968.60         9.93 o                         
   3   5   7       2275.54       2291.89        19.12 o                         
   4   5   7        233.21        223.77         7.74 o                         
   5   5   7        303.99        327.90        14.43 o                         
   6   5   7        108.36         99.52        11.54 o                         
   7   5   7         23.07         37.62         9.68 o                         
  -7   6   7         39.33         43.67         9.09 o                         
  -6   6   7         74.21         54.87         6.87 o                         
  -5   6   7        231.12        236.15         8.62 o                         
  -4   6   7        394.49        391.81        11.00 o                         
  -3   6   7        883.12        867.10        13.71 o                         
  -2   6   7        941.54        947.11        12.77 o                         
  -1   6   7       3290.83       3342.49        31.19 o                         
   0   6   7        973.03        917.81        16.53 o                         
   1   6   7       3312.77       3337.70        39.48 o                         
   2   6   7        944.33        946.09        12.43 o                         
   3   6   7        887.23        839.75        12.65 o                         
   4   6   7        390.98        371.46         9.23 o                         
   5   6   7        231.48        265.93        15.45 o                         
   6   6   7         73.24         71.58        11.82 o                         
   7   6   7         39.11         43.55        14.70 o                         
  -7   7   7         54.01         39.10        10.22 o                         
  -6   7   7        102.77         96.42         7.79 o                         
  -5   7   7        304.89        276.10        11.07 o                         
  -4   7   7        101.40        117.92         8.87 o                         
  -3   7   7       1078.50       1029.80        14.28 o                         
  -2   7   7        333.29        318.42         8.51 o                         
  -1   7   7         21.27         20.66         3.72 o                         
   0   7   7       4864.44       4770.29        45.33 o                         
   1   7   7         21.98         24.23         5.98 o                         
   2   7   7        331.88        319.20         6.71 o                         
   3   7   7       1083.01       1038.60        13.82 o                         
   4   7   7         98.54        106.84         6.44 o                         
   5   7   7        303.10        266.05        14.03 o                         
   6   7   7        105.21        115.87        12.33 o                         
   7   7   7         52.71         43.51        19.04 o                         
  -6   8   7         65.50         60.55         8.42 o                         
  -5   8   7        165.07        183.90        11.67 o                         
  -4   8   7        268.45        259.83         9.95 o                         
  -3   8   7        452.12        450.64        10.49 o                         
  -2   8   7        326.06        308.08        10.39 o                         
  -1   8   7        182.78        189.44         8.49 o                         
   0   8   7        439.24        378.23        13.18 o                         
   1   8   7        182.39        201.63        16.36 o                         
   2   8   7        323.70        321.05         8.61 o                         
   3   8   7        449.78        437.44        10.39 o                         
   4   8   7        270.47        277.71        11.25 o                         
   5   8   7        166.74        171.23        10.35 o                         
   6   8   7         65.61         85.91        19.66 o                         
  -6   9   7        216.00        229.63        12.99 o                         
  -5   9   7         97.58        134.49        11.92 o                         
  -4   9   7        676.72        678.82        17.40 o                         
  -3   9   7         96.07         88.72         5.81 o                         
  -2   9   7       1772.51       1707.71        25.98 o                         
  -1   9   7       2196.72       2148.54        29.15 o                         
   0   9   7        140.01        179.50        14.72 o                         
   1   9   7       2194.18       2107.95        46.45 o                         
   2   9   7       1764.71       1762.71        22.59 o                         
   3   9   7         94.75         95.96         5.74 o                         
   4   9   7        673.34        670.26        20.85 o                         
   5   9   7         98.83        110.42         9.57 o                         
   6   9   7        215.66        214.74        26.24 o                         
  -6  10   7         47.47         50.29         8.68 o                         
  -5  10   7         80.72        116.25        12.54 o                         
  -4  10   7        289.03        256.54        16.07 o                         
  -3  10   7        878.63        841.29        16.93 o                         
  -2  10   7        648.49        635.56        16.08 o                         
  -1  10   7        332.30        338.33        13.11 o                         
   0  10   7        544.94        512.17        23.65 o                         
   1  10   7        334.47        335.54        19.77 o                         
   2  10   7        642.41        633.37        14.06 o                         
   3  10   7        878.45        848.85        15.51 o                         
   4  10   7        291.65        280.90        11.01 o                         
   5  10   7         80.88        100.19         9.88 o                         
   6  10   7         47.50         49.36        12.78 o                         
  -5  11   7         30.79         22.09         7.85 o                         
  -4  11   7        369.19        345.25        15.57 o                         
  -3  11   7        265.23        263.33        10.39 o                         
  -2  11   7        116.98        138.44         9.13 o                         
  -1  11   7        491.73        530.65        17.06 o                         
   0  11   7        163.64        198.56        20.87 o                         
   1  11   7        490.20        521.52        32.25 o                         
   2  11   7        118.22        157.48         8.09 o                         
   3  11   7        265.12        286.67         8.60 o                         
   4  11   7        367.35        337.43        14.41 o                         
   5  11   7         30.63         19.98         8.80 o                         
  -5  12   7         39.64         50.25         9.50 o                         
  -4  12   7         21.94         31.27        10.58 o                         
  -3  12   7         39.45         37.31         4.85 o                         
  -2  12   7        212.59        218.77        12.30 o                         
  -1  12   7        193.80        190.48        13.16 o                         
   0  12   7       1082.07       1064.17        59.79 o                         
   1  12   7        193.39        174.77        25.50 o                         
   2  12   7        214.98        213.27         9.83 o                         
   3  12   7         39.73         40.45         4.64 o                         
   4  12   7         21.75         19.60         5.40 o                         
   5  12   7         39.26         22.45         9.91 o                         
  -4  13   7         18.25         15.30         6.68 o                         
  -3  13   7         26.93         17.40         4.88 o                         
  -2  13   7         66.37         77.24        12.94 o                         
  -1  13   7         13.50         20.63         5.81 o                         
   0  13   7        291.43        299.49        27.64 o                         
   1  13   7         13.81          3.89        10.61 o                         
   2  13   7         67.66         90.13         8.54 o                         
   3  13   7         26.81         16.79         4.39 o                         
   4  13   7         18.57          3.58         8.01 o                         
  -4  14   7        299.34        278.06        18.46 o                         
  -3  14   7          7.77          5.52         5.01 o                         
  -2  14   7        353.36        344.33        17.58 o                         
  -1  14   7        131.67        129.72        15.29 o                         
   0  14   7          2.02         16.57         7.90 o                         
   1  14   7        130.85        101.43        27.31 o                         
   2  14   7        349.25        351.06        15.08 o                         
   3  14   7          8.07          5.55         6.92 o                         
   4  14   7        301.61        298.65        23.71 o                         
  -3  15   7          2.90          7.73         5.35 o                         
  -2  15   7         12.11         11.83         6.38 o                         
  -1  15   7         65.46         82.05        10.06 o                         
   0  15   7         35.56         35.78        10.16 o                         
   1  15   7         64.84         62.47        12.14 o                         
   2  15   7         11.71         11.88         5.33 o                         
   3  15   7          2.92         -0.09        10.78 o                         
  -2  16   7        208.59        198.33        17.67 o                         
  -1  16   7         48.35         43.64        10.25 o                         
   0  16   7        312.59        340.97        40.57 o                         
   1  16   7         48.68         37.04        14.98 o                         
   2  16   7        206.01        190.28        13.76 o                         
   0   0   8       6355.48       6135.38        27.44 o                         
   1   0   8       2331.55       2215.96        10.63 o                         
   2   0   8       1162.53       1139.47        11.75 o                         
   3   0   8        433.26        500.46         6.36 o                         
   4   0   8        697.87        690.06        12.93 o                         
   5   0   8         40.80         46.40         4.04 o                         
   6   0   8        389.39        394.42        10.09 o                         
   7   0   8        171.03        167.99         8.30 o                         
  -7   1   8        237.69        249.75        10.56 o                         
  -6   1   8        288.16        285.62         9.16 o                         
  -5   1   8         29.02         31.68         3.69 o                         
  -4   1   8        370.58        398.03         7.02 o                         
  -3   1   8        517.93        556.76         7.36 o                         
  -2   1   8        382.25        419.88         5.63 o                         
  -1   1   8        688.15        670.13         5.19 o                         
   0   1   8       2374.77       2383.27        10.85 o                         
   1   1   8        700.46        675.27         6.32 o                         
   2   1   8        380.26        421.04         7.44 o                         
   3   1   8        522.75        550.49         8.36 o                         
   4   1   8        372.30        381.43         6.91 o                         
   5   1   8         28.14         33.42         3.58 o                         
   6   1   8        288.16        271.11         8.98 o                         
   7   1   8        237.32        255.68        22.81 o                         
  -7   2   8        226.77        224.29        10.75 o                         
  -6   2   8         41.14         38.75         4.80 o                         
  -5   2   8        295.33        312.14         7.64 o                         
  -4   2   8        247.42        255.50         5.90 o                         
  -3   2   8       1507.01       1568.10        10.73 o                         
  -2   2   8       1596.13       1671.18        11.56 o                         
  -1   2   8       2800.01       2788.92        15.47 o                         
   0   2   8        494.89        515.73         5.45 o                         
   1   2   8       2793.54       2738.59        14.59 o                         
   2   2   8       1591.02       1674.23        13.92 o                         
   3   2   8       1509.26       1583.71        14.79 o                         
   4   2   8        248.21        263.75         7.53 o                         
   5   2   8        295.33        307.71         9.33 o                         
   6   2   8         41.75         39.80         5.67 o                         
   7   2   8        229.28        216.55        12.84 o                         
  -7   3   8        155.28        148.97        13.88 o                         
  -6   3   8          5.43          8.29         3.29 o                         
  -5   3   8       1902.26       1863.96        18.40 o                         
  -4   3   8        178.83        190.15         5.09 o                         
  -3   3   8       1979.06       1997.14        13.34 o                         
  -2   3   8        138.76        140.97         5.11 o                         
  -1   3   8       1232.13       1271.16        12.40 o                         
   0   3   8         92.05         94.71         3.28 o                         
   1   3   8       1250.00       1275.46         9.95 o                         
   2   3   8        141.56        145.96         4.40 o                         
   3   3   8       1973.65       2005.97        18.56 o                         
   4   3   8        177.37        186.79         5.22 o                         
   5   3   8       1897.75       1896.91        25.87 o                         
   6   3   8          5.24          8.43         3.66 o                         
   7   3   8        155.25        183.92        19.84 o                         
  -7   4   8        167.08        176.08        10.82 o                         
  -6   4   8        136.16        137.27         6.31 o                         
  -5   4   8        677.63        669.39         9.02 o                         
  -4   4   8        339.69        375.31         6.85 o                         
  -3   4   8        540.73        536.66         8.20 o                         
  -2   4   8        831.59        878.13        10.64 o                         
  -1   4   8         58.83         68.07         3.40 o                         
   0   4   8        766.98        798.70        11.37 o                         
   1   4   8         59.19         64.68         3.63 o                         
   2   4   8        836.23        873.41        11.53 o                         
   3   4   8        545.30        541.66        10.75 o                         
   4   4   8        342.91        376.56         9.20 o                         
   5   4   8        685.32        685.92        19.92 o                         
   6   4   8        135.79        144.30        10.96 o                         
   7   4   8        169.16        193.29        27.46 o                         
  -7   5   8         77.23         79.02        11.20 o                         
  -6   5   8         69.68         77.24         4.23 o                         
  -5   5   8        201.89        210.13         6.47 o                         
  -4   5   8        541.80        542.25        12.26 o                         
  -3   5   8          7.85         12.56         2.15 o                         
  -2   5   8       2296.32       2390.08        20.31 o                         
  -1   5   8       1361.87       1405.36        14.37 o                         
   0   5   8        379.19        382.18         8.89 o                         
   1   5   8       1374.02       1419.79        17.72 o                         
   2   5   8       2306.96       2383.43        19.68 o                         
   3   5   8          7.37         10.56         2.04 o                         
   4   5   8        538.04        534.32        11.65 o                         
   5   5   8        201.25        221.38        12.59 o                         
   6   5   8         70.13         85.34        11.23 o                         
   7   5   8         76.68         79.83        14.30 o                         
  -7   6   8        246.72        231.35        15.95 o                         
  -6   6   8        113.68         99.77         8.13 o                         
  -5   6   8        517.17        536.55        12.23 o                         
  -4   6   8        265.41        246.94         8.96 o                         
  -3   6   8         12.96         10.22         2.22 o                         
  -2   6   8        970.49        998.29        13.33 o                         
  -1   6   8       6334.34       6331.02        52.81 o                         
   0   6   8        292.49        303.36         9.14 o                         
   1   6   8       6341.19       6409.20        63.20 o                         
   2   6   8        966.77        993.28        12.22 o                         
   3   6   8         13.12          7.16         2.36 o                         
   4   6   8        265.41        243.39         8.75 o                         
   5   6   8        515.30        516.47        23.81 o                         
   6   6   8        111.77         88.36        11.74 o                         
   7   6   8        245.11        224.04        20.47 o                         
  -7   7   8          5.74          3.60         7.75 o                         
  -6   7   8         79.04         65.64         7.49 o                         
  -5   7   8         15.01         11.65         5.33 o                         
  -4   7   8        329.56        320.29        13.47 o                         
  -3   7   8        809.82        786.68        12.40 o                         
  -2   7   8        380.66        414.89         9.59 o                         
  -1   7   8        838.35        881.29        16.64 o                         
   0   7   8        268.34        231.03        11.00 o                         
   1   7   8        834.51        865.03        19.04 o                         
   2   7   8        387.16        422.01         7.33 o                         
   3   7   8        816.49        803.65        15.49 o                         
   4   7   8        331.58        315.74        11.14 o                         
   5   7   8         14.56          8.82         8.69 o                         
   6   7   8         79.08        100.54        14.02 o                         
   7   7   8          5.49        -12.79        21.62 o                         
  -6   8   8        260.19        251.46        13.48 o                         
  -5   8   8        436.26        409.64        17.71 o                         
  -4   8   8        381.98        356.51        11.84 o                         
  -3   8   8        362.52        353.67         8.39 o                         
  -2   8   8        867.08        889.14        15.70 o                         
  -1   8   8         77.00         88.79         6.20 o                         
   0   8   8          1.14          4.40         3.82 o                         
   1   8   8         76.78         81.37         7.43 o                         
   2   8   8        868.22        908.19        14.19 o                         
   3   8   8        365.57        356.38         9.46 o                         
   4   8   8        378.35        336.89        12.69 o                         
   5   8   8        438.06        445.67        14.35 o                         
   6   8   8        262.94        305.69        21.90 o                         
  -6   9   8         77.50         72.97         8.81 o                         
  -5   9   8       1008.89       1014.58        27.45 o                         
  -4   9   8        513.62        464.17        14.62 o                         
  -3   9   8       1261.76       1198.52        17.06 o                         
  -2   9   8       1033.11       1020.69        20.33 o                         
  -1   9   8         77.04         69.00         6.68 o                         
   0   9   8        299.75        307.47        15.49 o                         
   1   9   8         77.53         84.70        10.80 o                         
   2   9   8       1028.36       1046.98        16.51 o                         
   3   9   8       1255.85       1198.52        23.23 o                         
   4   9   8        507.19        476.97        14.21 o                         
   5   9   8       1009.03       1005.24        53.29 o                         
   6   9   8         78.57         73.16        22.81 o                         
  -6  10   8        547.06        537.70        22.72 o                         
  -5  10   8        260.76        269.96        16.69 o                         
  -4  10   8        103.85        140.04        15.55 o                         
  -3  10   8        422.13        402.42        11.92 o                         
  -2  10   8        335.18        326.02        12.11 o                         
  -1  10   8        176.20        167.94         9.90 o                         
   0  10   8         13.25          0.86         6.48 o                         
   1  10   8        175.84        154.71        14.72 o                         
   2  10   8        338.17        330.51        10.79 o                         
   3  10   8        421.11        416.66        19.69 o                         
   4  10   8        104.70        131.41        18.73 o                         
   5  10   8        259.39        267.45        16.08 o                         
   6  10   8        549.32        530.74        29.25 o                         
  -5  11   8        123.90        156.27        13.65 o                         
  -4  11   8        302.37        305.54        14.80 o                         
  -3  11   8        307.69        310.12        11.46 o                         
  -2  11   8        412.55        409.16        17.01 o                         
  -1  11   8        322.99        341.95        14.09 o                         
   0  11   8        122.80        114.70        16.03 o                         
   1  11   8        323.51        335.08        26.63 o                         
   2  11   8        413.15        416.84        12.11 o                         
   3  11   8        308.04        329.51        10.27 o                         
   4  11   8        305.16        298.74        10.18 o                         
   5  11   8        124.65        140.50        12.05 o                         
  -5  12   8         15.14          6.19         7.65 o                         
  -4  12   8         79.83         78.24        10.50 o                         
  -3  12   8         94.19         85.26        10.01 o                         
  -2  12   8        170.48        190.85        12.07 o                         
  -1  12   8         60.83         68.54         9.50 o                         
   0  12   8        141.41        157.68        17.25 o                         
   1  12   8         61.37         81.08        31.60 o                         
   2  12   8        168.75        182.24         9.82 o                         
   3  12   8         94.13        114.42         6.18 o                         
   4  12   8         78.28         86.23         9.32 o                         
   5  12   8         15.31         -5.83         7.61 o                         
  -4  13   8        435.68        468.10        35.30 o                         
  -3  13   8         49.42         49.18         7.16 o                         
  -2  13   8        364.71        354.91        19.92 o                         
  -1  13   8         84.47         77.48        15.03 o                         
   0  13   8        453.28        468.66        26.27 o                         
   1  13   8         84.91        107.84        20.48 o                         
   2  13   8        360.95        354.60        37.15 o                         
   3  13   8         48.78         58.15         5.37 o                         
   4  13   8        435.15        401.46        23.90 o                         
  -4  14   8        258.61        265.55        18.15 o                         
  -3  14   8         58.95         58.00        10.90 o                         
  -2  14   8         67.50         53.65        10.01 o                         
  -1  14   8          1.61         -5.18         5.18 o                         
   0  14   8        269.07        263.37        19.02 o                         
   1  14   8          1.56          1.67        10.48 o                         
   2  14   8         68.71         71.98        11.86 o                         
   3  14   8         59.37         56.17         6.50 o                         
   4  14   8        259.33        256.72        20.23 o                         
  -3  15   8         91.67         85.14        12.66 o                         
  -2  15   8        167.75        174.96        12.77 o                         
  -1  15   8         51.20         35.19         8.37 o                         
   0  15   8        420.29        384.07        27.38 o                         
   1  15   8         52.04         39.43        14.01 o                         
   2  15   8        166.83        186.93        10.66 o                         
   3  15   8         92.35        104.82        18.67 o                         
  -2  16   8        191.67        205.72        15.93 o                         
  -1  16   8        375.58        371.26        39.87 o                         
   0  16   8         11.54         15.09        10.29 o                         
   1  16   8        373.33        334.34        25.68 o                         
   2  16   8        192.96        197.19        12.32 o                         
   1   0   9      16421.20      15564.32        64.45 o                         
   2   0   9       1454.93       1541.05        13.26 o                         
   3   0   9         24.02         20.80         2.54 o                         
   4   0   9       2897.25       2903.66        41.17 o                         
   5   0   9       1264.00       1191.29        15.16 o                         
   6   0   9        383.40        356.19         8.16 o                         
   7   0   9         76.90         90.01         7.96 o                         
  -7   1   9         43.80         44.64         6.03 o                         
  -6   1   9        107.95        104.68         7.30 o                         
  -5   1   9          2.74          5.57         2.51 o                         
  -4   1   9        438.67        431.60         8.35 o                         
  -3   1   9        621.50        620.97         6.99 o                         
  -2   1   9       3410.55       3479.34        17.52 o                         
  -1   1   9        773.48        829.76         5.92 o                         
   0   1   9       1683.58       1586.35         8.38 o                         
   1   1   9        776.24        830.30         6.69 o                         
   2   1   9       3428.45       3525.91        22.12 o                         
   3   1   9        615.99        621.35         9.05 o                         
   4   1   9        441.64        419.06         9.60 o                         
   5   1   9          3.09         -0.94         3.01 o                         
   6   1   9        107.72        122.88        11.41 o                         
   7   1   9         43.47         37.89         6.36 o                         
  -7   2   9          3.50          2.40         4.14 o                         
  -6   2   9          0.70          4.31         3.92 o                         
  -5   2   9        121.58        122.85         5.20 o                         
  -4   2   9        237.08        244.90         5.35 o                         
  -3   2   9        730.55        754.87         7.52 o                         
  -2   2   9       1669.53       1704.91        10.46 o                         
  -1   2   9       5669.58       5703.84        24.76 o                         
   0   2   9        184.83        189.59         4.68 o                         
   1   2   9       5697.36       5744.96        23.80 o                         
   2   2   9       1672.12       1696.80        14.06 o                         
   3   2   9        734.69        738.39        12.15 o                         
   4   2   9        234.56        247.29         7.21 o                         
   5   2   9        122.68        136.62         7.68 o                         
   6   2   9          0.46          5.66         5.14 o                         
   7   2   9          3.62          7.45         5.79 o                         
  -7   3   9        292.44        268.58        14.99 o                         
  -6   3   9         98.78         91.48         5.76 o                         
  -5   3   9        854.38        830.97        11.67 o                         
  -4   3   9        217.33        203.46         4.47 o                         
  -3   3   9        256.16        255.21         7.10 o                         
  -2   3   9       2777.86       2827.44        20.11 o                         
  -1   3   9       3863.15       3969.40        21.91 o                         
   0   3   9          4.13         24.43         2.06 o                         
   1   3   9       3864.72       3923.78        20.48 o                         
   2   3   9       2782.35       2806.52        20.38 o                         
   3   3   9        252.25        252.33         6.37 o                         
   4   3   9        214.10        205.04         7.00 o                         
   5   3   9        852.15        828.24        17.16 o                         
   6   3   9         97.33         88.55         9.52 o                         
   7   3   9        290.57        278.31        20.72 o                         
  -7   4   9         60.29         57.51        10.89 o                         
  -6   4   9        161.68        165.88         8.08 o                         
  -5   4   9         81.26         87.01         3.68 o                         
  -4   4   9        448.13        447.75        10.38 o                         
  -3   4   9        275.77        296.97         8.00 o                         
  -2   4   9       1548.88       1645.25        18.10 o                         
  -1   4   9       2390.84       2477.67        17.93 o                         
   0   4   9        486.42        482.83         7.87 o                         
   1   4   9       2376.33       2455.39        19.46 o                         
   2   4   9       1543.67       1622.41        16.25 o                         
   3   4   9        271.87        284.04         7.63 o                         
   4   4   9        442.80        426.10        10.21 o                         
   5   4   9         79.59         85.85         8.89 o                         
   6   4   9        164.00        153.61        19.16 o                         
   7   4   9         59.29         57.93        13.45 o                         
  -7   5   9        258.48        244.90        16.38 o                         
  -6   5   9        186.53        171.64         8.42 o                         
  -5   5   9        287.88        273.44         8.79 o                         
  -4   5   9        124.47         99.39         6.36 o                         
  -3   5   9        503.67        520.73         7.90 o                         
  -2   5   9       1286.20       1303.72        16.69 o                         
  -1   5   9        773.27        824.28        10.60 o                         
   0   5   9       2214.40       2199.20        22.54 o                         
   1   5   9        779.32        844.36        12.21 o                         
   2   5   9       1281.23       1276.74        14.62 o                         
   3   5   9        508.05        538.84         8.57 o                         
   4   5   9        123.26        104.48         7.11 o                         
   5   5   9        286.46        277.74        16.00 o                         
   6   5   9        187.89        186.41        17.72 o                         
   7   5   9        259.94        257.11        20.07 o                         
  -7   6   9         64.40         80.28        10.27 o                         
  -6   6   9        223.41        232.36         9.23 o                         
  -5   6   9        852.00        867.58        15.52 o                         
  -4   6   9        944.61        857.68        19.70 o                         
  -3   6   9        810.99        791.52        12.28 o                         
  -2   6   9       1230.42       1168.52        16.53 o                         
  -1   6   9       1122.74       1105.42        14.60 o                         
   0   6   9        353.03        379.46        10.41 o                         
   1   6   9       1126.77       1120.28        18.31 o                         
   2   6   9       1222.52       1184.31        12.93 o                         
   3   6   9        813.04        801.30        13.24 o                         
   4   6   9        941.46        854.33        18.08 o                         
   5   6   9        854.42        865.56        20.25 o                         
   6   6   9        225.27        228.27        19.69 o                         
   7   6   9         66.03         67.84        19.23 o                         
  -7   7   9         23.11         15.52         8.15 o                         
  -6   7   9        304.56        295.40        11.26 o                         
  -5   7   9         51.94         47.61         6.88 o                         
  -4   7   9        231.56        253.75        10.11 o                         
  -3   7   9        266.68        285.56         7.42 o                         
  -2   7   9        324.23        337.47        11.16 o                         
  -1   7   9        131.08        120.50         5.88 o                         
   0   7   9        415.13        386.63        11.79 o                         
   1   7   9        134.13        131.64         8.40 o                         
   2   7   9        325.10        339.73         7.63 o                         
   3   7   9        262.91        274.95         8.73 o                         
   4   7   9        231.87        256.92         9.79 o                         
   5   7   9         51.76         39.94         7.58 o                         
   6   7   9        304.55        313.13        32.11 o                         
   7   7   9         23.69         32.69        10.24 o                         
  -6   8   9          8.37         10.93         7.21 o                         
  -5   8   9         56.83         63.65        10.45 o                         
  -4   8   9       1234.58       1274.81        19.67 o                         
  -3   8   9          0.73         -0.23         2.41 o                         
  -2   8   9         48.34         56.69         5.12 o                         
  -1   8   9        428.97        436.36        10.85 o                         
   0   8   9        202.61        179.07         8.42 o                         
   1   8   9        432.08        444.84        20.07 o                         
   2   8   9         46.71         43.23         3.19 o                         
   3   8   9          0.68         -2.95         2.95 o                         
   4   8   9       1234.03       1239.64        28.48 o                         
   5   8   9         58.56         59.24         8.12 o                         
   6   8   9          8.66         -4.11        14.75 o                         
  -6   9   9         96.40        106.53        13.98 o                         
  -5   9   9        152.94        152.10        12.03 o                         
  -4   9   9         79.13         67.16         7.44 o                         
  -3   9   9        529.02        557.54        11.95 o                         
  -2   9   9         71.58         75.27         6.12 o                         
  -1   9   9       1030.45       1016.90        20.19 o                         
   0   9   9        656.61        625.83        32.72 o                         
   1   9   9       1023.41        979.30        31.55 o                         
   2   9   9         70.45         65.10         5.80 o                         
   3   9   9        535.72        556.70        12.89 o                         
   4   9   9         80.44         88.22         7.29 o                         
   5   9   9        154.56        181.39        18.92 o                         
   6   9   9         96.34        107.89        17.85 o                         
  -6  10   9         81.08         80.97         9.07 o                         
  -5  10   9        368.60        354.11        19.18 o                         
  -4  10   9        521.50        538.11        18.44 o                         
  -3  10   9         48.41         50.85         5.11 o                         
  -2  10   9        724.69        725.79        17.72 o                         
  -1  10   9          9.13          7.98         4.60 o                         
   0  10   9        312.66        307.62        16.38 o                         
   1  10   9          8.90         12.70         6.83 o                         
   2  10   9        723.20        737.85        17.00 o                         
   3  10   9         47.58         56.56         5.88 o                         
   4  10   9        525.72        507.77        16.42 o                         
   5  10   9        363.61        355.55        16.32 o                         
   6  10   9         80.73        124.16        19.43 o                         
  -5  11   9         20.46         17.42        10.57 o                         
  -4  11   9          3.76          6.48         6.84 o                         
  -3  11   9        126.78        142.51         7.84 o                         
  -2  11   9        125.08        133.49         9.90 o                         
  -1  11   9        241.10        260.86        12.78 o                         
   0  11   9          0.28         -1.63         5.04 o                         
   1  11   9        246.58        270.35        25.37 o                         
   2  11   9        124.14        108.16         8.22 o                         
   3  11   9        126.58        132.94        12.94 o                         
   4  11   9          3.68          6.92         5.45 o                         
   5  11   9         20.38         29.61         9.12 o                         
  -5  12   9         77.20         70.15        11.01 o                         
  -4  12   9         30.36         29.64         8.58 o                         
  -3  12   9        208.88        245.24        11.54 o                         
  -2  12   9          0.86         -1.73         4.78 o                         
  -1  12   9        847.57        869.91        23.96 o                         
   0  12   9        281.47        267.53        17.42 o                         
   1  12   9        846.18        850.82        63.49 o                         
   2  12   9          0.65          6.96         3.81 o                         
   3  12   9        209.82        220.62         8.84 o                         
   4  12   9         29.52         28.62         9.66 o                         
   5  12   9         78.98         38.86        10.92 o                         
  -4  13   9        236.85        213.30        15.48 o                         
  -3  13   9         26.74         25.50         5.91 o                         
  -2  13   9         51.23         42.65         7.42 o                         
  -1  13   9        131.62        128.48        10.84 o                         
   0  13   9        437.54        466.35        23.60 o                         
   1  13   9        130.52        146.23        16.69 o                         
   2  13   9         50.76         48.77         7.12 o                         
   3  13   9         25.48         19.08         5.22 o                         
   4  13   9        238.18        227.14        19.05 o                         
  -4  14   9         47.64         51.20         9.91 o                         
  -3  14   9         61.46         60.59         8.63 o                         
  -2  14   9        296.34        336.96        15.97 o                         
  -1  14   9         72.16         92.12         9.57 o                         
   0  14   9          1.13          1.90        12.17 o                         
   1  14   9         71.15         66.12        16.19 o                         
   2  14   9        293.15        317.91        13.79 o                         
   3  14   9         62.70         67.77         7.51 o                         
   4  14   9         47.45         37.56        10.96 o                         
  -3  15   9        145.59        135.41        13.77 o                         
  -2  15   9         32.28         36.83         9.35 o                         
  -1  15   9        313.18        320.66        18.54 o                         
   0  15   9        874.04        918.07        40.65 o                         
   1  15   9        311.07        296.91        31.06 o                         
   2  15   9         32.82         38.39         7.33 o                         
   3  15   9        146.96        118.66        24.06 o                         
  -1  16   9        244.69        263.06        27.26 o                         
   0  16   9          3.10          7.95         8.13 o                         
   1  16   9        246.11        260.15        21.37 o                         
   0   0  10         73.73         86.44         2.85 o                         
   1   0  10        786.23        767.69         6.12 o                         
   2   0  10       3841.85       4127.52        23.68 o                         
   3   0  10        721.57        779.68        10.08 o                         
   4   0  10         64.04         76.31         7.01 o                         
   5   0  10        240.11        251.53         7.85 o                         
   6   0  10        195.78        192.86         6.39 o                         
   7   0  10         56.07         57.13         7.36 o                         
  -7   1  10         13.64          9.44         3.93 o                         
  -6   1  10         31.36         41.23         3.83 o                         
  -5   1  10        180.20        171.41         5.62 o                         
  -4   1  10        184.29        145.75         4.78 o                         
  -3   1  10        938.03        957.08         9.24 o                         
  -2   1  10       1406.26       1447.96         8.96 o                         
  -1   1  10       1944.66       2040.28        10.74 o                         
   0   1  10        265.82        257.22         3.53 o                         
   1   1  10       1943.51       2033.72        10.81 o                         
   2   1  10       1399.74       1430.59        13.13 o                         
   3   1  10        938.64        972.15        11.88 o                         
   4   1  10        180.05        148.06         6.82 o                         
   5   1  10        179.59        183.91         8.10 o                         
   6   1  10         32.48         35.10         4.74 o                         
   7   1  10         13.45          0.83         6.26 o                         
  -7   2  10         44.47         32.90         5.90 o                         
  -6   2  10         20.46         19.08         3.25 o                         
  -5   2  10        176.23        183.44         5.71 o                         
  -4   2  10        588.43        577.01         8.72 o                         
  -3   2  10        794.01        834.66         9.95 o                         
  -2   2  10       1413.84       1418.74         8.78 o                         
  -1   2  10       1544.90       1444.52        10.37 o                         
   0   2  10        343.66        324.70         4.48 o                         
   1   2  10       1550.74       1446.54         9.18 o                         
   2   2  10       1419.68       1433.29        13.46 o                         
   3   2  10        792.15        827.18        11.70 o                         
   4   2  10        583.77        562.84        10.39 o                         
   5   2  10        176.53        198.35         9.49 o                         
   6   2  10         20.84         20.09         4.89 o                         
   7   2  10         44.62         25.66         8.66 o                         
  -7   3  10         51.09         64.62         6.37 o                         
  -6   3  10        605.61        597.44        11.74 o                         
  -5   3  10        413.50        409.02        10.11 o                         
  -4   3  10        319.15        303.33         6.62 o                         
  -3   3  10         11.26         11.59         2.09 o                         
  -2   3  10       1429.32       1448.53        14.42 o                         
  -1   3  10        370.01        407.09         6.31 o                         
   0   3  10        465.24        486.52         6.59 o                         
   1   3  10        370.04        401.26         5.17 o                         
   2   3  10       1433.64       1481.85        14.81 o                         
   3   3  10         11.70         13.03         2.31 o                         
   4   3  10        313.94        300.07         9.62 o                         
   5   3  10        414.51        397.10        19.06 o                         
   6   3  10        607.32        598.80        17.41 o                         
   7   3  10         51.87         70.02        12.98 o                         
  -7   4  10         53.59         48.14         7.55 o                         
  -6   4  10         33.07         20.94         3.10 o                         
  -5   4  10        258.96        254.57         5.35 o                         
  -4   4  10        267.45        260.43         9.21 o                         
  -3   4  10         97.64        102.73         4.94 o                         
  -2   4  10       1347.39       1320.78        15.64 o                         
  -1   4  10        231.50        241.59         5.54 o                         
   0   4  10       1766.01       1733.67        14.51 o                         
   1   4  10        233.42        242.69         5.17 o                         
   2   4  10       1347.34       1308.96        14.63 o                         
   3   4  10         99.32         96.85         4.84 o                         
   4   4  10        264.62        260.63         9.89 o                         
   5   4  10        257.80        265.56        13.71 o                         
   6   4  10         33.28         33.08        16.56 o                         
   7   4  10         53.80         62.23        11.58 o                         
  -7   5  10        254.12        221.64        20.63 o                         
  -6   5  10         23.16         21.90         4.82 o                         
  -5   5  10        101.39        104.09         7.51 o                         
  -4   5  10         11.18         13.85         4.72 o                         
  -3   5  10         97.89         86.29         3.96 o                         
  -2   5  10        761.98        771.65        11.56 o                         
  -1   5  10        370.91        400.34         7.68 o                         
   0   5  10       2610.94       2577.01        21.39 o                         
   1   5  10        368.87        393.95         8.35 o                         
   2   5  10        764.46        763.82        10.21 o                         
   3   5  10         96.74         92.58         5.59 o                         
   4   5  10         10.26          3.26         3.83 o                         
   5   5  10         99.54        132.59        11.15 o                         
   6   5  10         24.57         24.19        14.84 o                         
   7   5  10        252.92        224.06        29.49 o                         
  -7   6  10         94.06         83.92        11.21 o                         
  -6   6  10        145.53        156.76         8.60 o                         
  -5   6  10          2.31          7.26         4.42 o                         
  -4   6  10        350.73        326.99        10.47 o                         
  -3   6  10        549.74        526.08         9.30 o                         
  -2   6  10        408.25        409.76         8.85 o                         
  -1   6  10        903.24        912.12        12.65 o                         
   0   6  10        826.51        811.76        12.83 o                         
   1   6  10        904.92        931.19        19.38 o                         
   2   6  10        401.58        404.90        10.51 o                         
   3   6  10        553.18        529.90        10.19 o                         
   4   6  10        354.72        340.81        13.63 o                         
   5   6  10          2.16         -1.64         7.17 o                         
   6   6  10        146.36        153.59        17.47 o                         
   7   6  10         94.21         90.76        15.80 o                         
  -6   7  10         20.67         17.23         6.35 o                         
  -5   7  10        386.89        394.89        13.73 o                         
  -4   7  10        972.91        965.94        18.75 o                         
  -3   7  10        587.34        573.52        10.47 o                         
  -2   7  10       2812.61       2802.42        26.54 o                         
  -1   7  10        406.49        427.28        10.30 o                         
   0   7  10       1399.28       1341.22        20.71 o                         
   1   7  10        406.23        422.86        12.32 o                         
   2   7  10       2809.10       2831.04        25.37 o                         
   3   7  10        586.67        570.29        20.01 o                         
   4   7  10        974.34        975.54        25.32 o                         
   5   7  10        383.30        390.34        13.58 o                         
   6   7  10         21.11         31.66        10.91 o                         
  -6   8  10        128.91        131.42         9.57 o                         
  -5   8  10        213.13        213.04        10.86 o                         
  -4   8  10         12.60         22.43         5.27 o                         
  -3   8  10        432.33        391.43        10.01 o                         
  -2   8  10        179.91        176.39         8.94 o                         
  -1   8  10        625.44        597.45        12.93 o                         
   0   8  10         77.60         78.22         6.09 o                         
   1   8  10        635.87        625.39        22.00 o                         
   2   8  10        182.98        175.96         5.84 o                         
   3   8  10        425.97        398.53        12.90 o                         
   4   8  10         12.40         10.70         4.12 o                         
   5   8  10        213.29        221.69        13.53 o                         
   6   8  10        128.91        125.21        16.32 o                         
  -6   9  10        179.87        162.74        12.06 o                         
  -5   9  10        288.05        269.61        14.18 o                         
  -4   9  10        432.58        434.77        13.95 o                         
  -3   9  10       1091.81       1069.39        18.33 o                         
  -2   9  10        263.99        255.18         9.59 o                         
  -1   9  10        593.18        587.81        16.84 o                         
   0   9  10         21.88         34.76         7.21 o                         
   1   9  10        595.94        594.03        25.22 o                         
   2   9  10        263.54        263.93         9.92 o                         
   3   9  10       1095.74       1077.57        24.73 o                         
   4   9  10        431.25        412.25        13.30 o                         
   5   9  10        287.26        308.86        31.26 o                         
   6   9  10        180.94        164.62        19.39 o                         
  -6  10  10         15.12          7.69         7.10 o                         
  -5  10  10        163.91        177.73        15.15 o                         
  -4  10  10         90.73        103.42        11.34 o                         
  -3  10  10         17.50         15.45         5.79 o                         
  -2  10  10       1404.13       1404.36        24.29 o                         
  -1  10  10       3370.69       3343.92        43.75 o                         
   0  10  10       2964.58       2939.95        51.00 o                         
   1  10  10       3381.68       3313.65        64.88 o                         
   2  10  10       1403.93       1421.69        21.04 o                         
   3  10  10         18.93         24.02         5.09 o                         
   4  10  10         90.44         95.37        10.68 o                         
   5  10  10        162.83        139.85        14.87 o                         
   6  10  10         15.01         13.44        14.30 o                         
  -5  11  10          3.42         -6.65         6.65 o                         
  -4  11  10        154.71        160.74        11.62 o                         
  -3  11  10        251.43        235.33        10.77 o                         
  -2  11  10        178.69        199.82        11.22 o                         
  -1  11  10        166.39        162.01        11.61 o                         
   0  11  10         99.15        109.86        11.95 o                         
   1  11  10        164.87        165.49        16.51 o                         
   2  11  10        179.17        182.56        11.78 o                         
   3  11  10        255.46        258.94        11.02 o                         
   4  11  10        154.31        195.47        13.82 o                         
   5  11  10          3.22         -0.08         7.25 o                         
  -5  12  10        104.29         86.27        15.51 o                         
  -4  12  10         28.19         34.69         7.71 o                         
  -3  12  10        125.33        137.32        10.43 o                         
  -2  12  10        424.65        436.82        17.17 o                         
  -1  12  10       1227.36       1229.85        30.86 o                         
   0  12  10        470.54        465.31        27.79 o                         
   1  12  10       1219.18       1157.39        58.41 o                         
   2  12  10        424.55        427.29        16.42 o                         
   3  12  10        128.92        143.50        12.61 o                         
   4  12  10         28.14          8.68        13.13 o                         
   5  12  10        103.34         78.25        12.04 o                         
  -4  13  10         23.16         19.97         7.12 o                         
  -3  13  10        459.94        444.97        15.39 o                         
  -2  13  10        159.52        168.00        13.49 o                         
  -1  13  10        260.52        254.61        15.51 o                         
   0  13  10         25.86         48.08        10.42 o                         
   1  13  10        259.69        265.45        22.42 o                         
   2  13  10        159.77        162.73         9.67 o                         
   3  13  10        462.06        474.62        18.14 o                         
   4  13  10         23.08         34.71         9.40 o                         
  -4  14  10         35.13         34.23        14.16 o                         
  -3  14  10        257.65        247.25        14.80 o                         
  -2  14  10          2.71         -2.91         5.42 o                         
  -1  14  10        360.79        363.08        17.00 o                         
   0  14  10          0.05         -2.84         5.85 o                         
   1  14  10        362.06        355.01        33.81 o                         
   2  14  10          2.79          4.29         5.47 o                         
   3  14  10        255.75        273.11        22.40 o                         
   4  14  10         34.81         35.53        15.15 o                         
  -3  15  10        299.65        279.43        19.73 o                         
  -2  15  10         99.05        111.67        11.87 o                         
  -1  15  10          1.64         14.01         9.34 o                         
   0  15  10        118.86        112.68        16.77 o                         
   1  15  10          1.69          8.63        16.02 o                         
   2  15  10         99.27        128.67        15.89 o                         
   3  15  10        302.47        283.58        27.30 o                         
  -1  16  10         57.10         67.30        12.07 o                         
   0  16  10         74.16         77.72        11.20 o                         
   1  16  10         59.06         34.26        13.11 o                         
   1   0  11        132.88         97.12         2.36 o                         
   2   0  11        950.91       1013.61         9.27 o                         
   3   0  11       1195.91       1212.33        12.60 o                         
   4   0  11       1247.93       1181.83        19.61 o                         
   5   0  11         83.33         86.50         5.18 o                         
   6   0  11         49.88         39.29         4.29 o                         
   7   0  11          4.87          1.90         7.44 o                         
  -7   1  11        138.43        112.96         7.84 o                         
  -6   1  11         33.98         26.20         4.35 o                         
  -5   1  11         15.96         10.38         2.78 o                         
  -4   1  11        761.14        733.60        16.66 o                         
  -3   1  11         96.00         96.98         2.78 o                         
  -2   1  11       7237.61       7414.88        29.50 o                         
  -1   1  11        522.91        520.30         5.10 o                         
   0   1  11       7246.38       7300.19        24.83 o                         
   1   1  11        520.78        528.31         5.07 o                         
   2   1  11       7228.41       7340.87        35.76 o                         
   3   1  11         97.95         99.18         4.60 o                         
   4   1  11        758.46        746.78        11.25 o                         
   5   1  11         16.93          9.93         5.81 o                         
   6   1  11         33.26         29.89         5.51 o                         
   7   1  11        135.97        128.81        11.85 o                         
  -7   2  11         28.90         31.90         6.60 o                         
  -6   2  11        292.40        303.30         8.00 o                         
  -5   2  11         20.06         30.00         3.13 o                         
  -4   2  11        508.56        511.25         9.69 o                         
  -3   2  11        928.69        951.35        10.71 o                         
  -2   2  11        705.99        734.58         6.63 o                         
  -1   2  11       1929.10       1959.50        12.38 o                         
   0   2  11          0.49          4.76         1.25 o                         
   1   2  11       1942.48       1939.19        10.38 o                         
   2   2  11        703.06        740.45         9.44 o                         
   3   2  11        930.18        947.22        12.58 o                         
   4   2  11        510.60        519.34        11.03 o                         
   5   2  11         20.69         34.76         5.02 o                         
   6   2  11        297.51        302.19        12.23 o                         
   7   2  11         28.50         19.43         7.18 o                         
  -7   3  11        373.53        367.25        13.30 o                         
  -6   3  11         52.61         57.33         4.14 o                         
  -5   3  11         85.99         90.59         4.80 o                         
  -4   3  11        497.55        504.47         8.04 o                         
  -3   3  11        113.95        111.67         4.71 o                         
  -2   3  11        317.37        353.96         6.04 o                         
  -1   3  11       1256.65       1289.47        11.28 o                         
   0   3  11        109.66        118.68         3.44 o                         
   1   3  11       1258.09       1260.63         9.19 o                         
   2   3  11        312.84        347.13         6.92 o                         
   3   3  11        114.63        116.88         4.88 o                         
   4   3  11        501.21        488.17        10.99 o                         
   5   3  11         86.72         98.07         7.33 o                         
   6   3  11         53.13         57.06         9.26 o                         
   7   3  11        373.33        359.68        24.90 o                         
  -7   4  11          8.78          9.57         7.46 o                         
  -6   4  11        397.72        412.19         8.36 o                         
  -5   4  11        178.63        171.53         7.93 o                         
  -4   4  11       2170.48       2148.59        26.46 o                         
  -3   4  11        662.48        647.18        10.07 o                         
  -2   4  11        683.22        738.05        10.08 o                         
  -1   4  11        583.73        598.55         8.66 o                         
   0   4  11       1274.23       1302.76        12.61 o                         
   1   4  11        589.04        599.25         8.50 o                         
   2   4  11        680.20        731.13        13.26 o                         
   3   4  11        662.50        659.59        11.05 o                         
   4   4  11       2166.91       2140.27        28.01 o                         
   5   4  11        180.30        158.20        14.45 o                         
   6   4  11        396.92        413.92        20.07 o                         
   7   4  11          9.07         21.49        13.22 o                         
  -7   5  11        109.71        108.36        10.72 o                         
  -6   5  11        299.68        308.31        11.36 o                         
  -5   5  11        371.45        357.33         9.78 o                         
  -4   5  11         22.10         26.08         4.16 o                         
  -3   5  11         88.45         82.77         4.09 o                         
  -2   5  11         22.49         26.41         2.77 o                         
  -1   5  11       1027.40        960.21        11.96 o                         
   0   5  11         31.55         35.10         3.24 o                         
   1   5  11       1021.15        949.98        12.44 o                         
   2   5  11         24.10         17.26         2.94 o                         
   3   5  11         88.97         82.51         5.59 o                         
   4   5  11         22.00         31.27         4.79 o                         
   5   5  11        370.06        314.55        10.43 o                         
   6   5  11        299.05        284.24        31.12 o                         
   7   5  11        107.96        104.74        15.83 o                         
  -7   6  11        155.39        139.76        12.83 o                         
  -6   6  11        243.20        233.25        12.03 o                         
  -5   6  11        247.10        232.67         9.18 o                         
  -4   6  11        383.10        386.38        11.76 o                         
  -3   6  11        444.48        446.36         8.81 o                         
  -2   6  11        518.66        566.33         9.42 o                         
  -1   6  11        506.42        504.97         9.13 o                         
   0   6  11        183.99        161.16         5.92 o                         
   1   6  11        504.98        502.72        10.37 o                         
   2   6  11        523.32        543.58        11.75 o                         
   3   6  11        447.65        463.18        12.39 o                         
   4   6  11        387.58        365.74        15.84 o                         
   5   6  11        245.87        261.16        10.91 o                         
   6   6  11        243.81        241.91        20.90 o                         
   7   6  11        155.62        130.46        24.37 o                         
  -6   7  11        145.55        137.59        10.65 o                         
  -5   7  11          5.81         14.79         5.06 o                         
  -4   7  11        869.53        830.35        17.75 o                         
  -3   7  11         52.13         43.91         3.86 o                         
  -2   7  11       1292.53       1282.59        18.53 o                         
  -1   7  11        942.02        951.81        13.96 o                         
   0   7  11       2596.32       2517.31        26.09 o                         
   1   7  11        942.51        940.78        16.87 o                         
   2   7  11       1296.33       1353.23        19.94 o                         
   3   7  11         54.04         49.00         5.04 o                         
   4   7  11        866.53        848.62        27.35 o                         
   5   7  11          5.50          3.33         4.73 o                         
   6   7  11        147.70        150.65        44.24 o                         
  -6   8  11         88.68         92.48         8.09 o                         
  -5   8  11        258.67        271.45        13.18 o                         
  -4   8  11         56.45         79.73         7.09 o                         
  -3   8  11        158.97        140.95         6.28 o                         
  -2   8  11        591.78        576.60        12.82 o                         
  -1   8  11        210.52        210.58         8.01 o                         
   0   8  11       1026.07       1055.27        20.81 o                         
   1   8  11        210.36        217.64        10.80 o                         
   2   8  11        595.39        589.64        10.25 o                         
   3   8  11        156.34        133.25         7.90 o                         
   4   8  11         57.12         63.07         5.78 o                         
   5   8  11        262.68        288.56        18.63 o                         
   6   8  11         89.70        102.13        16.37 o                         
  -6   9  11        110.10         98.91         9.94 o                         
  -5   9  11         31.76         40.89         9.83 o                         
  -4   9  11        813.67        786.89        17.89 o                         
  -3   9  11        475.91        457.35        11.48 o                         
  -2   9  11        434.51        417.01        12.19 o                         
  -1   9  11       1089.86       1077.28        21.40 o                         
   0   9  11       2100.16       2094.47        35.81 o                         
   1   9  11       1084.10       1106.84        24.56 o                         
   2   9  11        430.94        414.37         9.62 o                         
   3   9  11        478.84        461.11        16.23 o                         
   4   9  11        808.30        812.36        18.43 o                         
   5   9  11         30.98         24.07         9.96 o                         
   6   9  11        110.60        128.88        19.02 o                         
  -6  10  11         33.41         32.86         8.69 o                         
  -5  10  11         60.59         33.78         9.99 o                         
  -4  10  11        142.14        141.16        10.96 o                         
  -3  10  11         45.98         55.31         5.55 o                         
  -2  10  11         12.87          7.47         4.93 o                         
  -1  10  11         87.69         93.24         8.62 o                         
   0  10  11       1591.88       1578.02        33.46 o                         
   1  10  11         88.52         83.18         9.82 o                         
   2  10  11         12.07         15.28         4.58 o                         
   3  10  11         44.80         51.04         7.38 o                         
   4  10  11        142.04        141.95         9.90 o                         
   5  10  11         62.56         70.22        11.18 o                         
   6  10  11         33.46          6.79        14.01 o                         
  -5  11  11         86.59         78.12        11.18 o                         
  -4  11  11        114.37        129.82        11.01 o                         
  -3  11  11         93.51         82.69         7.36 o                         
  -2  11  11        161.73        170.28        10.05 o                         
  -1  11  11        130.91        141.80        11.50 o                         
   0  11  11        195.44        215.83        15.41 o                         
   1  11  11        128.52        141.91        25.42 o                         
   2  11  11        160.01        173.84         9.06 o                         
   3  11  11         90.86         84.77         7.09 o                         
   4  11  11        113.22        104.47        10.60 o                         
   5  11  11         87.77        103.79        12.82 o                         
  -5  12  11        231.36        233.94        18.21 o                         
  -4  12  11         21.91         12.56         6.24 o                         
  -3  12  11        618.36        633.94        16.98 o                         
  -2  12  11        258.50        255.44        12.75 o                         
  -1  12  11        269.60        278.53        17.11 o                         
   0  12  11        584.32        561.63        21.30 o                         
   1  12  11        269.67        293.62        21.49 o                         
   2  12  11        255.85        249.23        11.06 o                         
   3  12  11        620.59        626.50        20.55 o                         
   4  12  11         21.97         34.72        10.38 o                         
   5  12  11        229.14        255.47        20.32 o                         
  -4  13  11        130.61        103.30        11.77 o                         
  -3  13  11         86.84         92.16        10.24 o                         
  -2  13  11          2.24          1.96         4.80 o                         
  -1  13  11        121.66        141.04        11.33 o                         
   0  13  11          2.52         -3.23         8.19 o                         
   1  13  11        119.85        136.16        23.34 o                         
   2  13  11          2.12          6.70         7.05 o                         
   3  13  11         88.75         58.16        11.43 o                         
   4  13  11        131.50        133.94        14.43 o                         
  -3  14  11        162.59        168.83        11.73 o                         
  -2  14  11        211.19        241.31        12.75 o                         
  -1  14  11         70.30         69.85         9.03 o                         
   0  14  11         84.37         82.20        11.09 o                         
   1  14  11         70.91         59.66        17.82 o                         
   2  14  11        209.25        216.69        17.97 o                         
   3  14  11        160.89        131.53        22.81 o                         
  -2  15  11         93.91         95.57        10.05 o                         
  -1  15  11        141.76        147.22        13.81 o                         
   0  15  11         38.83         30.58         9.01 o                         
   1  15  11        140.96        139.42        18.46 o                         
   2  15  11         93.03         96.73        11.34 o                         
  -1  16  11         39.03         39.40        10.03 o                         
   0  16  11         65.66         58.24        10.64 o                         
   1  16  11         38.55         33.46        10.61 o                         
   0   0  12        198.30        222.23         4.71 o                         
   1   0  12        869.46        875.01         6.75 o                         
   2   0  12       1310.07       1294.31        10.52 o                         
   3   0  12        272.31        240.33         6.22 o                         
   4   0  12          0.01          0.25         2.06 o                         
   5   0  12       1023.72        974.56        17.30 o                         
   6   0  12         69.01         80.19         5.47 o                         
   7   0  12        541.15        513.98        19.59 o                         
  -7   1  12        157.71        161.55        11.79 o                         
  -6   1  12         14.23         14.93         3.05 o                         
  -5   1  12         50.58         52.87         4.73 o                         
  -4   1  12        352.93        345.36         7.79 o                         
  -3   1  12        372.61        392.28         6.61 o                         
  -2   1  12        665.52        662.63         6.10 o                         
  -1   1  12        631.37        611.09         5.80 o                         
   0   1  12       7515.66       7545.80        25.61 o                         
   1   1  12        633.41        609.76         5.73 o                         
   2   1  12        667.93        671.20         8.67 o                         
   3   1  12        367.14        393.40         7.67 o                         
   4   1  12        353.60        328.53         9.26 o                         
   5   1  12         50.48         61.79         5.88 o                         
   6   1  12         13.72          6.91         5.18 o                         
   7   1  12        158.31        171.02        15.31 o                         
  -7   2  12        312.86        293.46        20.76 o                         
  -6   2  12         56.05         63.12         7.15 o                         
  -5   2  12        615.01        606.56        10.16 o                         
  -4   2  12         78.65        103.10         4.66 o                         
  -3   2  12       1285.36       1207.01         8.82 o                         
  -2   2  12        501.07        496.79         5.38 o                         
  -1   2  12       3264.70       3307.45        17.74 o                         
   0   2  12         26.08         29.13         1.84 o                         
   1   2  12       3269.47       3320.89        15.01 o                         
   2   2  12        497.67        488.48         7.89 o                         
   3   2  12       1281.87       1217.22        14.41 o                         
   4   2  12         77.22         96.60         5.54 o                         
   5   2  12        615.53        596.29        15.03 o                         
   6   2  12         56.96         58.29         6.98 o                         
   7   2  12        312.92        300.98        16.87 o                         
  -7   3  12         39.53         49.58        11.78 o                         
  -6   3  12         69.60         72.31         5.37 o                         
  -5   3  12        956.39        947.48        14.96 o                         
  -4   3  12        342.97        356.49         8.56 o                         
  -3   3  12       1862.62       1870.43        16.47 o                         
  -2   3  12         10.65          7.67         1.66 o                         
  -1   3  12       4170.27       4317.51        23.30 o                         
   0   3  12         16.09          8.06         1.60 o                         
   1   3  12       4190.34       4313.75        19.44 o                         
   2   3  12         10.02         12.46         2.32 o                         
   3   3  12       1862.89       1837.38        18.68 o                         
   4   3  12        339.62        364.28        10.06 o                         
   5   3  12        954.51        937.39        20.15 o                         
   6   3  12         69.23         82.98        10.27 o                         
   7   3  12         39.69         35.78         9.25 o                         
  -7   4  12         44.27         41.50         8.52 o                         
  -6   4  12         85.28         82.21         7.24 o                         
  -5   4  12        575.51        581.49        13.23 o                         
  -4   4  12         54.28         64.87         6.09 o                         
  -3   4  12        242.92        237.51         5.76 o                         
  -2   4  12        376.89        389.64         7.76 o                         
  -1   4  12          7.25         13.58         2.49 o                         
   0   4  12        430.08        470.85         7.42 o                         
   1   4  12          7.47          7.67         2.15 o                         
   2   4  12        379.49        397.40         8.62 o                         
   3   4  12        246.94        249.22         7.38 o                         
   4   4  12         55.68         68.43         5.93 o                         
   5   4  12        572.85        533.73        41.43 o                         
   6   4  12         86.21        111.02        12.89 o                         
   7   4  12         44.94         52.38         9.82 o                         
  -7   5  12         45.85         48.90        11.13 o                         
  -6   5  12         28.29         33.78         6.22 o                         
  -5   5  12         97.32         95.81         6.15 o                         
  -4   5  12         13.13         16.70         3.50 o                         
  -3   5  12        581.67        577.52         9.72 o                         
  -2   5  12          1.53          4.43         2.10 o                         
  -1   5  12         71.78         81.75         4.07 o                         
   0   5  12        473.81        492.91         9.22 o                         
   1   5  12         71.65         80.10         4.24 o                         
   2   5  12          1.45          3.07         2.55 o                         
   3   5  12        582.39        562.23        16.71 o                         
   4   5  12         13.26         10.73         4.92 o                         
   5   5  12         95.78         90.76         8.11 o                         
   6   5  12         28.19         45.85        21.29 o                         
   7   5  12         45.71         30.36        15.63 o                         
  -7   6  12        486.36        478.20        23.55 o                         
  -6   6  12        401.38        423.28        14.59 o                         
  -5   6  12        347.99        346.97        11.85 o                         
  -4   6  12        696.74        692.69        15.55 o                         
  -3   6  12        137.67        143.04         5.57 o                         
  -2   6  12        122.54        134.49         5.32 o                         
  -1   6  12        511.67        478.51         8.84 o                         
   0   6  12          1.10         32.52         3.28 o                         
   1   6  12        509.93        490.49        10.38 o                         
   2   6  12        122.26        132.96         7.19 o                         
   3   6  12        135.27        130.57         8.27 o                         
   4   6  12        694.18        729.82        21.41 o                         
   5   6  12        351.55        355.00        13.26 o                         
   6   6  12        398.34        434.31        27.73 o                         
  -6   7  12         44.51         47.45         6.29 o                         
  -5   7  12        264.12        286.25        11.30 o                         
  -4   7  12        239.99        223.99        10.03 o                         
  -3   7  12        106.17        108.85         5.87 o                         
  -2   7  12        327.72        322.99         8.63 o                         
  -1   7  12        535.01        531.26        10.72 o                         
   0   7  12         78.64         85.25         5.08 o                         
   1   7  12        538.08        519.36        12.16 o                         
   2   7  12        320.77        319.83         6.68 o                         
   3   7  12        108.14        125.96         6.65 o                         
   4   7  12        237.52        211.15        30.67 o                         
   5   7  12        262.07        282.89        21.45 o                         
   6   7  12         45.06         43.58        13.66 o                         
  -6   8  12        245.62        246.18        11.72 o                         
  -5   8  12        176.39        175.40        11.76 o                         
  -4   8  12        122.31        136.09         8.79 o                         
  -3   8  12          6.29          8.76         2.89 o                         
  -2   8  12        973.61        944.84        15.89 o                         
  -1   8  12        139.66        148.34         7.02 o                         
   0   8  12         17.42         20.17         4.37 o                         
   1   8  12        137.87        138.90         9.15 o                         
   2   8  12        977.26        971.75        13.04 o                         
   3   8  12          6.53          7.10         3.74 o                         
   4   8  12        120.71        126.93        11.57 o                         
   5   8  12        177.19        175.71        20.29 o                         
   6   8  12        246.07        267.15        21.19 o                         
  -6   9  12        116.60        143.52        10.29 o                         
  -5   9  12        620.02        631.15        27.72 o                         
  -4   9  12         16.01         21.61         4.80 o                         
  -3   9  12        278.87        253.20         9.24 o                         
  -2   9  12        446.32        439.05        12.72 o                         
  -1   9  12       1608.00       1601.31        26.66 o                         
   0   9  12       1111.93       1135.96        23.14 o                         
   1   9  12       1610.25       1646.32        34.04 o                         
   2   9  12        453.45        453.26        10.30 o                         
   3   9  12        281.29        284.68        13.03 o                         
   4   9  12         15.95         17.70         4.97 o                         
   5   9  12        618.29        634.78        28.99 o                         
   6   9  12        117.51        108.92        20.58 o                         
  -5  10  12        104.93         80.69        11.85 o                         
  -4  10  12         11.40          5.71         7.03 o                         
  -3  10  12        109.04        125.03         8.21 o                         
  -2  10  12        327.37        302.19        12.15 o                         
  -1  10  12        306.52        303.77        13.55 o                         
   0  10  12         36.58         32.61         7.53 o                         
   1  10  12        306.51        293.56        15.55 o                         
   2  10  12        330.38        336.91        13.57 o                         
   3  10  12        109.68        116.01        10.32 o                         
   4  10  12         12.24          5.55         4.81 o                         
   5  10  12        105.49         91.46        16.17 o                         
  -5  11  12         35.72         35.67         8.56 o                         
  -4  11  12         85.87         96.18        10.59 o                         
  -3  11  12        121.50        120.97        11.04 o                         
  -2  11  12        281.10        278.42        12.27 o                         
  -1  11  12        129.43        152.63        10.70 o                         
   0  11  12          7.95         12.61         5.50 o                         
   1  11  12        129.20        132.37        12.12 o                         
   2  11  12        275.10        279.27        10.11 o                         
   3  11  12        120.44        115.22        11.21 o                         
   4  11  12         85.66         94.48        13.79 o                         
   5  11  12         35.76         -7.30        22.14 o                         
  -5  12  12         33.78         47.54        11.29 o                         
  -4  12  12        165.70        161.42        12.83 o                         
  -3  12  12         37.18         38.26         5.93 o                         
  -2  12  12        101.92        115.32         9.83 o                         
  -1  12  12        163.43        182.52        14.66 o                         
   0  12  12         10.35         22.02         6.79 o                         
   1  12  12        163.58        144.47        34.61 o                         
   2  12  12        100.23        107.19         7.96 o                         
   3  12  12         36.50         35.05         8.26 o                         
   4  12  12        165.92        169.63        20.47 o                         
   5  12  12         33.64         36.69        14.64 o                         
  -4  13  12        151.41        141.16        14.76 o                         
  -3  13  12         96.25         97.99        10.96 o                         
  -2  13  12        349.70        329.38        14.33 o                         
  -1  13  12        773.25        797.60        23.90 o                         
   0  13  12        749.93        772.45        24.71 o                         
   1  13  12        773.18        759.92        38.59 o                         
   2  13  12        348.04        351.86        11.57 o                         
   3  13  12         96.22         61.28        16.12 o                         
   4  13  12        151.83        138.25        13.90 o                         
  -3  14  12         66.01         61.77         8.31 o                         
  -2  14  12         71.23         73.17         8.94 o                         
  -1  14  12         46.88         43.30         8.44 o                         
   0  14  12          0.55         -3.83         8.98 o                         
   1  14  12         47.65         36.70        12.16 o                         
   2  14  12         71.73         74.24         7.79 o                         
   3  14  12         67.11         53.08        12.75 o                         
  -2  15  12        132.96        119.89        14.21 o                         
  -1  15  12        162.26        197.08        15.35 o                         
   0  15  12         30.81         33.31         8.15 o                         
   1  15  12        163.43        172.97        21.56 o                         
   2  15  12        135.02        108.11        13.33 o                         
   0  16  12         21.84         14.30        13.72 o                         
   1   0  13       2250.52       2247.11        12.00 o                         
   2   0  13       1208.54       1271.34        11.42 o                         
   3   0  13       1397.36       1431.74        14.28 o                         
   4   0  13        917.23        937.65        14.96 o                         
   5   0  13        543.76        513.80        13.74 o                         
   6   0  13        224.36        225.39         8.55 o                         
   7   0  13        117.67         91.98        10.62 o                         
  -7   1  13        281.96        275.92        17.06 o                         
  -6   1  13         10.98         10.28         3.51 o                         
  -5   1  13        297.95        269.09         7.16 o                         
  -4   1  13        653.74        645.58        11.19 o                         
  -3   1  13        176.12        168.41         4.81 o                         
  -2   1  13       2669.84       2648.59        13.68 o                         
  -1   1  13        328.78        329.92         4.48 o                         
   0   1  13        726.71        655.61         5.89 o                         
   1   1  13        329.64        329.60         4.38 o                         
   2   1  13       2671.29       2637.33        17.78 o                         
   3   1  13        179.39        170.16         5.47 o                         
   4   1  13        651.06        664.70        12.08 o                         
   5   1  13        301.52        288.37        10.83 o                         
   6   1  13         11.19         18.80         6.93 o                         
   7   1  13        282.62        278.93        15.15 o                         
  -7   2  13          3.27         16.27         7.72 o                         
  -6   2  13        106.20         92.43         7.37 o                         
  -5   2  13        313.38        313.23         8.49 o                         
  -4   2  13       1097.60       1078.65         9.97 o                         
  -3   2  13        564.87        552.85         7.31 o                         
  -2   2  13       1389.81       1426.70        10.04 o                         
  -1   2  13       1317.04       1346.58        10.43 o                         
   0   2  13       1188.65       1274.00         9.05 o                         
   1   2  13       1298.05       1324.72         8.95 o                         
   2   2  13       1391.47       1448.71        15.78 o                         
   3   2  13        557.48        543.79         9.60 o                         
   4   2  13       1097.14       1069.19        16.45 o                         
   5   2  13        312.81        316.02        14.33 o                         
   6   2  13        106.64         94.96         8.33 o                         
   7   2  13          3.19          9.42         8.29 o                         
  -7   3  13        119.46        128.18        22.92 o                         
  -6   3  13         17.21         16.33         8.38 o                         
  -5   3  13         30.52         36.81         4.29 o                         
  -4   3  13        144.13        137.33         3.95 o                         
  -3   3  13        286.93        292.91         6.41 o                         
  -2   3  13         95.17         75.71         3.20 o                         
  -1   3  13         75.32         87.40         3.39 o                         
   0   3  13       1307.22       1373.87        10.65 o                         
   1   3  13         75.74         85.32         2.68 o                         
   2   3  13         93.77         81.51         3.94 o                         
   3   3  13        281.73        269.04         8.30 o                         
   4   3  13        143.50        132.37         7.31 o                         
   5   3  13         31.85         34.30         7.76 o                         
   6   3  13         17.22         15.73         5.83 o                         
   7   3  13        120.62         95.05        12.64 o                         
  -7   4  13          4.02         -4.71         6.92 o                         
  -6   4  13         71.72         81.98         6.16 o                         
  -5   4  13         84.99         80.31         6.44 o                         
  -4   4  13       1707.80       1658.43        22.51 o                         
  -3   4  13        232.01        225.34         5.99 o                         
  -2   4  13        653.19        656.22        10.01 o                         
  -1   4  13        259.49        257.95         6.06 o                         
   0   4  13       1032.63       1031.74        11.99 o                         
   1   4  13        256.77        245.93         4.73 o                         
   2   4  13        650.70        656.13        10.43 o                         
   3   4  13        236.04        237.45         8.35 o                         
   4   4  13       1708.07       1648.70        23.64 o                         
   5   4  13         84.97         86.05         9.83 o                         
   6   4  13         72.06         74.22        13.44 o                         
   7   4  13          3.91         -6.62         6.62 o                         
  -7   5  13        116.07        108.36        22.84 o                         
  -6   5  13        497.56        505.16        14.80 o                         
  -5   5  13        170.19        175.06         8.84 o                         
  -4   5  13        960.44        925.85        14.77 o                         
  -3   5  13        852.40        852.84        11.03 o                         
  -2   5  13         13.04         21.06         2.91 o                         
  -1   5  13        308.98        316.62         7.40 o                         
   0   5  13        513.61        499.25         9.22 o                         
   1   5  13        307.84        326.40         7.27 o                         
   2   5  13         13.54         15.88         2.10 o                         
   3   5  13        856.07        878.02        17.17 o                         
   4   5  13        957.24        919.58        23.25 o                         
   5   5  13        171.54        188.85        10.44 o                         
   6   5  13        500.27        533.59        30.33 o                         
   7   5  13        113.57        114.86        25.29 o                         
  -6   6  13        232.64        250.94        12.75 o                         
  -5   6  13        176.47        179.78         8.22 o                         
  -4   6  13        858.57        847.99        16.73 o                         
  -3   6  13        627.69        612.63         9.89 o                         
  -2   6  13        199.11        188.82         6.60 o                         
  -1   6  13       1740.19       1754.90        17.38 o                         
   0   6  13         23.82         29.88         3.21 o                         
   1   6  13       1751.11       1783.75        21.81 o                         
   2   6  13        195.75        189.76         9.18 o                         
   3   6  13        625.55        613.07        20.75 o                         
   4   6  13        857.87        882.23        22.22 o                         
   5   6  13        176.64        161.89        14.38 o                         
   6   6  13        232.88        252.16        21.23 o                         
  -6   7  13        383.56        384.27        13.30 o                         
  -5   7  13        153.19        147.01        10.55 o                         
  -4   7  13        249.20        262.63        10.03 o                         
  -3   7  13        156.49        152.98         5.69 o                         
  -2   7  13        592.45        598.99        11.26 o                         
  -1   7  13         45.78         54.90         5.13 o                         
   0   7  13        405.20        411.42         9.96 o                         
   1   7  13         44.90         45.96         6.73 o                         
   2   7  13        591.69        579.83        18.64 o                         
   3   7  13        158.78        153.91        10.12 o                         
   4   7  13        251.39        271.54        15.04 o                         
   5   7  13        153.00        154.84        23.71 o                         
   6   7  13        382.97        402.45        26.17 o                         
  -6   8  13        117.92         91.17        10.46 o                         
  -5   8  13         46.12         40.16         6.25 o                         
  -4   8  13        106.19        103.50         6.32 o                         
  -3   8  13         26.08         25.29         3.76 o                         
  -2   8  13       1603.55       1568.78        19.82 o                         
  -1   8  13        246.67        257.10         8.78 o                         
   0   8  13         20.25         22.02         4.24 o                         
   1   8  13        249.89        265.12        10.37 o                         
   2   8  13       1598.14       1542.47        16.62 o                         
   3   8  13         25.68         18.25         4.07 o                         
   4   8  13        106.93        110.50         9.29 o                         
   5   8  13         45.16         44.05         8.98 o                         
   6   8  13        117.40        119.53        20.22 o                         
  -6   9  13        295.53        295.34        14.86 o                         
  -5   9  13         19.28         22.34         6.48 o                         
  -4   9  13        410.72        409.84        17.84 o                         
  -3   9  13        121.03        120.07         7.39 o                         
  -2   9  13        619.78        607.34        18.04 o                         
  -1   9  13        334.06        335.94        11.66 o                         
   0   9  13         16.55         15.89         7.49 o                         
   1   9  13        334.80        332.25        14.30 o                         
   2   9  13        615.93        579.39        11.15 o                         
   3   9  13        119.82        128.14        12.09 o                         
   4   9  13        413.80        440.18        22.42 o                         
   5   9  13         19.65         26.11         9.60 o                         
   6   9  13        296.16        264.60        24.54 o                         
  -5  10  13         97.67         88.47        11.55 o                         
  -4  10  13        448.78        425.85        16.01 o                         
  -3  10  13        106.22        113.67         7.57 o                         
  -2  10  13        387.62        382.26        14.60 o                         
  -1  10  13        408.92        423.69        14.43 o                         
   0  10  13       3680.06       3655.12        43.77 o                         
   1  10  13        407.42        416.29        26.57 o                         
   2  10  13        382.13        360.97        15.44 o                         
   3  10  13        106.80         99.56         8.77 o                         
   4  10  13        449.46        437.05        14.13 o                         
   5  10  13         97.23         93.36        13.01 o                         
  -5  11  13        174.73        229.68        24.24 o                         
  -4  11  13        782.31        794.13        29.08 o                         
  -3  11  13        205.75        206.84         9.81 o                         
  -2  11  13         87.73        113.79         9.91 o                         
  -1  11  13          2.24         17.23         6.12 o                         
   0  11  13          1.17          7.90         6.78 o                         
   1  11  13          2.38          4.46         6.41 o                         
   2  11  13         88.80        100.07         8.88 o                         
   3  11  13        207.08        216.39        15.46 o                         
   4  11  13        782.21        709.39        30.73 o                         
   5  11  13        174.87        222.70        20.68 o                         
  -4  12  13         41.16         48.43         7.99 o                         
  -3  12  13        129.59        139.15        11.30 o                         
  -2  12  13        362.68        390.75        14.99 o                         
  -1  12  13          2.70          3.55         5.39 o                         
   0  12  13        467.49        491.19        20.54 o                         
   1  12  13          2.66          1.69         6.20 o                         
   2  12  13        362.95        374.17        14.68 o                         
   3  12  13        130.47        141.30        14.05 o                         
   4  12  13         42.68         46.29         8.77 o                         
  -4  13  13         83.16         87.17        12.43 o                         
  -3  13  13          6.56         10.25         5.22 o                         
  -2  13  13        272.83        279.16        13.39 o                         
  -1  13  13        127.09        142.73        11.64 o                         
   0  13  13        405.10        443.02        18.66 o                         
   1  13  13        127.65        132.88        12.12 o                         
   2  13  13        275.67        299.80        17.43 o                         
   3  13  13          6.57          1.96         7.93 o                         
   4  13  13         81.51         70.18        10.86 o                         
  -3  14  13         92.18         55.65        14.57 o                         
  -2  14  13         22.61         25.73         9.04 o                         
  -1  14  13        229.78        238.65        16.05 o                         
   0  14  13          3.33         -3.85         7.33 o                         
   1  14  13        228.01        210.10        22.07 o                         
   2  14  13         21.96         36.27         6.68 o                         
   3  14  13         92.85         90.62        15.99 o                         
  -2  15  13        228.74        249.41        16.24 o                         
  -1  15  13         44.73         39.49        14.77 o                         
   0  15  13          7.04          5.32         8.16 o                         
   1  15  13         45.50         30.87        23.57 o                         
   2  15  13        226.44        217.55        38.25 o                         
   0   0  14       2886.04       3096.21        25.80 o                         
   1   0  14          0.05          2.65         1.18 o                         
   2   0  14          1.45          0.35         1.40 o                         
   3   0  14       1057.88       1100.08        12.22 o                         
   4   0  14        114.82        118.91         7.63 o                         
   5   0  14        327.48        337.89        10.40 o                         
   6   0  14         68.64         67.18         5.73 o                         
   7   0  14          1.24          2.19         8.59 o                         
  -7   1  14         59.30         51.80        11.97 o                         
  -6   1  14         93.56        103.92         9.36 o                         
  -5   1  14         23.36         23.31         4.77 o                         
  -4   1  14        124.91        121.79         4.62 o                         
  -3   1  14       2043.09       1989.96        16.98 o                         
  -2   1  14        281.57        294.74         4.86 o                         
  -1   1  14       2392.98       2427.05        13.94 o                         
   0   1  14         24.77         20.30         1.57 o                         
   1   1  14       2375.01       2384.26        13.07 o                         
   2   1  14        283.89        302.49         5.66 o                         
   3   1  14       2044.47       1981.15        21.98 o                         
   4   1  14        122.75        121.98         7.06 o                         
   5   1  14         22.89         25.40        10.50 o                         
   6   1  14         95.43         86.40         7.57 o                         
   7   1  14         59.01         40.35         8.63 o                         
  -7   2  14         41.96         58.46        15.34 o                         
  -6   2  14        112.14        107.60         7.60 o                         
  -5   2  14         36.90         38.70         3.91 o                         
  -4   2  14        664.18        657.91         7.75 o                         
  -3   2  14        377.26        383.71         6.44 o                         
  -2   2  14        688.78        673.90         7.65 o                         
  -1   2  14        155.59        168.18         3.97 o                         
   0   2  14        997.71       1075.88         8.51 o                         
   1   2  14        153.44        162.78         3.36 o                         
   2   2  14        681.07        657.02         8.77 o                         
   3   2  14        380.34        388.09        10.31 o                         
   4   2  14        664.99        668.43        13.30 o                         
   5   2  14         36.21         33.84         5.83 o                         
   6   2  14        113.28        142.36        13.62 o                         
   7   2  14         41.68         51.35         8.23 o                         
  -7   3  14          3.30          8.04         7.99 o                         
  -6   3  14        238.47        230.58         7.85 o                         
  -5   3  14        106.59        113.60         5.07 o                         
  -4   3  14        193.63        207.59         6.70 o                         
  -3   3  14         51.75         53.33         3.29 o                         
  -2   3  14         19.23         27.45         2.33 o                         
  -1   3  14        904.87        901.40         9.45 o                         
   0   3  14         90.50         78.53         3.19 o                         
   1   3  14        904.27        886.32         8.55 o                         
   2   3  14         19.44         25.38         2.69 o                         
   3   3  14         52.31         57.12         5.25 o                         
   4   3  14        195.86        203.97         8.56 o                         
   5   3  14        108.12        114.01         6.04 o                         
   6   3  14        236.92        197.85        11.27 o                         
   7   3  14          3.48         -0.85         6.70 o                         
  -7   4  14        244.93        234.13        17.91 o                         
  -6   4  14        116.31        132.47         9.35 o                         
  -5   4  14         69.54         72.21         4.37 o                         
  -4   4  14        607.38        592.62         9.62 o                         
  -3   4  14        110.07        113.62         4.53 o                         
  -2   4  14          0.20          0.70         1.68 o                         
  -1   4  14        476.12        470.68         7.64 o                         
   0   4  14          2.16          0.12         1.53 o                         
   1   4  14        480.58        487.31         6.45 o                         
   2   4  14          0.12          0.50         1.84 o                         
   3   4  14        107.97        107.47         6.34 o                         
   4   4  14        609.00        582.63        15.51 o                         
   5   4  14         69.48         84.45         6.22 o                         
   6   4  14        116.51        151.70        18.24 o                         
   7   4  14        243.69        252.79        19.36 o                         
  -6   5  14        173.10        182.22         9.00 o                         
  -5   5  14        174.81        188.47         7.11 o                         
  -4   5  14        173.88        186.71         9.80 o                         
  -3   5  14       1179.88       1139.38        12.64 o                         
  -2   5  14        317.41        345.50         8.53 o                         
  -1   5  14        107.56        107.77         4.69 o                         
   0   5  14        726.00        734.60        10.17 o                         
   1   5  14        110.28        101.32         4.55 o                         
   2   5  14        319.52        340.91        10.21 o                         
   3   5  14       1178.65       1156.88        22.10 o                         
   4   5  14        175.69        169.48         9.99 o                         
   5   5  14        176.11        199.13        11.83 o                         
   6   5  14        175.65        180.90        20.27 o                         
   7   5  14         20.63         19.49        16.48 o                         
  -6   6  14         32.42         23.29         5.40 o                         
  -5   6  14        289.81        284.99        10.80 o                         
  -4   6  14        129.41        123.03         5.35 o                         
  -3   6  14         30.15         27.73         3.10 o                         
  -2   6  14        482.28        464.19         9.47 o                         
  -1   6  14         36.88         36.43         3.60 o                         
   0   6  14         11.30          6.52         2.43 o                         
   1   6  14         34.95         33.17         3.20 o                         
   2   6  14        477.17        433.32        16.01 o                         
   3   6  14         29.13         29.33         6.22 o                         
   4   6  14        131.26        117.07        19.62 o                         
   5   6  14        290.77        304.54        17.07 o                         
   6   6  14         33.25         28.99        10.94 o                         
  -6   7  14         73.68         82.92        10.34 o                         
  -5   7  14        132.26        146.25        10.10 o                         
  -4   7  14        110.16        116.05         5.33 o                         
  -3   7  14        276.56        280.38         7.40 o                         
  -2   7  14         62.75         71.71         4.88 o                         
  -1   7  14        688.13        697.57        12.71 o                         
   0   7  14          3.23         19.32         3.36 o                         
   1   7  14        685.70        669.79        14.66 o                         
   2   7  14         62.17         53.14         6.86 o                         
   3   7  14        278.41        293.00        13.26 o                         
   4   7  14        107.78        101.72        10.55 o                         
   5   7  14        131.05        125.83        13.13 o                         
   6   7  14         73.20        101.96        15.64 o                         
  -6   8  14         38.56         24.91         6.46 o                         
  -5   8  14        160.09        169.87        11.56 o                         
  -4   8  14         25.09         31.65         4.36 o                         
  -3   8  14        243.46        242.22         8.58 o                         
  -2   8  14        211.66        193.57         8.34 o                         
  -1   8  14       1442.75       1378.15        20.20 o                         
   0   8  14       1518.88       1454.43        24.44 o                         
   1   8  14       1454.32       1444.46        24.12 o                         
   2   8  14        208.67        202.86         8.57 o                         
   3   8  14        246.85        257.79         9.35 o                         
   4   8  14         24.80         33.96         8.08 o                         
   5   8  14        158.26        177.01        15.80 o                         
   6   8  14         37.60         43.42        14.17 o                         
  -6   9  14         79.70         73.90         9.26 o                         
  -5   9  14        130.46        134.31        11.67 o                         
  -4   9  14        186.19        199.37        11.29 o                         
  -3   9  14        370.47        382.10        11.44 o                         
  -2   9  14        150.86        170.52         8.98 o                         
  -1   9  14        255.75        246.95        10.54 o                         
   0   9  14         77.60         87.50         7.01 o                         
   1   9  14        254.44        267.64        11.22 o                         
   2   9  14        153.92        164.28         8.67 o                         
   3   9  14        374.07        402.51        19.65 o                         
   4   9  14        185.03        223.04        13.84 o                         
   5   9  14        130.65        147.88        16.17 o                         
   6   9  14         79.76         90.06        16.36 o                         
  -5  10  14        347.74        326.96        20.28 o                         
  -4  10  14        279.19        268.62        10.87 o                         
  -3  10  14         62.32         61.71         6.16 o                         
  -2  10  14         87.70         91.62         7.66 o                         
  -1  10  14       1050.69       1023.98        22.33 o                         
   0  10  14        959.88        955.86        23.07 o                         
   1  10  14       1055.21       1017.39        22.53 o                         
   2  10  14         87.61        100.15         6.47 o                         
   3  10  14         60.74         71.42         8.79 o                         
   4  10  14        276.98        303.76        21.35 o                         
   5  10  14        345.63        338.15        21.93 o                         
  -5  11  14        225.37        208.19        19.91 o                         
  -4  11  14        253.02        241.55        21.17 o                         
  -3  11  14        329.66        328.43        17.15 o                         
  -2  11  14        111.57        105.97         9.02 o                         
  -1  11  14        182.71        184.09        11.25 o                         
   0  11  14        215.38        210.48        11.38 o                         
   1  11  14        183.35        198.26        12.59 o                         
   2  11  14        111.59        110.80        11.82 o                         
   3  11  14        328.35        312.77        16.45 o                         
   4  11  14        253.53        229.34        12.74 o                         
   5  11  14        223.73        191.16        26.16 o                         
  -4  12  14         63.30         81.94        14.35 o                         
  -3  12  14         10.16         19.69         5.81 o                         
  -2  12  14        146.09        157.40        13.32 o                         
  -1  12  14        405.77        402.02        16.67 o                         
   0  12  14          3.10          2.55         6.07 o                         
   1  12  14        405.09        417.06        18.38 o                         
   2  12  14        146.02        140.33         8.06 o                         
   3  12  14          9.89         35.28        14.72 o                         
   4  12  14         64.46         68.91        18.66 o                         
  -4  13  14          1.15          4.91         7.14 o                         
  -3  13  14         12.70          4.90         5.84 o                         
  -2  13  14         27.39         26.16         9.47 o                         
  -1  13  14          8.18         11.19         5.87 o                         
   0  13  14        190.42        189.25        13.17 o                         
   1  13  14          8.28         -2.72         7.28 o                         
   2  13  14         27.71         20.98         6.02 o                         
   3  13  14         12.95          7.92         8.34 o                         
   4  13  14          1.02         -4.60        12.45 o                         
  -3  14  14        331.39        331.03        18.75 o                         
  -2  14  14        170.07        173.22        13.53 o                         
  -1  14  14        395.77        408.74        19.92 o                         
   0  14  14          9.89         11.03         8.12 o                         
   1  14  14        397.29        405.09        27.52 o                         
   2  14  14        170.07        182.31        14.41 o                         
   3  14  14        331.12        303.82        33.70 o                         
  -2  15  14         93.79        116.41        11.75 o                         
  -1  15  14        102.90        100.52        13.57 o                         
   0  15  14         24.66         33.49         9.66 o                         
   1  15  14        102.64         96.84        24.92 o                         
   2  15  14         95.03        100.74        27.73 o                         
   1   0  15        506.42        491.32         6.04 o                         
   2   0  15       6657.83       6724.80        31.59 o                         
   3   0  15       1129.81       1179.03        12.26 o                         
   4   0  15       1099.53       1111.34        14.91 o                         
   5   0  15         88.92         83.58         7.88 o                         
   6   0  15        730.15        721.51        20.30 o                         
   7   0  15          5.40         -6.21         7.75 o                         
  -7   1  15          4.88          3.98         6.78 o                         
  -6   1  15         13.36         15.24         4.62 o                         
  -5   1  15        157.06        159.58         5.38 o                         
  -4   1  15       2393.27       2262.20        21.89 o                         
  -3   1  15        262.82        284.71         6.29 o                         
  -2   1  15       1938.36       2002.00        13.04 o                         
  -1   1  15        116.77        112.83         3.20 o                         
   0   1  15         58.63         72.04         2.46 o                         
   1   1  15        117.41        110.92         2.97 o                         
   2   1  15       1934.75       2023.61        15.05 o                         
   3   1  15        263.64        270.74         7.22 o                         
   4   1  15       2393.81       2260.02        25.11 o                         
   5   1  15        157.03        167.65        11.23 o                         
   6   1  15         13.84         24.10         5.33 o                         
   7   1  15          4.91          2.80         6.59 o                         
  -7   2  15        104.26         98.04        14.29 o                         
  -6   2  15        297.01        281.44        10.90 o                         
  -5   2  15        249.93        245.45         6.71 o                         
  -4   2  15        280.25        280.48         5.74 o                         
  -3   2  15        110.75        115.35         3.83 o                         
  -2   2  15        156.40        163.58         3.72 o                         
  -1   2  15       1069.49       1117.75        10.37 o                         
   0   2  15       1109.59       1116.95         8.98 o                         
   1   2  15       1068.63       1118.10         8.56 o                         
   2   2  15        158.30        170.46         4.57 o                         
   3   2  15        109.90        127.92         6.06 o                         
   4   2  15        281.62        296.50         9.14 o                         
   5   2  15        250.53        237.09         8.58 o                         
   6   2  15        295.40        249.86        13.97 o                         
   7   2  15        104.05        107.51        11.74 o                         
  -7   3  15         12.17         11.28        10.09 o                         
  -6   3  15        165.22        182.12        16.67 o                         
  -5   3  15         54.03         46.75         7.46 o                         
  -4   3  15        724.21        737.58        11.58 o                         
  -3   3  15        402.57        380.39         7.15 o                         
  -2   3  15       1013.60        995.29         9.46 o                         
  -1   3  15        733.75        744.45         8.73 o                         
   0   3  15        779.31        766.91         8.20 o                         
   1   3  15        733.13        742.81         8.01 o                         
   2   3  15       1007.39        976.29        11.87 o                         
   3   3  15        405.33        382.26         9.59 o                         
   4   3  15        732.42        751.40        15.36 o                         
   5   3  15         54.44         64.43         6.67 o                         
   6   3  15        166.57        171.95        11.50 o                         
   7   3  15         12.18         17.98        10.29 o                         
  -7   4  15         19.91          8.56        10.64 o                         
  -6   4  15         25.50         31.82         6.36 o                         
  -5   4  15        425.87        415.86        13.50 o                         
  -4   4  15         15.97         19.48         2.91 o                         
  -3   4  15        429.27        433.21         6.63 o                         
  -2   4  15        133.59        127.52         4.75 o                         
  -1   4  15        423.14        443.35         7.37 o                         
   0   4  15        941.90        958.27        10.08 o                         
   1   4  15        424.59        447.33         6.35 o                         
   2   4  15        131.68        124.32         5.56 o                         
   3   4  15        431.41        422.19        10.83 o                         
   4   4  15         16.62         15.50         4.09 o                         
   5   4  15        425.94        407.70        12.30 o                         
   6   4  15         26.76         60.23        11.06 o                         
   7   4  15         19.82         18.93         9.54 o                         
  -6   5  15         83.16         84.02        10.57 o                         
  -5   5  15        166.38        172.80         6.95 o                         
  -4   5  15       1094.69       1017.71        14.60 o                         
  -3   5  15        472.64        458.11         7.93 o                         
  -2   5  15       1776.40       1697.43        18.90 o                         
  -1   5  15       1677.40       1655.16        16.82 o                         
   0   5  15       2262.34       2232.04        18.92 o                         
   1   5  15       1674.92       1662.28        14.59 o                         
   2   5  15       1773.93       1734.02        28.53 o                         
   3   5  15        467.82        434.13        13.93 o                         
   4   5  15       1087.64       1032.98        24.09 o                         
   5   5  15        167.56        187.35        13.40 o                         
   6   5  15         82.57         76.96        13.43 o                         
  -6   6  15        388.58        382.16        14.61 o                         
  -5   6  15         26.77         28.31         4.32 o                         
  -4   6  15        220.69        221.74         7.37 o                         
  -3   6  15        661.36        648.88        10.67 o                         
  -2   6  15        510.65        541.65        11.23 o                         
  -1   6  15        888.00        839.84        13.67 o                         
   0   6  15        659.41        636.29        12.02 o                         
   1   6  15        885.20        844.78        13.08 o                         
   2   6  15        512.27        513.06        11.39 o                         
   3   6  15        655.29        652.20        21.77 o                         
   4   6  15        218.51        249.11        14.65 o                         
   5   6  15         27.95         31.09         9.74 o                         
   6   6  15        389.18        380.40        26.51 o                         
  -6   7  15        106.39        105.55         8.29 o                         
  -5   7  15         51.28         52.18         4.90 o                         
  -4   7  15        283.26        280.43         8.58 o                         
  -3   7  15        408.20        375.49         8.72 o                         
  -2   7  15         16.06         11.28         3.23 o                         
  -1   7  15        255.72        253.86         8.06 o                         
   0   7  15        179.60        176.15         7.30 o                         
   1   7  15        254.64        243.53         8.77 o                         
   2   7  15         16.42         10.08         4.75 o                         
   3   7  15        412.38        372.95        14.85 o                         
   4   7  15        283.86        288.11        21.61 o                         
   5   7  15         50.85         60.50        10.08 o                         
   6   7  15        106.55         78.75        15.95 o                         
  -6   8  15        144.76        140.53        12.10 o                         
  -5   8  15         90.41         87.74         7.27 o                         
  -4   8  15        301.71        307.55        13.29 o                         
  -3   8  15        432.76        454.06        11.43 o                         
  -2   8  15         86.10         83.87         6.15 o                         
  -1   8  15         44.84         41.56         4.85 o                         
   0   8  15         95.34        104.77         6.82 o                         
   1   8  15         45.67         40.61         5.58 o                         
   2   8  15         85.42         86.92         6.37 o                         
   3   8  15        436.31        426.67        17.91 o                         
   4   8  15        301.97        295.78        17.12 o                         
   5   8  15         90.27         78.10        13.84 o                         
   6   8  15        146.26        102.70        43.64 o                         
  -5   9  15        179.87        176.51        15.61 o                         
  -4   9  15        248.42        226.65        11.48 o                         
  -3   9  15         57.95         60.90         5.87 o                         
  -2   9  15        333.26        341.79        13.32 o                         
  -1   9  15        985.73        935.20        19.37 o                         
   0   9  15         53.02         82.99         6.66 o                         
   1   9  15        972.99        923.90        20.46 o                         
   2   9  15        333.02        353.92         6.42 o                         
   3   9  15         56.54         69.16        13.27 o                         
   4   9  15        248.86        257.03        18.07 o                         
   5   9  15        179.37        182.12        16.61 o                         
  -5  10  15        352.15        370.13        20.87 o                         
  -4  10  15          8.58         13.76         4.77 o                         
  -3  10  15        112.56        128.19         8.92 o                         
  -2  10  15         44.64         43.37         6.64 o                         
  -1  10  15         15.75         12.64         4.44 o                         
   0  10  15       1578.52       1554.91        25.99 o                         
   1  10  15         15.38         16.91         5.55 o                         
   2  10  15         45.04         47.15         4.22 o                         
   3  10  15        114.64        130.73        10.49 o                         
   4  10  15          8.72         24.08         8.95 o                         
   5  10  15        357.48        369.32        23.42 o                         
  -5  11  15         67.31         67.57        15.99 o                         
  -4  11  15        195.50        182.38        11.01 o                         
  -3  11  15        339.16        325.26        14.02 o                         
  -2  11  15         85.95        103.09        12.80 o                         
  -1  11  15       1124.94       1141.08        25.26 o                         
   0  11  15        298.02        302.22        12.17 o                         
   1  11  15       1125.72       1150.04        26.87 o                         
   2  11  15         86.52         95.09        12.46 o                         
   3  11  15        342.50        310.36        16.11 o                         
   4  11  15        195.28        214.90        19.38 o                         
   5  11  15         68.79         71.04        13.24 o                         
  -4  12  15         29.67         36.17         9.31 o                         
  -3  12  15         10.12         11.95         5.64 o                         
  -2  12  15        414.06        386.92        15.32 o                         
  -1  12  15         87.79         81.42         8.72 o                         
   0  12  15          0.16         -0.50         4.99 o                         
   1  12  15         88.45         98.24         9.19 o                         
   2  12  15        413.21        393.94        11.76 o                         
   3  12  15          9.55         17.34         6.92 o                         
   4  12  15         29.70         28.50        13.91 o                         
  -3  13  15         29.91         26.06         6.93 o                         
  -2  13  15        191.45        189.43        13.00 o                         
  -1  13  15         93.08         84.73         9.78 o                         
   0  13  15         31.46         21.52         8.21 o                         
   1  13  15         96.52        117.15        11.97 o                         
   2  13  15        192.01        197.89         8.79 o                         
   3  13  15         28.33         20.35         9.06 o                         
  -3  14  15        261.20        255.38        14.81 o                         
  -2  14  15        124.31        113.10        12.20 o                         
  -1  14  15         42.89         47.85         9.83 o                         
   0  14  15        114.56        134.25        23.02 o                         
   1  14  15         43.02         67.60        10.64 o                         
   2  14  15        124.10        125.81        15.99 o                         
   3  14  15        259.88        344.89        47.14 o                         
  -1  15  15        167.23        159.84        14.31 o                         
   0  15  15        156.77        164.40        29.82 o                         
   1  15  15        163.84        203.25        16.11 o                         
   0   0  16        436.57        517.67         7.95 o                         
   1   0  16       2289.33       2356.21        14.13 o                         
   2   0  16         10.83          8.54         1.79 o                         
   3   0  16         17.67         14.81         2.53 o                         
   4   0  16        218.93        230.47         5.96 o                         
   5   0  16          3.71          7.90         3.11 o                         
   6   0  16        106.65        107.79         8.53 o                         
   7   0  16        115.85        116.27        13.58 o                         
  -7   1  16         80.71         88.40        16.34 o                         
  -6   1  16        126.26        141.90         7.23 o                         
  -5   1  16        143.17        142.59         6.23 o                         
  -4   1  16        807.60        756.82        11.67 o                         
  -3   1  16         46.11         53.85         3.47 o                         
  -2   1  16        674.11        664.02         7.58 o                         
  -1   1  16        101.28         93.22         3.07 o                         
   0   1  16        683.74        666.76         6.55 o                         
   1   1  16         97.60         84.65         3.00 o                         
   2   1  16        675.24        673.75        10.29 o                         
   3   1  16         45.11         56.02         3.85 o                         
   4   1  16        807.09        770.45        13.51 o                         
   5   1  16        144.10        147.70         9.58 o                         
   6   1  16        127.96        137.06         9.36 o                         
   7   1  16         80.87        118.79        24.32 o                         
  -7   2  16        123.67        126.72        21.45 o                         
  -6   2  16        102.42         96.79         4.14 o                         
  -5   2  16         97.47         83.67         4.18 o                         
  -4   2  16         35.34         34.68         2.81 o                         
  -3   2  16         84.72         82.57         3.51 o                         
  -2   2  16        732.45        713.07         7.82 o                         
  -1   2  16        131.00        133.13         3.91 o                         
   0   2  16        591.68        625.63         7.17 o                         
   1   2  16        132.05        134.50         3.32 o                         
   2   2  16        735.03        703.40         8.81 o                         
   3   2  16         85.00         76.05         4.92 o                         
   4   2  16         33.76         39.65         4.76 o                         
   5   2  16         95.29         84.15         7.48 o                         
   6   2  16        101.02        118.46        15.87 o                         
   7   2  16        125.31        117.89        18.76 o                         
  -7   3  16        231.08        238.70        23.37 o                         
  -6   3  16         15.81         16.46        10.48 o                         
  -5   3  16        262.24        244.46        15.48 o                         
  -4   3  16        242.11        224.83         7.01 o                         
  -3   3  16         13.77         15.23         2.79 o                         
  -2   3  16        645.03        628.56         8.02 o                         
  -1   3  16        865.86        832.88         9.20 o                         
   0   3  16        716.32        722.91         8.16 o                         
   1   3  16        866.93        842.05         7.93 o                         
   2   3  16        641.65        627.95         9.50 o                         
   3   3  16         13.59         15.07         3.81 o                         
   4   3  16        245.38        215.16         9.61 o                         
   5   3  16        261.04        233.34         9.21 o                         
   6   3  16         14.90         17.15         6.39 o                         
   7   3  16        231.18        208.46        20.43 o                         
  -6   4  16         17.39         16.50         7.44 o                         
  -5   4  16        139.95        169.34        10.05 o                         
  -4   4  16        235.84        234.92         8.58 o                         
  -3   4  16        129.83        127.11         5.46 o                         
  -2   4  16        360.14        373.77         7.57 o                         
  -1   4  16        329.80        323.04         6.75 o                         
   0   4  16         11.04          5.40         1.76 o                         
   1   4  16        332.72        318.76         5.57 o                         
   2   4  16        360.05        369.18         9.33 o                         
   3   4  16        129.43        117.50         6.81 o                         
   4   4  16        235.65        248.00         9.79 o                         
   5   4  16        137.68        147.45         8.83 o                         
   6   4  16         18.07         12.78         9.07 o                         
  -6   5  16         13.80          7.97         5.35 o                         
  -5   5  16         42.49         47.29         4.09 o                         
  -4   5  16        273.31        263.95         8.23 o                         
  -3   5  16        507.75        489.18         8.11 o                         
  -2   5  16        597.06        568.34        10.58 o                         
  -1   5  16        569.33        590.60        10.71 o                         
   0   5  16         96.15         95.54         4.16 o                         
   1   5  16        571.44        575.37         8.53 o                         
   2   5  16        595.79        579.75        12.54 o                         
   3   5  16        512.58        479.66        15.04 o                         
   4   5  16        272.18        272.08        14.73 o                         
   5   5  16         43.43         48.25        12.24 o                         
   6   5  16         12.99          8.07        12.64 o                         
  -6   6  16          2.61          7.78         5.75 o                         
  -5   6  16         41.30         36.11         5.11 o                         
  -4   6  16        185.96        181.45         7.09 o                         
  -3   6  16        343.01        324.37         7.73 o                         
  -2   6  16        137.95        138.75         6.24 o                         
  -1   6  16        461.77        441.21         9.82 o                         
   0   6  16        440.57        420.20         9.63 o                         
   1   6  16        462.86        450.52         8.65 o                         
   2   6  16        140.49        137.15         5.86 o                         
   3   6  16        345.01        312.37        13.84 o                         
   4   6  16        185.51        174.88        15.18 o                         
   5   6  16         42.06         34.77         7.82 o                         
   6   6  16          2.65         -3.83         7.26 o                         
  -6   7  16         44.89         47.99         8.65 o                         
  -5   7  16         19.11         18.31         4.71 o                         
  -4   7  16         91.91         94.33         6.74 o                         
  -3   7  16         34.34         34.76         4.10 o                         
  -2   7  16        102.58        106.81         6.51 o                         
  -1   7  16        117.09        117.67         6.19 o                         
   0   7  16        306.87        294.13         9.35 o                         
   1   7  16        119.01        129.78         6.23 o                         
   2   7  16        102.56        116.07        13.59 o                         
   3   7  16         35.03         33.63         7.53 o                         
   4   7  16         92.28         96.31        12.30 o                         
   5   7  16         19.25         17.65         8.38 o                         
   6   7  16         44.99         43.21        14.92 o                         
  -6   8  16        236.08        236.36        15.29 o                         
  -5   8  16        101.45        100.79        10.54 o                         
  -4   8  16        210.67        231.95         8.36 o                         
  -3   8  16        111.95        105.54         6.62 o                         
  -2   8  16        485.45        474.15        12.10 o                         
  -1   8  16       2596.37       2543.05        30.41 o                         
   0   8  16         15.12         15.86         3.85 o                         
   1   8  16       2598.17       2556.06        29.84 o                         
   2   8  16        484.90        475.05        21.79 o                         
   3   8  16        109.34         94.46        13.09 o                         
   4   8  16        210.29        222.97        17.28 o                         
   5   8  16        102.72        131.99        14.35 o                         
   6   8  16        233.24        273.75        22.74 o                         
  -5   9  16        391.82        413.85        19.90 o                         
  -4   9  16         73.06         69.58         5.89 o                         
  -3   9  16        255.77        261.60        12.03 o                         
  -2   9  16        285.97        268.11        11.22 o                         
  -1   9  16        832.58        813.08        18.45 o                         
   0   9  16          4.51         -3.00         3.75 o                         
   1   9  16        830.85        848.44        18.32 o                         
   2   9  16        282.79        272.97        10.53 o                         
   3   9  16        258.18        279.37        21.95 o                         
   4   9  16         71.81         53.09        11.19 o                         
   5   9  16        387.89        389.21        23.03 o                         
  -5  10  16        158.85        158.87        21.83 o                         
  -4  10  16        447.11        431.29        16.04 o                         
  -3  10  16         57.32         60.98         6.86 o                         
  -2  10  16         58.58         52.89         6.45 o                         
  -1  10  16        231.91        238.59        11.25 o                         
   0  10  16        732.20        720.79        18.85 o                         
   1  10  16        229.98        221.86        10.58 o                         
   2  10  16         59.34         59.23         4.26 o                         
   3  10  16         55.43         58.83         7.11 o                         
   4  10  16        448.60        442.97        24.03 o                         
   5  10  16        159.38        137.24        18.31 o                         
  -4  11  16        120.27        102.95        12.20 o                         
  -3  11  16        678.76        665.07        18.58 o                         
  -2  11  16        263.73        259.34        12.63 o                         
  -1  11  16         20.16         18.27         6.98 o                         
   0  11  16        410.03        377.37        14.73 o                         
   1  11  16         19.98          5.39         4.62 o                         
   2  11  16        263.37        261.68        19.95 o                         
   3  11  16        677.82        648.77        21.88 o                         
   4  11  16        119.58        125.89        22.76 o                         
  -4  12  16         96.64         60.16        13.90 o                         
  -3  12  16        100.44        102.30        10.64 o                         
  -2  12  16         25.03         19.00         8.79 o                         
  -1  12  16        302.11        269.08        12.48 o                         
   0  12  16        822.33        806.81        22.03 o                         
   1  12  16        302.63        307.26        13.31 o                         
   2  12  16         25.34         18.73         6.64 o                         
   3  12  16        103.05        117.21        12.08 o                         
   4  12  16         95.02         79.61        13.93 o                         
  -3  13  16         52.55         41.54         8.50 o                         
  -2  13  16        268.50        285.35        14.97 o                         
  -1  13  16         96.88        109.86        11.96 o                         
   0  13  16        392.15        404.86        20.12 o                         
   1  13  16         96.98         93.33         9.55 o                         
   2  13  16        271.66        259.88         8.82 o                         
   3  13  16         53.77         42.78        10.70 o                         
  -2  14  16         32.80         35.76         9.43 o                         
  -1  14  16        479.50        452.24        21.39 o                         
   0  14  16          0.43          0.43         6.69 o                         
   1  14  16        479.96        490.79        22.20 o                         
   2  14  16         32.98         38.24        13.73 o                         
  -1  15  16         18.42         31.40        11.85 o                         
   0  15  16        127.09        124.61        15.03 o                         
   1  15  16         18.78         32.15         9.17 o                         
   1   0  17       3360.89       3340.20        18.10 o                         
   2   0  17       1004.99       1022.74         9.96 o                         
   3   0  17        234.37        229.58         5.77 o                         
   4   0  17        170.28        164.59         6.11 o                         
   5   0  17        489.93        483.76        11.41 o                         
   6   0  17         13.56          2.51         5.56 o                         
   7   0  17         10.43         -6.13         6.13 o                         
  -7   1  17        187.06        190.28        16.60 o                         
  -6   1  17         27.09         17.42         3.85 o                         
  -5   1  17        441.98        436.43        10.17 o                         
  -4   1  17         84.91         91.45         5.38 o                         
  -3   1  17        222.82        221.99         6.77 o                         
  -2   1  17        347.74        341.99         5.06 o                         
  -1   1  17        103.09        115.24         3.43 o                         
   0   1  17       1236.72       1226.51         9.61 o                         
   1   1  17        104.10        114.86         3.24 o                         
   2   1  17        350.48        357.90         6.57 o                         
   3   1  17        227.76        224.73         6.10 o                         
   4   1  17         84.15         85.36         5.40 o                         
   5   1  17        441.85        441.79        11.76 o                         
   6   1  17         26.75         29.02         6.57 o                         
   7   1  17        184.23        173.87        21.90 o                         
  -6   2  17        141.12        132.76         6.69 o                         
  -5   2  17        276.57        311.58         8.67 o                         
  -4   2  17         29.33         29.17         2.92 o                         
  -3   2  17       1728.13       1724.06        15.30 o                         
  -2   2  17        702.59        743.14         8.58 o                         
  -1   2  17        236.14        223.58         4.78 o                         
   0   2  17        340.04        329.39         5.39 o                         
   1   2  17        232.11        213.52         4.41 o                         
   2   2  17        703.56        750.20         9.99 o                         
   3   2  17       1738.69       1757.39        18.87 o                         
   4   2  17         28.87         30.57         5.66 o                         
   5   2  17        279.21        286.84        10.90 o                         
   6   2  17        140.23        129.43        14.52 o                         
   7   2  17         38.57         40.93        15.15 o                         
  -6   3  17        258.58        240.86        29.33 o                         
  -5   3  17        169.52        168.60        15.25 o                         
  -4   3  17        203.92        200.37         6.50 o                         
  -3   3  17       1112.46       1106.51        14.42 o                         
  -2   3  17        621.63        631.31         7.96 o                         
  -1   3  17        491.49        501.58         7.47 o                         
   0   3  17        467.24        524.87         7.04 o                         
   1   3  17        492.99        500.45         6.24 o                         
   2   3  17        622.13        620.57        10.12 o                         
   3   3  17       1118.94       1115.82        16.87 o                         
   4   3  17        203.47        196.60         8.49 o                         
   5   3  17        172.82        176.03         8.87 o                         
   6   3  17        258.91        244.06        18.79 o                         
  -6   4  17        185.19        181.53        16.20 o                         
  -5   4  17         90.68         85.51         6.12 o                         
  -4   4  17       1447.47       1423.47        18.64 o                         
  -3   4  17         72.54         68.67         4.15 o                         
  -2   4  17        922.02        917.24        11.15 o                         
  -1   4  17        149.00        130.61         4.45 o                         
   0   4  17         25.75         28.27         2.45 o                         
   1   4  17        147.35        133.46         4.32 o                         
   2   4  17        915.11        917.35        13.99 o                         
   3   4  17         70.38         56.55         5.27 o                         
   4   4  17       1448.96       1463.45        29.81 o                         
   5   4  17         91.31         87.87         9.15 o                         
   6   4  17        185.68        196.29        17.28 o                         
  -6   5  17         83.87         76.88         8.34 o                         
  -5   5  17        104.07        108.54         8.65 o                         
  -4   5  17        351.24        349.57         9.37 o                         
  -3   5  17        435.25        435.72         8.34 o                         
  -2   5  17        264.68        269.10         8.37 o                         
  -1   5  17        133.76        143.63         5.78 o                         
   0   5  17        122.98        137.51         5.37 o                         
   1   5  17        134.52        135.54         4.55 o                         
   2   5  17        262.65        270.16        10.00 o                         
   3   5  17        440.36        424.81        14.78 o                         
   4   5  17        351.39        366.32        19.78 o                         
   5   5  17        106.70        101.59         9.74 o                         
   6   5  17         85.34         97.61        16.84 o                         
  -6   6  17         30.63         23.04         7.25 o                         
  -5   6  17        324.92        335.52        10.50 o                         
  -4   6  17        294.04        272.64         8.39 o                         
  -3   6  17        477.59        457.06         9.32 o                         
  -2   6  17        540.39        525.23        10.87 o                         
  -1   6  17       1085.97       1024.92        14.60 o                         
   0   6  17       2237.81       2258.56        23.06 o                         
   1   6  17       1082.31        995.43        12.90 o                         
   2   6  17        542.20        515.84        10.75 o                         
   3   6  17        472.01        465.39        15.82 o                         
   4   6  17        297.74        272.40        21.49 o                         
   5   6  17        321.81        302.40        17.27 o                         
   6   6  17         31.05         31.11        11.75 o                         
  -6   7  17         65.13         86.02        10.23 o                         
  -5   7  17        226.58        230.46         9.79 o                         
  -4   7  17         10.28         10.91         3.57 o                         
  -3   7  17         21.44         23.79         4.79 o                         
  -2   7  17        247.33        219.07         8.17 o                         
  -1   7  17       1195.90       1139.72        16.63 o                         
   0   7  17        121.47        135.40         7.44 o                         
   1   7  17       1193.43       1149.66        17.05 o                         
   2   7  17        246.17        222.98         8.37 o                         
   3   7  17         21.66          9.68         6.13 o                         
   4   7  17         11.01         11.08         7.59 o                         
   5   7  17        226.14        225.64        17.49 o                         
   6   7  17         65.99         63.32        16.08 o                         
  -5   8  17        141.28        138.78        13.62 o                         
  -4   8  17        175.16        174.22         7.56 o                         
  -3   8  17        349.91        321.97        11.27 o                         
  -2   8  17        546.37        523.25        14.08 o                         
  -1   8  17         20.73         17.66         4.77 o                         
   0   8  17        390.84        397.53        11.24 o                         
   1   8  17         19.87         18.98         3.70 o                         
   2   8  17        541.27        555.67        20.69 o                         
   3   8  17        351.03        329.21        17.56 o                         
   4   8  17        175.15        212.20        17.51 o                         
   5   8  17        142.72        153.43        15.22 o                         
  -5   9  17         17.15         17.30         8.12 o                         
  -4   9  17        498.62        465.20        13.60 o                         
  -3   9  17         69.32         77.69         7.60 o                         
  -2   9  17        329.16        359.81        13.96 o                         
  -1   9  17        954.20        973.06        20.33 o                         
   0   9  17       1663.33       1641.23        24.52 o                         
   1   9  17        955.25        946.71        19.05 o                         
   2   9  17        331.84        339.81        20.80 o                         
   3   9  17         69.13         98.33        15.46 o                         
   4   9  17        498.91        510.09        26.26 o                         
   5   9  17         17.34         32.87         9.93 o                         
  -5  10  17        115.96        123.04        36.58 o                         
  -4  10  17        238.03        231.27        10.72 o                         
  -3  10  17         13.65         17.78         5.43 o                         
  -2  10  17        306.75        328.88        13.01 o                         
  -1  10  17        325.49        349.98        13.64 o                         
   0  10  17        134.58        184.52         9.14 o                         
   1  10  17        326.52        307.02        11.43 o                         
   2  10  17        306.27        307.32        10.71 o                         
   3  10  17         13.26         10.26         8.57 o                         
   4  10  17        241.36        255.82        20.91 o                         
   5  10  17        115.44        108.31        17.78 o                         
  -4  11  17        367.84        395.48        25.27 o                         
  -3  11  17        225.93        239.25        12.08 o                         
  -2  11  17         68.33         70.91         7.82 o                         
  -1  11  17         41.05         37.23         6.09 o                         
   0  11  17          9.30         11.32         4.61 o                         
   1  11  17         40.45         31.56         5.27 o                         
   2  11  17         67.02         70.14         4.62 o                         
   3  11  17        227.21        198.61        13.05 o                         
   4  11  17        367.01        348.87        22.53 o                         
  -4  12  17        137.12        127.51        15.77 o                         
  -3  12  17         84.59         79.58         9.00 o                         
  -2  12  17         43.47         54.16         7.98 o                         
  -1  12  17         78.95         91.05         9.19 o                         
   0  12  17        167.95        183.01        11.07 o                         
   1  12  17         78.69         85.30        10.38 o                         
   2  12  17         43.88         48.87         6.82 o                         
   3  12  17         84.85         70.20        14.17 o                         
   4  12  17        135.45        133.70        18.71 o                         
  -3  13  17        193.00        178.36        18.75 o                         
  -2  13  17         68.83         69.48         9.05 o                         
  -1  13  17        224.73        214.96        15.37 o                         
   0  13  17         13.15         -5.17         5.88 o                         
   1  13  17        223.32        231.13        15.28 o                         
   2  13  17         67.80         49.43         8.49 o                         
   3  13  17        192.05        175.89        22.02 o                         
  -2  14  17        169.63        160.18        13.89 o                         
  -1  14  17         21.20         13.60         8.55 o                         
   0  14  17        386.83        383.69        18.23 o                         
   2  14  17        167.43        202.06        25.36 o                         
   0  15  17         13.74         -3.46         7.71 o                         
   0   0  18         93.93        108.10         4.32 o                         
   1   0  18          0.59         -0.75         1.38 o                         
   2   0  18        199.29        214.41         5.07 o                         
   3   0  18       1793.12       1764.47        16.56 o                         
   4   0  18         16.02         12.95         3.20 o                         
   5   0  18        489.90        485.73        12.47 o                         
   6   0  18        411.83        414.58        14.43 o                         
  -6   1  18         74.81         86.88         5.73 o                         
  -5   1  18         34.88         33.12         3.85 o                         
  -4   1  18        146.99        148.30         6.06 o                         
  -3   1  18       1062.04       1042.38        13.79 o                         
  -2   1  18        104.09        104.04         3.62 o                         
  -1   1  18        247.56        254.67         4.86 o                         
   0   1  18        328.64        330.12         5.16 o                         
   1   1  18        255.58        266.71         4.85 o                         
   2   1  18        104.03        108.80         4.94 o                         
   3   1  18       1065.57       1034.40        13.55 o                         
   4   1  18        146.14        131.61         5.81 o                         
   5   1  18         35.43         46.27         5.36 o                         
   6   1  18         74.61         91.78         9.38 o                         
  -6   2  18         37.31         39.69         6.84 o                         
  -5   2  18         62.37         65.12         5.13 o                         
  -4   2  18        943.67        964.23        12.53 o                         
  -3   2  18        155.06        149.35         5.03 o                         
  -2   2  18        163.21        166.31         4.72 o                         
  -1   2  18        194.86        189.86         4.57 o                         
   0   2  18         24.29         28.59         2.22 o                         
   1   2  18        194.35        190.76         3.97 o                         
   2   2  18        161.38        163.08         5.74 o                         
   3   2  18        155.79        161.76         6.32 o                         
   4   2  18        944.95        935.74        15.73 o                         
   5   2  18         60.51         55.09         5.44 o                         
   6   2  18         37.58         39.00         9.41 o                         
  -6   3  18        216.41        223.15        17.72 o                         
  -5   3  18         23.89         32.21         6.60 o                         
  -4   3  18        110.51         94.19         6.13 o                         
  -3   3  18       1500.41       1457.60        16.85 o                         
  -2   3  18        204.74        206.89         5.13 o                         
  -1   3  18       2563.07       2606.04        18.22 o                         
   0   3  18        890.01        935.91         9.84 o                         
   1   3  18       2564.29       2571.41        16.11 o                         
   2   3  18        207.56        231.64         7.05 o                         
   3   3  18       1491.86       1458.47        17.95 o                         
   4   3  18        109.38        112.19         8.05 o                         
   5   3  18         23.09         32.73         6.46 o                         
   6   3  18        215.49        268.49        19.04 o                         
  -6   4  18        167.77        176.24        16.47 o                         
  -5   4  18        307.18        286.88        10.49 o                         
  -4   4  18         24.07         32.91         5.93 o                         
  -3   4  18        175.22        160.58         5.55 o                         
  -2   4  18        589.32        577.06         9.18 o                         
  -1   4  18        764.31        757.14        10.48 o                         
   0   4  18        249.34        280.87         6.02 o                         
   1   4  18        760.53        745.67         9.65 o                         
   2   4  18        586.96        539.37        11.84 o                         
   3   4  18        174.27        170.28         9.16 o                         
   4   4  18         23.46         31.59         5.89 o                         
   5   4  18        305.62        300.26        16.05 o                         
   6   4  18        166.38        181.49        16.63 o                         
  -6   5  18         28.55         37.66         9.80 o                         
  -5   5  18        242.01        268.06        10.56 o                         
  -4   5  18        201.52        179.47         6.26 o                         
  -3   5  18        438.00        449.32         8.19 o                         
  -2   5  18        437.04        432.42        10.08 o                         
  -1   5  18        709.77        665.13        10.72 o                         
   0   5  18        156.53        157.28         5.38 o                         
   1   5  18        704.30        681.61        10.10 o                         
   2   5  18        435.45        434.47        11.63 o                         
   3   5  18        441.17        445.24        15.36 o                         
   4   5  18        202.99        172.00        12.40 o                         
   5   5  18        244.16        272.24        15.79 o                         
   6   5  18         28.89          3.90         9.09 o                         
  -6   6  18        163.24        219.02        21.70 o                         
  -5   6  18         32.74         41.11         5.32 o                         
  -4   6  18        212.41        218.69         8.17 o                         
  -3   6  18        354.24        367.53         8.68 o                         
  -2   6  18       1120.99       1082.10        16.38 o                         
  -1   6  18        518.15        496.24        10.13 o                         
   0   6  18          5.66         21.02         3.44 o                         
   1   6  18        520.86        500.17         9.00 o                         
   2   6  18       1120.97       1100.47        19.73 o                         
   3   6  18        352.08        348.93        14.26 o                         
   4   6  18        213.12        244.50        13.68 o                         
   5   6  18         31.46         23.28         8.01 o                         
   6   6  18        161.26        180.88        22.16 o                         
  -6   7  18        328.04        330.54        19.15 o                         
  -5   7  18        146.20        138.37        13.87 o                         
  -4   7  18        227.32        224.37         7.46 o                         
  -3   7  18        283.60        282.70         8.41 o                         
  -2   7  18        268.08        250.59         8.79 o                         
  -1   7  18        157.27        157.59         6.86 o                         
   0   7  18       2031.60       2036.18        24.81 o                         
   1   7  18        155.11        147.77         5.79 o                         
   2   7  18        263.11        256.94         8.67 o                         
   3   7  18        287.30        302.97        16.34 o                         
   4   7  18        227.23        243.14        16.44 o                         
   5   7  18        147.71        133.55        13.82 o                         
   6   7  18        329.04        323.49        28.41 o                         
  -5   8  18        499.11        506.17        22.05 o                         
  -4   8  18        578.29        596.57        14.24 o                         
  -3   8  18        300.74        289.81        10.73 o                         
  -2   8  18         96.85         94.03         7.01 o                         
  -1   8  18          1.62          0.19         3.58 o                         
   0   8  18        334.90        323.49        10.57 o                         
   1   8  18          1.86          5.42         3.14 o                         
   2   8  18         97.75         88.59        10.95 o                         
   3   8  18        299.17        317.99        17.38 o                         
   4   8  18        577.93        553.91        26.66 o                         
   5   8  18        498.39        504.34        25.62 o                         
  -5   9  18        133.99        152.01        36.03 o                         
  -4   9  18        278.56        291.36        10.56 o                         
  -3   9  18         66.61         72.80         7.55 o                         
  -2   9  18         12.60          5.77         4.37 o                         
  -1   9  18        182.23        190.03        10.07 o                         
   0   9  18          4.43         -3.88         3.88 o                         
   1   9  18        183.63        177.75         8.07 o                         
   2   9  18         12.12          4.70         6.21 o                         
   3   9  18         66.60         59.18        11.31 o                         
   4   9  18        277.48        317.93        20.69 o                         
   5   9  18        132.78        126.52        20.91 o                         
  -5  10  18         70.94         57.86        11.85 o                         
  -4  10  18        157.86        158.78        12.72 o                         
  -3  10  18        155.18        179.90        12.25 o                         
  -2  10  18        148.66        145.67         9.71 o                         
  -1  10  18        682.89        718.89        19.01 o                         
   0  10  18        670.68        688.39        16.60 o                         
   1  10  18        685.47        651.02        15.68 o                         
   2  10  18        146.62        145.35        14.88 o                         
   3  10  18        156.29        179.10        14.75 o                         
   4  10  18        154.82        142.85        18.44 o                         
   5  10  18         70.99         72.32        12.64 o                         
  -4  11  18        108.94         81.44        13.03 o                         
  -3  11  18          7.66          6.51         5.34 o                         
  -2  11  18        430.06        442.55        17.73 o                         
  -1  11  18        154.97        134.09         9.57 o                         
   0  11  18          6.38         13.50         5.12 o                         
   1  11  18        155.22        160.48        10.91 o                         
   2  11  18        432.86        449.72        11.19 o                         
   3  11  18          7.49          9.84         5.32 o                         
   4  11  18        108.49         87.78        20.36 o                         
  -4  12  18        136.64        156.74        17.70 o                         
  -3  12  18         79.76        106.97        10.90 o                         
  -2  12  18         77.74         74.07         9.12 o                         
  -1  12  18         27.87         20.01         8.59 o                         
   0  12  18         13.46         15.55         5.62 o                         
   1  12  18         28.14         25.65         5.83 o                         
   2  12  18         78.14         74.84         8.50 o                         
   3  12  18         79.26         75.52        14.23 o                         
   4  12  18        139.38        159.06        21.05 o                         
  -3  13  18          5.80         -4.17         5.58 o                         
  -2  13  18         98.62         85.81         9.82 o                         
  -1  13  18          2.69          2.57         5.74 o                         
   0  13  18        361.13        384.08        16.86 o                         
   1  13  18          2.79          8.51         6.49 o                         
   2  13  18        101.65        121.25        15.99 o                         
   3  13  18          5.78         -9.41         9.41 o                         
  -2  14  18         16.30         18.58        12.10 o                         
  -1  14  18         44.89         36.70         9.43 o                         
   0  14  18         52.32        104.78        19.27 o                         
   1  14  18         45.00         24.73         9.42 o                         
   2  14  18         16.25         -5.87        11.52 o                         
   1   0  19        431.79        431.33         6.31 o                         
   2   0  19         38.17         38.87         2.89 o                         
   3   0  19       1522.24       1507.84        17.33 o                         
   4   0  19        177.70        190.19         7.64 o                         
   5   0  19          0.07          7.75         3.21 o                         
   6   0  19        175.12        167.95        11.54 o                         
  -6   1  19         58.55         49.50         5.45 o                         
  -5   1  19         66.46         69.40         4.72 o                         
  -4   1  19        917.32        891.39        15.83 o                         
  -3   1  19        610.06        638.68        11.42 o                         
  -2   1  19        375.31        367.69         6.88 o                         
  -1   1  19         54.99         57.88         3.03 o                         
   0   1  19          2.20          2.94         1.43 o                         
   1   1  19         54.46         58.35         2.91 o                         
   2   1  19        372.95        355.83         8.50 o                         
   3   1  19        607.65        629.67        11.02 o                         
   4   1  19        914.97        912.44        13.92 o                         
   5   1  19         67.47         63.26         4.79 o                         
   6   1  19         57.90         45.54         6.92 o                         
  -6   2  19        180.52        192.48         7.85 o                         
  -5   2  19        643.06        634.95        12.89 o                         
  -4   2  19        104.84        100.24         4.82 o                         
  -3   2  19       1216.60       1183.55        13.98 o                         
  -2   2  19        242.84        233.27         5.95 o                         
  -1   2  19        313.19        312.00         6.60 o                         
   0   2  19        246.86        227.13         5.24 o                         
   1   2  19        314.58        311.32         5.55 o                         
   2   2  19        240.71        222.65         6.69 o                         
   3   2  19       1209.33       1229.21        15.85 o                         
   4   2  19        107.26        112.34         6.15 o                         
   5   2  19        640.89        653.10        14.95 o                         
   6   2  19        181.61        194.98        13.59 o                         
  -6   3  19         94.92         86.67        12.96 o                         
  -5   3  19        359.34        358.59        15.59 o                         
  -4   3  19         37.00         50.45         5.90 o                         
  -3   3  19        211.78        194.21         6.51 o                         
  -2   3  19        813.22        816.31        10.22 o                         
  -1   3  19        232.10        224.30         5.64 o                         
   0   3  19        178.12        185.14         5.17 o                         
   1   3  19        232.29        227.94         4.95 o                         
   2   3  19        810.42        816.60        13.62 o                         
   3   3  19        212.02        209.02         7.30 o                         
   4   3  19         38.12         34.81         5.39 o                         
   5   3  19        362.17        355.51        13.82 o                         
   6   3  19         95.81         95.45        11.63 o                         
  -6   4  19        111.21        126.74        13.63 o                         
  -5   4  19         63.88         56.92         9.48 o                         
  -4   4  19        224.99        199.76        12.88 o                         
  -3   4  19        505.33        496.41         9.00 o                         
  -2   4  19        112.60        124.21         4.95 o                         
  -1   4  19        314.52        322.16         6.96 o                         
   0   4  19         63.90         48.35         3.43 o                         
   1   4  19        313.99        319.41         6.71 o                         
   2   4  19        114.78        132.18         6.66 o                         
   3   4  19        510.32        485.18        12.27 o                         
   4   4  19        223.10        229.01        12.07 o                         
   5   4  19         64.90         50.13         7.07 o                         
   6   4  19        111.50        118.30        15.39 o                         
  -6   5  19        109.40         85.66        19.34 o                         
  -5   5  19         14.45         13.82         5.68 o                         
  -4   5  19         68.80         85.99         6.16 o                         
  -3   5  19        258.70        270.05         6.62 o                         
  -2   5  19         61.36         66.24         4.91 o                         
  -1   5  19       1110.93       1082.64        13.92 o                         
   0   5  19         42.85         48.57         3.75 o                         
   1   5  19       1109.53       1089.43        13.18 o                         
   2   5  19         59.10         57.27         5.28 o                         
   3   5  19        262.14        272.39        11.51 o                         
   4   5  19         69.38         75.99         8.70 o                         
   5   5  19         13.79          9.73         5.65 o                         
   6   5  19        108.86        130.54        20.37 o                         
  -6   6  19         51.40         48.91        10.81 o                         
  -5   6  19         47.84         38.11         4.93 o                         
  -4   6  19        207.87        204.22        11.62 o                         
  -3   6  19          1.66         -0.65         2.58 o                         
  -2   6  19        216.48        219.21         8.08 o                         
  -1   6  19        118.18        123.35         5.88 o                         
   0   6  19          5.92          8.24         2.84 o                         
   1   6  19        116.23        119.83         5.08 o                         
   2   6  19        218.54        232.02         9.80 o                         
   3   6  19          1.39          7.57         5.10 o                         
   4   6  19        208.80        191.23        13.14 o                         
   5   6  19         46.78         47.22         9.37 o                         
   6   6  19         50.09         73.75        11.92 o                         
  -5   7  19         99.90         98.00         9.67 o                         
  -4   7  19        289.98        298.93         8.76 o                         
  -3   7  19         49.86         57.98         4.72 o                         
  -2   7  19        249.49        261.92         8.90 o                         
  -1   7  19       1776.42       1747.87        22.09 o                         
   0   7  19        350.44        355.00         9.92 o                         
   1   7  19       1773.37       1799.97        18.94 o                         
   2   7  19        250.70        274.34         8.25 o                         
   3   7  19         48.89         46.35         7.03 o                         
   4   7  19        289.95        303.15        15.56 o                         
   5   7  19        101.19         98.17        13.80 o                         
  -5   8  19        302.46        281.22        17.96 o                         
  -4   8  19        114.26        108.29         7.04 o                         
  -3   8  19        588.52        584.96        14.15 o                         
  -2   8  19        308.92        297.40        10.89 o                         
  -1   8  19         55.29         52.21         6.41 o                         
   0   8  19         61.99         77.15         6.15 o                         
   1   8  19         56.32         64.33         5.41 o                         
   2   8  19        306.10        282.44        12.46 o                         
   3   8  19        588.30        605.41        21.63 o                         
   4   8  19        113.91        106.68        11.14 o                         
   5   8  19        305.74        307.02        20.28 o                         
  -5   9  19         81.74         89.67        13.87 o                         
  -4   9  19        205.15        214.39        13.38 o                         
  -3   9  19        223.68        231.71        11.32 o                         
  -2   9  19         81.60         69.02         7.71 o                         
  -1   9  19        537.17        559.77        16.13 o                         
   0   9  19         15.98         14.45         4.65 o                         
   1   9  19        530.12        524.12        13.61 o                         
   2   9  19         79.91         86.26         7.94 o                         
   3   9  19        221.12        209.07        15.69 o                         
   4   9  19        207.51        214.39        16.26 o                         
   5   9  19         82.64         55.37        21.38 o                         
  -4  10  19         15.98         20.62         8.02 o                         
  -3  10  19        182.01        183.84        12.07 o                         
  -2  10  19         10.75          1.76         4.49 o                         
  -1  10  19        494.59        464.77        16.11 o                         
   0  10  19        532.52        541.84        17.57 o                         
   1  10  19        494.19        490.99        13.04 o                         
   2  10  19         10.90          5.29         2.74 o                         
   3  10  19        182.58        189.51        15.60 o                         
   4  10  19         16.53         35.64        10.38 o                         
  -4  11  19        227.58        222.07        22.16 o                         
  -3  11  19        137.67        155.68        11.95 o                         
  -2  11  19         92.18         76.92         8.71 o                         
  -1  11  19         74.48         80.54         8.31 o                         
   0  11  19         40.31         32.65         5.80 o                         
   1  11  19         74.81         75.66         9.58 o                         
   2  11  19         93.22         73.12         7.32 o                         
   3  11  19        138.86        143.41        14.64 o                         
   4  11  19        227.94        242.63        21.47 o                         
  -3  12  19         17.39         21.61         7.16 o                         
  -2  12  19         97.13         99.45         9.91 o                         
  -1  12  19         26.51         37.22         7.86 o                         
   0  12  19        144.29        142.55        11.09 o                         
   1  12  19         26.30         22.75         7.86 o                         
   2  12  19         96.16         87.70         7.61 o                         
   3  12  19         17.92         21.01        13.14 o                         
  -3  13  19        164.82        133.45        20.15 o                         
  -2  13  19          3.33          1.04         6.11 o                         
  -1  13  19        376.71        374.63        17.46 o                         
   0  13  19          3.44          3.08         6.02 o                         
   1  13  19        377.40        376.83        16.25 o                         
   2  13  19          3.18         -2.51         7.15 o                         
   3  13  19        166.63        155.88        25.79 o                         
  -1  14  19        123.30        107.26        12.07 o                         
   0  14  19          6.60         13.29         6.61 o                         
   1  14  19        123.59        120.09        12.52 o                         
   0   0  20       2199.56       2241.92        20.50 o                         
   1   0  20          8.08          7.94         1.92 o                         
   2   0  20       3805.42       3862.68        26.08 o                         
   3   0  20         29.33         27.64         3.28 o                         
   4   0  20         20.67         24.05         3.69 o                         
   5   0  20          0.24         -3.20         3.20 o                         
   6   0  20         29.38         28.99         4.34 o                         
  -6   1  20        128.05        160.29        12.41 o                         
  -5   1  20         21.58         20.96         4.37 o                         
  -4   1  20        855.26        848.42        13.89 o                         
  -3   1  20       2344.23       2360.31        23.72 o                         
  -2   1  20         51.74         54.24         3.50 o                         
  -1   1  20        791.98        831.04         9.98 o                         
   0   1  20         61.39         69.64         3.25 o                         
   1   1  20        792.78        811.26         9.87 o                         
   2   1  20         53.29         49.39         4.18 o                         
   3   1  20       2347.34       2375.39        22.79 o                         
   4   1  20        859.17        883.68        14.45 o                         
   5   1  20         21.63         23.44         3.86 o                         
   6   1  20        128.09        127.24         9.65 o                         
  -6   2  20         50.26         63.79        10.68 o                         
  -5   2  20         48.89         55.54         5.84 o                         
  -4   2  20        170.14        169.28         6.38 o                         
  -3   2  20        124.15        144.08         5.52 o                         
  -2   2  20         70.68         73.31         3.89 o                         
  -1   2  20       1000.40        958.05        11.03 o                         
   0   2  20         22.50         17.99         2.43 o                         
   1   2  20       1000.57        978.79        10.26 o                         
   2   2  20         73.27         75.09         4.87 o                         
   3   2  20        123.03        145.48         6.96 o                         
   4   2  20        168.06        167.47         7.82 o                         
   5   2  20         48.64         49.88         5.99 o                         
   6   2  20         50.58         62.30         7.69 o                         
  -6   3  20        281.08        267.65        19.48 o                         
  -5   3  20         85.41         69.49        11.34 o                         
  -4   3  20        291.43        290.96        11.34 o                         
  -3   3  20        220.18        218.43         7.31 o                         
  -2   3  20        472.69        490.71         8.58 o                         
  -1   3  20       1716.88       1698.21        15.60 o                         
   0   3  20       1189.29       1229.18        12.59 o                         
   1   3  20       1716.34       1734.11        14.72 o                         
   2   3  20        474.12        505.12        11.30 o                         
   3   3  20        220.14        223.67         8.16 o                         
   4   3  20        293.90        293.88        11.26 o                         
   5   3  20         85.90         89.87         7.17 o                         
   6   3  20        278.60        274.33        16.25 o                         
  -6   4  20        118.55         92.08        19.52 o                         
  -5   4  20        345.61        358.94        16.34 o                         
  -4   4  20        686.14        664.55        14.84 o                         
  -3   4  20         35.84         36.37         3.69 o                         
  -2   4  20        539.65        490.22         9.27 o                         
  -1   4  20        425.65        404.31         8.14 o                         
   0   4  20        565.31        491.06         8.27 o                         
   1   4  20        427.56        412.86         7.92 o                         
   2   4  20        537.78        500.63        11.93 o                         
   3   4  20         36.87         38.37         4.69 o                         
   4   4  20        687.90        645.06        16.80 o                         
   5   4  20        344.00        345.38        13.78 o                         
   6   4  20        118.13        115.69        16.97 o                         
  -6   5  20         56.05         60.56        11.02 o                         
  -5   5  20          5.05         11.72         5.26 o                         
  -4   5  20         86.26         85.47         5.90 o                         
  -3   5  20        604.05        555.91        11.19 o                         
  -2   5  20        322.04        299.55         8.25 o                         
  -1   5  20        124.28        136.12         5.59 o                         
   0   5  20        837.11        823.65        11.27 o                         
   1   5  20        123.61        132.10         5.24 o                         
   2   5  20        319.64        292.53        10.74 o                         
   3   5  20        607.26        560.80        17.28 o                         
   4   5  20         87.98         93.35         8.83 o                         
   5   5  20          4.95          2.90         7.92 o                         
   6   5  20         55.21         68.99         9.75 o                         
  -6   6  20         16.87         19.78        10.16 o                         
  -5   6  20        125.46        151.38        18.45 o                         
  -4   6  20        163.37        162.00         7.02 o                         
  -3   6  20        211.08        210.18         7.69 o                         
  -2   6  20        495.47        481.21        11.51 o                         
  -1   6  20         51.27         60.48         4.49 o                         
   0   6  20        124.44        120.18         6.12 o                         
   1   6  20         52.59         58.12         3.93 o                         
   2   6  20        490.41        488.42        13.27 o                         
   3   6  20        209.85        216.97        11.91 o                         
   4   6  20        165.34        157.29        11.88 o                         
   5   6  20        124.77        139.09        11.87 o                         
   6   6  20         16.93         17.17         8.03 o                         
  -5   7  20        180.77        183.03        10.72 o                         
  -4   7  20          5.57          9.24         4.51 o                         
  -3   7  20        764.59        734.33        13.84 o                         
  -2   7  20        302.39        287.19        10.08 o                         
  -1   7  20         24.83         32.47         4.54 o                         
   0   7  20        484.59        445.59        12.21 o                         
   1   7  20         25.06         31.71         3.61 o                         
   2   7  20        304.30        283.44         9.40 o                         
   3   7  20        769.03        752.17        22.76 o                         
   4   7  20          5.30          0.42         5.88 o                         
   5   7  20        181.70        185.16        13.84 o                         
  -5   8  20        111.84        144.27        20.34 o                         
  -4   8  20         92.82        112.05         8.30 o                         
  -3   8  20        191.96        191.85         8.20 o                         
  -2   8  20        357.28        349.90        11.29 o                         
  -1   8  20        674.80        657.96        17.53 o                         
   0   8  20         42.08         44.27         5.69 o                         
   1   8  20        677.46        662.81        12.43 o                         
   2   8  20        356.61        364.20        10.53 o                         
   3   8  20        193.87        207.15        12.63 o                         
   4   8  20         91.76        111.80        11.20 o                         
   5   8  20        113.27        100.22        14.44 o                         
  -5   9  20         40.49         37.53         9.26 o                         
  -4   9  20        135.03        140.94         9.68 o                         
  -3   9  20        294.61        288.09        12.62 o                         
  -2   9  20        272.33        246.75        11.45 o                         
  -1   9  20        108.31        109.56         8.16 o                         
   0   9  20         14.83          8.58         4.05 o                         
   1   9  20        107.53        110.33         6.79 o                         
   2   9  20        272.38        270.33        10.62 o                         
   3   9  20        290.38        291.38        14.88 o                         
   4   9  20        134.67        146.51        13.07 o                         
   5   9  20         39.00         37.03        11.09 o                         
  -4  10  20          5.29         -5.94         5.94 o                         
  -3  10  20          4.71          0.07         5.79 o                         
  -2  10  20         37.06         27.79         6.40 o                         
  -1  10  20        418.76        433.76        15.15 o                         
   0  10  20        189.79        205.58        13.61 o                         
   1  10  20        422.67        422.18        12.45 o                         
   2  10  20         36.65         27.50         5.36 o                         
   3  10  20          5.13          8.74         6.91 o                         
   4  10  20          5.26         25.76        14.00 o                         
  -4  11  20         22.81         25.84        13.58 o                         
  -3  11  20        112.23        115.76        12.93 o                         
  -2  11  20          2.55          1.01         5.00 o                         
  -1  11  20         15.91         24.47         6.91 o                         
   0  11  20         14.85         18.64         5.23 o                         
   1  11  20         15.55         12.10         4.82 o                         
   2  11  20          2.55         -0.85         5.00 o                         
   3  11  20        111.92         86.60        12.25 o                         
   4  11  20         22.68         37.11        11.21 o                         
  -3  12  20        257.02        245.19        15.77 o                         
  -2  12  20         18.72          7.78         6.68 o                         
  -1  12  20        323.01        316.88        16.48 o                         
   0  12  20        300.06        279.42        14.24 o                         
   1  12  20        321.24        313.64        13.64 o                         
   2  12  20         18.69         15.43         9.82 o                         
   3  12  20        253.16        254.62        24.20 o                         
  -2  13  20        145.01        153.94        16.69 o                         
  -1  13  20         94.65        102.65        17.25 o                         
   0  13  20        531.12        537.46        19.71 o                         
   1  13  20         94.37         95.24        12.84 o                         
   2  13  20        144.80        162.32        18.93 o                         
  -1  14  20         81.72         71.53        12.47 o                         
   0  14  20         50.33         35.88         8.78 o                         
   1  14  20         83.99         71.82        12.26 o                         
   1   0  21        852.25        832.12        10.65 o                         
   2   0  21       2963.08       3049.52        27.98 o                         
   3   0  21          9.31          4.62         3.37 o                         
   4   0  21        115.81         98.18         6.80 o                         
   5   0  21        118.05        116.46         6.96 o                         
   6   0  21        572.94        547.84        16.37 o                         
  -6   1  21         14.42          9.58         5.55 o                         
  -5   1  21         75.49         71.56         5.40 o                         
  -4   1  21         23.51         22.03         3.66 o                         
  -3   1  21       1013.19        995.93        15.36 o                         
  -2   1  21        194.01        184.54         5.65 o                         
  -1   1  21        129.66        136.30         5.01 o                         
   0   1  21        323.25        312.83         5.91 o                         
   1   1  21        130.23        139.78         5.89 o                         
   2   1  21        189.00        182.14         6.97 o                         
   3   1  21       1017.60       1004.30        15.36 o                         
   4   1  21         22.60         38.50         4.09 o                         
   5   1  21         76.62         81.17         8.30 o                         
   6   1  21         14.29         19.76         4.77 o                         
  -6   2  21         61.01         48.26        12.35 o                         
  -5   2  21         27.40         22.97         5.17 o                         
  -4   2  21         18.73         13.58         5.76 o                         
  -3   2  21         10.88         17.78         3.16 o                         
  -2   2  21        187.25        202.15         5.87 o                         
  -1   2  21        940.68        925.67        12.07 o                         
   0   2  21        132.18        142.78         4.71 o                         
   1   2  21        936.58        936.85        11.08 o                         
   2   2  21        185.78        190.68         7.57 o                         
   3   2  21         11.17          7.86         3.17 o                         
   4   2  21         17.63         14.38         4.71 o                         
   5   2  21         27.19         17.92         3.88 o                         
   6   2  21         59.27         57.90         6.86 o                         
  -6   3  21        171.48        162.90        20.63 o                         
  -5   3  21         66.60         74.09         7.15 o                         
  -4   3  21        242.41        255.34         9.31 o                         
  -3   3  21         12.34         20.51         4.38 o                         
  -2   3  21        654.23        639.61        10.30 o                         
  -1   3  21        601.90        606.48         9.98 o                         
   0   3  21        927.37        907.46        10.94 o                         
   1   3  21        602.50        603.17         8.90 o                         
   2   3  21        657.43        658.94        13.66 o                         
   3   3  21         12.80         21.48         4.34 o                         
   4   3  21        241.62        257.28         9.98 o                         
   5   3  21         68.13         69.89        10.14 o                         
   6   3  21        172.40        143.00        13.15 o                         
  -6   4  21         12.36         11.67        10.86 o                         
  -5   4  21        140.02        146.37         9.47 o                         
  -4   4  21         92.68        102.85         6.76 o                         
  -3   4  21        415.35        374.71         7.93 o                         
  -2   4  21        204.66        213.06         6.59 o                         
  -1   4  21        659.76        651.83        11.10 o                         
   0   4  21         58.53         60.47         4.01 o                         
   1   4  21        654.52        638.25        10.05 o                         
   2   4  21        206.90        226.40         8.58 o                         
   3   4  21        411.50        399.90        13.58 o                         
   4   4  21         92.10        110.33         7.90 o                         
   5   4  21        139.91        147.52         9.63 o                         
   6   4  21         11.79         15.42         6.96 o                         
  -6   5  21         33.43         22.26        22.62 o                         
  -5   5  21         25.85         33.76         5.21 o                         
  -4   5  21          3.38          1.72         3.37 o                         
  -3   5  21        413.32        435.39         9.31 o                         
  -2   5  21        286.08        283.89         8.41 o                         
  -1   5  21        115.28        113.39         5.67 o                         
   0   5  21        230.65        262.81         6.89 o                         
   1   5  21        114.72        119.11         4.93 o                         
   2   5  21        284.44        269.33        10.44 o                         
   3   5  21        417.13        440.97        13.25 o                         
   4   5  21          3.54          3.94         4.61 o                         
   5   5  21         25.74         18.27         7.31 o                         
   6   5  21         32.76         28.01        11.87 o                         
  -5   6  21        537.52        573.95        35.57 o                         
  -4   6  21        112.00        123.86         5.84 o                         
  -3   6  21        105.63        120.27         6.10 o                         
  -2   6  21        762.76        726.22        14.02 o                         
  -1   6  21        212.51        208.33         7.85 o                         
   0   6  21         20.46         16.58         3.36 o                         
   1   6  21        212.50        204.50         6.40 o                         
   2   6  21        759.03        712.40        18.96 o                         
   3   6  21        107.02        124.90        11.71 o                         
   4   6  21        114.02        134.28        10.61 o                         
   5   6  21        537.97        516.28        20.83 o                         
  -5   7  21        177.52        180.09        30.86 o                         
  -4   7  21         58.26         57.91         5.25 o                         
  -3   7  21          3.57          5.11         3.19 o                         
  -2   7  21         28.94         30.99         4.51 o                         
  -1   7  21        109.68        118.41         8.91 o                         
   0   7  21         34.95         40.32         4.38 o                         
   1   7  21        108.27        111.96         5.58 o                         
   2   7  21         28.68         27.46         5.58 o                         
   3   7  21          3.31          3.91         4.71 o                         
   4   7  21         58.88         44.95         7.74 o                         
   5   7  21        177.43        175.43        13.87 o                         
  -5   8  21         44.18         45.11         9.00 o                         
  -4   8  21         21.93         11.50         5.94 o                         
  -3   8  21        103.81        116.40         6.84 o                         
  -2   8  21        141.08        145.21         8.29 o                         
  -1   8  21         84.97         92.01         7.56 o                         
   0   8  21         13.84         17.89         3.71 o                         
   1   8  21         83.75         77.08         5.16 o                         
   2   8  21        139.79        141.09         7.14 o                         
   3   8  21        103.82        108.81        11.51 o                         
   4   8  21         21.78         19.15         6.20 o                         
   5   8  21         43.93         59.30        10.82 o                         
  -4   9  21          2.55         -2.22         4.84 o                         
  -3   9  21        214.67        221.65        11.53 o                         
  -2   9  21         38.38         47.43         6.72 o                         
  -1   9  21        329.62        316.64        12.18 o                         
   0   9  21        899.02        890.27        19.05 o                         
   1   9  21        330.36        320.39        13.56 o                         
   2   9  21         38.99         36.14         6.03 o                         
   3   9  21        217.85        215.45        13.50 o                         
   4   9  21          2.80          8.87         9.94 o                         
  -4  10  21         45.05         23.53         8.04 o                         
  -3  10  21         23.25         21.95         6.25 o                         
  -2  10  21         10.17         11.03         5.54 o                         
  -1  10  21        201.31        178.19         9.95 o                         
   0  10  21         30.30         33.44         5.59 o                         
   1  10  21        202.29        221.81        12.39 o                         
   2  10  21         10.27         10.31         4.57 o                         
   3  10  21         23.58         19.46         7.47 o                         
   4  10  21         45.59         49.31         9.21 o                         
  -3  11  21         89.43        102.15        12.92 o                         
  -2  11  21         58.03         35.20         9.82 o                         
  -1  11  21        210.37        216.75        12.50 o                         
   0  11  21        331.41        327.81        13.92 o                         
   1  11  21        210.24        227.36        11.88 o                         
   2  11  21         58.25         63.20         8.42 o                         
   3  11  21         88.75         89.04        11.13 o                         
  -3  12  21        136.65        159.70        16.86 o                         
  -2  12  21         99.63         97.92        10.97 o                         
  -1  12  21         37.71         38.98         8.04 o                         
   0  12  21         29.63         33.45         6.73 o                         
   1  12  21         37.30         36.24         6.72 o                         
   2  12  21        100.14        118.28        12.70 o                         
   3  12  21        136.35        134.35        14.23 o                         
  -2  13  21         52.81         29.40         9.21 o                         
  -1  13  21         57.04         50.05        12.36 o                         
   0  13  21        240.44        238.56        21.81 o                         
   1  13  21         55.30         64.55         9.81 o                         
   2  13  21         52.36         56.61         9.07 o                         
   0   0  22       1897.34       1896.33        21.24 o                         
   1   0  22         52.58         52.87         3.64 o                         
   2   0  22       2301.78       2211.92        20.88 o                         
   3   0  22        225.94        239.74         7.48 o                         
   4   0  22          3.52         -1.25         4.39 o                         
   5   0  22          0.14         -1.64         4.45 o                         
   6   0  22          7.20          8.85         5.30 o                         
  -6   1  22        196.23        181.53        17.58 o                         
  -5   1  22         48.47         59.35         6.08 o                         
  -4   1  22        112.52        115.34         6.50 o                         
  -3   1  22       1055.62       1011.70        16.82 o                         
  -2   1  22        473.57        458.87         9.20 o                         
  -1   1  22       1200.64       1153.86        13.78 o                         
   0   1  22        350.24        328.30         6.76 o                         
   1   1  22       1205.38       1147.75        14.28 o                         
   2   1  22        471.44        453.04        10.68 o                         
   3   1  22       1050.53       1020.83        16.37 o                         
   4   1  22        113.53        118.88         6.88 o                         
   5   1  22         47.34         42.71         5.13 o                         
   6   1  22        197.17        210.90        10.83 o                         
  -6   2  22         52.30         77.25        12.59 o                         
  -5   2  22        102.39        106.92         7.13 o                         
  -4   2  22         27.45         26.28         3.92 o                         
  -3   2  22         40.17         41.17         4.18 o                         
  -2   2  22         97.60        100.31         4.81 o                         
  -1   2  22          2.04          0.84         2.21 o                         
   0   2  22         53.02         56.37         3.52 o                         
   1   2  22          2.14          2.05         2.24 o                         
   2   2  22         96.52        107.94         6.13 o                         
   3   2  22         38.57         46.17         4.72 o                         
   4   2  22         27.25         22.27         4.99 o                         
   5   2  22         99.47        101.24         7.04 o                         
   6   2  22         52.42         55.72         6.75 o                         
  -6   3  22         70.11         93.13        18.42 o                         
  -5   3  22        143.85        146.08        12.57 o                         
  -4   3  22         67.52         52.96         5.72 o                         
  -3   3  22        307.02        307.79        11.21 o                         
  -2   3  22        400.16        379.69         8.36 o                         
  -1   3  22          5.46          8.18         2.48 o                         
   0   3  22       1946.81       1947.24        16.60 o                         
   1   3  22          5.69          6.49         2.17 o                         
   2   3  22        398.58        392.18        11.43 o                         
   3   3  22        310.80        299.32        14.93 o                         
   4   3  22         66.77         56.33         7.13 o                         
   5   3  22        143.67        144.56         9.23 o                         
   6   3  22         70.30         69.31         8.69 o                         
  -6   4  22        266.49        276.13        19.95 o                         
  -5   4  22        880.70        879.83        33.99 o                         
  -4   4  22        311.39        315.31        11.44 o                         
  -3   4  22        473.26        474.93        10.43 o                         
  -2   4  22         61.70         56.34         4.49 o                         
  -1   4  22        169.72        172.00         6.66 o                         
   0   4  22        420.16        450.68         8.47 o                         
   1   4  22        168.77        176.79         5.82 o                         
   2   4  22         62.10         56.98         5.27 o                         
   3   4  22        474.28        479.84        13.39 o                         
   4   4  22        308.66        325.76        11.33 o                         
   5   4  22        880.42        893.04        20.48 o                         
   6   4  22        265.50        277.17        15.26 o                         
  -5   5  22        223.49        219.25        12.32 o                         
  -4   5  22        161.61        163.30         9.66 o                         
  -3   5  22        635.36        613.45        14.26 o                         
  -2   5  22        282.77        266.48         8.98 o                         
  -1   5  22        291.74        281.86         8.07 o                         
   0   5  22        123.48        140.19         5.60 o                         
   1   5  22        288.29        278.61         7.06 o                         
   2   5  22        280.64        284.32        11.99 o                         
   3   5  22        635.95        605.44        15.57 o                         
   4   5  22        161.24        161.18        12.74 o                         
   5   5  22        225.76        261.06        13.36 o                         
  -5   6  22          4.21         -0.05         5.25 o                         
  -4   6  22        363.22        344.28        14.02 o                         
  -3   6  22        122.94        110.67         6.68 o                         
  -2   6  22        524.43        518.31        13.36 o                         
  -1   6  22        316.67        316.27         9.63 o                         
   0   6  22          6.20          2.08         2.95 o                         
   1   6  22        316.52        316.54         7.85 o                         
   2   6  22        527.54        512.41        14.73 o                         
   3   6  22        121.31        124.68         9.89 o                         
   4   6  22        363.67        378.55        14.52 o                         
   5   6  22          3.77          2.46         5.50 o                         
  -5   7  22         46.94         33.68         9.85 o                         
  -4   7  22        176.50        172.57        10.54 o                         
  -3   7  22        134.61        135.29         6.31 o                         
  -2   7  22        658.61        671.75        14.99 o                         
  -1   7  22        403.74        413.70        12.01 o                         
   0   7  22         85.81         92.39         6.37 o                         
   1   7  22        404.53        401.87        10.19 o                         
   2   7  22        655.92        655.63        16.84 o                         
   3   7  22        133.66        124.66         8.94 o                         
   4   7  22        177.05        214.44        14.15 o                         
   5   7  22         47.73         12.53         8.55 o                         
  -5   8  22         11.58          5.82         8.16 o                         
  -4   8  22        156.45        149.06        12.62 o                         
  -3   8  22        284.53        267.72         9.88 o                         
  -2   8  22         85.25         78.36         6.91 o                         
  -1   8  22         35.87         44.63         6.87 o                         
   0   8  22         25.03         25.38         4.33 o                         
   1   8  22         35.41         34.94         3.86 o                         
   2   8  22         85.08         88.59         5.70 o                         
   3   8  22        285.35        273.76        13.27 o                         
   4   8  22        156.85        153.18        13.91 o                         
   5   8  22         11.14         -2.94         8.91 o                         
  -4   9  22         60.75         43.26        13.86 o                         
  -3   9  22         56.59         55.56         6.87 o                         
  -2   9  22        344.65        370.07        13.74 o                         
  -1   9  22          4.11         13.06         4.98 o                         
   0   9  22        908.96        970.31        19.52 o                         
   1   9  22          4.31          8.16         3.46 o                         
   2   9  22        347.46        362.23        13.73 o                         
   3   9  22         57.34         51.77         6.84 o                         
   4   9  22         61.37         45.14         9.39 o                         
  -4  10  22         36.48         32.21         9.61 o                         
  -3  10  22         15.01         16.43         5.99 o                         
  -2  10  22        351.73        357.59        16.11 o                         
  -1  10  22        521.14        516.38        16.89 o                         
   0  10  22         58.99         69.51         7.46 o                         
   1  10  22        519.36        529.18        12.94 o                         
   2  10  22        351.44        352.68        14.75 o                         
   3  10  22         14.54          4.53         5.36 o                         
   4  10  22         36.06         38.38        12.59 o                         
  -3  11  22        107.60        105.49        10.62 o                         
  -2  11  22        247.92        247.57        13.56 o                         
  -1  11  22         77.06         71.25         8.48 o                         
   0  11  22        382.93        426.06        15.48 o                         
   1  11  22         76.90         58.28         7.70 o                         
   2  11  22        247.78        257.46        13.51 o                         
   3  11  22        108.17        103.39        16.94 o                         
  -2  12  22        257.20        282.38        29.37 o                         
  -1  12  22         58.23         55.76         8.11 o                         
   0  12  22        230.10        247.36        15.12 o                         
   1  12  22         58.84         39.54         8.05 o                         
   2  12  22        257.95        253.81        15.97 o                         
  -1  13  22        113.01        115.18        11.84 o                         
   0  13  22         17.93         11.88         6.52 o                         
   1  13  22        112.62        110.03        11.19 o                         
   1   0  23        417.66        415.02         8.59 o                         
   2   0  23         10.73         19.39         3.20 o                         
   3   0  23        183.85        212.93         8.97 o                         
   4   0  23          1.96          4.21         4.26 o                         
   5   0  23         46.67         63.47         5.60 o                         
   6   0  23        103.53        119.42         9.22 o                         
  -6   1  23         41.49         48.70         9.67 o                         
  -5   1  23        289.16        286.03        10.72 o                         
  -4   1  23          5.82         10.84         3.68 o                         
  -3   1  23         11.74          7.40         5.88 o                         
  -2   1  23        814.80        823.87        12.30 o                         
  -1   1  23        210.89        204.12         6.69 o                         
   0   1  23         22.94         23.97         2.73 o                         
   1   1  23        209.96        200.05         6.51 o                         
   2   1  23        818.20        830.20        14.56 o                         
   3   1  23         12.15         10.24         3.54 o                         
   4   1  23          5.72          3.45         3.04 o                         
   5   1  23        287.91        306.18        10.90 o                         
   6   1  23         41.19         48.69         7.09 o                         
  -6   2  23         26.27         34.74         9.55 o                         
  -5   2  23        242.21        243.87        21.04 o                         
  -4   2  23        224.87        231.91         8.57 o                         
  -3   2  23        197.19        221.78         7.49 o                         
  -2   2  23        768.95        771.28        12.34 o                         
  -1   2  23       1038.34       1029.60        13.47 o                         
   0   2  23        149.28        164.53         5.24 o                         
   1   2  23       1033.07       1041.99        14.19 o                         
   2   2  23        765.57        789.63        14.45 o                         
   3   2  23        201.65        226.11         8.66 o                         
   4   2  23        226.52        225.20         8.71 o                         
   5   2  23        245.21        245.88         9.18 o                         
   6   2  23         25.90         27.87         5.32 o                         
  -6   3  23         13.20         21.52        10.19 o                         
  -5   3  23        160.04        165.50        26.49 o                         
  -4   3  23         69.83         94.46         7.41 o                         
  -3   3  23        145.17        129.62         6.53 o                         
  -2   3  23        259.91        257.17         7.17 o                         
  -1   3  23        308.69        296.90         8.16 o                         
   0   3  23         93.21         93.99         4.30 o                         
   1   3  23        310.34        305.78         7.35 o                         
   2   3  23        260.61        241.68        10.98 o                         
   3   3  23        146.07        151.12         8.09 o                         
   4   3  23         69.22         90.49         7.43 o                         
   5   3  23        160.79        155.79         8.51 o                         
   6   3  23         12.87         13.80        10.40 o                         
  -5   4  23        306.93        282.89        16.37 o                         
  -4   4  23        111.44        118.73        10.49 o                         
  -3   4  23        579.28        595.78        11.91 o                         
  -2   4  23        283.27        278.43         7.89 o                         
  -1   4  23         40.24         42.73         4.69 o                         
   0   4  23        689.84        662.88        10.80 o                         
   1   4  23         40.21         44.59         3.67 o                         
   2   4  23        279.99        273.17        11.26 o                         
   3   4  23        577.78        600.81        14.06 o                         
   4   4  23        112.85        128.78         8.23 o                         
   5   4  23        306.20        290.46        11.73 o                         
  -5   5  23         43.22         40.76         7.70 o                         
  -4   5  23        155.39        151.22        10.45 o                         
  -3   5  23        193.91        197.44         8.16 o                         
  -2   5  23        404.65        421.81        10.57 o                         
  -1   5  23         59.40         72.23         4.94 o                         
   0   5  23        184.30        158.76         6.11 o                         
   1   5  23         58.83         63.01         4.13 o                         
   2   5  23        402.37        396.35        12.97 o                         
   3   5  23        194.46        205.91         9.79 o                         
   4   5  23        154.98        138.39         9.53 o                         
   5   5  23         43.93         42.05         6.37 o                         
  -5   6  23         29.38         17.34         8.96 o                         
  -4   6  23         39.48         23.40         6.47 o                         
  -3   6  23         93.20        105.36         6.44 o                         
  -2   6  23         65.86         61.90         5.19 o                         
  -1   6  23          5.60         17.11         3.80 o                         
   0   6  23        258.74        256.51         8.17 o                         
   1   6  23          4.96          7.54         2.93 o                         
   2   6  23         66.42         64.56         8.22 o                         
   3   6  23         91.45         99.19         7.77 o                         
   4   6  23         38.94         33.96         5.64 o                         
   5   6  23         29.51         20.28         8.36 o                         
  -5   7  23         73.38         60.60        11.43 o                         
  -4   7  23          2.76         -0.41         7.35 o                         
  -3   7  23        134.90        112.33         7.91 o                         
  -2   7  23         69.61         68.14         6.06 o                         
  -1   7  23        262.37        244.53         9.56 o                         
   0   7  23        302.06        300.28         9.10 o                         
   1   7  23        260.78        266.13         7.77 o                         
   2   7  23         69.11         77.27         7.36 o                         
   3   7  23        136.75        140.83        10.75 o                         
   4   7  23          2.96         12.97         4.83 o                         
   5   7  23         74.41         65.21         9.51 o                         
  -4   8  23        100.87         91.78         8.77 o                         
  -3   8  23        120.95        124.27         7.02 o                         
  -2   8  23        496.33        503.36        14.51 o                         
  -1   8  23        292.34        320.75        11.73 o                         
   0   8  23         52.49         55.27         5.62 o                         
   1   8  23        289.69        287.38         8.58 o                         
   2   8  23        501.02        507.10        16.26 o                         
   3   8  23        121.86        120.42         9.10 o                         
   4   8  23        101.55         98.60         9.06 o                         
  -4   9  23         32.77         26.34         7.91 o                         
  -3   9  23         64.14         63.41         7.54 o                         
  -2   9  23         84.50         77.02         7.94 o                         
  -1   9  23        304.35        323.10        13.32 o                         
   0   9  23        120.53        118.61         8.50 o                         
   1   9  23        302.48        302.34         9.04 o                         
   2   9  23         86.06         81.18         7.53 o                         
   3   9  23         64.95         47.47         7.69 o                         
   4   9  23         32.33         23.13         9.64 o                         
  -4  10  23         49.47         46.40         9.63 o                         
  -3  10  23        125.22        140.59        16.09 o                         
  -2  10  23         36.01         36.44         7.99 o                         
  -1  10  23        501.91        479.75        16.49 o                         
   0  10  23        296.23        320.31        13.59 o                         
   1  10  23        502.71        492.69        14.10 o                         
   2  10  23         35.18         31.36         7.03 o                         
   3  10  23        125.33        113.53        10.26 o                         
   4  10  23         48.31         53.27        23.36 o                         
  -3  11  23         54.51         55.14         8.62 o                         
  -2  11  23        129.89        121.44        11.20 o                         
  -1  11  23        381.24        362.15        16.29 o                         
   0  11  23          7.89         -3.04         7.07 o                         
   1  11  23        381.02        387.12        16.89 o                         
   2  11  23        128.31        145.35        11.07 o                         
   3  11  23         54.60         52.19         8.72 o                         
  -2  12  23        184.20        187.95        12.65 o                         
  -1  12  23         24.76         15.46        13.89 o                         
   0  12  23         12.97         -3.55         9.50 o                         
   1  12  23         24.78          7.77         9.27 o                         
   2  12  23        185.18        202.40        14.22 o                         
   0  13  23          0.06          9.16         5.83 o                         
   0   0  24       3980.65       3898.94        42.17 o                         
   1   0  24        240.50        233.86        11.15 o                         
   2   0  24       1580.19       1551.78        18.11 o                         
   3   0  24        196.36        184.79         8.45 o                         
   4   0  24        465.28        431.99        12.34 o                         
   5   0  24        202.84        191.87         8.81 o                         
  -5   1  24         39.95         33.84         6.74 o                         
  -4   1  24        498.30        481.34        12.44 o                         
  -3   1  24       1314.32       1298.65        22.60 o                         
  -2   1  24         15.37         18.39         3.06 o                         
  -1   1  24         43.98         46.84         4.30 o                         
   0   1  24        603.95        573.82         9.36 o                         
   1   1  24         42.49         36.07         3.91 o                         
   2   1  24         16.02         11.44         3.30 o                         
   3   1  24       1312.90       1297.52        19.30 o                         
   4   1  24        496.43        491.06        11.54 o                         
   5   1  24         40.65         31.52         5.50 o                         
  -5   2  24        120.48        127.79         9.64 o                         
  -4   2  24          7.44         11.51         3.52 o                         
  -3   2  24         56.36         46.84         5.59 o                         
  -2   2  24        813.58        811.68        13.11 o                         
  -1   2  24         54.56         58.48         4.25 o                         
   0   2  24        428.31        443.16         8.96 o                         
   1   2  24         54.49         55.92         4.09 o                         
   2   2  24        806.41        817.71        18.46 o                         
   3   2  24         56.70         52.22         5.40 o                         
   4   2  24          7.10          3.53         3.97 o                         
   5   2  24        120.91        131.34         8.49 o                         
  -5   3  24          0.57         -3.00         9.87 o                         
  -4   3  24        270.06        295.97        11.95 o                         
  -3   3  24        215.96        214.75        10.06 o                         
  -2   3  24         57.08         58.02         4.30 o                         
  -1   3  24        280.05        285.32         8.21 o                         
   0   3  24        549.21        536.06        10.50 o                         
   1   3  24        276.93        282.51         6.75 o                         
   2   3  24         55.86         62.54         6.23 o                         
   3   3  24        215.97        210.88         9.11 o                         
   4   3  24        271.90        293.60        11.74 o                         
   5   3  24          0.51          2.33         3.88 o                         
  -5   4  24         12.97         12.91         8.64 o                         
  -4   4  24        234.70        250.17        15.02 o                         
  -3   4  24        135.98        132.95         6.28 o                         
  -2   4  24         50.46         57.36         4.50 o                         
  -1   4  24       1295.57       1266.76        17.73 o                         
   0   4  24         18.11         14.24         3.59 o                         
   1   4  24       1295.78       1253.86        15.82 o                         
   2   4  24         49.55         67.68         6.10 o                         
   3   4  24        134.06        122.89         7.88 o                         
   4   4  24        234.10        229.81        10.69 o                         
   5   4  24         12.85         11.03         4.30 o                         
  -5   5  24         91.05         82.11        12.69 o                         
  -4   5  24        449.54        469.64        15.91 o                         
  -3   5  24        197.00        209.58         8.33 o                         
  -2   5  24         85.61         83.15         6.45 o                         
  -1   5  24        170.96        178.28         7.37 o                         
   0   5  24          0.05          2.40         2.73 o                         
   1   5  24        173.80        187.23         7.33 o                         
   2   5  24         86.18         85.77         7.59 o                         
   3   5  24        198.85        209.44        10.11 o                         
   4   5  24        449.74        454.84        14.11 o                         
   5   5  24         90.75         88.56         7.94 o                         
  -5   6  24         27.80         21.96         7.64 o                         
  -4   6  24        511.51        475.16        17.45 o                         
  -3   6  24        186.78        170.69         6.74 o                         
  -2   6  24        282.48        275.97        10.94 o                         
  -1   6  24        173.97        154.53         8.14 o                         
   0   6  24          0.05          0.05         3.63 o                         
   1   6  24        176.76        148.30         8.83 o                         
   2   6  24        282.27        307.03        11.85 o                         
   3   6  24        187.16        189.49        10.26 o                         
   4   6  24        511.73        516.05        16.71 o                         
   5   6  24         27.03         33.93         6.44 o                         
  -4   7  24         29.05         42.07         8.11 o                         
  -3   7  24         23.08         14.58         5.08 o                         
  -2   7  24          3.95          4.21         3.91 o                         
  -1   7  24        183.30        190.10         9.13 o                         
   0   7  24       1159.54       1172.56        20.37 o                         
   1   7  24        182.63        162.56         8.59 o                         
   2   7  24          4.31         -1.08         3.94 o                         
   3   7  24         23.38         19.21         5.56 o                         
   4   7  24         29.88         27.15         5.59 o                         
  -4   8  24        207.22        221.76        18.36 o                         
  -3   8  24        214.47        218.74         9.49 o                         
  -2   8  24        126.59        126.30         8.34 o                         
  -1   8  24         79.42         86.51         7.99 o                         
   0   8  24        179.28        194.64         9.51 o                         
   1   8  24         81.19         96.77         5.64 o                         
   2   8  24        125.00        110.83         8.77 o                         
   3   8  24        214.67        236.39        11.52 o                         
   4   8  24        207.15        228.06        14.67 o                         
  -4   9  24         31.43         32.48         8.75 o                         
  -3   9  24          0.60         -2.62         6.26 o                         
  -2   9  24         85.72         77.05         8.18 o                         
  -1   9  24         66.24         59.10         6.62 o                         
   0   9  24        321.91        302.64        13.37 o                         
   1   9  24         65.53         64.70         5.45 o                         
   2   9  24         84.53         93.88         6.17 o                         
   3   9  24          0.75         -0.25         4.91 o                         
   4   9  24         30.66         16.66         6.33 o                         
  -3  10  24         87.82         93.42         9.78 o                         
  -2  10  24         34.37         34.27         8.04 o                         
  -1  10  24         91.30         80.68         7.92 o                         
   0  10  24        116.30        139.48         9.42 o                         
   1  10  24         92.39         84.20         7.95 o                         
   2  10  24         34.83         43.16         7.63 o                         
   3  10  24         87.49         86.63        10.90 o                         
  -3  11  24        122.78        111.95        15.32 o                         
  -2  11  24        268.47        286.72        18.39 o                         
  -1  11  24         30.48         24.99         7.25 o                         
   0  11  24         37.96         39.09         6.92 o                         
   1  11  24         30.05         31.39         6.80 o                         
   2  11  24        268.51        270.37        20.49 o                         
   3  11  24        121.69        163.77        32.35 o                         
  -2  12  24         77.36         51.29        14.66 o                         
  -1  12  24         70.04         81.10        10.08 o                         
   0  12  24          3.50         22.58         7.78 o                         
   1  12  24         72.42         58.81         9.56 o                         
   2  12  24         77.57        102.16        22.89 o                         
   1   0  25       1349.72       1377.77        18.96 o                         
   2   0  25         64.39         67.21         5.04 o                         
   3   0  25         23.62         17.90         4.67 o                         
   4   0  25        892.84        876.12        18.58 o                         
   5   0  25        262.00        304.73        10.60 o                         
  -5   1  25         56.15         61.25         7.75 o                         
  -4   1  25        227.34        257.90        11.72 o                         
  -3   1  25         10.59          9.78         4.23 o                         
  -2   1  25         42.73         43.56         4.60 o                         
  -1   1  25        579.61        554.30        11.83 o                         
   0   1  25        580.25        590.66         9.97 o                         
   1   1  25        579.08        568.90        11.43 o                         
   2   1  25         45.15         58.67         5.30 o                         
   3   1  25         10.75         11.47         3.73 o                         
   4   1  25        230.91        249.03         8.38 o                         
   5   1  25         55.80         53.02         6.24 o                         
  -5   2  25        131.99        139.39         9.55 o                         
  -4   2  25        338.84        350.73        11.52 o                         
  -3   2  25         90.67         90.45         7.14 o                         
  -2   2  25         85.91         84.50         5.46 o                         
  -1   2  25        833.70        840.57        14.38 o                         
   0   2  25          8.49         12.32         2.94 o                         
   1   2  25        833.18        801.55        12.59 o                         
   2   2  25         84.82         81.70         6.54 o                         
   3   2  25         91.34         93.33         6.45 o                         
   4   2  25        336.17        337.51        10.64 o                         
   5   2  25        130.94        121.51         7.46 o                         
  -5   3  25         32.50         33.79        11.18 o                         
  -4   3  25        106.18         96.56         8.42 o                         
  -3   3  25         78.49         79.51         6.80 o                         
  -2   3  25        286.08        279.57         8.46 o                         
  -1   3  25         10.28         13.55         3.43 o                         
   0   3  25        110.10        132.77         6.17 o                         
   1   3  25         10.01         15.58         3.47 o                         
   2   3  25        284.00        277.86        10.37 o                         
   3   3  25         79.79         78.63         6.66 o                         
   4   3  25        105.15        101.26        10.07 o                         
   5   3  25         32.61         38.14         5.48 o                         
  -5   4  25        153.49        144.12        13.45 o                         
  -4   4  25        132.19        129.70        13.81 o                         
  -3   4  25          6.22         11.31         4.11 o                         
  -2   4  25        612.13        587.27        11.63 o                         
  -1   4  25        129.08        131.68         6.63 o                         
   0   4  25         24.65         27.76         3.83 o                         
   1   4  25        128.73        126.05         5.91 o                         
   2   4  25        613.52        601.09        15.77 o                         
   3   4  25          6.30          3.15         3.59 o                         
   4   4  25        132.00        134.67         9.55 o                         
   5   4  25        153.33        151.38         9.16 o                         
  -5   5  25          9.82         17.83        11.00 o                         
  -4   5  25         14.06         10.05         6.38 o                         
  -3   5  25        101.92        110.30         6.98 o                         
  -2   5  25        247.47        243.11         8.47 o                         
  -1   5  25         15.70         26.63         4.24 o                         
   0   5  25        143.93        147.75         7.20 o                         
   1   5  25         14.85         19.52         4.05 o                         
   2   5  25        251.98        250.21        12.55 o                         
   3   5  25        103.56        114.91         8.46 o                         
   4   5  25         13.79         10.97         4.96 o                         
   5   5  25          9.85          2.79         4.78 o                         
  -5   6  25        140.07        150.28        12.68 o                         
  -4   6  25          2.01         -1.43         7.29 o                         
  -3   6  25         19.95         18.64         3.56 o                         
  -2   6  25         34.37         38.43         5.04 o                         
  -1   6  25         69.62         73.37         6.95 o                         
   0   6  25        115.39        111.86         7.09 o                         
   1   6  25         69.87         70.22         6.01 o                         
   2   6  25         33.82         32.27         5.69 o                         
   3   6  25         19.72         13.46         5.18 o                         
   4   6  25          2.14         10.43         5.15 o                         
   5   6  25        141.97        152.46        10.08 o                         
  -4   7  25          6.54          3.35         6.82 o                         
  -3   7  25         41.66         46.08         5.69 o                         
  -2   7  25         42.00         50.92         7.32 o                         
  -1   7  25        769.87        750.24        16.52 o                         
   0   7  25        196.63        205.24         9.17 o                         
   1   7  25        769.97        776.19        15.76 o                         
   2   7  25         40.69         31.35         6.00 o                         
   3   7  25         43.20         51.43         6.61 o                         
   4   7  25          6.19          6.50         6.30 o                         
  -4   8  25         12.81          9.18         7.86 o                         
  -3   8  25         66.20         65.17         6.73 o                         
  -2   8  25         22.86          8.07         4.94 o                         
  -1   8  25         56.53         49.83         6.25 o                         
   0   8  25         52.50         46.01         6.07 o                         
   1   8  25         56.10         45.69         5.04 o                         
   2   8  25         22.72         19.07         5.53 o                         
   3   8  25         66.76         67.41         7.03 o                         
   4   8  25         13.22          8.12         5.52 o                         
  -3   9  25        203.44        211.50        12.89 o                         
  -2   9  25         38.18         45.16         8.56 o                         
  -1   9  25         94.22         93.99         8.58 o                         
   0   9  25       1252.24       1204.24        24.96 o                         
   1   9  25         95.09         82.34         6.87 o                         
   2   9  25         38.14         35.01         6.85 o                         
   3   9  25        201.20        220.02        12.78 o                         
  -3  10  25        244.52        233.98        13.28 o                         
  -2  10  25        133.36        124.62        11.08 o                         
  -1  10  25         29.67         34.98         6.44 o                         
   0  10  25          1.01          2.04         6.39 o                         
   1  10  25         29.44         30.32         6.22 o                         
   2  10  25        133.53        127.22        10.49 o                         
   3  10  25        244.94        270.06        16.29 o                         
  -2  11  25        169.50        170.98        12.45 o                         
  -1  11  25        105.82         85.21        11.73 o                         
   0  11  25         88.49        103.25         9.53 o                         
   1  11  25        103.35         96.17        12.37 o                         
   2  11  25        169.26        164.35        12.44 o                         
  -1  12  25        175.36        180.14        12.51 o                         
   0  12  25          6.01         10.30         7.96 o                         
   1  12  25        176.04        165.78        13.96 o                         
   0   0  26          8.82         14.61         4.65 o                         
   1   0  26         66.72         67.87         4.78 o                         
   2   0  26         37.56         36.92         4.22 o                         
   3   0  26        155.90        152.62         8.39 o                         
   4   0  26         35.88         41.84         5.90 o                         
   5   0  26        265.97        244.11        11.58 o                         
  -5   1  26         77.52         85.73        13.72 o                         
  -4   1  26       1288.58       1285.94        24.67 o                         
  -3   1  26         34.83         42.45         6.95 o                         
  -2   1  26        428.00        445.87        10.46 o                         
  -1   1  26        548.61        564.56        12.58 o                         
   0   1  26        268.47        270.88         8.09 o                         
   1   1  26        548.55        555.57        11.60 o                         
   2   1  26        430.46        428.35        12.42 o                         
   3   1  26         35.52         38.86         4.76 o                         
   4   1  26       1287.00       1303.66        23.40 o                         
   5   1  26         78.30         99.61         9.07 o                         
  -5   2  26         23.18         28.41        10.08 o                         
  -4   2  26         68.60         73.91         8.18 o                         
  -3   2  26        355.69        353.56        14.23 o                         
  -2   2  26       1135.89       1140.88        17.88 o                         
  -1   2  26          0.01          1.39         3.11 o                         
   0   2  26        828.09        857.10        13.95 o                         
   1   2  26          0.01          3.91         2.73 o                         
   2   2  26       1140.59       1129.47        19.68 o                         
   3   2  26        355.98        345.31        10.84 o                         
   4   2  26         70.03         74.30         5.96 o                         
   5   2  26         23.13         27.75         5.64 o                         
  -5   3  26          9.31         -1.67         6.73 o                         
  -4   3  26        154.49        158.22        10.41 o                         
  -3   3  26         39.85         46.54         5.54 o                         
  -2   3  26        219.03        226.57        11.05 o                         
  -1   3  26        156.66        143.98         6.71 o                         
   0   3  26        601.19        622.51        12.00 o                         
   1   3  26        159.30        156.57         6.24 o                         
   2   3  26        221.34        222.59        10.79 o                         
   3   3  26         39.69         43.82         5.43 o                         
   4   3  26        156.60        173.78        10.00 o                         
   5   3  26          9.30          5.63         4.91 o                         
  -5   4  26         29.84         28.47         9.83 o                         
  -4   4  26          0.23          5.91         6.14 o                         
  -3   4  26        147.91        165.49         9.06 o                         
  -2   4  26        301.91        296.38         9.46 o                         
  -1   4  26        180.37        191.81         8.04 o                         
   0   4  26       1211.59       1199.78        18.26 o                         
   1   4  26        179.39        175.31         6.64 o                         
   2   4  26        299.01        303.83        11.16 o                         
   3   4  26        148.20        174.53         9.25 o                         
   4   4  26          0.28         -0.11         4.10 o                         
   5   4  26         30.34         36.17         7.63 o                         
  -5   5  26         20.75          7.72         8.35 o                         
  -4   5  26        127.85         94.76        10.75 o                         
  -3   5  26         59.39         58.46         6.75 o                         
  -2   5  26         41.82         39.12         6.62 o                         
  -1   5  26        169.82        154.21         8.40 o                         
   0   5  26          5.40          6.84         3.33 o                         
   1   5  26        167.69        166.01         7.94 o                         
   2   5  26         41.18         49.38         6.07 o                         
   3   5  26         59.92         49.44         6.53 o                         
   4   5  26        128.35        133.13         8.67 o                         
   5   5  26         19.99         17.34         5.60 o                         
  -4   6  26        695.62        676.48        27.58 o                         
  -3   6  26        104.21        102.89         6.72 o                         
  -2   6  26        158.02        164.99         8.51 o                         
  -1   6  26        110.15        122.02        10.07 o                         
   0   6  26          1.21          1.11         3.60 o                         
   1   6  26        111.65        118.71         6.04 o                         
   2   6  26        157.51        167.58        13.59 o                         
   3   6  26        102.98        105.82         8.79 o                         
   4   6  26        694.45        703.21        18.29 o                         
  -4   7  26        181.72        155.35        13.71 o                         
  -3   7  26        236.12        232.91        14.03 o                         
  -2   7  26        173.58        179.79        10.65 o                         
  -1   7  26         99.48         97.45         7.08 o                         
   0   7  26         30.40         36.92         5.49 o                         
   1   7  26        100.03        103.07         6.09 o                         
   2   7  26        174.52        187.08        11.53 o                         
   3   7  26        235.87        260.35        12.83 o                         
   4   7  26        181.22        187.66        11.68 o                         
  -4   8  26         66.47         72.62         9.81 o                         
  -3   8  26         98.01        104.95         8.27 o                         
  -2   8  26        244.50        239.04        11.73 o                         
  -1   8  26         12.90         26.93         6.90 o                         
   0   8  26        363.68        387.32        13.68 o                         
   1   8  26         13.71         21.61         4.59 o                         
   2   8  26        244.16        219.28        11.50 o                         
   3   8  26         99.59         98.05         9.34 o                         
   4   8  26         67.04         76.75         8.38 o                         
  -3   9  26         34.91         36.04         9.52 o                         
  -2   9  26        306.25        302.60        14.80 o                         
  -1   9  26         36.20         40.06         6.09 o                         
   0   9  26        442.41        440.55        15.77 o                         
   1   9  26         36.43         43.57         7.00 o                         
   2   9  26        305.50        334.27        14.75 o                         
   3   9  26         34.31         42.12         7.89 o                         
  -2  10  26         42.05         21.45         7.66 o                         
  -1  10  26          2.54         -0.11         5.74 o                         
   0  10  26        416.16        422.99        14.94 o                         
   1  10  26          2.37         -2.61         5.02 o                         
   2  10  26         42.04         33.36         8.87 o                         
  -2  11  26        217.33        212.74        16.28 o                         
  -1  11  26         85.96         83.32        11.47 o                         
   0  11  26         58.12         82.55         8.40 o                         
   1  11  26         86.08         76.92        10.21 o                         
   2  11  26        218.73        236.79        17.72 o                         
   1   0  27         58.40         52.63         4.46 o                         
   2   0  27        170.37        171.79         8.29 o                         
   3   0  27        503.45        499.51        15.49 o                         
   4   0  27        270.47        254.45        12.02 o                         
   5   0  27        231.14        214.00        11.56 o                         
  -5   1  27        256.91        298.76        15.92 o                         
  -4   1  27         98.22         91.19         7.92 o                         
  -3   1  27        249.74        259.48        11.33 o                         
  -2   1  27         17.96         14.60         3.64 o                         
  -1   1  27        149.62        146.87         7.45 o                         
   0   1  27          5.76         12.65         3.25 o                         
   1   1  27        149.02        161.53         7.18 o                         
   2   1  27         18.11         20.61         4.43 o                         
   3   1  27        247.62        255.09        10.22 o                         
   4   1  27         98.33         83.12         7.75 o                         
   5   1  27        258.22        251.90        11.25 o                         
  -5   2  27         91.12         85.09        12.18 o                         
  -4   2  27         30.66         41.67         6.20 o                         
  -3   2  27        319.72        316.07        12.58 o                         
  -2   2  27        376.01        350.33         9.88 o                         
  -1   2  27        787.80        784.23        13.79 o                         
   0   2  27          9.96         17.54         3.31 o                         
   1   2  27        782.51        769.03        14.25 o                         
   2   2  27        374.23        355.44        11.43 o                         
   3   2  27        316.76        311.29        11.33 o                         
   4   2  27         30.59         33.83         4.67 o                         
   5   2  27         91.30         81.15         7.99 o                         
  -5   3  27        248.51        236.55        17.06 o                         
  -4   3  27        165.83        190.48        11.34 o                         
  -3   3  27          8.12         13.25         4.60 o                         
  -2   3  27         29.67         29.02         3.89 o                         
  -1   3  27        221.69        230.51         8.06 o                         
   0   3  27         13.91         14.19         3.56 o                         
   1   3  27        223.19        232.79         7.46 o                         
   2   3  27         29.21         31.76         5.14 o                         
   3   3  27          8.69          5.16         4.80 o                         
   4   3  27        164.42        166.69        10.01 o                         
   5   3  27        246.24        233.72        13.31 o                         
  -4   4  27        257.88        278.15        20.72 o                         
  -3   4  27         88.20         93.35         8.17 o                         
  -2   4  27          3.61         11.90         3.71 o                         
  -1   4  27       1268.58       1307.28        19.62 o                         
   0   4  27        117.83        129.98         6.64 o                         
   1   4  27       1270.62       1266.29        18.81 o                         
   2   4  27          3.33         11.96         5.13 o                         
   3   4  27         89.00         94.32         7.40 o                         
   4   4  27        258.61        262.76        11.22 o                         
  -4   5  27        205.38        222.31        17.56 o                         
  -3   5  27        123.79        121.00         7.97 o                         
  -2   5  27          3.63         -0.62         4.34 o                         
  -1   5  27         98.04        106.22         6.99 o                         
   0   5  27        749.31        739.78        13.91 o                         
   1   5  27         97.63         95.82         6.08 o                         
   2   5  27          3.55          1.10         4.11 o                         
   3   5  27        123.01        137.68         8.84 o                         
   4   5  27        206.63        195.95        10.66 o                         
  -4   6  27        206.29        196.45        17.54 o                         
  -3   6  27         54.72         43.35        10.23 o                         
  -2   6  27        126.49        152.97         9.30 o                         
  -1   6  27        164.96        175.62         9.04 o                         
   0   6  27        936.76        950.45        17.50 o                         
   1   6  27        161.89        161.24        11.53 o                         
   2   6  27        124.35        135.52        10.21 o                         
   3   6  27         55.74         35.08         6.73 o                         
   4   6  27        204.64        216.86        12.88 o                         
  -4   7  27         99.20         89.48        15.88 o                         
  -3   7  27        137.77        108.61         8.46 o                         
  -2   7  27        306.16        312.59        12.59 o                         
  -1   7  27        103.80         88.70         7.12 o                         
   0   7  27        146.76        127.13        12.78 o                         
   1   7  27        103.85        104.67         7.42 o                         
   2   7  27        305.84        302.56        12.21 o                         
   3   7  27        139.23        133.19         9.38 o                         
   4   7  27         96.98         74.69         9.01 o                         
  -3   8  27        195.06        166.27        16.09 o                         
  -2   8  27         37.30         50.00         9.30 o                         
  -1   8  27         94.80         88.08         7.96 o                         
   0   8  27         14.84          2.71         6.07 o                         
   1   8  27         93.77         90.75         8.03 o                         
   2   8  27         39.16         41.58         7.41 o                         
   3   8  27        194.49        173.74        12.71 o                         
  -3   9  27         65.96         64.63         7.84 o                         
  -2   9  27        219.10        238.58        15.23 o                         
  -1   9  27        595.22        585.03        21.30 o                         
   0   9  27         59.44         63.69         7.61 o                         
   1   9  27        596.66        623.56        18.31 o                         
   2   9  27        217.54        231.55        13.06 o                         
   3   9  27         64.88         57.83        10.98 o                         
  -2  10  27         71.63         67.00         8.96 o                         
  -1  10  27        354.08        369.47        17.01 o                         
   0  10  27         56.66         62.77         9.31 o                         
   1  10  27        354.81        369.24        20.12 o                         
   2  10  27         73.21         65.51         8.71 o                         
  -1  11  27          0.78         -3.58         5.29 o                         
   0  11  27         52.99         56.00         9.07 o                         
   1  11  27          0.83         -1.54         6.66 o                         
   0   0  28          9.12         16.47         5.78 o                         
   1   0  28        386.85        392.50        12.05 o                         
   2   0  28        144.27        158.15         7.77 o                         
   3   0  28          0.42          0.73         4.12 o                         
   4   0  28        809.95        763.31        20.56 o                         
   5   0  28         74.70         42.46         7.78 o                         
  -5   1  28          2.01         -7.71         7.71 o                         
  -4   1  28        233.71        259.00        11.51 o                         
  -3   1  28        828.35        830.93        19.36 o                         
  -2   1  28        158.85        153.73         8.22 o                         
  -1   1  28        188.88        196.24         7.99 o                         
   0   1  28        175.47        177.57         7.80 o                         
   1   1  28        192.63        214.03         8.13 o                         
   2   1  28        158.78        171.45        10.60 o                         
   3   1  28        831.96        852.84        16.72 o                         
   4   1  28        234.34        260.43        14.09 o                         
   5   1  28          1.98         -2.87         6.74 o                         
  -4   2  28         72.55         64.28         8.99 o                         
  -3   2  28        132.90        128.99        11.89 o                         
  -2   2  28        157.00        154.66         7.37 o                         
  -1   2  28        290.60        302.83         9.58 o                         
   0   2  28         90.07         92.90         6.11 o                         
   1   2  28        291.71        309.94         9.40 o                         
   2   2  28        155.29        158.71         8.45 o                         
   3   2  28        134.14        126.54        11.30 o                         
   4   2  28         73.13         75.09         6.74 o                         
  -4   3  28         38.66         43.71         7.22 o                         
  -3   3  28        129.16        135.29         8.84 o                         
  -2   3  28         76.33         79.48         5.80 o                         
  -1   3  28         62.87         63.69         5.36 o                         
   0   3  28          4.30         15.51         3.83 o                         
   1   3  28         65.42         84.61         6.33 o                         
   2   3  28         77.46         74.33         6.83 o                         
   3   3  28        131.97        136.56         8.39 o                         
   4   3  28         38.26         31.58         6.18 o                         
  -4   4  28         61.44         56.43        12.53 o                         
  -3   4  28         20.45         21.04         9.60 o                         
  -2   4  28        397.75        416.36        10.97 o                         
  -1   4  28         14.99         12.58         4.10 o                         
   0   4  28          7.47         15.09         3.87 o                         
   1   4  28         14.73         23.57         4.07 o                         
   2   4  28        398.74        416.18        13.53 o                         
   3   4  28         20.27         12.41         5.10 o                         
   4   4  28         61.99         48.00         6.38 o                         
  -4   5  28        113.77        118.46        12.50 o                         
  -3   5  28         32.58         46.93         6.46 o                         
  -2   5  28        698.00        672.80        15.56 o                         
  -1   5  28        175.44        182.85         8.67 o                         
   0   5  28        497.38        524.08        13.88 o                         
   1   5  28        173.49        177.40         8.16 o                         
   2   5  28        695.12        668.03        17.79 o                         
   3   5  28         33.29         37.49         6.53 o                         
   4   5  28        113.09        108.64        10.11 o                         
  -4   6  28        178.56        139.09        14.68 o                         
  -3   6  28         89.88         85.02         9.00 o                         
  -2   6  28          3.76          0.79         5.25 o                         
  -1   6  28         46.48         47.30         6.05 o                         
   0   6  28        414.28        424.08        13.42 o                         
   1   6  28         46.71         53.86         4.89 o                         
   2   6  28          4.10         -2.94         4.59 o                         
   3   6  28         90.12        102.38         8.74 o                         
   4   6  28        176.36        181.17        10.38 o                         
  -3   7  28        240.50        219.23        15.25 o                         
  -2   7  28        284.45        302.51        12.34 o                         
  -1   7  28        359.92        351.21        12.39 o                         
   0   7  28        681.24        680.14        17.73 o                         
   1   7  28        362.03        361.71        11.34 o                         
   2   7  28        286.15        295.59        12.36 o                         
   3   7  28        238.86        250.69        14.52 o                         
  -3   8  28         49.61         52.48         9.63 o                         
  -2   8  28        144.47        162.95        11.94 o                         
  -1   8  28        254.90        260.97        12.79 o                         
   0   8  28        366.23        362.30        14.93 o                         
   1   8  28        256.36        234.32        11.36 o                         
   2   8  28        143.27        144.25        11.05 o                         
   3   8  28         50.08         38.23         8.21 o                         
  -2   9  28        147.40        145.12        12.61 o                         
  -1   9  28        156.27        139.87        11.34 o                         
   0   9  28        455.02        439.53        15.84 o                         
   1   9  28        154.70        149.73        11.74 o                         
   2   9  28        145.65        158.83        13.53 o                         
  -1  10  28         28.83         38.68         8.30 o                         
   0  10  28        262.89        279.51        14.79 o                         
   1  10  28         29.31         32.57         8.45 o                         
   1   0  29        313.91        336.63        11.61 o                         
   2   0  29        114.14        130.31         7.34 o                         
   3   0  29         76.12         69.10         8.18 o                         
   4   0  29        308.52        317.45        13.27 o                         
  -4   1  29         84.87         65.34         7.42 o                         
  -3   1  29        112.25        147.28        11.29 o                         
  -2   1  29         93.57        104.77         7.08 o                         
  -1   1  29         58.72         59.36         5.52 o                         
   0   1  29         97.90        120.31         6.95 o                         
   1   1  29         58.56         61.23         5.19 o                         
   2   1  29         96.49         99.14         7.98 o                         
   3   1  29        111.04        117.96         7.82 o                         
   4   1  29         84.12         62.72         7.28 o                         
  -4   2  29         13.45         12.56         9.41 o                         
  -3   2  29        122.68        136.76        10.83 o                         
  -2   2  29         74.98         79.41         5.64 o                         
  -1   2  29        200.01        212.15         9.76 o                         
   0   2  29        119.29        131.94         7.37 o                         
   1   2  29        201.12        228.73         8.60 o                         
   2   2  29         73.44         70.24         6.46 o                         
   3   2  29        123.77        130.62        10.37 o                         
   4   2  29         13.16         11.23         5.73 o                         
  -4   3  29        267.30        239.67        23.78 o                         
  -3   3  29        179.17        212.49        21.17 o                         
  -2   3  29        382.77        381.43        10.80 o                         
  -1   3  29         19.63         15.24         4.14 o                         
   0   3  29       1139.11       1168.01        19.50 o                         
   1   3  29         20.04         12.98         3.75 o                         
   2   3  29        387.60        388.60        13.10 o                         
   3   3  29        180.38        197.67         9.86 o                         
   4   3  29        266.16        269.41        16.25 o                         
  -4   4  29         97.41         89.99        12.90 o                         
  -3   4  29        132.63        142.50        10.82 o                         
  -2   4  29         98.51         97.55         6.85 o                         
  -1   4  29         45.64         34.61         5.08 o                         
   0   4  29        133.65        136.62         8.18 o                         
   1   4  29         46.25         49.04         6.25 o                         
   2   4  29         99.27         85.87         7.60 o                         
   3   4  29        131.76        151.57         8.97 o                         
   4   4  29         97.16        111.32         8.34 o                         
  -4   5  29         33.23         24.92         8.80 o                         
  -3   5  29         87.18        107.62        18.97 o                         
  -2   5  29         38.96         49.49         6.44 o                         
  -1   5  29         21.31         13.10         4.64 o                         
   0   5  29         32.08         36.21         5.01 o                         
   1   5  29         21.92         24.03         4.43 o                         
   2   5  29         40.12         46.62         7.88 o                         
   3   5  29         88.77         92.47         8.84 o                         
   4   5  29         34.09         36.66         5.81 o                         
  -3   6  29        156.64        127.99        14.78 o                         
  -2   6  29         50.08         49.26         6.84 o                         
  -1   6  29        213.27        240.21        11.60 o                         
   0   6  29         41.34         48.13         5.73 o                         
   1   6  29        212.29        207.60        10.08 o                         
   2   6  29         50.00         63.84         7.44 o                         
   3   6  29        158.06        159.28        10.96 o                         
  -3   7  29         75.72         72.80        12.07 o                         
  -2   7  29          5.94         12.61         7.27 o                         
  -1   7  29        278.64        289.21        12.74 o                         
   0   7  29          6.02          5.80         4.94 o                         
   1   7  29        276.68        288.52        12.42 o                         
   2   7  29          5.86          6.66         6.47 o                         
   3   7  29         74.21         76.83        11.14 o                         
  -2   8  29         11.55          3.88         5.59 o                         
  -1   8  29        114.80        130.66        10.18 o                         
   0   8  29        128.50        136.22        11.33 o                         
   1   8  29        115.06        110.77        11.94 o                         
   2   8  29         11.35         13.86         7.92 o                         
  -2   9  29         34.37         34.47         7.76 o                         
  -1   9  29          7.56         15.78         6.19 o                         
   0   9  29         59.00         54.81         9.44 o                         
   1   9  29          8.15          9.04         6.80 o                         
   2   9  29         34.23         29.19         6.71 o                         
   0  10  29        463.85        428.59        22.87 o                         
   0   0  30        339.72        357.39        15.97 o                         
   1   0  30        188.44        213.14        10.00 o                         
   2   0  30        542.11        581.70        13.87 o                         
   3   0  30         90.77        112.30         9.50 o                         
   4   0  30         65.68         50.14         8.28 o                         
  -4   1  30        388.81        370.36        20.64 o                         
  -3   1  30         42.02         32.10         8.97 o                         
  -2   1  30         30.19         26.47         4.97 o                         
  -1   1  30        702.73        677.37        18.12 o                         
   0   1  30         63.09         62.49         5.64 o                         
   1   1  30        702.40        665.53        14.84 o                         
   2   1  30         29.23         31.93         5.48 o
[truncated: 18,388 more chars]
